# Supplementary material for: Multi‐omic rejuvenation of naturally aged tissues by a single cycle of transient reprogramming
Source: Aging Cell. 2022 Mar 2;21(3):e13578. doi: 10.1111/acel.13578 (PMC8920440; doi:10.1111/acel.13578)
Supplement: Supplementary file 2 — Table S1 [file ACEL-21-e13578-s008.xlsx]

## Sheet: aging- HYPERmethylated
PANCREAS
aging- HYPERmethylated Promoters
Response to OSKM	Probe	Chromosome	Start	End	Probe Strand	Feature	ID	Description	Feature Strand	Type	Feature Orientation	Distance	Young_1	Young_2	Young_3	Young_4	Young_5	Old_1	Old_2	Old_3	Old_4	Old_5	Old OSKM_1	Old OSKM_2	Old OSKM_3	Old OSKM_4	Old OSKM_5
Gain of Methylation	Mir697_upstream	4	124729694	124732194	+	Mir697	ENSMUSG00000076271	microRNA 697 [Source:MGI Symbol;Acc:MGI:3629652]	+	gene	Name match	0	48	10	33.3333	10	50	42.1053	38.8889	59.0909	32	50	60.7143	67.7419	71.4286	48.3871	37.5
Loss of Methylation	BC034090_upstream	1	155232224	155234724	-	BC034090	ENSMUSG00000033722	cDNA sequence BC034090 [Source:MGI Symbol;Acc:MGI:2672904]	-	gene	Name match	0	29.4118	0	8.33333	13.3333	26.3158	42.8571	47.0588	26.9231	44.8276	53.3333	45.4545	11.1111	25	13.7931	40
Loss of Methylation	Tgm3_upstream	2	130010349	130012849	+	Tgm3	ENSMUSG00000027401	transglutaminase 3, E polypeptide [Source:MGI Symbol;Acc:MGI:98732]	+	gene	Name match	0	22.2222	55.5556	35.2941	11.1111	26.9231	29.7297	58.8235	39.2157	36	44.4444	30	7.69231	19.4444	41.9355	21.7391
Loss of Methylation	0610039K10Rik_upstream	2	163642850	163645350	+	0610039K10Rik	ENSMUSG00000058812	RIKEN cDNA 0610039K10 gene [Source:MGI Symbol;Acc:MGI:1915636]	+	gene	Name match	0	22.0551	15.2778	25.1471	15.6926	21.1268	27.891	24.7391	16.0411	40.9095	42.4922	24.6405	17.3913	22.5432	13.0706	29.9008
Loss of Methylation	P2ry14_upstream	3	59130124	59132624	-	P2ry14	ENSMUSG00000036381	purinergic receptor P2Y, G-protein coupled, 14 [Source:MGI Symbol;Acc:MGI:2155705]	-	gene	Name match	0	17.7469	7.81987	19.0564	10.4497	10.7143	31.1406	31.8173	18.0946	34.7797	42.2751	26.6043	20.5637	20.8057	22.4849	18.412
Loss of Methylation	Hnf1a_upstream	5	114970567	114973067	-	Hnf1a	ENSMUSG00000029556	HNF1 homeobox A [Source:MGI Symbol;Acc:MGI:98504]	-	gene	Name match	0	22.2222	22.2222	16.6667	22.2222	46.1538	38.0952	40	33.3333	57.1429	56.25	53.3333	33.3333	30	31.8182	26.3158
Loss of Methylation	Ccdc106_upstream	7	5054152	5056652	+	Ccdc106	ENSMUSG00000035228	coiled-coil domain containing 106 [Source:MGI Symbol;Acc:MGI:2385900]	+	gene	Name match	0	38.7649	43.1314	43.2441	39.1171	43.3667	55.0088	51.5123	55.0248	43.1384	54.7181	48.5316	43.9331	45.3802	44.7163	49.2909
Loss of Methylation	Snord23_upstream	7	15938370	15940870	-	Snord23	ENSMUSG00000080478	small nucleolar RNA, C/D box 23 [Source:MGI Symbol;Acc:MGI:3819529]	-	gene	Name match	0	16.6667	14.2857	26.6667	20	5.55556	36.8421	22.2222	16.6667	33.3333	42.8571	26.6667	10	8.69565	30.7692	40
Loss of Methylation	Isg20_upstream	7	78911424	78913924	+	Isg20	ENSMUSG00000039236	interferon-stimulated protein [Source:MGI Symbol;Acc:MGI:1928895]	+	gene	Name match	0	0	28.5714	33.3333	0	33.3333	36.3636	38.4615	34.7826	25	45	25	30	26.3158	7.14286	45
Loss of Methylation	Ccdc81_upstream	7	89903129	89905629	-	Ccdc81	ENSMUSG00000039391	coiled-coil domain containing 81 [Source:MGI Symbol;Acc:MGI:1918134]	-	gene	Name match	0	48.5034	40.3175	26.7857	28.5714	52.0924	39.2231	54.0179	54.4718	55.8333	44.5714	52.5714	47.3469	35.2857	47.7108	33.22
Loss of Methylation	Gpr26_upstream	7	131964460	131966960	+	Gpr26	ENSMUSG00000040125	G protein-coupled receptor 26 [Source:MGI Symbol;Acc:MGI:2441758]	+	gene	Name match	0	21.875	31.0345	16.3265	20.5128	16.3265	32.6087	25	17.9487	48.0769	46.7532	18.1818	28	29.7297	14.5833	39.2405
Loss of Methylation	Pnpla6_upstream	8	3513384	3515884	+	Pnpla6	ENSMUSG00000004565	patatin-like phospholipase domain containing 6 [Source:MGI Symbol;Acc:MGI:1354723]	+	gene	Name match	0	9.09091	5.88235	10.5263	7.14286	20.8333	12.5	25	22.5	17.3913	33.3333	20	10	20.4545	15.625	0
Loss of Methylation	Matk_upstream	10	81250935	81253435	+	Matk	ENSMUSG00000004933	megakaryocyte-associated tyrosine kinase [Source:MGI Symbol;Acc:MGI:99259]	+	gene	Name match	0	18.1818	0	21.4286	22.2222	12.5	30.7692	16.6667	13.3333	27.7778	50	28.5714	14.2857	13.3333	12.5	25
Loss of Methylation	4921510H08Rik_upstream	10	97691059	97693559	+	4921510H08Rik	ENSMUSG00000047025	RIKEN cDNA 4921510H08 gene [Source:MGI Symbol;Acc:MGI:1913966]	+	gene	Name match	0	68.3674	68.0403	63.4921	54.4156	36.4796	69.2857	67.6191	70.6349	69.9248	69.7479	61.9048	63.2653	64.2857	52.7473	69.2308
Loss of Methylation	Gm14206_upstream	11	100290786	100293286	-	Gm14206	ENSMUSG00000086163	predicted gene 14206 [Source:MGI Symbol;Acc:MGI:3649549]	-	gene	Name match	0	40	76.9231	77.7778	70	46.1538	74.2857	93.75	63.8889	80	90.9091	73.6842	43.75	89.6552	55.5556	73.3333
Loss of Methylation	Pqlc3_upstream	12	16999908	17002408	-	Pqlc3	ENSMUSG00000045679	PQ loop repeat containing [Source:MGI Symbol;Acc:MGI:2444067]	-	gene	Name match	0	12.7273	5	19.1667	16.3636	13.3333	12.9412	41.0323	18.7097	28.5714	36.6667	14.1176	8.57143	15	25.5731	10.4762
Loss of Methylation	SNORA17_upstream	15	31193838	31196338	-	SNORA17	ENSMUSG00000089304	Small nucleolar RNA SNORA17 [Source:RFAM;Acc:RF00560]	-	gene	Name match	0	80	78.9474	68.75	70	70.8333	87.1795	88.8889	79.4872	93.3333	95.4545	90.625	66.6667	66.6667	87.5	73.3333
Loss of Methylation	Lage3_upstream	X	74353118	74355618	-	Lage3	ENSMUSG00000015289	L antigen family, member 3 [Source:MGI Symbol;Acc:MGI:1913442]	-	gene	Name match	0	55.5556	25	14.2857	40	33.3333	33.3333	63.1579	52.1739	62.5	18.1818	33.3333	20	57.1429	33.3333	46.6667
Loss of Methylation	4933407K13Rik_upstream	X	75764199	75766699	-	4933407K13Rik	ENSMUSG00000087396	RIKEN cDNA 4933407K13 gene [Source:MGI Symbol;Acc:MGI:1921646]	-	gene	Name match	0	16.6667	27.7778	5.55556	4.34783	17.8571	25	28.5714	13.3333	35.7143	25.9259	15	23.5294	8.82353	17.2414	17.0732
Loss of Methylation	Egfl6_upstream	X	166585220	166587720	-	Egfl6	ENSMUSG00000000402	EGF-like-domain, multiple 6 [Source:MGI Symbol;Acc:MGI:1858599]	-	gene	Name match	0	33.3333	28.5714	30	25	16.6667	41.6667	42.1053	48	50	58.3333	50	42.8571	13.6364	31.5789	31.25
Maintained	Ano7_upstream	1	93371896	93374396	+	Ano7	ENSMUSG00000034107	anoctamin 7 [Source:MGI Symbol;Acc:MGI:3052714]	+	gene	Name match	0	17.3913	9.52381	29.1667	29.4118	38.0952	38	39.3939	26.1905	36.6667	57.1429	39.1304	52.9412	30.303	38.8889	39.5349
Maintained	Gm14487_upstream	2	30532729	30535229	+	Gm14487	ENSMUSG00000085275	predicted gene 14487 [Source:MGI Symbol;Acc:MGI:3649724]	+	gene	Name match	0	8.33333	9.09091	0	0	10	13.6364	21.0526	23.8095	13.3333	14.2857	8.33333	0	12.1212	35.2941	23.5294
Maintained	AI182371_upstream	2	35101043	35103543	-	AI182371	ENSMUSG00000035875	expressed sequence AI182371 [Source:MGI Symbol;Acc:MGI:2138853]	-	gene	Name match	0	36.6667	22.7273	33.3333	7.14286	23.3333	41.2138	44.6429	30.8824	47.0588	41.1765	37.5	27.2727	34.2105	41.0256	28.5714
Maintained	Rif1_upstream	2	52070837	52073337	+	Rif1	ENSMUSG00000036202	Rap1 interacting factor 1 homolog (yeast) [Source:MGI Symbol;Acc:MGI:1098622]	+	gene	Name match	0	23.0556	13.2275	23.6972	23.4306	19.8984	29.8829	28.4183	22.2492	40.3134	42.9695	35.7504	35.2941	31.0261	30.6878	25.7576
Maintained	Gm13662_upstream	2	71747925	71750425	+	Gm13662	ENSMUSG00000084794	predicted gene 13662 [Source:MGI Symbol;Acc:MGI:3650471]	+	gene	Name match	0	8.97436	8.06452	10.9375	4.28571	7.5	16.2162	20.2968	12.6866	13.6364	29.4118	28.9474	10.8696	14.7661	28.118	6.86275
Maintained	4930455H04Rik_upstream	3	116966267	116968767	+	4930455H04Rik	ENSMUSG00000080907	RIKEN cDNA 4930455H04 gene [Source:MGI Symbol;Acc:MGI:1921904]	+	gene	Name match	0	10	21.4286	25.0435	13.8889	13.8077	27.5502	23.2708	20.4545	40	31.7308	29.1667	25	27.3438	30.6818	31.25
Maintained	Fsbp_upstream	4	11577665	11580165	+	Fsbp	ENSMUSG00000094595	fibrinogen silencer binding protein [Source:MGI Symbol;Acc:MGI:5301008]	+	gene	Name match	0	25.2767	24.5055	21.5837	29.4709	33.8095	33.2593	39.0635	24.2343	51.3326	47.0593	40.7867	37.8095	22.4617	51.7983	31.284
Maintained	Gm13049_upstream	4	150823733	150826233	+	Gm13049	ENSMUSG00000085097	predicted gene 13049 [Source:MGI Symbol;Acc:MGI:3650887]	+	gene	Name match	0	10.5911	15.1111	12.5665	23.539	19.3942	21.9154	22.7267	18.1635	41.5633	28.7037	31.5606	11.1111	19.7917	29.5806	16.7373
Maintained	Gdf3_upstream	6	122609587	122612087	-	Gdf3	ENSMUSG00000030117	growth differentiation factor 3 [Source:MGI Symbol;Acc:MGI:95686]	-	gene	Name match	0	53.2051	32.6316	34.4872	33.3333	34.4737	32.0737	47	55.6125	49.8333	55.3968	52.7719	36.5128	44.208	49.9637	53.181
Maintained	C1ra_upstream	6	124510632	124513132	+	C1ra	ENSMUSG00000055172	complement component 1, r subcomponent A [Source:MGI Symbol;Acc:MGI:1355313]	+	gene	Name match	0	5.55556	2.38095	15	3.33333	9.91453	14.8148	17.6768	10	15.2015	30.1587	13.7529	11.5873	10.1505	14.8052	12.7273
Maintained	Mybpc2_upstream	7	44524169	44526669	-	Mybpc2	ENSMUSG00000038670	myosin binding protein C, fast-type [Source:MGI Symbol;Acc:MGI:1336170]	-	gene	Name match	0	10.5556	8.33333	6.25	24.4318	3.84615	18.75	23.8095	15.9091	18.75	29.1667	29.1667	16.0714	17.5627	7.7451	10.3571
Maintained	Tmem66_upstream	8	34152563	34155063	+	Tmem66	ENSMUSG00000031532	transmembrane protein 66 [Source:MGI Symbol;Acc:MGI:1915137]	+	gene	Name match	0	45	58.9286	50.8333	50	50	63.3333	56.6667	61.0294	59.8958	73.3333	71.875	60.0379	68.4259	66.0714	60.5042
Maintained	1700012B09Rik_upstream	9	14770530	14773030	-	1700012B09Rik	ENSMUSG00000031927	RIKEN cDNA 1700012B09 gene [Source:MGI Symbol;Acc:MGI:1916575]	-	gene	Name match	0	50.5556	60.7143	33.3333	56.25	61.6667	57.9135	64.9405	66.5926	55.8553	68.75	61.1111	49.1667	59.2857	56.9444	68.1818
Maintained	7SK_upstream	9	62018594	62021094	+	7SK	ENSMUSG00000084743	7SK RNA [Source:RFAM;Acc:RF00100]	+	gene	Name match	0	17.3333	11.1111	14.2857	25	11.6923	21.4379	33.3333	19.686	33.9286	24.6964	38.0952	27.1429	26.9841	28.4416	8.83459
Maintained	Slc24a1_upstream	9	64951107	64953607	-	Slc24a1	ENSMUSG00000034452	solute carrier family 24 (sodium/potassium/calcium exchanger), member 1 [Source:MGI Symbol;Acc:MGI:2384871]	-	gene	Name match	0	25.4301	22.4757	29.9306	24.4218	30.857	33.1746	52.5115	31.8128	43.1467	34.3878	38.7871	45.7071	28.3063	38.8689	38.1531
Maintained	Zfa_upstream	10	52545239	52547739	-	Zfa	ENSMUSG00000049576	zinc finger protein, autosomal [Source:MGI Symbol;Acc:MGI:99153]	-	gene	Name match	0	55.5556	44.4444	50	41.6667	70.5882	85.7143	54.5455	52.7778	72.7273	64.2857	52.6316	60	56.25	62.5	68.1818
Maintained	Hkdc1_upstream	10	62421991	62424491	-	Hkdc1	ENSMUSG00000020080	hexokinase domain containing 1 [Source:MGI Symbol;Acc:MGI:2384910]	-	gene	Name match	0	32	0	14.2857	44.4444	30	38.4615	39.2857	38.0952	46.6667	57.8947	43.4783	44.4444	39.2857	31.25	33.3333
Maintained	1700027D21Rik_upstream	10	76560272	76562772	+	1700027D21Rik	ENSMUSG00000009115	RIKEN cDNA 1700027D21 gene [Source:MGI Symbol;Acc:MGI:1923823]	+	gene	Name match	0	7.14286	0	33.3333	14.2857	12.5	30.4348	17.6471	20.8333	66.6667	0	33.3333	10	22.2222	28.5714	22.2222
Maintained	Rpa1_upstream	11	75347824	75350324	-	Rpa1	ENSMUSG00000000751	replication protein A1 [Source:MGI Symbol;Acc:MGI:1915525]	-	gene	Name match	0	65	33.3333	60	28.5714	52.9412	77.4193	72.7273	74.2857	67.7419	74.2857	85.1852	66.6667	47.6191	65	58.9744
Maintained	Npb_upstream	11	120606477	120608977	+	Npb	ENSMUSG00000044034	neuropeptide B [Source:MGI Symbol;Acc:MGI:2387153]	+	gene	Name match	0	50	37.5	66.6667	50	46.6667	63.3333	69.5652	58.3333	62.5	57.1429	66.6667	52.9412	71.4286	68	50
Maintained	Kcns3_upstream	12	11150342	11152842	-	Kcns3	ENSMUSG00000043673	potassium voltage-gated channel, delayed-rectifier, subfamily S, member 3 [Source:MGI Symbol;Acc:MGI:1098804]	-	gene	Name match	0	6.66667	0	0	0	0	18.75	7.89474	12.963	8	11.1111	12.5	13.3333	9.09091	13.5135	7.69231
Maintained	6030469F06Rik_upstream	12	31182623	31185123	+	6030469F06Rik	ENSMUSG00000095953	RIKEN cDNA 6030469F06 gene [Source:MGI Symbol;Acc:MGI:3588235]	+	gene	Name match	0	10.9892	14.2959	7.66158	9.76744	9.15234	18.324	27.1317	9.28888	21.3434	27.5402	20.529	14.1731	17.3052	19.152	13.8773
Maintained	Papola_upstream	12	105782694	105785194	+	Papola	ENSMUSG00000021111	poly (A) polymerase alpha [Source:MGI Symbol;Acc:MGI:109301]	+	gene	Name match	0	87.5	66.6667	53.8462	62.5	83.3333	75	83.3333	95.2381	85.7143	73.4694	83.3333	96.5517	88.7324	86.9565	85.3658
Maintained	Jarid2_upstream	13	44727474	44729974	+	Jarid2	ENSMUSG00000038518	jumonji, AT rich interactive domain 2 [Source:MGI Symbol;Acc:MGI:104813]	+	gene	Name match	0	0	1.53846	0	0	6.66667	13.3333	12.803	5.10526	18.7582	10	10	0	7.62931	8.27094	15.25
Maintained	Gm7120_upstream	13	119485941	119488441	+	Gm7120	ENSMUSG00000074634	predicted gene 7120 [Source:MGI Symbol;Acc:MGI:3648543]	+	gene	Name match	0	60	61.1111	70.5882	30	60	79.1667	78.9474	64.5161	69.2308	40.7407	66.6667	84.6154	70.8333	53.5714	59.0909
Maintained	Dcstamp_upstream	15	39743932	39746432	+	Dcstamp	ENSMUSG00000022303	dentrocyte expressed seven transmembrane protein [Source:MGI Symbol;Acc:MGI:1923016]	+	gene	Name match	0	7.14286	33.3333	7.69231	21.4286	29.6296	23.5294	37.5	21.4286	60	66.6667	40.7407	50	26.9231	20.8333	36
Maintained	Krt72-ps_upstream	15	101785958	101788458	-	Krt72-ps	ENSMUSG00000056605	keratin 72, pseudogene [Source:MGI Symbol;Acc:MGI:2146034]	-	gene	Name match	0	53.3333	0	50	35.4839	26.9231	40	33.3333	59.0909	42.2222	52	33.3333	44.4444	60.6061	35.8974	37.8378
Maintained	Pcdh12_upstream	18	38283901	38286401	-	Pcdh12	ENSMUSG00000024440	protocadherin 12 [Source:MGI Symbol;Acc:MGI:1855700]	-	gene	Name match	0	42.7451	32.0513	39.1111	40.0794	38.3229	55.8621	49.5833	43.8416	49.1667	44.4444	65.3409	52.381	44.7222	44.5154	49.1453
Maintained	Prrg3_upstream	X	71960624	71963124	+	Prrg3	ENSMUSG00000033361	proline rich Gla (G-carboxyglutamic acid) 3 (transmembrane) [Source:MGI Symbol;Acc:MGI:2685214]	+	gene	Name match	0	17.8571	9.52381	40	14.2857	30.7692	33.3333	34.7826	40	54.5455	33.3333	43.75	39.1304	33.3333	35.5556	42.1053
Maintained	Trappc2_upstream	X	166438574	166441074	+	Trappc2	ENSMUSG00000079317	trafficking protein particle complex 2 [Source:MGI Symbol;Acc:MGI:1913476]	+	gene	Name match	0	19.4444	19.3015	17.5223	21.1806	27.5703	38.1552	22.1792	33.2143	24.4485	46.8378	22.2396	34.9265	29.0122	34.562	23.5806
Maintained	Ofd1_upstream	X	166440204	166442704	-	Ofd1	ENSMUSG00000040586	oral-facial-digital syndrome 1 gene homolog (human) [Source:MGI Symbol;Acc:MGI:1350328]	-	gene	Name match	0	17.4603	17.0168	14.6684	17.8571	24.026	33.9286	19.6334	29.8511	18.6975	44.3452	19.1667	29.5985	25.0616	30.1587	20.7381

## Sheet: aging- HYPOmethylated
PANCREAS
aging- HYPOmethylated Promoters
Response to OSKM	Probe	Chromosome	Start	End	Probe Strand	Feature	ID	Description	Feature Strand	Type	Feature Orientation	Distance	Young_1	Young_2	Young_3	Young_4	Young_5	Old_1	Old_2	Old_3	Old_4	Old_5	Old OSKM_1	Old OSKM_2	Old OSKM_3	Old OSKM_4	Old OSKM_5
Gain of Methylation	Cryba2_upstream	1	74892643	74895143	-	Cryba2	ENSMUSG00000006546	crystallin, beta A2 [Source:MGI Symbol;Acc:MGI:104336]	-	gene	Name match	0	35.2941	38.4615	25	42.8571	10.5263	19.2308	21.0526	15	11.1111	10	33.3333	11.1111	19.0476	19.3548	40.9091
Gain of Methylation	Lamc3_upstream	2	31885291	31887791	+	Lamc3	ENSMUSG00000026840	laminin gamma 3 [Source:MGI Symbol;Acc:MGI:1344394]	+	gene	Name match	0	66.1905	49.697	48.8889	41.9786	46.8254	35.7655	34.5614	38.2784	50.8333	35.7466	49.4048	36.6667	60.0694	53.4188	38.6447
Gain of Methylation	Psrc1_upstream	3	108381839	108384339	+	Psrc1	ENSMUSG00000068744	proline/serine-rich coiled-coil 1 [Source:MGI Symbol;Acc:MGI:1913099]	+	gene	Name match	0	46.1538	23.0769	29.4118	36.3636	33.3333	31.5789	14.2857	35.5556	7.69231	18.75	22.2222	36.8421	29.0323	32.4324	38.8889
Gain of Methylation	Sftpb_upstream	6	72302625	72305125	+	Sftpb	ENSMUSG00000056370	surfactant associated protein B [Source:MGI Symbol;Acc:MGI:109516]	+	gene	Name match	0	30	50	37.5	60	47.3684	44.4444	25	37.931	23.5294	36.3636	38.4615	64.2857	40	33.3333	31.25
Gain of Methylation	Acsm3_upstream	7	119758923	119761423	+	Acsm3	ENSMUSG00000030935	acyl-CoA synthetase medium-chain family member 3 [Source:MGI Symbol;Acc:MGI:99538]	+	gene	Name match	0	16.6667	24.2424	29.1667	27.7778	12.8205	6.66667	20.3302	5.26316	14.2157	7.40741	55.5556	0	18.8948	22.2564	15.3846
Gain of Methylation	AC128663.1_upstream	8	94403211	94405711	+	AC128663.1	ENSMUSG00000094257	No description	+	gene	Name match	0	15.3846	14.2857	14.2857	28.5714	33.3333	5.26316	0	5.88235	30.7692	12.5	20	14.2857	6.66667	41.6667	16.6667
Gain of Methylation	Traip_upstream	9	107948963	107951463	+	Traip	ENSMUSG00000032586	TRAF-interacting protein [Source:MGI Symbol;Acc:MGI:1096377]	+	gene	Name match	0	23.7607	35.6692	45.3917	50.7747	52.2631	33.9575	27.8415	14.9374	39.814	27.2727	40.9697	46.564	34.3521	32.6838	45.7509
Gain of Methylation	Itga2b_upstream	11	102469622	102472122	-	Itga2b	ENSMUSG00000034664	integrin alpha 2b [Source:MGI Symbol;Acc:MGI:96601]	-	gene	Name match	0	66.5459	52.1212	53.9567	62.8571	69.9275	50.6089	52.2947	47.6418	41.4475	48.9899	65.4293	63.5101	57.9188	50.1195	49.9451
Gain of Methylation	Unc13d_upstream	11	116077461	116079961	-	Unc13d	ENSMUSG00000057948	unc-13 homolog D (C. elegans) [Source:MGI Symbol;Acc:MGI:1917700]	-	gene	Name match	0	44.4444	9.09091	43.75	16.6667	17.6471	0	5.26316	25.7143	28.5714	20	37.5	57.1429	30	23.0769	40
Gain of Methylation	Enpp7_upstream	11	118986188	118988688	+	Enpp7	ENSMUSG00000046697	ectonucleotide pyrophosphatase/phosphodiesterase 7 [Source:MGI Symbol;Acc:MGI:3027917]	+	gene	Name match	0	30.4348	66.6667	14.2857	9.09091	0	11.3636	9.375	12.766	11.1111	19.0476	23.5294	11.7647	18.1818	17.8571	35.7143
Gain of Methylation	Krt78_upstream	15	101953787	101956287	-	Krt78	ENSMUSG00000050463	keratin 78 [Source:MGI Symbol;Acc:MGI:1917529]	-	gene	Name match	0	66.6667	50	28.5714	61.5385	54.5455	36	16.129	35.0877	48.6487	64.5161	45.9459	39.1304	48.8889	32.3529	69.2308
Gain of Methylation	Gm7742_upstream	17	21196952	21199452	+	Gm7742	ENSMUSG00000095963	predicted gene 7742 [Source:MGI Symbol;Acc:MGI:3647092]	+	gene	Name match	0	81.0417	75.0487	81.5171	77.0115	87.3874	77.0498	75.8401	61.4379	70.5314	62.7628	78.6325	83.7945	77.5864	75.3086	71.7516
Gain of Methylation	AC120859.1_upstream	18	50044740	50047240	+	AC120859.1	ENSMUSG00000094040	Tumor necrosis factor alpha-induced protein 8 [Source:UniProtKB/TrEMBL;Acc:F8WIF6]	+	gene	Name match	0	48.0833	40	54.0316	53.8462	45.1852	38.0654	33.4708	27.4913	32.8023	55.1724	53.4286	46.637	47.7683	40.6078	38.8624
Gain of Methylation	Nsdhl_upstream	X	72916557	72919057	+	Nsdhl	ENSMUSG00000031349	NAD(P) dependent steroid dehydrogenase-like [Source:MGI Symbol;Acc:MGI:1099438]	+	gene	Name match	0	23.5294	26.6667	32	70	20.8333	30.4348	3.84615	19.0476	19.2308	33.3333	45.4545	37.5	25.9259	43.4783	27.2727
Gain of Methylation	Cetn2_upstream	X	72917911	72920411	-	Cetn2	ENSMUSG00000031347	centrin 2 [Source:MGI Symbol;Acc:MGI:1347085]	-	gene	Name match	0	23.5294	26.6667	32	70	20.8333	30.4348	3.84615	19.0476	19.2308	33.3333	45.4545	37.5	25.9259	43.4783	27.2727
Gain of Methylation	Taf1_upstream	X	101530734	101533234	+	Taf1	ENSMUSG00000031314	TAF1 RNA polymerase II, TATA box binding protein (TBP)-associated factor [Source:MGI Symbol;Acc:MGI:1336878]	+	gene	Name match	0	57.8947	50	33.3333	50	21.7391	29.0323	38.7097	15.2542	30.4348	42.8571	47.6191	55	38.7097	45.7143	35.4839
Gain of Methylation	Nhs_upstream	X	162159230	162161730	-	Nhs	ENSMUSG00000059493	Nance-Horan syndrome (human) [Source:MGI Symbol;Acc:MGI:2684894]	-	gene	Name match	0	28.5714	9.09091	50	50	60	10.5263	30.7692	29.6296	35	33.3333	57.1429	36.3636	25	28	46.1538
Loss of Methylation	Rab20_upstream	8	11478138	11480638	-	Rab20	ENSMUSG00000031504	RAB20, member RAS oncogene family [Source:MGI Symbol;Acc:MGI:102789]	-	gene	Name match	0	70.4416	63.8636	74.2017	68.9867	70.4032	53.426	66.3943	46.8567	60.4379	67.3543	53.3929	52.8409	51.8346	55.2322	46.0339
Maintained	Aox4_upstream	1	58208397	58210897	+	Aox4	ENSMUSG00000038242	aldehyde oxidase 4 [Source:MGI Symbol;Acc:MGI:1919122]	+	gene	Name match	0	59.0909	51.5238	55.7895	62.6374	57.6667	47.3057	56.2963	52.7837	35.7895	42.2857	44.1667	60	50.2317	42.1114	50.6634
Maintained	Entpd2_upstream	2	25393874	25396374	+	Entpd2	ENSMUSG00000015085	ectonucleoside triphosphate diphosphohydrolase 2 [Source:MGI Symbol;Acc:MGI:1096863]	+	gene	Name match	0	64.2857	45.4545	57.8947	44.4444	40	52	36.3636	28.5714	62.5	9.09091	22.2222	33.3333	51.4286	28.8889	27.2727
Maintained	Foxs1_upstream	2	152932708	152935208	-	Foxs1	ENSMUSG00000074676	forkhead box S1 [Source:MGI Symbol;Acc:MGI:95546]	-	gene	Name match	0	38.0805	41.5966	48.5714	47.0588	26.7663	36.7788	20.2381	25.776	37.963	26.7399	34.2437	35	27.2534	25.5556	36.413
Maintained	U6_upstream	3	67053958	67056458	+	U6	ENSMUSG00000065203	U6 spliceosomal RNA [Source:RFAM;Acc:RF00026]	+	gene	Name match	0	71.4286	47.0588	54.1667	47.0588	75	55.5556	23.5294	70	41.1765	42.3077	52	44.4444	59.4595	34.375	48.4848
Maintained	E130102H24Rik_upstream	4	101355748	101358248	-	E130102H24Rik	ENSMUSG00000086782	RIKEN cDNA E130102H24 gene [Source:MGI Symbol;Acc:MGI:1925116]	-	gene	Name match	0	36.8187	16.1667	26.614	26.6667	23.4568	10.3704	12.1864	5.66038	14.7287	19.6078	14.4599	9.90338	6.33865	18.2796	11.8619
Maintained	Otof_upstream	5	30461432	30463932	-	Otof	ENSMUSG00000062372	otoferlin [Source:MGI Symbol;Acc:MGI:1891247]	-	gene	Name match	0	13.3333	55.5556	10	0	14.2857	0	0	8	0	7.14286	0	20	0	10.7143	6.66667
Maintained	Hopx_upstream	5	77114661	77117161	-	Hopx	ENSMUSG00000059325	HOP homeobox [Source:MGI Symbol;Acc:MGI:1916782]	-	gene	Name match	0	30.7692	12.5	9.09091	0	50	0	7.69231	14.2857	27.7778	0	14.2857	21.4286	17.6471	0	0
Maintained	Gm11116_upstream	5	88111030	88113530	-	Gm11116	ENSMUSG00000079439	predicted gene 11116 [Source:MGI Symbol;Acc:MGI:3779368]	-	gene	Name match	0	73.3333	30.7692	60	57.1429	36.8421	35.7143	9.52381	26.6667	54.1667	36.3636	60	16.6667	33.3333	42.4242	43.4783
Maintained	Rab35_upstream	5	115629929	115632429	+	Rab35	ENSMUSG00000029518	RAB35, member RAS oncogene family [Source:MGI Symbol;Acc:MGI:1924657]	+	gene	Name match	0	71.4286	57.1429	18.1818	50	40	18.5185	31.25	36	34.6154	33.3333	31.8182	20	16.6667	38.8889	37.5
Maintained	Rtkn_upstream	6	83133463	83135963	+	Rtkn	ENSMUSG00000034930	rhotekin [Source:MGI Symbol;Acc:MGI:107371]	+	gene	Name match	0	69.2308	15.3846	23.5294	77.7778	75	44.4444	42.1053	31.8182	20	25	40	25	47.8261	45.9459	50
Maintained	AI428936_upstream	7	30312807	30315307	+	AI428936	ENSMUSG00000019737	expressed sequence AI428936 [Source:MGI Symbol;Acc:MGI:2141950]	+	gene	Name match	0	25	35.7143	50	42.8571	57.1429	33.3333	27.7778	37.8378	23.8095	21.4286	36.8421	7.69231	27.2727	30.303	38.8889
Maintained	Mtap6_upstream	7	99265447	99267947	+	Mtap6	ENSMUSG00000055407	microtubule-associated protein 6 [Source:MGI Symbol;Acc:MGI:1201690]	+	gene	Name match	0	45	90	55	40.9091	47.5	50	47.4308	57.6364	40	28.125	46.6667	40	39.0625	47.0356	30.9524
Maintained	Cmtm1_upstream	8	104309645	104312145	-	Cmtm1	ENSMUSG00000031876	CKLF-like MARVEL transmembrane domain containing 1 [Source:MGI Symbol;Acc:MGI:2447159]	-	gene	Name match	0	43.75	39.3939	52.381	52.381	46.6667	36.8421	31.9048	29.5363	32.4675	38.8889	27.7778	45.2381	43.0556	34.4322	33.3333
Maintained	Ascc1_upstream	10	60000805	60003305	+	Ascc1	ENSMUSG00000044475	activating signal cointegrator 1 complex subunit 1 [Source:MGI Symbol;Acc:MGI:1916340]	+	gene	Name match	0	57.1429	60	55.5556	72.2222	50.8772	35.0794	54.9306	20.0368	48.8889	50	35.7143	36.6667	43.75	48.2143	56.25
Maintained	Gm16104_upstream	10	81407575	81410075	+	Gm16104	ENSMUSG00000085327	predicted gene 16104 [Source:MGI Symbol;Acc:MGI:3801749]	+	gene	Name match	0	26.5645	23.4262	25.8009	19.8465	17.037	1.44928	7.45968	9.31201	9.25245	0	1.33333	0	13.5046	5.74475	8.79451
Maintained	Zrsr1_upstream	11	22970005	22972505	+	Zrsr1	ENSMUSG00000044068	zinc finger (CCCH type), RNA binding motif and serine/arginine rich 1 [Source:MGI Symbol;Acc:MGI:98885]	+	gene	Name match	0	64.4433	75.5855	61.1714	64.3518	72.0242	55.5619	46.7219	57.2439	55.4809	71.5717	72.4206	67.027	65.4424	54.2264	50.8283
Maintained	SNORD124_upstream	11	98710589	98713089	-	SNORD124	ENSMUSG00000088169	Small nucleolar RNA SNORD124 [Source:RFAM;Acc:RF01211]	-	gene	Name match	0	77.7778	77.7778	42.8571	80	80	53.3333	42.1053	25	46.6667	36.3636	66.6667	12.5	38.0952	33.3333	40
Maintained	Pdxp_upstream	15	78911919	78914419	+	Pdxp	ENSMUSG00000068221	pyridoxal (pyridoxine, vitamin B6) phosphatase [Source:MGI Symbol;Acc:MGI:1919282]	+	gene	Name match	0	63.1579	53.125	62.5	61.1111	43.75	31.9149	36.8421	56.8965	52.7778	54.5455	62.5	40	39.2857	53.8462	31.5789
Maintained	Itgb7_upstream	15	102231435	102233935	-	Itgb7	ENSMUSG00000001281	integrin beta 7 [Source:MGI Symbol;Acc:MGI:96616]	-	gene	Name match	0	30.7692	25	27.5862	40	12	13.2075	15	17.3333	4.16667	14.2857	21.0526	23.5294	21.1538	12.1951	13.3333
Maintained	Gm15556_upstream	17	47920378	47922878	+	Gm15556	ENSMUSG00000085932	predicted gene 15556 [Source:MGI Symbol;Acc:MGI:3783005]	+	gene	Name match	0	18.1818	66.6667	25	40	31.5789	23.5294	5.26316	39.3939	22.2222	35.2941	37.5	14.2857	12.5	31.25	44.4444
Maintained	Lrg1_upstream	17	56121446	56123946	-	Lrg1	ENSMUSG00000037095	leucine-rich alpha-2-glycoprotein 1 [Source:MGI Symbol;Acc:MGI:1924155]	-	gene	Name match	0	59.0968	63.0952	61.2637	62.5806	54.4444	46.6493	43.9744	32.0661	47.9787	63.1587	42.7622	55.5556	41.8448	61.5033	39.7297
Maintained	AC132385.1_upstream	18	75182209	75184709	-	AC132385.1	ENSMUSG00000094153	No description	-	gene	Name match	0	73.8095	73.3333	75.7302	69.1667	81.1594	63.7302	53.2426	62.6953	68.8181	66.0577	67.1875	60.6061	60.4562	63.6905	60.8527
Maintained	Rpl39_upstream	X	37084902	37087402	-	Rpl39	ENSMUSG00000079641	ribosomal protein L39 [Source:MGI Symbol;Acc:MGI:1914498]	-	gene	Name match	0	39.1484	52.5	50	32.5	32.967	32.9545	27.6099	31.25	35.2808	28.3333	30.1471	53.5714	30.8824	30.2632	28.8542
Maintained	Mmgt1_upstream	X	56597569	56600069	-	Mmgt1	ENSMUSG00000061273	membrane magnesium transporter 1 [Source:MGI Symbol;Acc:MGI:2384305]	-	gene	Name match	0	28.5714	54.5455	40	54.5455	50	16.6667	21.7391	30	47.3684	20	33.3333	50	17.8571	21.875	50
