# Supplementary material for: Multi‐omic rejuvenation of naturally aged tissues by a single cycle of transient reprogramming
Source: Aging Cell. 2022 Mar 2;21(3):e13578. doi: 10.1111/acel.13578 (PMC8920440; doi:10.1111/acel.13578)
Supplement: Supplementary file 3 — Table S2 [file ACEL-21-e13578-s002.xlsx]

## Sheet: aging- HYPERmethylated
PANCREAS
aging- HYPERmethylated Enhancers
Response to OSKM	Probe	Chromosome	Start	End	Probe Strand	Feature	ID	Description	Feature Strand	Type	Feature Orientation	Distance	Young_1	Young_2	Young_3	Young_4	Young_5	Old_1	Old_2	Old_3	Old_4	Old_5	Old OSKM_1	Old OSKM_2	Old OSKM_3	Old OSKM_4	Old OSKM_5
Gain of Methylation	13231500..13243350	16	13231500	13243350	NA	Mkl2	ENSMUSG00000009569	MKL/myocardin-like 2 [Source:MGI Symbol;Acc:MGI:3050795]	+	gene	downstream	13131	30.7692	12.5	57.1429	16.6667	22.2222	39.2857	26.087	32.4324	53.3333	42.8571	66.6667	42.8571	41.1765	43.5897	43.75
Loss of Methylation	144247050..144250050	2	144247050	144250050	NA	Snx5	ENSMUSG00000027423	sorting nexin 5 [Source:MGI Symbol;Acc:MGI:1916428]	-	gene	upstream	73	4.7619	30.3571	19.9495	24.5455	18.8406	32.0949	37.1429	21.4425	32.8571	31.1111	20	26.1905	22.619	27.7193	26.6667
Loss of Methylation	164873100..164875650	2	164873100	164875650	NA	Pcif1	ENSMUSG00000039849	PDX1 C-terminal inhibiting factor 1 [Source:MGI Symbol;Acc:MGI:2443858]	+	gene	downstream	3654	66.6667	71.4286	50	40	77.7778	72	87.5	68	80	66.6667	50	63.6364	48.4848	54.1667	50
Loss of Methylation	98631150..98639250	4	98631150	98639250	NA	Inadl	ENSMUSG00000061859	InaD-like (Drosophila) [Source:MGI Symbol;Acc:MGI:1277960]	+	gene	overlapping	0	41.6667	35.7143	42.1053	52.381	28.5714	55.8824	39.3939	45.1613	50	64.2857	21.4286	31.25	27.2727	26.6667	70.5882
Loss of Methylation	141812550..141814500	4	141812550	141814500	NA	Casp9	ENSMUSG00000028914	caspase 9 [Source:MGI Symbol;Acc:MGI:1277950]	+	gene	overlapping	0	18.1818	16.6667	22.7273	0	23.0769	21.0526	30	23.3333	33.3333	35	30.7692	25	14.2857	24.2424	16
Loss of Methylation	8484000..8488200	6	8484000	8488200	NA	Gm16039	ENSMUSG00000089862	predicted gene 16039 [Source:MGI Symbol;Acc:MGI:3840148]	+	gene	overlapping	0	6.81818	14.881	22.6103	21.5909	5.27778	25	27.0833	30.4167	29.1667	34.6491	17.4242	12.5	13.1618	28.165	30.3571
Loss of Methylation	90500850..90516600	6	90500850	90516600	NA	Aldh1l1	ENSMUSG00000030088	aldehyde dehydrogenase 1 family, member L1 [Source:MGI Symbol;Acc:MGI:1340024]	+	gene	overlapping	0	9.1427	8.45751	4.15013	11.0152	5.86177	13.1513	14.9151	6.63233	24.1023	41.3493	18.4511	6.589	10.6487	15.1512	10.2748
Loss of Methylation	116262300..116264700	7	116262300	116264700	NA	Rps13	ENSMUSG00000090862	ribosomal protein S13 [Source:MGI Symbol;Acc:MGI:1915302]	-	gene	upstream	66807	31.5789	33.3333	35.2941	33.3333	40	46.1538	61.5385	48.3871	28	66.6667	44.4444	28.5714	38.8889	52	40
Loss of Methylation	118599150..118606200	7	118599150	118606200	NA	Tmc5	ENSMUSG00000030650	transmembrane channel-like gene family 5 [Source:MGI Symbol;Acc:MGI:1921674]	+	gene	overlapping	0	10.2767	15.5203	20.7885	13.3482	14.5614	19.2488	30.5613	18.2961	30.8333	34.0898	22.6768	20.202	19.9749	23.9156	16.0666
Loss of Methylation	33966300..33979650	8	33966300	33979650	NA	Rbpms	ENSMUSG00000031586	RNA binding protein gene with multiple splicing [Source:MGI Symbol;Acc:MGI:1334446]	-	gene	downstream	36459	31.9444	20	29.021	24.6875	23.9583	31.2644	33.5317	23.2143	44.7368	53.4341	45.3431	29.6875	26.4099	21.0526	32.7621
Loss of Methylation	68231400..68232600	10	68231400	68232600	NA	Arid5b	ENSMUSG00000019947	AT rich interactive domain 5B (MRF1-like) [Source:MGI Symbol;Acc:MGI:2175912]	-	gene	overlapping	0	41.8502	51.4493	39.6011	39.9868	36.5759	56.2651	48.3952	44.1358	57.3852	61.4082	51.6469	38.6667	46.7927	45.4228	42.6357
Loss of Methylation	127281900..127284900	10	127281900	127284900	NA	Dctn2	ENSMUSG00000025410	dynactin 2 [Source:MGI Symbol;Acc:MGI:107733]	+	gene	overlapping	0	21.8035	13.2692	19.1059	23.9124	18.0718	25.4727	34.4304	20.4567	28.9841	37.743	22.8788	23.1156	21.0689	33.6948	20.5038
Loss of Methylation	75808800..75816000	11	75808800	75816000	NA	Gm12339	ENSMUSG00000087059	predicted gene 12339 [Source:MGI Symbol;Acc:MGI:3650628]	+	gene	overlapping	0	18.1287	8.04094	4.78632	23.3553	11.1728	34.303	23.3333	18.8631	33.9303	32.8571	22.5755	9.39394	18.0307	17.265	16.8155
Loss of Methylation	20562900..20568900	14	20562900	20568900	NA	1810062O18Rik	ENSMUSG00000084925	RIKEN cDNA 1810062O18 gene [Source:MGI Symbol;Acc:MGI:1922852]	+	gene	overlapping	0	8	7.14286	16.6667	0	0	20	25	8.92857	11.1111	17.2414	6.45161	6.89655	13.7255	10.5263	10.2564
Loss of Methylation	75861900..75864750	14	75861900	75864750	NA	Tpt1	ENSMUSG00000060126	tumor protein, translationally-controlled 1 [Source:MGI Symbol;Acc:MGI:104890]	+	gene	upstream	13375	19.8522	29.9245	24.4444	24.5401	21.781	30.3211	35.1901	32.3749	34.4145	41.0711	33.128	18.871	29.278	36.9773	28.0286
Loss of Methylation	103320000..103323150	15	103320000	103323150	NA	Zfp385a	ENSMUSG00000000552	zinc finger protein 385A [Source:MGI Symbol;Acc:MGI:1352495]	-	gene	overlapping	0	11.4286	6.89655	20.9302	7.69231	9.80392	16.6667	17.4603	13.6364	28.5714	32	16	16.6667	14.2857	21.4286	10
Loss of Methylation	66256650..66266550	18	66256650	66266550	NA	Ccbe1	ENSMUSG00000046318	collagen and calcium binding EGF domains 1 [Source:MGI Symbol;Acc:MGI:2445053]	-	gene	overlapping	0	30	50	66.6667	0	25	56	66.6667	32.2581	55.5556	66.6667	54.5455	33.3333	20	38.4615	40
Loss of Methylation	34207950..34221600	19	34207950	34221600	NA	Stambpl1	ENSMUSG00000024776	STAM binding protein like 1 [Source:MGI Symbol;Acc:MGI:1923880]	+	gene	overlapping	0	22.0856	30.2143	27.4841	17.8929	19.0351	27.97	43.3122	25.2885	39.7959	33.4337	35.2941	29.375	20.7692	30.7839	18.9379
Maintained	69606600..69613200	1	69606600	69613200	NA	Ikzf2	ENSMUSG00000025997	IKAROS family zinc finger 2 [Source:MGI Symbol;Acc:MGI:1342541]	-	gene	overlapping	0	25	33.9286	15	42.8571	21.4286	32.6667	43.3747	30.7692	45.0368	55.5556	50	33.3333	49.3316	41.3043	45.4167
Maintained	84618300..84645900	2	84618300	84645900	NA	Ctnnd1	ENSMUSG00000034101	catenin (cadherin associated protein), delta 1 [Source:MGI Symbol;Acc:MGI:105100]	-	gene	overlapping	0	54.793	51.5873	66.9231	58.3333	54.5455	64.127	62.1296	67.2619	78.5714	67.9654	64.886	63.6364	60.6754	71.5909	67.7489
Maintained	85002000..85004100	2	85002000	85004100	NA	P2rx3	ENSMUSG00000027071	purinergic receptor P2X, ligand-gated ion channel, 3 [Source:MGI Symbol;Acc:MGI:1097160]	-	gene	overlapping	0	80.7692	75	33.3333	85.7143	82.3529	83.871	81.25	87.8378	100	88.2353	83.3333	79.3103	83.3333	74.1936	92.1053
Maintained	115992450..115993950	3	115992450	115993950	NA	Slc30a7	ENSMUSG00000054414	solute carrier family 30 (zinc transporter), member 7 [Source:MGI Symbol;Acc:MGI:1913750]	-	gene	overlapping	0	17.8228	27.3155	32.1	9.82143	18.9372	33.057	34.593	24.1727	23.8973	48.9048	46.6544	14.0548	27.8055	36.566	23.045
Maintained	32936250..32940150	4	32936250	32940150	NA	Ankrd6	ENSMUSG00000040183	ankyrin repeat domain 6 [Source:MGI Symbol;Acc:MGI:2154278]	-	gene	overlapping	0	28.3224	29.2593	19.2982	22.2222	26.1905	37.1795	28.9251	34.8485	40.3509	48.2488	31.2418	39.2157	31.5412	37.4603	35.101
Maintained	62605350..62607000	4	62605350	62607000	NA	Rgs3	ENSMUSG00000059810	regulator of G-protein signaling 3 [Source:MGI Symbol;Acc:MGI:1354734]	+	gene	overlapping	0	0	0	8.33333	0	9.52381	14.2857	4.7619	32.5	18.1818	38.8889	28.5714	20	29.6296	24	31.8182
Maintained	88017150..88018950	4	88017150	88018950	NA	Mllt3	ENSMUSG00000028496	myeloid/lymphoid or mixed-lineage leukemia (trithorax homolog, Drosophila); translocated to, 3 [Source:MGI Symbol;Acc:MGI:1917372]	-	gene	overlapping	0	26.2821	15.3846	27.0221	25.6944	19.7581	39.2045	40.2174	18.2292	28.8194	40.8333	38.6364	23.2143	27.3214	39.0099	30.3333
Maintained	73180350..73182600	5	73180350	73182600	NA	Fryl	ENSMUSG00000070733	furry homolog-like (Drosophila) [Source:MGI Symbol;Acc:MGI:1919563]	-	gene	overlapping	0	42.3077	31.8182	34.6154	27.2727	27.2727	58.0645	50	33.3333	55.5556	60	69.2308	46.1538	30.4348	50	38.4615
Maintained	87731250..87734550	8	87731250	87734550	NA	Zfp423	ENSMUSG00000045333	zinc finger protein 423 [Source:MGI Symbol;Acc:MGI:1891217]	-	gene	overlapping	0	35.4412	33.6957	49.5995	34.7594	52.5641	49.1321	55.3465	46.4286	55.279	57.5362	45.8075	47.6923	50.625	47.9244	48.718
Maintained	117367350..117369750	8	117367350	117369750	NA	4933407C03Rik	ENSMUSG00000034390	RIKEN cDNA 4933407C03 gene [Source:MGI Symbol;Acc:MGI:1921690]	+	gene	overlapping	0	33.3333	10	7.69231	9.09091	13.3333	23.5294	28.5714	21.6216	21.0526	40	11.1111	37.5	15.3846	40	5.88235
Maintained	42204900..42214050	9	42204900	42214050	NA	Sc5d	ENSMUSG00000032018	sterol-C5-desaturase (fungal ERG3, delta-5-desaturase) homolog (S. cerevisae) [Source:MGI Symbol;Acc:MGI:1353611]	-	gene	upstream	40127	58.3333	45.4545	70	75	61.5385	100	62.963	72.973	64.2857	75	100	100	65	72.5	47.0588
Maintained	24947100..24952950	10	24947100	24952950	NA	Arg1	ENSMUSG00000019987	arginase, liver [Source:MGI Symbol;Acc:MGI:88070]	-	gene	downstream	19630	12.5	7.69231	7.40741	0	5	23.5294	26.1905	11.2676	10.5263	30.7692	21.4286	23.8095	14.5833	27.7778	18.75
Maintained	122886150..122889900	10	122886150	122889900	NA	Ppm1h	ENSMUSG00000034613	protein phosphatase 1H (PP2C domain containing) [Source:MGI Symbol;Acc:MGI:2442087]	+	gene	overlapping	0	7.14286	15.3846	25	0	11.1111	26.087	22.2222	5	35.7143	35.7143	21.4286	40	20.6897	28.5714	25
Maintained	86645550..86647650	11	86645550	86647650	NA	Vmp1	ENSMUSG00000018171	vacuole membrane protein 1 [Source:MGI Symbol;Acc:MGI:1923159]	-	gene	overlapping	0	0	0	0	0	3.33333	7	4.16667	7.14286	27.5862	14.7059	18.75	6.66667	7.69231	15.3846	3.33333
Maintained	44672100..44678100	13	44672100	44678100	NA	Jarid2	ENSMUSG00000038518	jumonji, AT rich interactive domain 2 [Source:MGI Symbol;Acc:MGI:104813]	+	gene	downstream	51374	20.5556	25.5682	27.7778	17.8571	23.0769	37.5988	34.5865	23.9017	41.6667	55.9524	27.4306	33.9286	30.2795	36.6667	34.2831
Maintained	73620600..73635600	14	73620600	73635600	NA	Sucla2	ENSMUSG00000022110	succinate-Coenzyme A ligase, ADP-forming, beta subunit [Source:MGI Symbol;Acc:MGI:1306775]	+	gene	upstream	24458	7.69231	5	4.16667	4.16667	9.09091	15.9091	10	12.5	26.1905	28.5714	16.6667	25	6.97674	18.5185	5.55556
Maintained	21321000..21322950	16	21321000	21322950	NA	Ephb3	ENSMUSG00000005958	Eph receptor B3 [Source:MGI Symbol;Acc:MGI:104770]	+	gene	upstream	97695	25.456	13.5556	14.4444	4.55044	18.3422	23.3333	28.4189	15.4275	38.4038	30.3406	31.9293	15.1515	18.7949	27.7871	18.586
Maintained	33198900..33204150	16	33198900	33204150	NA	Osbpl11	ENSMUSG00000022807	oxysterol binding protein-like 11 [Source:MGI Symbol;Acc:MGI:2146553]	+	gene	overlapping	0	12.2222	8.65497	22.8549	18.3987	19.3583	20.5376	43.8095	13.5102	39.7794	34.386	31.5018	30.1667	5	29.9707	29.9048
Maintained	31202100..31202700	17	31202100	31202700	NA	Tmprss3	ENSMUSG00000024034	transmembrane protease, serine 3 [Source:MGI Symbol;Acc:MGI:2155445]	-	gene	downstream	3125	36.5854	8.33333	15.3846	42.1053	11.7647	22.7273	29.7872	23.4568	40.3509	56.0976	51.6129	33.3333	30.1887	24.4444	21.4286
Maintained	65542950..65558550	17	65542950	65558550	NA	Tmem232	ENSMUSG00000045036	transmembrane protein 232 [Source:MGI Symbol;Acc:MGI:2685786]	-	gene	downstream	2168	29.7742	30.4145	25.9755	20.8511	30.3307	33.9207	38.5711	28.5253	38.128	49.3913	34.7405	44.3421	34.0922	38.0069	31.1353
Maintained	87609000..87611400	17	87609000	87611400	NA	Epcam	ENSMUSG00000045394	epithelial cell adhesion molecule [Source:MGI Symbol;Acc:MGI:106653]	+	gene	downstream	24579	21.3889	12.1212	14.7059	7.14286	10.3772	11.7803	18.7314	19.0842	21.8718	46.0684	19.2408	16.6667	17.6272	25.22	17.7222
Maintained	21175500..21179400	18	21175500	21179400	NA	Fam59a	ENSMUSG00000042680	family with sequence similarity 59, member A [Source:MGI Symbol;Acc:MGI:2685790]	-	gene	overlapping	0	12.7083	11.5145	16.8478	6.4134	11.8981	15.1588	25	6.35268	27.3585	35.7686	40.8972	9.19118	13.5659	22.8424	7.91667
Maintained	38541300..38544150	18	38541300	38544150	NA	Spry4	ENSMUSG00000024427	sprouty homolog 4 (Drosophila) [Source:MGI Symbol;Acc:MGI:1345144]	-	gene	upstream	42118	34.6667	42.2222	41.8182	20	18.9011	36.1403	31.1111	45.479	42.1053	65.3333	39.2308	38.6667	30.5556	57.8947	23.3333
Maintained	99148050..99152850	X	99148050	99152850	NA	Efnb1	ENSMUSG00000031217	ephrin B1 [Source:MGI Symbol;Acc:MGI:102708]	+	gene	overlapping	0	25	49.2064	65.4762	32.1429	25	51.8182	70	37.0833	46.6667	60	55.5556	40.1515	59.5238	62.4138	55
Maintained	169036050..169037700	X	169036050	169037700	NA	Arhgap6	ENSMUSG00000031355	Rho GTPase activating protein 6 [Source:MGI Symbol;Acc:MGI:1196332]	+	gene	overlapping	0	19.0476	19.6429	15.1515	22.7273	15	38.4286	15.5556	17.3929	37.1569	36.9048	40.625	32.5	16.342	21.5686	33.0049

## Sheet: aging- HYPOmethylated
PANCREAS
aging- HYPOmethylated Enhancers
Response to OSKM	Probe	Chromosome	Start	End	Probe Strand	Feature	ID	Description	Feature Strand	Type	Feature Orientation	Distance	Young_1	Young_2	Young_3	Young_4	Young_5	Old_1	Old_2	Old_3	Old_4	Old_5	Old OSKM_1	Old OSKM_2	Old OSKM_3	Old OSKM_4	Old OSKM_5
Gain of Methylation	89088450..89091150	3	89088450	89091150	NA	Rusc1	ENSMUSG00000041263	RUN and SH3 domain containing 1 [Source:MGI Symbol;Acc:MGI:1919546]	-	gene	overlapping	0	50	28.5714	60	80	50	33.3333	41.6667	25	33.3333	42.8571	40	60	54.1667	57.8947	54.5455
Gain of Methylation	115202250..115205700	5	115202250	115205700	NA	Cabp1	ENSMUSG00000029544	calcium binding protein 1 [Source:MGI Symbol;Acc:MGI:1352750]	-	gene	downstream	7869	33.3333	20	10	0	25	9.09091	0	11.7647	0	0	15.3846	7.69231	23.0769	30.7692	0
Gain of Methylation	136225350..136237500	7	136225350	136237500	NA	7SK	ENSMUSG00000087869	7SK RNA [Source:RFAM;Acc:RF00100]	-	gene	upstream	271526	64.8621	56.9565	63.3997	63.5054	62.5588	51.1581	55.6	52.5118	47.6364	52.849	53.0667	60.3667	57.7465	57.4736	57.6641
Gain of Methylation	97118700..97120950	11	97118700	97120950	NA	Tbx21	ENSMUSG00000001444	T-box 21 [Source:MGI Symbol;Acc:MGI:1888984]	-	gene	downstream	3369	68.421	36.3636	47.6191	57.8947	81.25	57.6923	39.2857	38.5965	51.3513	51.7241	52.6316	76.9231	51.3513	47.1698	48
Gain of Methylation	66189000..66193500	14	66189000	66193500	NA	Ptk2b	ENSMUSG00000059456	PTK2 protein tyrosine kinase 2 beta [Source:MGI Symbol;Acc:MGI:104908]	-	gene	overlapping	0	88.8889	78.2609	76.1905	75	86.3636	64.2857	75	68.0851	72.7273	71.4286	93.3333	83.3333	70	73.6842	94.4444
Gain of Methylation	33253350..33257850	16	33253350	33257850	NA	Snx4	ENSMUSG00000022808	sorting nexin 4 [Source:MGI Symbol;Acc:MGI:1916400]	+	gene	overlapping	0	26.7335	39.3939	33.3333	27.7778	18.2609	24.3277	12.8205	13.6434	9.04762	29.4872	30.61	16.6667	22.9229	36.289	21.0526
Gain of Methylation	12789450..12797250	17	12789450	12797250	NA	Airn	ENSMUSG00000078247	antisense Igf2r RNA [Source:MGI Symbol;Acc:MGI:1353471]	+	gene	overlapping	0	54.1667	33.3333	40	40	42.8571	19.0476	32.1429	25	31.8182	15.7895	61.1111	42.1053	42.2222	37.1429	45.8333
Gain of Methylation	58579050..58602600	19	58579050	58602600	NA	1700011F14Rik	ENSMUSG00000025090	RIKEN cDNA 1700011F14 gene [Source:MGI Symbol;Acc:MGI:1922895]	+	gene	upstream	25965	60.2189	54.7525	51.7334	55.9611	54.1833	38.0799	43.8076	41.0182	47.0595	48.292	55.7879	55.2318	52.5441	43.3066	48.2861
Maintained	155115600..155124000	1	155115600	155124000	NA	Mr1	ENSMUSG00000026471	major histocompatibility complex, class I-related [Source:MGI Symbol;Acc:MGI:1195463]	-	gene	upstream	3878	47.3212	46.9136	43.9024	42.4603	29.3651	26.7609	30.0794	27.4854	35.1191	35.406	36.9895	28.2051	35.1691	34.4262	34.8291
Maintained	171168150..171173100	1	171168150	171173100	NA	Pcp4l1	ENSMUSG00000038370	Purkinje cell protein 4-like 1 [Source:MGI Symbol;Acc:MGI:1913675]	-	gene	upstream	162	62.0615	69.0301	67.2831	73	66.6382	60	54.664	54.4262	52.8571	58.4331	53.6364	61.339	52.351	60	55.2874
Maintained	25464750..25466850	2	25464750	25466850	NA	Ptgds	ENSMUSG00000015090	prostaglandin D2 synthase (brain) [Source:MGI Symbol;Acc:MGI:99261]	-	gene	overlapping	0	16.6667	30	30	66.6667	28	34.375	19.3548	20	24.3243	21.4286	14.2857	31.5789	24.2424	19.5652	28.5714
Maintained	103080750..103086450	2	103080750	103086450	NA	Apip	ENSMUSG00000010911	APAF1 interacting protein [Source:MGI Symbol;Acc:MGI:1926788]	+	gene	overlapping	0	56.0729	61.6092	60.2326	65	58.6429	41.5764	47.03	41.9543	42.5901	44.2493	49.3333	44.6169	41.9189	52.1554	39.7802
Maintained	31905000..31906500	3	31905000	31906500	NA	Kcnmb2	ENSMUSG00000037610	potassium large conductance calcium-activated channel, subfamily M, beta member 2 [Source:MGI Symbol;Acc:MGI:1919663]	+	gene	overlapping	0	62.5	54.5455	59.0909	64.2857	71.4286	48.9796	32.3529	52.8302	36.6667	52.6316	68	67.8571	54.2373	36.7347	35.7143
Maintained	100552800..100555350	3	100552800	100555350	NA	Man1a2	ENSMUSG00000008763	mannosidase, alpha, class 1A, member 2 [Source:MGI Symbol;Acc:MGI:104676]	-	gene	upstream	6858	40.7839	50.5342	39.984	47.2222	43.609	27.7856	17.8902	15.3685	24.8611	22.2493	37.312	26.3889	26.0919	22.7761	17.3611
Maintained	35095950..35099250	4	35095950	35099250	NA	Mob3b	ENSMUSG00000073910	MOB kinase activator 3B [Source:MGI Symbol;Acc:MGI:2664539]	-	gene	overlapping	0	78.5714	57.1429	77.7778	83.3333	76.9231	43.75	73.3333	59.0909	60	56.25	63.6364	66.6667	54.1667	56	63.6364
Maintained	134622450..134625600	4	134622450	134625600	NA	Man1c1	ENSMUSG00000037306	mannosidase, alpha, class 1C, member 1 [Source:MGI Symbol;Acc:MGI:2446214]	-	gene	overlapping	0	28.5714	30.5556	29.4118	34.4156	28.0423	11.25	15.3846	14.2064	26.874	16.6667	15.7895	8.33333	20.0658	31.8508	18.9655
Maintained	150866100..150873750	4	150866100	150873750	NA	Errfi1	ENSMUSG00000028967	ERBB receptor feedback inhibitor 1 [Source:MGI Symbol;Acc:MGI:1921405]	+	gene	overlapping	0	69.2308	61.5385	61.5385	45.4545	39.2857	32.3529	38.2353	37.2549	29.4118	57.1429	47.3684	35.7143	31.4286	43.2432	29.4118
Maintained	96303750..96308850	5	96303750	96308850	NA	Mrpl1	ENSMUSG00000029486	mitochondrial ribosomal protein L1 [Source:MGI Symbol;Acc:MGI:2137202]	+	gene	upstream	37023	44.1667	42.303	44.8095	44.0457	41.8885	29.8857	33.5011	25.4756	26.7262	25.5164	29.6726	28.0476	33.2879	33.3825	29.0387
Maintained	116513400..116518800	7	116513400	116518800	NA	Nucb2	ENSMUSG00000030659	nucleobindin 2 [Source:MGI Symbol;Acc:MGI:1858179]	+	gene	overlapping	0	68.8095	67.5	66.2338	64.5707	61.0723	58.3456	47.7964	62.5	56.9602	42.1429	56.1688	48.2857	65.8988	63.5823	51.9128
Maintained	31118550..31123350	8	31118550	31123350	NA	Rnf122	ENSMUSG00000039328	ring finger protein 122 [Source:MGI Symbol;Acc:MGI:1916117]	+	gene	overlapping	0	23.7565	25.7353	30.4508	41.25	30.4035	13.7168	8.27992	6.80136	21.0456	26.0684	13.1868	13.3155	8.42101	9.10109	9.62963
Maintained	121642200..121645500	8	121642200	121645500	NA	Gm20388	ENSMUSG00000092329	predicted gene 20388 [Source:MGI Symbol;Acc:MGI:5141853]	+	gene	overlapping	0	49.0987	45.5033	55.2083	51.9039	51.4468	38.448	44.7024	34.058	34.2018	43.264	40.8385	36.6144	38.5414	36.6667	33.73
Maintained	98736150..98747850	9	98736150	98747850	NA	Prr23a	ENSMUSG00000091080	proline rich 23A [Source:MGI Symbol;Acc:MGI:3645743]	+	gene	downstream	94737	50	57.1429	53.3333	18.75	42.8571	29.2683	29.0323	33.3333	21.4286	22.2222	50	9.09091	25	26.3158	10.7143
Maintained	107965800..107969550	11	107965800	107969550	NA	Prkca	ENSMUSG00000050965	protein kinase C, alpha [Source:MGI Symbol;Acc:MGI:97595]	-	gene	overlapping	0	47.2222	55.5556	56.6667	54.5455	53.2051	34.6296	45.8333	26.3058	39.2157	23.4722	44.4444	50	36.9048	31.5789	28.8889
Maintained	112730400..112732950	11	112730400	112732950	NA	BC006965	ENSMUSG00000041674	cDNA sequence BC006965 [Source:MGI Symbol;Acc:MGI:2384955]	-	gene	overlapping	0	45.9001	44.257	48.5828	54.4015	46.9017	38.9996	36.6129	32.2517	42.2294	39.7233	38.9868	31.5028	38.2568	40.1889	32.5914
Maintained	119078250..119080200	11	119078250	119080200	NA	Cbx4	ENSMUSG00000039989	chromobox homolog 4 (Drosophila Pc class) [Source:MGI Symbol;Acc:MGI:1195985]	-	gene	overlapping	0	12.5	20	15.7895	27.2727	41.1765	5.88235	16.6667	4.54545	0	31.25	23.5294	22.2222	9.67742	11.7647	0
Maintained	120118950..120123900	11	120118950	120123900	NA	Slc38a10	ENSMUSG00000061306	solute carrier family 38, member 10 [Source:MGI Symbol;Acc:MGI:1919305]	-	gene	overlapping	0	69.8593	64.4048	63.6538	56.4815	71.9444	42.7785	48.9353	45.5179	44.7222	66.2281	66.7488	57.0076	48.0523	64.2528	40.7805
Maintained	120916350..120920700	11	120916350	120920700	NA	Ccdc57	ENSMUSG00000048445	coiled-coil domain containing 57 [Source:MGI Symbol;Acc:MGI:1918526]	-	gene	overlapping	0	79.3103	50	73.6842	68.75	68.1818	42.4947	60.9626	35.2941	53.6975	70	73.913	40.2778	59.449	61.2557	48.2143
Maintained	76444950..76448850	15	76444950	76448850	NA	Heatr7a	ENSMUSG00000022558	HEAT repeat containing 7A [Source:MGI Symbol;Acc:MGI:2442558]	+	gene	overlapping	0	20	0	33.3333	28.5714	15.3846	9.09091	21.4286	4.16667	10	0	18.1818	16.6667	11.1111	6.45161	13.3333
Maintained	79243200..79246800	15	79243200	79246800	NA	Pick1	ENSMUSG00000068206	protein interacting with C kinase 1 [Source:MGI Symbol;Acc:MGI:894645]	+	gene	overlapping	0	73.3333	72.7273	61.5385	72.7273	58.8235	39.2857	65.3846	52	66.6667	50	50	55.5556	61.5385	69.5652	60
Maintained	93815550..93817950	16	93815550	93817950	NA	Dopey2	ENSMUSG00000022946	dopey family member 2 [Source:MGI Symbol;Acc:MGI:1917278]	+	gene	upstream	4965	10	50	50	37.5	22.2222	21.7391	20	11.5385	16.6667	29.4118	25	6.66667	17.3913	29.4118	18.75
Maintained	26613000..26622600	17	26613000	26622600	NA	Ergic1	ENSMUSG00000001576	endoplasmic reticulum-golgi intermediate compartment (ERGIC) 1 [Source:MGI Symbol;Acc:MGI:1914708]	+	gene	overlapping	0	52.0833	37.037	46.9136	55.5556	53.3333	42.1053	37.037	33.3591	45.4762	33.3333	31.1111	35.5556	46.8669	38.4615	32.4755
Maintained	31498800..31503300	17	31498800	31503300	NA	Wdr4	ENSMUSG00000024037	WD repeat domain 4 [Source:MGI Symbol;Acc:MGI:1889002]	-	gene	overlapping	0	56.7314	50.9907	65.754	59.185	63.2143	33.3479	52.055	30.1417	35.1667	40.9018	36.1999	40.6782	51.3306	53.0794	38.8329
