# Supplementary material for: Multi‐omic rejuvenation of naturally aged tissues by a single cycle of transient reprogramming
Source: Aging Cell. 2022 Mar 2;21(3):e13578. doi: 10.1111/acel.13578 (PMC8920440; doi:10.1111/acel.13578)
Supplement: Supplementary file 4 — Table S3 [file ACEL-21-e13578-s003.xlsx]

## Sheet: aging-HYPERmethylated
PANCREAS
aging- HYPERmethylated CpGs
Probe	Chromosome	Start	End	Feature	ID	Description	Feature Strand	Type	Feature Orientation	Distance	Difference (Difference below -10)	Old	Old-OSKM	Young
Chr1:38562766-38562766	1	38562766	38562766	Aff3	ENSMUSG00000037138	AF4/FMR2 family, member 3 [Source:MGI Symbol;Acc:MGI:106927]	-	gene	overlapping	0	-12.3768	27.7162	27.1756	15.3394
Chr1:38994986-38994986	1	38994986	38994986	Pdcl3	ENSMUSG00000026078	phosducin-like 3 [Source:MGI Symbol;Acc:MGI:1916083]	+	gene	overlapping	0	-18.7358	65.9219	53.287	47.1861
Chr1:39869205-39869205	1	39869205	39869205	Map4k4	ENSMUSG00000026074	mitogen-activated protein kinase kinase kinase kinase 4 [Source:MGI Symbol;Acc:MGI:1349394]	+	gene	downstream	31708	-15.8864	21.3031	16.0796	5.41672
Chr1:40462769-40462769	1	40462769	40462769	Il1rl1	ENSMUSG00000026069	interleukin 1 receptor-like 1 [Source:MGI Symbol;Acc:MGI:98427]	+	gene	overlapping	0	-11.9128	92.1903	86.1406	80.2774
Chr1:40955373-40955373	1	40955373	40955373	AC101702.1	ENSMUSG00000094136	No description	-	gene	downstream	91154	-13.1798	94.5949	87.9354	81.4151
Chr1:42741671-42741671	1	42741671	42741671	Gm20646	ENSMUSG00000093436	predicted gene 20646 [Source:MGI Symbol;Acc:MGI:5313093]	+	gene	upstream	703	-16.1273	32.0421	27.0213	15.9148
Chr1:86131361-86131361	1	86131361	86131361	Psmd1	ENSMUSG00000026229	proteasome (prosome, macropain) 26S subunit, non-ATPase, 1 [Source:MGI Symbol;Acc:MGI:1917497]	+	gene	overlapping	0	-30.6829	35.7232	11.8365	5.04031
Chr1:87772983-87772983	1	87772983	87772983	Atg16l1	ENSMUSG00000026289	autophagy-related 16-like 1 (yeast) [Source:MGI Symbol;Acc:MGI:1924290]	+	gene	overlapping	0	-13.8883	43.3734	42.7735	29.4851
Chr1:89932577-89932577	1	89932577	89932577	Gbx2	ENSMUSG00000034486	gastrulation brain homeobox 2 [Source:MGI Symbol;Acc:MGI:95668]	-	gene	overlapping	0	-13.7566	19.1877	15.8872	5.43113
Chr1:89932595-89932595	1	89932595	89932595	Gbx2	ENSMUSG00000034486	gastrulation brain homeobox 2 [Source:MGI Symbol;Acc:MGI:95668]	-	gene	overlapping	0	-13.1758	23.2919	18.9972	10.1161
Chr1:89932616-89932616	1	89932616	89932616	Gbx2	ENSMUSG00000034486	gastrulation brain homeobox 2 [Source:MGI Symbol;Acc:MGI:95668]	-	gene	overlapping	0	-10.6004	17.2089	12.3883	6.60854
Chr1:92294358-92294358	1	92294358	92294358	Ndufa10	ENSMUSG00000026260	NADH dehydrogenase (ubiquinone) 1 alpha subcomplex 10 [Source:MGI Symbol;Acc:MGI:1914523]	-	gene	upstream	144652	-15.0544	34.1107	48.265	19.0563
Chr1:112557087-112557087	1	112557087	112557087	SNORA68	ENSMUSG00000088691	Small nucleolar RNA SNORA68 [Source:RFAM;Acc:RF00263]	+	gene	upstream	89041	-38.197	62.2608	73.9996	24.0638
Chr1:133696140-133696140	1	133696140	133696140	Gm17678	ENSMUSG00000091176	predicted gene, 17678 [Source:MGI Symbol;Acc:MGI:4937312]	-	gene	upstream	5499	-13.1223	19.7714	11.362	6.6491
Chr1:133696298-133696298	1	133696298	133696298	Gm17678	ENSMUSG00000091176	predicted gene, 17678 [Source:MGI Symbol;Acc:MGI:4937312]	-	gene	upstream	5341	-22.1846	30.3861	15.0267	8.20148
Chr1:133696311-133696311	1	133696311	133696311	Gm17678	ENSMUSG00000091176	predicted gene, 17678 [Source:MGI Symbol;Acc:MGI:4937312]	-	gene	upstream	5328	-19.1733	32.8692	20.612	13.6959
Chr1:138607163-138607163	1	138607163	138607163	Nek7	ENSMUSG00000026393	NIMA (never in mitosis gene a)-related expressed kinase 7 [Source:MGI Symbol;Acc:MGI:1890645]	-	gene	overlapping	0	-10.6701	29.7857	24.6361	19.1156
Chr1:155789126-155789126	1	155789126	155789126	Qsox1	ENSMUSG00000033684	quiescin Q6 sulfhydryl oxidase 1 [Source:MGI Symbol;Acc:MGI:1330818]	-	gene	overlapping	0	-12.4343	41.6029	39.3236	29.1686
Chr1:156183765-156183765	1	156183765	156183765	Fam163a	ENSMUSG00000015484	family with sequence similarity 163, member A [Source:MGI Symbol;Acc:MGI:3618859]	-	gene	overlapping	0	-10.1054	20.2277	22.1714	10.1222
Chr2:18940789-18940789	2	18940789	18940789	Pip4k2a	ENSMUSG00000026737	phosphatidylinositol-5-phosphate 4-kinase, type II, alpha [Source:MGI Symbol;Acc:MGI:1298206]	-	gene	overlapping	0	-13.4021	35.5643	33.7038	22.1622
Chr2:30240061-30240061	2	30240061	30240061	Lrrc8a	ENSMUSG00000007476	leucine rich repeat containing 8A [Source:MGI Symbol;Acc:MGI:2652847]	+	gene	overlapping	0	-18.1948	30.5172	25.102	12.3224
Chr2:52071571-52071571	2	52071571	52071571	Rif1	ENSMUSG00000036202	Rap1 interacting factor 1 homolog (yeast) [Source:MGI Symbol;Acc:MGI:1098622]	+	gene	downstream	1266	-22.0701	42.8619	43.276	20.7918
Chr2:66133520-66133520	2	66133520	66133520	SNORD26	ENSMUSG00000088306	Small nucleolar RNA SNORD26 [Source:RFAM;Acc:RF00087]	+	gene	upstream	5309	-31.1153	54.4733	30.0561	23.358
Chr2:70127934-70127934	2	70127934	70127934	Myo3b	ENSMUSG00000042064	myosin IIIB [Source:MGI Symbol;Acc:MGI:2448580]	+	gene	overlapping	0	-16.2936	33.8954	25.7258	17.6019
Chr2:71750337-71750337	2	71750337	71750337	Itga6	ENSMUSG00000027111	integrin alpha 6 [Source:MGI Symbol;Acc:MGI:96605]	+	gene	overlapping	0	-20.6306	36.5355	34.7729	15.9048
Chr2:77172362-77172362	2	77172362	77172362	Ccdc141	ENSMUSG00000044033	coiled-coil domain containing 141 [Source:MGI Symbol;Acc:MGI:1919735]	-	gene	downstream	1726	-12.4899	25.1001	16.6835	12.6102
Chr2:77172390-77172390	2	77172390	77172390	Ccdc141	ENSMUSG00000044033	coiled-coil domain containing 141 [Source:MGI Symbol;Acc:MGI:1919735]	-	gene	downstream	1754	-11.3839	21.5498	16.0098	10.1659
Chr2:84519624-84519624	2	84519624	84519624	Gm13710	ENSMUSG00000087362	predicted gene 13710 [Source:MGI Symbol;Acc:MGI:3650894]	-	gene	overlapping	0	-14.73	20.9875	14.4447	6.25752
Chr2:84519638-84519638	2	84519638	84519638	Gm13710	ENSMUSG00000087362	predicted gene 13710 [Source:MGI Symbol;Acc:MGI:3650894]	-	gene	overlapping	0	-15.426	22.6293	14.8798	7.20331
Chr2:85062970-85062970	2	85062970	85062970	Tnks1bp1	ENSMUSG00000033955	tankyrase 1 binding protein 1 [Source:MGI Symbol;Acc:MGI:2446193]	+	gene	overlapping	0	-21.784	68.0043	59.1059	46.2204
Chr2:92087067-92087067	2	92087067	92087067	Gm13780	ENSMUSG00000087197	predicted gene 13780 [Source:MGI Symbol;Acc:MGI:3650707]	-	gene	overlapping	0	-18.0713	65.114	63.6212	47.0427
Chr2:142769710-142769710	2	142769710	142769710	Kif16b	ENSMUSG00000038844	kinesin family member 16B [Source:MGI Symbol;Acc:MGI:1098240]	-	gene	overlapping	0	-10.7752	85.6077	80.2752	74.8325
Chr2:144253752-144253752	2	144253752	144253752	Snx5	ENSMUSG00000027423	sorting nexin 5 [Source:MGI Symbol;Acc:MGI:1916428]	-	gene	overlapping	0	-15.2267	29.0992	24.6527	13.8725
Chr2:144293307-144293307	2	144293307	144293307	Ovol2	ENSMUSG00000037279	ovo-like 2 (Drosophila) [Source:MGI Symbol;Acc:MGI:1338039]	-	gene	upstream	11868	-14.6675	44.843	36.0297	30.1755
Chr2:165887391-165887391	2	165887391	165887391	Zmynd8	ENSMUSG00000039671	zinc finger, MYND-type containing 8 [Source:MGI Symbol;Acc:MGI:1918025]	-	gene	overlapping	0	-18.6836	25.507	21.0692	6.82335
Chr2:170282321-170282321	2	170282321	170282321	Bcas1	ENSMUSG00000013523	breast carcinoma amplified sequence 1 [Source:MGI Symbol;Acc:MGI:1924210]	-	gene	upstream	64670	-26.1472	53.3364	37.2774	27.1893
Chr2:171557929-171557929	2	171557929	171557929	SCARNA13	ENSMUSG00000088505	Small Cajal body specific RNA 13 [Source:RFAM;Acc:RF00231]	-	gene	downstream	251498	-23.2962	56.5763	40.3863	33.2801
Chr2:173279065-173279065	2	173279065	173279065	Gm14454	ENSMUSG00000087600	predicted gene 14454 [Source:MGI Symbol;Acc:MGI:3650161]	+	gene	upstream	637	-11.5025	46.5585	40.6508	35.056
Chr2:174695753-174695753	2	174695753	174695753	Zfp831	ENSMUSG00000050600	zinc finger protein 831 [Source:MGI Symbol;Acc:MGI:3641861]	+	gene	overlapping	0	-12.6305	61.9367	57.1871	49.3062
Chr2:178649078-178649078	2	178649078	178649078	Cdh26	ENSMUSG00000039155	cadherin-like 26 [Source:MGI Symbol;Acc:MGI:2685856]	+	gene	upstream	161712	-12.8656	89.8199	87.0928	76.9543
Chr2:181398556-181398556	2	181398556	181398556	Zbtb46	ENSMUSG00000027583	zinc finger and BTB domain containing 46 [Source:MGI Symbol;Acc:MGI:1919397]	-	gene	overlapping	0	-15.8224	56.1815	42.0598	40.3591
Chr3:6061620-6061620	3	6061620	6061620	AC137844.1	ENSMUSG00000096130	No description	+	gene	upstream	175916	-13.3521	80.0715	74.9011	66.7194
Chr3:7788573-7788573	3	7788573	7788573	Il7	ENSMUSG00000040329	interleukin 7 [Source:MGI Symbol;Acc:MGI:96561]	-	gene	downstream	175146	-14.6474	44.7139	42.8961	30.0665
Chr3:10318247-10318247	3	10318247	10318247	Impa1	ENSMUSG00000027531	inositol (myo)-1(or 4)-monophosphatase 1 [Source:MGI Symbol;Acc:MGI:1933158]	-	gene	overlapping	0	-15.8182	34.9242	27.0526	19.1059
Chr3:24846721-24846721	3	24846721	24846721	7SK	ENSMUSG00000088115	7SK RNA [Source:RFAM;Acc:RF00100]	+	gene	upstream	127740	-14.6821	68.4719	61.6224	53.7898
Chr3:51574008-51574008	3	51574008	51574008	Setd7	ENSMUSG00000037111	SET domain containing (lysine methyltransferase) 7 [Source:MGI Symbol;Acc:MGI:1920501]	-	gene	downstream	13130	-14.7518	75.7342	67.5072	60.9824
Chr3:116520554-116520554	3	116520554	116520554	Dbt	ENSMUSG00000000340	dihydrolipoamide branched chain transacylase E2 [Source:MGI Symbol;Acc:MGI:105386]	+	gene	overlapping	0	-11.9465	29.4926	24.5139	17.5461
Chr3:124931177-124931177	3	124931177	124931177	7SK	ENSMUSG00000088099	7SK RNA [Source:RFAM;Acc:RF00100]	+	gene	upstream	82291	-12.7524	24.1062	16.299	11.3538
Chr3:126735453-126735453	3	126735453	126735453	Camk2d	ENSMUSG00000053819	calcium/calmodulin-dependent protein kinase II, delta [Source:MGI Symbol;Acc:MGI:1341265]	+	gene	overlapping	0	-11.7631	75.4338	70.3379	63.6707
Chr4:11861161-11861161	4	11861161	11861161	Cdh17	ENSMUSG00000028217	cadherin 17 [Source:MGI Symbol;Acc:MGI:1095414]	+	gene	upstream	43266	-12.0239	32.9351	30.2599	20.9112
Chr4:11861341-11861341	4	11861341	11861341	Cdh17	ENSMUSG00000028217	cadherin 17 [Source:MGI Symbol;Acc:MGI:1095414]	+	gene	upstream	43446	-12.3733	21.3944	16.9048	9.02114
Chr4:29326777-29326777	4	29326777	29326777	Gm11916	ENSMUSG00000086339	predicted gene 11916 [Source:MGI Symbol;Acc:MGI:3650125]	+	gene	upstream	235115	-12.5335	83.8927	80.2038	71.3592
Chr4:35435780-35435780	4	35435780	35435780	Gm12367	ENSMUSG00000084828	predicted gene 12367 [Source:MGI Symbol;Acc:MGI:3649554]	+	gene	upstream	173558	-12.9976	72.6616	69.7464	59.664
Chr4:62510106-62510106	4	62510106	62510106	Alad	ENSMUSG00000028393	aminolevulinate, delta-, dehydratase [Source:MGI Symbol;Acc:MGI:96853]	-	gene	overlapping	0	-16.4723	30.4539	31.5082	13.9816
Chr4:73389085-73389085	4	73389085	73389085	Gm11487	ENSMUSG00000066137	predicted gene 11487 [Source:MGI Symbol;Acc:MGI:3650704]	-	gene	upstream	11947	-11.1116	97.193	96.4276	86.0815
Chr4:82508291-82508291	4	82508291	82508291	Nfib	ENSMUSG00000008575	nuclear factor I/B [Source:MGI Symbol;Acc:MGI:103188]	-	gene	overlapping	0	-12.0475	33.6772	27.7959	21.6297
Chr4:90165266-90165266	4	90165266	90165266	Gm12629	ENSMUSG00000085690	predicted gene 12629 [Source:MGI Symbol;Acc:MGI:3650349]	+	gene	downstream	20261	-13.1349	89.0653	85.002	75.9305
Chr4:97779168-97779168	4	97779168	97779168	Nfia	ENSMUSG00000028565	nuclear factor I/A [Source:MGI Symbol;Acc:MGI:108056]	+	gene	overlapping	0	-13.9699	16.0554	7.38785	2.0855
Chr4:97779176-97779176	4	97779176	97779176	Nfia	ENSMUSG00000028565	nuclear factor I/A [Source:MGI Symbol;Acc:MGI:108056]	+	gene	overlapping	0	-13.5683	17.7185	9.11845	4.15021
Chr4:105191731-105191731	4	105191731	105191731	Ppap2b	ENSMUSG00000028517	phosphatidic acid phosphatase type 2B [Source:MGI Symbol;Acc:MGI:1915166]	+	gene	overlapping	0	-16.738	26.6653	20.6866	9.9273
Chr4:105191900-105191900	4	105191900	105191900	Ppap2b	ENSMUSG00000028517	phosphatidic acid phosphatase type 2B [Source:MGI Symbol;Acc:MGI:1915166]	+	gene	overlapping	0	-20.8995	39.2614	34.79	18.3619
Chr4:127088347-127088347	4	127088347	127088347	Zmym6	ENSMUSG00000042408	zinc finger, MYM-type 6 [Source:MGI Symbol;Acc:MGI:106505]	+	gene	overlapping	0	-14.0091	96.219	95.8683	82.2099
Chr4:127199004-127199004	4	127199004	127199004	Dlgap3	ENSMUSG00000042388	discs, large (Drosophila) homolog-associated protein 3 [Source:MGI Symbol;Acc:MGI:3039563]	+	gene	overlapping	0	-10.2733	79.1085	74.0641	68.8353
Chr4:133146069-133146069	4	133146069	133146069	Wasf2	ENSMUSG00000028868	WAS protein family, member 2 [Source:MGI Symbol;Acc:MGI:1098641]	+	gene	overlapping	0	-11.6021	28.7777	25.6616	17.1756
Chr4:136732075-136732075	4	136732075	136732075	Ephb2	ENSMUSG00000028664	Eph receptor B2 [Source:MGI Symbol;Acc:MGI:99611]	-	gene	overlapping	0	-24.0618	35.062	26.2631	11.0002
Chr4:150002994-150002994	4	150002994	150002994	H6pd	ENSMUSG00000028980	hexose-6-phosphate dehydrogenase (glucose 1-dehydrogenase) [Source:MGI Symbol;Acc:MGI:2140356]	-	gene	overlapping	0	-11.2893	39.2493	33.6834	27.9601
Chr4:150746865-150746865	4	150746865	150746865	Gm16079	ENSMUSG00000085869	predicted gene 16079 [Source:MGI Symbol;Acc:MGI:3802017]	-	gene	downstream	68073	-13.7198	51.9818	48.071	38.262
Chr5:5265393-5265393	5	5265393	5265393	Cdk14	ENSMUSG00000028926	cyclin-dependent kinase 14 [Source:MGI Symbol;Acc:MGI:894318]	-	gene	overlapping	0	-19.8575	31.8334	27.7405	11.9759
Chr5:37407254-37407254	5	37407254	37407254	Evc2	ENSMUSG00000050248	Ellis van Creveld syndrome 2 homolog (human) [Source:MGI Symbol;Acc:MGI:1915775]	+	gene	overlapping	0	-12.763	43.6514	37.6253	30.8883
Chr5:40144088-40144088	5	40144088	40144088	U2	ENSMUSG00000089393	U2 spliceosomal RNA [Source:RFAM;Acc:RF00004]	-	gene	upstream	261662	-22.3541	53.5115	65.0391	31.1573
Chr5:47890640-47890640	5	47890640	47890640	Slit2	ENSMUSG00000031558	slit homolog 2 (Drosophila) [Source:MGI Symbol;Acc:MGI:1315205]	+	gene	downstream	92515	-20.5191	88.665	81.036	68.1459
Chr5:53701905-53701905	5	53701905	53701905	Cckar	ENSMUSG00000029193	cholecystokinin A receptor [Source:MGI Symbol;Acc:MGI:99478]	-	gene	overlapping	0	-22.9255	51.4251	47.2208	28.4995
Chr5:56875578-56875578	5	56875578	56875578	SNORA17	ENSMUSG00000088734	Small nucleolar RNA SNORA17 [Source:RFAM;Acc:RF00560]	+	gene	upstream	139359	-17.9586	81.4437	73.1794	63.4851
Chr5:120172869-120172869	5	120172869	120172869	Rbm19	ENSMUSG00000029594	RNA binding motif protein 19 [Source:MGI Symbol;Acc:MGI:1921361]	+	gene	overlapping	0	-13.389	27.9624	25.4223	14.5735
Chr5:122629845-122629845	5	122629845	122629845	P2rx7	ENSMUSG00000029468	purinergic receptor P2X, ligand-gated ion channel, 7 [Source:MGI Symbol;Acc:MGI:1339957]	+	gene	downstream	14066	-18.896	42.4039	32.6797	23.5079
Chr5:123051107-123051107	5	123051107	123051107	Morn3	ENSMUSG00000029477	MORN repeat containing 3 [Source:MGI Symbol;Acc:MGI:1922140]	-	gene	downstream	4091	-15.5559	26.7884	21.8103	11.2326
Chr5:123257929-123257929	5	123257929	123257929	Wdr66	ENSMUSG00000029442	WD repeat domain 66 [Source:MGI Symbol;Acc:MGI:1918495]	+	gene	overlapping	0	-15.6875	38.4403	33.8576	22.7528
Chr5:125403887-125403887	5	125403887	125403887	Dhx37	ENSMUSG00000029480	DEAH (Asp-Glu-Ala-His) box polypeptide 37 [Source:MGI Symbol;Acc:MGI:3028576]	-	gene	upstream	10519	-15.4293	31.5188	25.1066	16.0895
Chr5:135351417-135351417	5	135351417	135351417	Fkbp6	ENSMUSG00000040013	FK506 binding protein 6 [Source:MGI Symbol;Acc:MGI:2137612]	-	gene	downstream	1426	-15.3994	47.5467	40.0698	32.1473
Chr5:151124677-151124677	5	151124677	151124677	Stard13	ENSMUSG00000016128	StAR-related lipid transfer (START) domain containing 13 [Source:MGI Symbol;Acc:MGI:2385331]	-	gene	overlapping	0	-11.6371	42.1391	40.7219	30.502
Chr6:6754840-6754840	6	6754840	6754840	Gm20618	ENSMUSG00000093675	predicted gene 20618 [Source:MGI Symbol;Acc:MGI:5313065]	-	gene	downstream	63319	-16.4607	23.1909	26.5303	6.73021
Chr6:50528551-50528551	6	50528551	50528551	SNORA17	ENSMUSG00000077357	Small nucleolar RNA SNORA17 [Source:RFAM;Acc:RF00560]	-	gene	upstream	11353	-24.8982	38.9169	20.8017	14.0187
Chr6:87870091-87870091	6	87870091	87870091	Copg	ENSMUSG00000030058	coatomer protein complex, subunit gamma [Source:MGI Symbol;Acc:MGI:1858696]	+	gene	downstream	17723	-20.2236	56.0016	60.9381	35.7779
Chr6:91971000-91971000	6	91971000	91971000	Fgd5	ENSMUSG00000034037	FYVE, RhoGEF and PH domain containing 5 [Source:MGI Symbol;Acc:MGI:2443369]	+	gene	downstream	7878	-10.7391	67.4622	63.2715	56.7232
Chr6:100751082-100751082	6	100751082	100751082	Gxylt2	ENSMUSG00000030074	glucoside xylosyltransferase 2 [Source:MGI Symbol;Acc:MGI:2682940]	+	gene	overlapping	0	-10.4436	92.3253	83.3937	81.8817
Chr6:125460615-125460615	6	125460615	125460615	Cd9	ENSMUSG00000030342	CD9 antigen [Source:MGI Symbol;Acc:MGI:88348]	-	gene	overlapping	0	-21.401	54.9154	36.5919	33.5143
Chr6:130444926-130444926	6	130444926	130444926	Klra1	ENSMUSG00000079853	killer cell lectin-like receptor, subfamily A, member 1 [Source:MGI Symbol;Acc:MGI:101907]	-	gene	downstream	58052	-15.0424	96.8725	90.5883	81.8301
Chr6:144376177-144376177	6	144376177	144376177	Sox5	ENSMUSG00000041540	SRY-box containing gene 5 [Source:MGI Symbol;Acc:MGI:98367]	-	gene	overlapping	0	-31.1732	62.0327	50.5404	30.8594
Chr6:146322781-146322781	6	146322781	146322781	Itpr2	ENSMUSG00000030287	inositol 1,4,5-triphosphate receptor 2 [Source:MGI Symbol;Acc:MGI:99418]	-	gene	overlapping	0	-11.9611	27.6833	22.7819	15.7222
Chr6:146322785-146322785	6	146322785	146322785	Itpr2	ENSMUSG00000030287	inositol 1,4,5-triphosphate receptor 2 [Source:MGI Symbol;Acc:MGI:99418]	-	gene	overlapping	0	-12.1366	27.1352	22.9928	14.9986
Chr7:19023098-19023098	7	19023098	19023098	Foxa3	ENSMUSG00000040891	forkhead box A3 [Source:MGI Symbol;Acc:MGI:1347477]	-	gene	overlapping	0	-14.859	20.2835	10.4822	5.42452
Chr7:24753474-24753474	7	24753474	24753474	Cd177	ENSMUSG00000052212	CD177 antigen [Source:MGI Symbol;Acc:MGI:1916141]	-	gene	overlapping	0	-20.5603	56.3593	41.5854	35.799
Chr7:25263821-25263821	7	25263821	25263821	Cic	ENSMUSG00000005442	capicua homolog (Drosophila) [Source:MGI Symbol;Acc:MGI:1918972]	+	gene	downstream	3883	-19.7224	29.6735	20.2371	9.95116
Chr7:25576152-25576152	7	25576152	25576152	Ceacam2	ENSMUSG00000054385	carcinoembryonic antigen-related cell adhesion molecule 2 [Source:MGI Symbol;Acc:MGI:1347246]	-	gene	downstream	36148	-12.4259	15.7874	10.7923	3.36149
Chr7:31350756-31350756	7	31350756	31350756	Gm4362	ENSMUSG00000078754	predicted gene 4362 [Source:MGI Symbol;Acc:MGI:3782547]	-	gene	upstream	8282	-19.2448	85.6601	77.087	66.4153
Chr7:44327161-44327161	7	44327161	44327161	Shank1	ENSMUSG00000038738	SH3/ankyrin domain gene 1 [Source:MGI Symbol;Acc:MGI:3613677]	+	gene	overlapping	0	-21.8055	43.8865	41.6108	22.081
Chr7:45638559-45638559	7	45638559	45638559	Rasip1	ENSMUSG00000044562	Ras interacting protein 1 [Source:MGI Symbol;Acc:MGI:1917153]	+	gene	overlapping	0	-12.3043	22.0314	21.3676	9.72704
Chr7:51548305-51548305	7	51548305	51548305	Ano5	ENSMUSG00000055489	anoctamin 5 [Source:MGI Symbol;Acc:MGI:3576659]	+	gene	overlapping	0	-13.9265	69.3762	65.6296	55.4497
Chr7:57074761-57074761	7	57074761	57074761	Gabrg3	ENSMUSG00000055026	gamma-aminobutyric acid (GABA) A receptor, subunit gamma 3 [Source:MGI Symbol;Acc:MGI:95624]	-	gene	overlapping	0	-13.4483	30.8956	30.3911	17.4473
Chr7:100929005-100929005	7	100929005	100929005	Arhgef17	ENSMUSG00000032875	Rho guanine nucleotide exchange factor (GEF) 17 [Source:MGI Symbol;Acc:MGI:2673002]	-	gene	overlapping	0	-26.3899	72.8179	63.5071	46.4281
Chr7:130042427-130042427	7	130042427	130042427	U6	ENSMUSG00000065763	U6 spliceosomal RNA [Source:RFAM;Acc:RF00026]	+	gene	upstream	7224	-16.3779	33.3298	26.1503	16.9519
Chr7:132011415-132011415	7	132011415	132011415	Fgfr2	ENSMUSG00000030849	fibroblast growth factor receptor 2 [Source:MGI Symbol;Acc:MGI:95523]	-	gene	overlapping	0	-15.8431	35.8945	24.1671	20.0513
Chr8:9426544-9426544	8	9426544	9426544	Fam155a	ENSMUSG00000079157	family with sequence similarity 155, member A [Source:MGI Symbol;Acc:MGI:2142765]	-	gene	overlapping	0	-11.7458	39.3342	37.1155	27.5885
Chr8:11471994-11471994	8	11471994	11471994	Rab20	ENSMUSG00000031504	RAB20, member RAS oncogene family [Source:MGI Symbol;Acc:MGI:102789]	-	gene	overlapping	0	-13.7973	29.362	23.4515	15.5647
Chr8:13493254-13493254	8	13493254	13493254	Gas6	ENSMUSG00000031451	growth arrest specific 6 [Source:MGI Symbol;Acc:MGI:95660]	-	gene	overlapping	0	-12.7783	17.4812	9.45859	4.70283
Chr8:13493258-13493258	8	13493258	13493258	Gas6	ENSMUSG00000031451	growth arrest specific 6 [Source:MGI Symbol;Acc:MGI:95660]	-	gene	overlapping	0	-12.0502	16.2879	8.83205	4.23771
Chr8:17123997-17123997	8	17123997	17123997	Csmd1	ENSMUSG00000060924	CUB and Sushi multiple domains 1 [Source:MGI Symbol;Acc:MGI:2137383]	-	gene	overlapping	0	-25.9027	49.2945	31.5253	23.3918
Chr8:31106091-31106091	8	31106091	31106091	Mir1186	ENSMUSG00000080535	microRNA 1186 [Source:MGI Symbol;Acc:MGI:3783360]	-	gene	downstream	3049	-10.7371	23.8278	22.3215	13.0907
Chr8:70880808-70880808	8	70880808	70880808	Slc5a5	ENSMUSG00000000792	solute carrier family 5 (sodium iodide symporter), member 5 [Source:MGI Symbol;Acc:MGI:2149330]	-	gene	upstream	2081	-10.1647	14.136	7.53727	3.97122
Chr8:78290023-78290023	8	78290023	78290023	Ttc29	ENSMUSG00000037101	tetratricopeptide repeat domain 29 [Source:MGI Symbol;Acc:MGI:1920551]	+	gene	overlapping	0	-12.188	55.9608	46.0111	43.7728
Chr8:80168215-80168215	8	80168215	80168215	Hhip	ENSMUSG00000064325	Hedgehog-interacting protein [Source:MGI Symbol;Acc:MGI:1341847]	-	gene	downstream	110209	-14.7603	50.0546	50.1276	35.2943
Chr8:91518496-91518496	8	91518496	91518496	Fto	ENSMUSG00000055932	fat mass and obesity associated [Source:MGI Symbol;Acc:MGI:1347093]	+	gene	overlapping	0	-11.5705	17.5776	15.8328	6.00711
Chr8:108731834-108731834	8	108731834	108731834	Zfhx3	ENSMUSG00000038872	zinc finger homeobox 3 [Source:MGI Symbol;Acc:MGI:99948]	+	gene	overlapping	0	-10.8925	28.0596	25.1129	17.1671
Chr8:108731877-108731877	8	108731877	108731877	Zfhx3	ENSMUSG00000038872	zinc finger homeobox 3 [Source:MGI Symbol;Acc:MGI:99948]	+	gene	overlapping	0	-11.8188	29.78	26.7312	17.9612
Chr8:108868051-108868051	8	108868051	108868051	Zfhx3	ENSMUSG00000038872	zinc finger homeobox 3 [Source:MGI Symbol;Acc:MGI:99948]	+	gene	overlapping	0	-13.0867	16.4178	7.33167	3.3311
Chr8:109208490-109208490	8	109208490	109208490	4922502B01Rik	ENSMUSG00000054165	RIKEN cDNA 4922502B01 gene [Source:MGI Symbol;Acc:MGI:1918204]	-	gene	upstream	40227	-16.4313	50.328	46.4863	33.8967
Chr8:111794783-111794783	8	111794783	111794783	Cfdp1	ENSMUSG00000031954	craniofacial development protein 1 [Source:MGI Symbol;Acc:MGI:1344403]	-	gene	overlapping	0	-11.5196	19.4765	13.3892	7.95684
Chr8:124278123-124278123	8	124278123	124278123	Gm20388	ENSMUSG00000092329	predicted gene 20388 [Source:MGI Symbol;Acc:MGI:5141853]	+	gene	overlapping	0	-11.8402	19.2548	17.3527	7.41467
Chr8:124278160-124278160	8	124278160	124278160	Gm20388	ENSMUSG00000092329	predicted gene 20388 [Source:MGI Symbol;Acc:MGI:5141853]	+	gene	overlapping	0	-15.0332	22.1015	17.7189	7.06829
Chr9:44491634-44491634	9	44491634	44491634	Bcl9l	ENSMUSG00000063382	B cell CLL/lymphoma 9-like [Source:MGI Symbol;Acc:MGI:1933114]	+	gene	downstream	7502	-18.0792	32.1655	20.6952	14.0863
Chr9:47948806-47948806	9	47948806	47948806	Cadm1	ENSMUSG00000032076	cell adhesion molecule 1 [Source:MGI Symbol;Acc:MGI:1889272]	+	gene	upstream	91169	-10.3518	82.5236	78.1719	72.1717
Chr9:65304077-65304077	9	65304077	65304077	Clpx	ENSMUSG00000015357	caseinolytic peptidase X (E.coli) [Source:MGI Symbol;Acc:MGI:1346017]	+	gene	overlapping	0	-15.2477	26.6213	24.9114	11.3736
Chr9:70832525-70832525	9	70832525	70832525	Lipc	ENSMUSG00000032207	lipase, hepatic [Source:MGI Symbol;Acc:MGI:96216]	-	gene	overlapping	0	-17.2542	25.0475	14.7949	7.79337
Chr9:77102365-77102365	9	77102365	77102365	2310046A06Rik	ENSMUSG00000032355	RIKEN cDNA 2310046A06 gene [Source:MGI Symbol;Acc:MGI:1916892]	-	gene	overlapping	0	-12.1557	28.5353	27.5924	16.3796
Chr9:87186674-87186674	9	87186674	87186674	Mrap2	ENSMUSG00000042761	melanocortin 2 receptor accessory protein 2 [Source:MGI Symbol;Acc:MGI:3609239]	+	gene	upstream	2629	-18.2374	63.8912	52.6001	45.6538
Chr9:102668317-102668317	9	102668317	102668317	Anapc13	ENSMUSG00000035048	anaphase promoting complex subunit 13 [Source:MGI Symbol;Acc:MGI:1916260]	+	gene	upstream	34076	-16.6812	24.5197	18.3694	7.83858
Chr9:111156055-111156055	9	111156055	111156055	Lrrfip2	ENSMUSG00000032497	leucine rich repeat (in FLII) interacting protein 2 [Source:MGI Symbol;Acc:MGI:1918518]	+	gene	overlapping	0	-25.6992	78.1861	67.0172	52.4869
Chr9:111156201-111156201	9	111156201	111156201	Lrrfip2	ENSMUSG00000032497	leucine rich repeat (in FLII) interacting protein 2 [Source:MGI Symbol;Acc:MGI:1918518]	+	gene	overlapping	0	-21.202	75.2508	73.3376	54.0487
Chr9:114111324-114111324	9	114111324	114111324	Susd5	ENSMUSG00000086596	sushi domain containing 5 [Source:MGI Symbol;Acc:MGI:2685972]	+	gene	upstream	12591	-20.6719	45.4493	25.8007	24.7774
Chr9:118701257-118701257	9	118701257	118701257	Itga9	ENSMUSG00000039115	integrin alpha 9 [Source:MGI Symbol;Acc:MGI:104756]	+	gene	overlapping	0	-12.3995	36.1487	29.6068	23.7492
Chr9:118701259-118701259	9	118701259	118701259	Itga9	ENSMUSG00000039115	integrin alpha 9 [Source:MGI Symbol;Acc:MGI:104756]	+	gene	overlapping	0	-12.9471	34.2394	33.2545	21.2923
Chr10:60074326-60074326	10	60074326	60074326	Ascc1	ENSMUSG00000044475	activating signal cointegrator 1 complex subunit 1 [Source:MGI Symbol;Acc:MGI:1916340]	+	gene	overlapping	0	-17.3755	50.0842	43.3996	32.7087
Chr10:69652428-69652428	10	69652428	69652428	Ank3	ENSMUSG00000069601	ankyrin 3, epithelial [Source:MGI Symbol;Acc:MGI:88026]	+	gene	overlapping	0	-15.9001	20.9898	11.2311	5.08965
Chr10:70163808-70163808	10	70163808	70163808	Ccdc6	ENSMUSG00000048701	coiled-coil domain containing 6 [Source:MGI Symbol;Acc:MGI:1923801]	+	gene	overlapping	0	-10.9051	13.9552	11.8564	3.05012
Chr10:76840478-76840478	10	76840478	76840478	Pcbp3	ENSMUSG00000001120	poly(rC) binding protein 3 [Source:MGI Symbol;Acc:MGI:1890470]	-	gene	overlapping	0	-16.466	33.4317	33.57	16.9658
Chr10:76840649-76840649	10	76840649	76840649	Pcbp3	ENSMUSG00000001120	poly(rC) binding protein 3 [Source:MGI Symbol;Acc:MGI:1890470]	-	gene	overlapping	0	-13.6449	26.6947	28.5409	13.0498
Chr10:77287904-77287904	10	77287904	77287904	Adarb1	ENSMUSG00000020262	adenosine deaminase, RNA-specific, B1 [Source:MGI Symbol;Acc:MGI:891999]	-	gene	upstream	2822	-12.2579	23.1	17.0648	10.8422
Chr10:84657900-84657900	10	84657900	84657900	Polr3b	ENSMUSG00000034453	polymerase (RNA) III (DNA directed) polypeptide B [Source:MGI Symbol;Acc:MGI:1917678]	+	gene	overlapping	0	-10.374	17.9629	15.328	7.58888
Chr10:93772038-93772038	10	93772038	93772038	Ntn4	ENSMUSG00000020019	netrin 4 [Source:MGI Symbol;Acc:MGI:1888978]	+	gene	upstream	24831	-15.9057	21.7152	16.0812	5.80952
Chr10:93772066-93772066	10	93772066	93772066	Ntn4	ENSMUSG00000020019	netrin 4 [Source:MGI Symbol;Acc:MGI:1888978]	+	gene	upstream	24859	-15.6623	21.1948	11.4226	5.53247
Chr10:103415831-103415831	10	103415831	103415831	Slc6a15	ENSMUSG00000019894	solute carrier family 6 (neurotransmitter transporter), member 15 [Source:MGI Symbol;Acc:MGI:2143484]	+	gene	overlapping	0	-11.5889	27.0646	27.901	15.4757
Chr10:120647159-120647159	10	120647159	120647159	SNORA17	ENSMUSG00000088924	Small nucleolar RNA SNORA17 [Source:RFAM;Acc:RF00560]	+	gene	upstream	41563	-13.238	30.0047	26.6615	16.7667
Chr10:121439442-121439442	10	121439442	121439442	Rassf3	ENSMUSG00000025795	Ras association (RalGDS/AF-6) domain family member 3 [Source:MGI Symbol;Acc:MGI:2179722]	-	gene	overlapping	0	-10.9167	20.7265	18.7947	9.80977
Chr10:121439466-121439466	10	121439466	121439466	Rassf3	ENSMUSG00000025795	Ras association (RalGDS/AF-6) domain family member 3 [Source:MGI Symbol;Acc:MGI:2179722]	-	gene	overlapping	0	-10.5475	21.5884	19.6018	11.0408
Chr10:121439641-121439641	10	121439641	121439641	Rassf3	ENSMUSG00000025795	Ras association (RalGDS/AF-6) domain family member 3 [Source:MGI Symbol;Acc:MGI:2179722]	-	gene	overlapping	0	-11.8336	21.7901	20.0459	9.95647
Chr10:122814419-122814419	10	122814419	122814419	Ppm1h	ENSMUSG00000034613	protein phosphatase 1H (PP2C domain containing) [Source:MGI Symbol;Acc:MGI:2442087]	+	gene	overlapping	0	-25.9238	65.189	48.4156	39.2652
Chr11:25270587-25270587	11	25270587	25270587	Gm12069	ENSMUSG00000086439	predicted gene 12069 [Source:MGI Symbol;Acc:MGI:3649875]	+	gene	downstream	30676	-29.1485	76.6131	66.0913	47.4646
Chr11:44133654-44133654	11	44133654	44133654	Gm12153	ENSMUSG00000087172	predicted gene 12153 [Source:MGI Symbol;Acc:MGI:3649294]	+	gene	overlapping	0	-14.9827	81.2857	79.3846	66.303
Chr11:46295256-46295256	11	46295256	46295256	Cyfip2	ENSMUSG00000020340	cytoplasmic FMR1 interacting protein 2 [Source:MGI Symbol;Acc:MGI:1924134]	-	gene	overlapping	0	-11.7417	35.4608	36.1403	23.7191
Chr11:67524698-67524698	11	67524698	67524698	Gas7	ENSMUSG00000033066	growth arrest specific 7 [Source:MGI Symbol;Acc:MGI:1202388]	+	gene	overlapping	0	-13.3019	50.4507	47.7311	37.1489
Chr11:75813125-75813125	11	75813125	75813125	Gm12339	ENSMUSG00000087059	predicted gene 12339 [Source:MGI Symbol;Acc:MGI:3650628]	+	gene	overlapping	0	-23.3049	39.4823	22.8516	16.1774
Chr11:78152370-78152370	11	78152370	78152370	BC017647	ENSMUSG00000037750	cDNA sequence BC017647 [Source:MGI Symbol;Acc:MGI:2384939]	+	gene	overlapping	0	-10.4778	15.863	12.0718	5.38528
Chr11:85392366-85392366	11	85392366	85392366	Bcas3	ENSMUSG00000059439	breast carcinoma amplified sequence 3 [Source:MGI Symbol;Acc:MGI:2385848]	+	gene	overlapping	0	-12.784	84.2326	78.6474	71.4485
Chr11:85392641-85392641	11	85392641	85392641	Bcas3	ENSMUSG00000059439	breast carcinoma amplified sequence 3 [Source:MGI Symbol;Acc:MGI:2385848]	+	gene	overlapping	0	-13.1744	31.7978	27.7683	18.6235
Chr11:86646622-86646622	11	86646622	86646622	Vmp1	ENSMUSG00000018171	vacuole membrane protein 1 [Source:MGI Symbol;Acc:MGI:1923159]	-	gene	overlapping	0	-22.9073	24.2406	19.4808	1.33333
Chr11:89153749-89153749	11	89153749	89153749	7SK	ENSMUSG00000089485	7SK RNA [Source:RFAM;Acc:RF00100]	-	gene	downstream	16983	-11.5638	32.439	25.9766	20.8752
Chr11:97485895-97485895	11	97485895	97485895	Arhgap23	ENSMUSG00000049807	Rho GTPase activating protein 23 [Source:MGI Symbol;Acc:MGI:3697726]	+	gene	overlapping	0	-19.3342	31.6738	18.5127	12.3395
Chr11:97737921-97737921	11	97737921	97737921	Pip4k2b	ENSMUSG00000018547	phosphatidylinositol-5-phosphate 4-kinase, type II, beta [Source:MGI Symbol;Acc:MGI:1934234]	-	gene	overlapping	0	-21.4728	30.7317	25.8394	9.25891
Chr11:100144721-100144721	11	100144721	100144721	Krt19	ENSMUSG00000020911	keratin 19 [Source:MGI Symbol;Acc:MGI:96693]	-	gene	overlapping	0	-11.7409	26.9156	19.9098	15.1747
Chr11:101229327-101229327	11	101229327	101229327	Ezh1	ENSMUSG00000006920	enhancer of zeste homolog 1 (Drosophila) [Source:MGI Symbol;Acc:MGI:1097695]	-	gene	downstream	2864	-14.1849	32.1812	30.8216	17.9963
Chr11:110444787-110444787	11	110444787	110444787	Map2k6	ENSMUSG00000020623	mitogen-activated protein kinase kinase 6 [Source:MGI Symbol;Acc:MGI:1346870]	+	gene	overlapping	0	-16.7689	22.4934	22.8354	5.72451
Chr11:112554943-112554943	11	112554943	112554943	BC006965	ENSMUSG00000041674	cDNA sequence BC006965 [Source:MGI Symbol;Acc:MGI:2384955]	-	gene	upstream	108984	-16.3382	74.9545	78.745	58.6163
Chr11:115152002-115152002	11	115152002	115152002	Rab37	ENSMUSG00000020732	RAB37, member of RAS oncogene family [Source:MGI Symbol;Acc:MGI:1929945]	+	gene	overlapping	0	-10.7497	15.4499	10.8127	4.70021
Chr11:117128708-117128708	11	117128708	117128708	Sec14l1	ENSMUSG00000020823	SEC14-like 1 (S. cerevisiae) [Source:MGI Symbol;Acc:MGI:1921386]	+	gene	overlapping	0	-14.0545	25.2235	26.8762	11.169
Chr12:15675351-15675351	12	15675351	15675351	Trib2	ENSMUSG00000020601	tribbles homolog 2 (Drosophila) [Source:MGI Symbol;Acc:MGI:2145021]	-	gene	upstream	116376	-15.3994	77.5512	69.9029	62.1519
Chr12:16223217-16223217	12	16223217	16223217	AC102435.1	ENSMUSG00000080375	No description	+	gene	upstream	32797	-10.4763	18.6383	15.0624	8.162
Chr12:16223229-16223229	12	16223229	16223229	AC102435.1	ENSMUSG00000080375	No description	+	gene	upstream	32809	-11.5852	22.6905	19.7557	11.1053
Chr12:21136074-21136074	12	21136074	21136074	Gm20533	ENSMUSG00000090370	predicted gene 20533 [Source:MGI Symbol;Acc:MGI:5141998]	+	gene	overlapping	0	-12.7936	17.7615	11.2425	4.96796
Chr12:21136118-21136118	12	21136118	21136118	Gm20533	ENSMUSG00000090370	predicted gene 20533 [Source:MGI Symbol;Acc:MGI:5141998]	+	gene	overlapping	0	-12.0151	14.9623	7.33944	2.94727
Chr12:24938401-24938401	12	24938401	24938401	Mboat2	ENSMUSG00000020646	membrane bound O-acyltransferase domain containing 2 [Source:MGI Symbol;Acc:MGI:1914466]	+	gene	overlapping	0	-10.7184	84.7752	79.3187	74.0568
Chr12:31184781-31184781	12	31184781	31184781	6030469F06Rik	ENSMUSG00000095953	RIKEN cDNA 6030469F06 gene [Source:MGI Symbol;Acc:MGI:3588235]	+	gene	overlapping	0	-17.4535	30.3635	23.8654	12.91
Chr12:31184792-31184792	12	31184792	31184792	6030469F06Rik	ENSMUSG00000095953	RIKEN cDNA 6030469F06 gene [Source:MGI Symbol;Acc:MGI:3588235]	+	gene	overlapping	0	-14.2556	26.1435	23.0525	11.8878
Chr12:51175697-51175697	12	51175697	51175697	SNORA25	ENSMUSG00000088966	Small nucleolar RNA SNORA25 [Source:RFAM;Acc:RF00402]	+	gene	upstream	89894	-14.5596	36.3995	28.2449	21.8399
Chr12:51175714-51175714	12	51175714	51175714	SNORA25	ENSMUSG00000088966	Small nucleolar RNA SNORA25 [Source:RFAM;Acc:RF00402]	+	gene	upstream	89911	-14.1069	28.4514	22.67	14.3444
Chr12:53033479-53033479	12	53033479	53033479	Akap6	ENSMUSG00000061603	A kinase (PRKA) anchor protein 6 [Source:MGI Symbol;Acc:MGI:3050566]	+	gene	overlapping	0	-14.0716	16.2533	15.4132	2.1817
Chr12:53033485-53033485	12	53033485	53033485	Akap6	ENSMUSG00000061603	A kinase (PRKA) anchor protein 6 [Source:MGI Symbol;Acc:MGI:3050566]	+	gene	overlapping	0	-13.3432	16.0654	14.5922	2.72224
Chr12:53033497-53033497	12	53033497	53033497	Akap6	ENSMUSG00000061603	A kinase (PRKA) anchor protein 6 [Source:MGI Symbol;Acc:MGI:3050566]	+	gene	overlapping	0	-13.8204	16.5427	13.7597	2.72224
Chr12:53783304-53783304	12	53783304	53783304	Npas3	ENSMUSG00000021010	neuronal PAS domain protein 3 [Source:MGI Symbol;Acc:MGI:1351610]	+	gene	overlapping	0	-26.1607	59.197	39.9211	33.0363
Chr12:76046785-76046785	12	76046785	76046785	Syne2	ENSMUSG00000063450	synaptic nuclear envelope 2 [Source:MGI Symbol;Acc:MGI:2449316]	+	gene	overlapping	0	-20.7787	39.3938	30.2697	18.6152
Chr12:99294031-99294031	12	99294031	99294031	Foxn3	ENSMUSG00000033713	forkhead box N3 [Source:MGI Symbol;Acc:MGI:1918625]	-	gene	overlapping	0	-16.3282	41.7817	36.8885	25.4535
Chr12:105919072-105919072	12	105919072	105919072	AC144543.1	ENSMUSG00000093331	No description	-	gene	downstream	53279	-24.8601	48.8131	37.3361	23.953
Chr12:112575168-112575168	12	112575168	112575168	Inf2	ENSMUSG00000037679	inverted formin, FH2 and WH2 domain containing [Source:MGI Symbol;Acc:MGI:1917685]	+	gene	downstream	13616	-15.9465	55.1304	46.3487	39.1838
Chr12:112670818-112670818	12	112670818	112670818	Akt1	ENSMUSG00000001729	thymoma viral proto-oncogene 1 [Source:MGI Symbol;Acc:MGI:87986]	-	gene	overlapping	0	-17.7037	21.7591	11.3437	4.05538
Chr13:7191663-7191663	13	7191663	7191663	CT010465.1	ENSMUSG00000076407	No description	-	gene	downstream	71160	-13.022	65.504	61.5359	52.482
Chr13:21363530-21363530	13	21363530	21363530	Zscan12	ENSMUSG00000036721	zinc finger and SCAN domain containing 12 [Source:MGI Symbol;Acc:MGI:1099444]	+	gene	overlapping	0	-21.8684	46.0213	44.4606	24.1529
Chr13:24955399-24955399	13	24955399	24955399	Gpld1	ENSMUSG00000021340	glycosylphosphatidylinositol specific phospholipase D1 [Source:MGI Symbol;Acc:MGI:106604]	+	gene	overlapping	0	-13.093	25.8648	17.5683	12.7718
Chr13:24955616-24955616	13	24955616	24955616	Gpld1	ENSMUSG00000021340	glycosylphosphatidylinositol specific phospholipase D1 [Source:MGI Symbol;Acc:MGI:106604]	+	gene	overlapping	0	-11.1023	16.9612	11.8972	5.85891
Chr13:24955626-24955626	13	24955626	24955626	Gpld1	ENSMUSG00000021340	glycosylphosphatidylinositol specific phospholipase D1 [Source:MGI Symbol;Acc:MGI:106604]	+	gene	overlapping	0	-12.6312	18.2281	12.9555	5.59692
Chr13:34107937-34107937	13	34107937	34107937	Tubb2b	ENSMUSG00000045136	tubulin, beta 2B class IIB [Source:MGI Symbol;Acc:MGI:1920960]	-	gene	upstream	19071	-19.5281	55.2209	45.0233	35.6928
Chr13:42652307-42652307	13	42652307	42652307	Phactr1	ENSMUSG00000054728	phosphatase and actin regulator 1 [Source:MGI Symbol;Acc:MGI:2659021]	+	gene	downstream	28316	-12.9315	33.2122	28.6488	20.2806
Chr13:71785057-71785057	13	71785057	71785057	Irx1	ENSMUSG00000060969	Iroquois related homeobox 1 (Drosophila) [Source:MGI Symbol;Acc:MGI:1197515]	-	gene	upstream	172864	-14.0962	20.2874	13.7208	6.19123
Chr13:71785142-71785142	13	71785142	71785142	Irx1	ENSMUSG00000060969	Iroquois related homeobox 1 (Drosophila) [Source:MGI Symbol;Acc:MGI:1197515]	-	gene	upstream	172779	-19.7194	29.3491	19.817	9.62969
Chr13:97651895-97651895	13	97651895	97651895	5330416C01Rik	ENSMUSG00000054944	RIKEN cDNA 5330416C01 gene [Source:MGI Symbol;Acc:MGI:2685378]	-	gene	upstream	81603	-16.4472	25.5294	20.6385	9.08221
Chr13:101163016-101163016	13	101163016	101163016	AC153153.1	ENSMUSG00000096722	No description	-	gene	downstream	123770	-13.0975	37.2597	30.6153	24.1622
Chr14:15591152-15591152	14	15591152	15591152	Lrrc3b	ENSMUSG00000045201	leucine rich repeat containing 3B [Source:MGI Symbol;Acc:MGI:2384996]	-	gene	downstream	152165	-13.5583	33.4951	25.8999	19.9368
Chr14:24900777-24900777	14	24900777	24900777	Gm10398	ENSMUSG00000072686	predicted gene 10398 [Source:MGI Symbol;Acc:MGI:3642254]	+	gene	downstream	8637	-12.3356	21.0734	18.1881	8.73784
Chr14:56884373-56884373	14	56884373	56884373	Zmym2	ENSMUSG00000021945	zinc finger, MYM-type 2 [Source:MGI Symbol;Acc:MGI:1923257]	+	gene	downstream	3422	-16.231	36.2316	28.9248	20.0006
Chr14:66408243-66408243	14	66408243	66408243	Stmn4	ENSMUSG00000022044	stathmin-like 4 [Source:MGI Symbol;Acc:MGI:1931224]	+	gene	upstream	46563	-13.9424	92.2078	87.3904	78.2654
Chr14:69705681-69705681	14	69705681	69705681	R3hcc1	ENSMUSG00000034194	R3H domain and coiled-coil containing 1 [Source:MGI Symbol;Acc:MGI:1919093]	-	gene	overlapping	0	-11.8953	97.7257	96.9621	85.8304
Chr14:75862317-75862317	14	75862317	75862317	Tpt1	ENSMUSG00000060126	tumor protein, translationally-controlled 1 [Source:MGI Symbol;Acc:MGI:104890]	+	gene	upstream	13792	-19.0314	34.0045	24.0757	14.9731
Chr14:75862319-75862319	14	75862319	75862319	Tpt1	ENSMUSG00000060126	tumor protein, translationally-controlled 1 [Source:MGI Symbol;Acc:MGI:104890]	+	gene	upstream	13794	-18.8228	35.7203	25.1749	16.8974
Chr14:75862323-75862323	14	75862323	75862323	Tpt1	ENSMUSG00000060126	tumor protein, translationally-controlled 1 [Source:MGI Symbol;Acc:MGI:104890]	+	gene	upstream	13798	-16.4627	33.9828	23.176	17.5201
Chr14:78041703-78041703	14	78041703	78041703	Gm19301	ENSMUSG00000092272	predicted gene, 19301 [Source:MGI Symbol;Acc:MGI:5011486]	+	gene	downstream	29014	-24.249	67.3416	55.4772	43.0926
Chr14:86426659-86426659	14	86426659	86426659	U1	ENSMUSG00000087812	U1 spliceosomal RNA [Source:RFAM;Acc:RF00003]	+	gene	upstream	17998	-13.0603	78.8384	66.3017	65.7781
Chr14:97192169-97192169	14	97192169	97192169	SNORA17	ENSMUSG00000088538	Small nucleolar RNA SNORA17 [Source:RFAM;Acc:RF00560]	-	gene	upstream	144326	-15.8619	95.8544	88.3477	79.9925
Chr14:115646478-115646478	14	115646478	115646478	Gpc5	ENSMUSG00000022112	glypican 5 [Source:MGI Symbol;Acc:MGI:1194894]	+	gene	overlapping	0	-24.1261	62.065	32.6897	37.9389
Chr14:121078071-121078071	14	121078071	121078071	Farp1	ENSMUSG00000025555	FERM, RhoGEF (Arhgef) and pleckstrin domain protein 1 (chondrocyte-derived) [Source:MGI Symbol;Acc:MGI:2446173]	+	gene	overlapping	0	-27.0841	53.2242	39.4802	26.1402
Chr15:19136713-19136713	15	19136713	19136713	Cdh10	ENSMUSG00000022321	cadherin 10 [Source:MGI Symbol;Acc:MGI:107436]	+	gene	upstream	122477	-23.3449	26.9044	21.3858	3.55958
Chr15:21499028-21499028	15	21499028	21499028	Cdh12	ENSMUSG00000040452	cadherin 12 [Source:MGI Symbol;Acc:MGI:109503]	+	gene	overlapping	0	-15.2857	92.3521	88.2311	77.0664
Chr15:28095472-28095472	15	28095472	28095472	Trio	ENSMUSG00000022263	triple functional domain (PTPRF interacting) [Source:MGI Symbol;Acc:MGI:1927230]	-	gene	downstream	69624	-21.7508	83.1026	74.082	61.3518
Chr15:37155073-37155073	15	37155073	37155073	Gm16136	ENSMUSG00000089804	predicted gene 16136 [Source:MGI Symbol;Acc:MGI:3802137]	-	gene	upstream	76848	-16.7589	32.1252	25.3104	15.3663
Chr15:73039154-73039154	15	73039154	73039154	Trappc9	ENSMUSG00000047921	trafficking protein particle complex 9 [Source:MGI Symbol;Acc:MGI:1923760]	-	gene	overlapping	0	-14.344	41.2931	40.7227	26.949
Chr15:79131061-79131061	15	79131061	79131061	Micall1	ENSMUSG00000033039	microtubule associated monoxygenase, calponin and LIM domain containing -like 1 [Source:MGI Symbol;Acc:MGI:105870]	+	gene	overlapping	0	-20.7082	38.7927	34.5747	18.0845
Chr15:81168959-81168959	15	81168959	81168959	Mkl1	ENSMUSG00000042292	MKL (megakaryoblastic leukemia)/myocardin-like 1 [Source:MGI Symbol;Acc:MGI:2384495]	-	gene	overlapping	0	-14.2395	19.732	18.7371	5.49243
Chr15:82207507-82207507	15	82207507	82207507	AC105358.1	ENSMUSG00000096883	No description	-	gene	overlapping	0	-30	48.7533	40.4926	18.7533
Chr15:90435835-90435835	15	90435835	90435835	Cpne8	ENSMUSG00000052560	copine VIII [Source:MGI Symbol;Acc:MGI:1914121]	-	gene	upstream	51647	-11.8484	66.5496	63.0294	54.7012
Chr15:90997992-90997992	15	90997992	90997992	Kif21a	ENSMUSG00000022629	kinesin family member 21A [Source:MGI Symbol;Acc:MGI:109188]	-	gene	overlapping	0	-15.3547	31.8677	30.8099	16.513
Chr15:93639411-93639411	15	93639411	93639411	Prickle1	ENSMUSG00000036158	prickle homolog 1 (Drosophila) [Source:MGI Symbol;Acc:MGI:1916034]	-	gene	downstream	43520	-10.2883	30.8128	25.7525	20.5245
Chr15:96065298-96065298	15	96065298	96065298	D030018L15Rik	ENSMUSG00000078925	RIKEN cDNA D030018L15 gene [Source:MGI Symbol;Acc:MGI:3028082]	-	gene	overlapping	0	-14.4649	61.9059	58.0567	47.441
Chr16:8210076-8210076	16	8210076	8210076	7SK	ENSMUSG00000089506	7SK RNA [Source:RFAM;Acc:RF00100]	+	gene	upstream	5828	-11.6072	84.2001	81.5348	72.5929
Chr16:24477429-24477429	16	24477429	24477429	Lpp	ENSMUSG00000033306	LIM domain containing preferred translocation partner in lipoma [Source:MGI Symbol;Acc:MGI:2441849]	+	gene	overlapping	0	-12.1286	29.6927	21.672	17.5642
Chr16:32713637-32713637	16	32713637	32713637	Muc4	ENSMUSG00000079620	mucin 4 [Source:MGI Symbol;Acc:MGI:2153525]	+	gene	downstream	22249	-12.5849	21.0778	20.6042	8.49287
Chr16:35712325-35712325	16	35712325	35712325	Dirc2	ENSMUSG00000022848	disrupted in renal carcinoma 2 (human) [Source:MGI Symbol;Acc:MGI:2387188]	-	gene	overlapping	0	-10.879	37.1705	28.0778	26.2915
Chr16:35712338-35712338	16	35712338	35712338	Dirc2	ENSMUSG00000022848	disrupted in renal carcinoma 2 (human) [Source:MGI Symbol;Acc:MGI:2387188]	-	gene	overlapping	0	-11.2569	36.216	27.6214	24.959
Chr16:73231987-73231987	16	73231987	73231987	Robo1	ENSMUSG00000022883	roundabout homolog 1 (Drosophila) [Source:MGI Symbol;Acc:MGI:1274781]	+	gene	upstream	185892	-10.2487	21.72	21.2822	11.4713
Chr16:88355088-88355088	16	88355088	88355088	Cldn17	ENSMUSG00000055811	claudin 17 [Source:MGI Symbol;Acc:MGI:2652030]	-	gene	upstream	150719	-15.5766	57.3314	39.4636	41.7548
Chr17:5134257-5134257	17	5134257	5134257	Arid1b	ENSMUSG00000069729	AT rich interactive domain 1B (SWI-like) [Source:MGI Symbol;Acc:MGI:1926129]	+	gene	overlapping	0	-12.0115	57.0869	53.4925	45.0754
Chr17:8629691-8629691	17	8629691	8629691	Pde10a	ENSMUSG00000023868	phosphodiesterase 10A [Source:MGI Symbol;Acc:MGI:1345143]	+	gene	overlapping	0	-21.3588	48.634	32.8478	27.2753
Chr17:28482438-28482438	17	28482438	28482438	Fkbp5	ENSMUSG00000024222	FK506 binding protein 5 [Source:MGI Symbol;Acc:MGI:104670]	-	gene	overlapping	0	-12.2245	41.6491	44.5979	29.4246
Chr17:28992590-28992590	17	28992590	28992590	Stk38	ENSMUSG00000024006	serine/threonine kinase 38 [Source:MGI Symbol;Acc:MGI:2442572]	-	gene	overlapping	0	-22.4057	29.2326	18.5752	6.82699
Chr17:29798315-29798315	17	29798315	29798315	Mdga1	ENSMUSG00000043557	MAM domain containing glycosylphosphatidylinositol anchor 1 [Source:MGI Symbol;Acc:MGI:1922012]	-	gene	upstream	29641	-15.2431	53.3178	46.2898	38.0747
Chr17:30880924-30880924	17	30880924	30880924	Dnahc8	ENSMUSG00000033826	dynein, axonemal, heavy chain 8 [Source:MGI Symbol;Acc:MGI:107714]	+	gene	upstream	5660	-11.9472	32.0102	25.2238	20.063
Chr17:34325792-34325792	17	34325792	34325792	H2-Eb2	ENSMUSG00000067341	histocompatibility 2, class II antigen E beta2 [Source:MGI Symbol;Acc:MGI:95902]	+	gene	overlapping	0	-12.7684	74.7812	71.7724	62.0128
Chr17:52205481-52205481	17	52205481	52205481	AC121600.1	ENSMUSG00000078067	No description	+	gene	downstream	199556	-11.7047	50.1552	48.6616	38.4505
Chr17:68342848-68342848	17	68342848	68342848	L3mbtl4	ENSMUSG00000041565	l(3)mbt-like 4 (Drosophila) [Source:MGI Symbol;Acc:MGI:2444889]	+	gene	overlapping	0	-20.184	43.3166	31.322	23.1326
Chr17:70753476-70753476	17	70753476	70753476	Dlgap1	ENSMUSG00000003279	discs, large (Drosophila) homolog-associated protein 1 [Source:MGI Symbol;Acc:MGI:1346065]	+	gene	overlapping	0	-12.1258	16.0749	11.7562	3.94905
Chr17:71097099-71097099	17	71097099	71097099	Myom1	ENSMUSG00000024049	myomesin 1 [Source:MGI Symbol;Acc:MGI:1341430]	+	gene	overlapping	0	-11.2865	26.3998	21.7969	15.1133
Chr17:72038803-72038803	17	72038803	72038803	Alk	ENSMUSG00000055471	anaplastic lymphoma kinase [Source:MGI Symbol;Acc:MGI:103305]	-	gene	overlapping	0	-14.6915	60.0802	48.7582	45.3887
Chr17:80445661-80445661	17	80445661	80445661	Sos1	ENSMUSG00000024241	son of sevenless homolog 1 (Drosophila) [Source:MGI Symbol;Acc:MGI:98354]	-	gene	overlapping	0	-14.1241	29.7915	29.3445	15.6674
Chr17:80867766-80867766	17	80867766	80867766	Gm9386	ENSMUSG00000071040	predicted pseudogene 9386 [Source:MGI Symbol;Acc:MGI:3643270]	-	gene	upstream	70568	-19.9513	56.7792	46.2981	36.8278
Chr17:83481230-83481230	17	83481230	83481230	Eml4	ENSMUSG00000032624	echinoderm microtubule associated protein like 4 [Source:MGI Symbol;Acc:MGI:1926048]	+	gene	upstream	869	-12.5265	67.5405	64.9349	55.0139
Chr17:90583953-90583953	17	90583953	90583953	Nrxn1	ENSMUSG00000024109	neurexin I [Source:MGI Symbol;Acc:MGI:1096391]	-	gene	overlapping	0	-15.7605	60.6524	52.3161	44.8919
Chr17:93336787-93336787	17	93336787	93336787	AC154798.1	ENSMUSG00000094473	No description	-	gene	downstream	89973	-20.7067	90.1451	88.0569	69.4384
Chr18:23821882-23821882	18	23821882	23821882	Mapre2	ENSMUSG00000024277	microtubule-associated protein, RP/EB family, member 2 [Source:MGI Symbol;Acc:MGI:106271]	+	gene	overlapping	0	-10.3001	23.1699	25.5576	12.8698
Chr18:49711817-49711817	18	49711817	49711817	Dtwd2	ENSMUSG00000024505	DTW domain containing 2 [Source:MGI Symbol;Acc:MGI:1916107]	-	gene	overlapping	0	-11.9012	35.3202	28.7277	23.419
Chr18:58276769-58276769	18	58276769	58276769	5S_rRNA	ENSMUSG00000089095	5S ribosomal RNA [Source:RFAM;Acc:RF00001]	-	gene	downstream	45194	-10.2859	88.026	85.0413	77.7401
Chr18:73599778-73599778	18	73599778	73599778	Mex3c	ENSMUSG00000037253	mex3 homolog C (C. elegans) [Source:MGI Symbol;Acc:MGI:2652843]	+	gene	upstream	7203	-10.1964	12.9673	7.47001	2.77093
Chr18:84079198-84079198	18	84079198	84079198	Tshz1	ENSMUSG00000046982	teashirt zinc finger family member 1 [Source:MGI Symbol;Acc:MGI:1346031]	-	gene	overlapping	0	-13.773	35.8914	30.664	22.1184
Chr19:30516864-30516864	19	30516864	30516864	Ppp1r2-ps3	ENSMUSG00000058816	protein phosphatase 1, regulatory (inhibitor) subunit 2, pseudogene 3 [Source:MGI Symbol;Acc:MGI:3645534]	-	gene	upstream	22064	-17.1715	25.2317	16.3484	8.06018
Chr19:33896599-33896599	19	33896599	33896599	U6	ENSMUSG00000065380	U6 spliceosomal RNA [Source:RFAM;Acc:RF00026]	+	gene	downstream	57636	-17.3702	32.5954	24.063	15.2252
Chr19:34218524-34218524	19	34218524	34218524	Stambpl1	ENSMUSG00000024776	STAM binding protein like 1 [Source:MGI Symbol;Acc:MGI:1923880]	+	gene	overlapping	0	-15.1213	41.691	31.5606	26.5697
Chr19:37907718-37907718	19	37907718	37907718	Myof	ENSMUSG00000048612	myoferlin [Source:MGI Symbol;Acc:MGI:1919192]	-	gene	overlapping	0	-15.8969	29.6854	25.2292	13.7885
Chr19:38384957-38384957	19	38384957	38384957	Tmem20	ENSMUSG00000044026	transmembrane protein 20 [Source:MGI Symbol;Acc:MGI:2444789]	+	gene	downstream	11023	-12.1015	30.8323	35.501	18.7308
Chr19:42379962-42379962	19	42379962	42379962	Crtac1	ENSMUSG00000042401	cartilage acidic protein 1 [Source:MGI Symbol;Acc:MGI:1920082]	-	gene	overlapping	0	-25.559	52.3588	43.7888	26.7999
Chr19:43890108-43890108	19	43890108	43890108	Dnmbp	ENSMUSG00000025195	dynamin binding protein [Source:MGI Symbol;Acc:MGI:1917352]	-	gene	overlapping	0	-12.392	38.402	29.3511	26.01
Chr19:43890291-43890291	19	43890291	43890291	Dnmbp	ENSMUSG00000025195	dynamin binding protein [Source:MGI Symbol;Acc:MGI:1917352]	-	gene	overlapping	0	-13.5667	39.9057	29.6547	26.339
Chr19:43890303-43890303	19	43890303	43890303	Dnmbp	ENSMUSG00000025195	dynamin binding protein [Source:MGI Symbol;Acc:MGI:1917352]	-	gene	overlapping	0	-12.7574	37.5546	28.8673	24.7972
Chr19:44813540-44813540	19	44813540	44813540	Pax2	ENSMUSG00000004231	paired box gene 2 [Source:MGI Symbol;Acc:MGI:97486]	+	gene	overlapping	0	-14.5732	44.9194	40.8032	30.3462
Chr19:55380845-55380845	19	55380845	55380845	Vti1a	ENSMUSG00000024983	vesicle transport through interaction with t-SNAREs homolog 1A (yeast) [Source:MGI Symbol;Acc:MGI:1855699]	+	gene	overlapping	0	-17.2401	37.9124	35.4414	20.6723
Chr19:56505870-56505870	19	56505870	56505870	9930023K05Rik	ENSMUSG00000035818	RIKEN cDNA 9930023K05 gene [Source:MGI Symbol;Acc:MGI:2443041]	+	gene	upstream	19141	-16.9129	27.3393	18.4796	10.4264
ChrX:26431673-26431673	X	26431673	26431673	Slx	ENSMUSG00000095063	Sycp3 like X-linked [Source:MGI Symbol;Acc:MGI:99543]	-	gene	upstream	90983	-26.7407	58.0404	50.1591	31.2996
ChrX:103664686-103664686	X	103664686	103664686	Slc16a2	ENSMUSG00000033965	solute carrier family 16 (monocarboxylic acid transporters), member 2 [Source:MGI Symbol;Acc:MGI:1203732]	-	gene	upstream	32728	-14.5981	92.6723	86.6782	78.0742
ChrX:126109557-126109557	X	126109557	126109557	Astx3	ENSMUSG00000095563	amplified spermatogenic transcripts X encoded 3 [Source:MGI Symbol;Acc:MGI:3705273]	+	gene	upstream	64126	-20.327	76.3822	69.1804	56.0551
ChrX:154280224-154280224	X	154280224	154280224	4930524N10Rik	ENSMUSG00000059663	RIKEN cDNA 4930524N10 gene [Source:MGI Symbol;Acc:MGI:1922321]	-	gene	upstream	59001	-13.8035	94.0574	90.0051	80.2539

## Sheet: aging- HYPOmethylated 
PANCREAS
aging- HYPOmethylated CpGs
Probe	Chromosome	Start	End	Feature	ID	Description	Feature Strand	Type	Feature Orientation	Distance	Difference (Difference above 10)	Old	Old-OSKM	Young
Chr1:58903577-58903577	1	58903577	58903577	Trak2	ENSMUSG00000026028	trafficking protein, kinesin binding 2 [Source:MGI Symbol;Acc:MGI:1918077]	-	gene	overlapping	0	16.4353	75.314	72.2184	91.7493
Chr1:62960047-62960047	1	62960047	62960047	Ino80d	ENSMUSG00000040865	INO80 complex subunit D [Source:MGI Symbol;Acc:MGI:3027003]	-	gene	overlapping	0	18.0408	45.7964	44.3506	63.8372
Chr1:62960063-62960063	1	62960063	62960063	Ino80d	ENSMUSG00000040865	INO80 complex subunit D [Source:MGI Symbol;Acc:MGI:3027003]	-	gene	overlapping	0	21.7272	45.3245	48.3776	67.0517
Chr1:74140436-74140436	1	74140436	74140436	Rufy4	ENSMUSG00000061815	RUN and FYVE domain containing 4 [Source:MGI Symbol;Acc:MGI:3588214]	+	gene	overlapping	0	13.7566	56.1848	54.4406	69.9414
Chr1:74140449-74140449	1	74140449	74140449	Rufy4	ENSMUSG00000061815	RUN and FYVE domain containing 4 [Source:MGI Symbol;Acc:MGI:3588214]	+	gene	overlapping	0	20.1723	46.2366	45.3725	66.4089
Chr1:132116892-132116892	1	132116892	132116892	Cdk18	ENSMUSG00000026437	cyclin-dependent kinase 18 [Source:MGI Symbol;Acc:MGI:97518]	-	gene	overlapping	0	16.5731	20.6575	18.8123	37.2306
Chr1:151336132-151336132	1	151336132	151336132	Ivns1abp	ENSMUSG00000023150	influenza virus NS1A binding protein [Source:MGI Symbol;Acc:MGI:2152389]	+	gene	downstream	8366	23.561	30.7598	55.8175	54.3209
Chr1:165178635-165178635	1	165178635	165178635	Sft2d2	ENSMUSG00000040848	SFT2 domain containing 2 [Source:MGI Symbol;Acc:MGI:1917362]	-	gene	overlapping	0	17.9804	44.8439	46.6254	62.8244
Chr1:170924602-170924602	1	170924602	170924602	Fcrla	ENSMUSG00000038421	Fc receptor-like A [Source:MGI Symbol;Acc:MGI:2138647]	-	gene	overlapping	0	10.3707	44.3324	47.7172	54.7031
Chr2:71348376-71348376	2	71348376	71348376	Slc25a12	ENSMUSG00000027010	solute carrier family 25 (mitochondrial carrier, Aralar), member 12 [Source:MGI Symbol;Acc:MGI:1926080]	-	gene	overlapping	0	21.5953	67.7741	71.3779	89.3694
Chr2:71735835-71735835	2	71735835	71735835	Gm13647	ENSMUSG00000087570	predicted gene 13647 [Source:MGI Symbol;Acc:MGI:3652030]	+	gene	downstream	1980	12.1686	59.3592	59.7146	71.5278
Chr2:90532370-90532370	2	90532370	90532370	Ptprj	ENSMUSG00000025314	protein tyrosine phosphatase, receptor type, J [Source:MGI Symbol;Acc:MGI:104574]	-	gene	overlapping	0	23.7475	40.2877	44.7852	64.0352
Chr2:90532378-90532378	2	90532378	90532378	Ptprj	ENSMUSG00000025314	protein tyrosine phosphatase, receptor type, J [Source:MGI Symbol;Acc:MGI:104574]	-	gene	overlapping	0	21.5713	41.2807	52.2578	62.852
Chr2:90536641-90536641	2	90536641	90536641	Ptprj	ENSMUSG00000025314	protein tyrosine phosphatase, receptor type, J [Source:MGI Symbol;Acc:MGI:104574]	-	gene	overlapping	0	18.9664	51.1855	59.024	70.1519
Chr2:91693632-91693632	2	91693632	91693632	Atg13	ENSMUSG00000027244	ATG13 autophagy related 13 homolog (S. cerevisiae) [Source:MGI Symbol;Acc:MGI:1196429]	-	gene	overlapping	0	29.3858	47.4433	51.0854	76.8291
Chr2:103085848-103085848	2	103085848	103085848	Apip	ENSMUSG00000010911	APAF1 interacting protein [Source:MGI Symbol;Acc:MGI:1926788]	+	gene	overlapping	0	20.6844	72.7667	73.5867	93.4512
Chr2:103085866-103085866	2	103085866	103085866	Apip	ENSMUSG00000010911	APAF1 interacting protein [Source:MGI Symbol;Acc:MGI:1926788]	+	gene	overlapping	0	19.8719	69.8051	71.0672	89.677
Chr2:131213963-131213963	2	131213963	131213963	2310035K24Rik	ENSMUSG00000068264	RIKEN cDNA 2310035K24 gene [Source:MGI Symbol;Acc:MGI:1916846]	+	gene	upstream	449	17.5618	47.8317	55.238	65.3935
Chr2:157558126-157558126	2	157558126	157558126	Blcap	ENSMUSG00000067787	bladder cancer associated protein homolog (human) [Source:MGI Symbol;Acc:MGI:1858907]	-	gene	overlapping	0	16.8324	48.2361	52.0254	65.0685
Chr2:164412830-164412830	2	164412830	164412830	Rbpjl	ENSMUSG00000017007	recombination signal binding protein for immunoglobulin kappa J region-like [Source:MGI Symbol;Acc:MGI:1196616]	+	gene	overlapping	0	17.5875	55.5031	56.6896	73.0905
Chr2:164787853-164787853	2	164787853	164787853	Snx21	ENSMUSG00000050373	sorting nexin family member 21 [Source:MGI Symbol;Acc:MGI:1917729]	+	gene	overlapping	0	22.218	43.0643	37.3807	65.2824
Chr2:181398557-181398557	2	181398557	181398557	Zbtb46	ENSMUSG00000027583	zinc finger and BTB domain containing 46 [Source:MGI Symbol;Acc:MGI:1919397]	-	gene	overlapping	0	21.5461	58.819	69.9664	80.3651
Chr3:8956374-8956374	3	8956374	8956374	Tpd52	ENSMUSG00000027506	tumor protein D52 [Source:MGI Symbol;Acc:MGI:107749]	-	gene	overlapping	0	24.1823	54.3023	52.9328	78.4846
Chr3:51199388-51199388	3	51199388	51199388	Ccrn4l	ENSMUSG00000023087	CCR4 carbon catabolite repression 4-like (S. cerevisiae) [Source:MGI Symbol;Acc:MGI:109382]	+	gene	downstream	25059	20.4454	44.8346	51.9049	65.28
Chr3:51256539-51256539	3	51256539	51256539	Elf2	ENSMUSG00000037174	E74-like factor 2 [Source:MGI Symbol;Acc:MGI:1916507]	-	gene	overlapping	0	10.9454	37.7292	37.3401	48.6747
Chr3:96582354-96582354	3	96582354	96582354	Polr3gl	ENSMUSG00000028104	polymerase (RNA) III (DNA directed) polypeptide G like [Source:MGI Symbol;Acc:MGI:1917120]	-	gene	overlapping	0	11.5709	67.9647	69.9587	79.5356
Chr3:100553906-100553906	3	100553906	100553906	Man1a2	ENSMUSG00000008763	mannosidase, alpha, class 1A, member 2 [Source:MGI Symbol;Acc:MGI:104676]	-	gene	upstream	8302	37.6425	39.609	47.4003	77.2515
Chr3:100553907-100553907	3	100553907	100553907	Man1a2	ENSMUSG00000008763	mannosidase, alpha, class 1A, member 2 [Source:MGI Symbol;Acc:MGI:104676]	-	gene	upstream	8301	43.5053	32.3554	33.7229	75.8607
Chr3:100553916-100553916	3	100553916	100553916	Man1a2	ENSMUSG00000008763	mannosidase, alpha, class 1A, member 2 [Source:MGI Symbol;Acc:MGI:104676]	-	gene	upstream	8292	41.5825	30.435	34.5987	72.0175
Chr3:124006713-124006713	3	124006713	124006713	U6	ENSMUSG00000065132	U6 spliceosomal RNA [Source:RFAM;Acc:RF00026]	-	gene	downstream	263310	28.7728	37.9118	46.4612	66.6847
Chr3:133264082-133264082	3	133264082	133264082	D630013G24Rik	ENSMUSG00000040969	RIKEN cDNA D630013G24 gene [Source:MGI Symbol;Acc:MGI:2442801]	-	gene	downstream	29133	20.7979	21.4077	15.9938	42.2056
Chr3:135623483-135623483	3	135623483	135623483	Nfkb1	ENSMUSG00000028163	nuclear factor of kappa light polypeptide gene enhancer in B cells 1, p105 [Source:MGI Symbol;Acc:MGI:97312]	-	gene	overlapping	0	13.3977	51.8689	56.4683	65.2666
Chr3:135623495-135623495	3	135623495	135623495	Nfkb1	ENSMUSG00000028163	nuclear factor of kappa light polypeptide gene enhancer in B cells 1, p105 [Source:MGI Symbol;Acc:MGI:97312]	-	gene	overlapping	0	13.518	67.3837	67.7783	80.9018
Chr3:142061452-142061452	3	142061452	142061452	Bmpr1b	ENSMUSG00000052430	bone morphogenetic protein receptor, type 1B [Source:MGI Symbol;Acc:MGI:107191]	-	gene	overlapping	0	16.0319	43.2533	40.9958	59.2851
Chr3:142561523-142561523	3	142561523	142561523	Gbp3	ENSMUSG00000028268	guanylate binding protein 3 [Source:MGI Symbol;Acc:MGI:1926263]	+	gene	overlapping	0	15.6622	45.8223	39.6001	61.4845
Chr3:152339337-152339337	3	152339337	152339337	Fam73a	ENSMUSG00000054942	family with sequence similarity 73, member A [Source:MGI Symbol;Acc:MGI:1924567]	-	gene	overlapping	0	22.7172	59.7962	63.695	82.5134
Chr3:152390376-152390376	3	152390376	152390376	Usp33	ENSMUSG00000025437	ubiquitin specific peptidase 33 [Source:MGI Symbol;Acc:MGI:2159711]	+	gene	overlapping	0	11.1397	46.1412	43.5846	57.2809
Chr4:41650351-41650351	4	41650351	41650351	Cntfr	ENSMUSG00000028444	ciliary neurotrophic factor receptor [Source:MGI Symbol;Acc:MGI:99605]	-	gene	upstream	7147	17.6218	61.2302	69.9102	78.8519
Chr4:53120262-53120262	4	53120262	53120262	Abca1	ENSMUSG00000015243	ATP-binding cassette, sub-family A (ABC1), member 1 [Source:MGI Symbol;Acc:MGI:99607]	-	gene	overlapping	0	29.2386	34.8839	30.9247	64.1225
Chr4:53246165-53246165	4	53246165	53246165	4930522O17Rik	ENSMUSG00000086947	RIKEN cDNA 4930522O17 gene [Source:MGI Symbol;Acc:MGI:1925430]	+	gene	downstream	31	17.4987	66.4793	68.6961	83.978
Chr4:60034687-60034687	4	60034687	60034687	Mup6	ENSMUSG00000078689	major urinary protein 6 [Source:MGI Symbol;Acc:MGI:3650962]	+	gene	upstream	27413	10.8858	86.052	77.7073	96.9378
Chr4:76369667-76369667	4	76369667	76369667	Ptprd	ENSMUSG00000028399	protein tyrosine phosphatase, receptor type, D [Source:MGI Symbol;Acc:MGI:97812]	-	gene	overlapping	0	12.2409	26.6293	30.1932	38.8702
Chr4:105316695-105316695	4	105316695	105316695	Ppap2b	ENSMUSG00000028517	phosphatidic acid phosphatase type 2B [Source:MGI Symbol;Acc:MGI:1915166]	+	gene	upstream	83931	26.9533	14.2025	18.1767	41.1558
Chr4:105316735-105316735	4	105316735	105316735	Ppap2b	ENSMUSG00000028517	phosphatidic acid phosphatase type 2B [Source:MGI Symbol;Acc:MGI:1915166]	+	gene	upstream	83971	32.6598	14.1707	18.0515	46.8305
Chr4:123301118-123301118	4	123301118	123301118	Pabpc4	ENSMUSG00000011257	poly(A) binding protein, cytoplasmic 4 [Source:MGI Symbol;Acc:MGI:2385206]	+	gene	upstream	2193	20.9304	53.4837	57.8394	74.4141
Chr4:133040900-133040900	4	133040900	133040900	Ahdc1	ENSMUSG00000037692	AT hook, DNA binding motif, containing 1 [Source:MGI Symbol;Acc:MGI:2444218]	+	gene	overlapping	0	18.252	26.8453	27.2752	45.0973
Chr4:136149622-136149622	4	136149622	136149622	Id3	ENSMUSG00000007872	inhibitor of DNA binding 3 [Source:MGI Symbol;Acc:MGI:96398]	+	gene	upstream	3867	17.2018	68.4264	67.6305	85.6281
Chr4:136149624-136149624	4	136149624	136149624	Id3	ENSMUSG00000007872	inhibitor of DNA binding 3 [Source:MGI Symbol;Acc:MGI:96398]	+	gene	upstream	3869	13.322	72.1966	71.5361	85.5186
Chr4:140947811-140947811	4	140947811	140947811	Padi2	ENSMUSG00000028927	peptidyl arginine deiminase, type II [Source:MGI Symbol;Acc:MGI:1338892]	+	gene	overlapping	0	16.5452	39.4739	40.6947	56.0191
Chr4:143679256-143679256	4	143679256	143679256	Gm13089	ENSMUSG00000070617	predicted gene 13089 [Source:MGI Symbol;Acc:MGI:3649972]	-	gene	upstream	17244	20.7792	28.4555	24.8424	49.2347
Chr4:149628535-149628535	4	149628535	149628535	Clstn1	ENSMUSG00000039953	calsyntenin 1 [Source:MGI Symbol;Acc:MGI:1929895]	+	gene	overlapping	0	21.6069	61.5664	60.2625	83.1733
Chr5:20640706-20640706	5	20640706	20640706	Magi2	ENSMUSG00000040003	membrane associated guanylate kinase, WW and PDZ domain containing 2 [Source:MGI Symbol;Acc:MGI:1354953]	+	gene	overlapping	0	16.5776	64.6219	69.075	81.1995
Chr5:43107976-43107976	5	43107976	43107976	Cpeb2	ENSMUSG00000039782	cytoplasmic polyadenylation element binding protein 2 [Source:MGI Symbol;Acc:MGI:2442640]	+	gene	downstream	125487	20.4469	63.764	70.9805	84.2108
Chr5:64800636-64800636	5	64800636	64800636	Klf3	ENSMUSG00000029178	Kruppel-like factor 3 (basic) [Source:MGI Symbol;Acc:MGI:1342773]	+	gene	downstream	2887	19.044	72.7523	69.3112	91.7963
Chr5:72268861-72268861	5	72268861	72268861	Atp10d	ENSMUSG00000046808	ATPase, class V, type 10D [Source:MGI Symbol;Acc:MGI:2450125]	+	gene	overlapping	0	15.5669	65.1734	69.4693	80.7402
Chr5:74048993-74048993	5	74048993	74048993	Usp46	ENSMUSG00000054814	ubiquitin specific peptidase 46 [Source:MGI Symbol;Acc:MGI:1916977]	-	gene	overlapping	0	22.3171	43.4258	47.5887	65.7429
Chr5:96307197-96307197	5	96307197	96307197	Mrpl1	ENSMUSG00000029486	mitochondrial ribosomal protein L1 [Source:MGI Symbol;Acc:MGI:2137202]	+	gene	upstream	40470	25.676	47.011	45.0613	72.687
Chr5:96768158-96768158	5	96768158	96768158	Fras1	ENSMUSG00000034687	Fraser syndrome 1 homolog (human) [Source:MGI Symbol;Acc:MGI:2385368]	+	gene	overlapping	0	21.4207	32.8535	40.8985	54.2742
Chr5:114765564-114765564	5	114765564	114765564	Git2	ENSMUSG00000041890	G protein-coupled receptor kinase-interactor 2 [Source:MGI Symbol;Acc:MGI:1347053]	-	gene	overlapping	0	13.8622	64.9578	63.0584	78.82
Chr5:120695809-120695809	5	120695809	120695809	Dtx1	ENSMUSG00000029603	deltex 1 homolog (Drosophila) [Source:MGI Symbol;Acc:MGI:1352744]	-	gene	overlapping	0	19.4584	56.9898	52.1554	76.4483
Chr5:120695830-120695830	5	120695830	120695830	Dtx1	ENSMUSG00000029603	deltex 1 homolog (Drosophila) [Source:MGI Symbol;Acc:MGI:1352744]	-	gene	overlapping	0	14.9522	45.3277	43.7475	60.28
Chr5:120707434-120707434	5	120707434	120707434	Dtx1	ENSMUSG00000029603	deltex 1 homolog (Drosophila) [Source:MGI Symbol;Acc:MGI:1352744]	-	gene	overlapping	0	19.7955	64.0344	60.0311	83.8299
Chr5:137757050-137757050	5	137757050	137757050	Tsc22d4	ENSMUSG00000029723	TSC22 domain family, member 4 [Source:MGI Symbol;Acc:MGI:1926079]	+	gene	overlapping	0	28.0243	47.9906	49.67	76.0149
Chr5:137757063-137757063	5	137757063	137757063	Tsc22d4	ENSMUSG00000029723	TSC22 domain family, member 4 [Source:MGI Symbol;Acc:MGI:1926079]	+	gene	overlapping	0	24.1019	46.9811	57.8503	71.0831
Chr5:139648131-139648131	5	139648131	139648131	Micall2	ENSMUSG00000036718	MICAL-like 2 [Source:MGI Symbol;Acc:MGI:2444818]	-	gene	upstream	58562	18.0308	45.7	59.6781	63.7307
Chr6:30536222-30536222	6	30536222	30536222	Cpa2	ENSMUSG00000071553	carboxypeptidase A2, pancreatic [Source:MGI Symbol;Acc:MGI:3617840]	+	gene	downstream	5360	23.73	42.8065	41.4428	66.5365
Chr6:30536223-30536223	6	30536223	30536223	Cpa2	ENSMUSG00000071553	carboxypeptidase A2, pancreatic [Source:MGI Symbol;Acc:MGI:3617840]	+	gene	downstream	5359	17.7973	46.2335	41.7088	64.0307
Chr6:30536230-30536230	6	30536230	30536230	Cpa2	ENSMUSG00000071553	carboxypeptidase A2, pancreatic [Source:MGI Symbol;Acc:MGI:3617840]	+	gene	downstream	5352	32.8815	51.4094	53.4692	84.2908
Chr6:30536231-30536231	6	30536231	30536231	Cpa2	ENSMUSG00000071553	carboxypeptidase A2, pancreatic [Source:MGI Symbol;Acc:MGI:3617840]	+	gene	downstream	5351	21.9561	55.5049	49.847	77.461
Chr6:30536241-30536241	6	30536241	30536241	Cpa2	ENSMUSG00000071553	carboxypeptidase A2, pancreatic [Source:MGI Symbol;Acc:MGI:3617840]	+	gene	downstream	5341	26.3554	58.8066	58.4167	85.162
Chr6:30536242-30536242	6	30536242	30536242	Cpa2	ENSMUSG00000071553	carboxypeptidase A2, pancreatic [Source:MGI Symbol;Acc:MGI:3617840]	+	gene	downstream	5340	21.5668	60.3389	58.3399	81.9057
Chr6:31126700-31126700	6	31126700	31126700	Gm13833	ENSMUSG00000087312	predicted gene 13833 [Source:MGI Symbol;Acc:MGI:3650920]	+	gene	upstream	22054	31.0998	14.5233	22.3422	45.6231
Chr6:31208397-31208397	6	31208397	31208397	AB041803	ENSMUSG00000044471	cDNA sequence AB041803 [Source:MGI Symbol;Acc:MGI:2673128]	-	gene	overlapping	0	25.0388	61.4359	65.8459	86.4747
Chr6:31209582-31209582	6	31209582	31209582	AB041803	ENSMUSG00000044471	cDNA sequence AB041803 [Source:MGI Symbol;Acc:MGI:2673128]	-	gene	overlapping	0	12.2058	76.0252	74.2428	88.2309
Chr6:31209624-31209624	6	31209624	31209624	AB041803	ENSMUSG00000044471	cDNA sequence AB041803 [Source:MGI Symbol;Acc:MGI:2673128]	-	gene	overlapping	0	16.3072	18.857	17.3502	35.1642
Chr6:37369340-37369340	6	37369340	37369340	Creb3l2	ENSMUSG00000038648	cAMP responsive element binding protein 3-like 2 [Source:MGI Symbol;Acc:MGI:2442695]	-	gene	overlapping	0	13.988	70.2452	70.1266	84.2332
Chr6:93730463-93730463	6	93730463	93730463	Magi1	ENSMUSG00000045095	membrane associated guanylate kinase, WW and PDZ domain containing 1 [Source:MGI Symbol;Acc:MGI:1203522]	-	gene	overlapping	0	11.3336	46.0946	45.5642	57.4282
Chr6:117516991-117516991	6	117516991	117516991	Gm9946	ENSMUSG00000054488	predicted gene 9946 [Source:MGI Symbol;Acc:MGI:3643134]	+	gene	downstream	42706	21.5372	63.6043	66.7825	85.1415
Chr6:117516993-117516993	6	117516993	117516993	Gm9946	ENSMUSG00000054488	predicted gene 9946 [Source:MGI Symbol;Acc:MGI:3643134]	+	gene	downstream	42704	23.1524	53.542	57.7109	76.6944
Chr6:125233690-125233690	6	125233690	125233690	Vamp1	ENSMUSG00000030337	vesicle-associated membrane protein 1 [Source:MGI Symbol;Acc:MGI:1313276]	+	gene	overlapping	0	21.6809	42.8817	36.4576	64.5626
Chr7:7071356-7071356	7	7071356	7071356	Zfp954	ENSMUSG00000062116	zinc finger protein 954 [Source:MGI Symbol;Acc:MGI:1917764]	-	gene	upstream	43334	20.373	51.1471	43.1697	71.5201
Chr7:31110894-31110894	7	31110894	31110894	Hpn	ENSMUSG00000001249	hepsin [Source:MGI Symbol;Acc:MGI:1196620]	-	gene	overlapping	0	29.2515	52.7569	63.8533	82.0084
Chr7:35727998-35727998	7	35727998	35727998	Dpy19l3	ENSMUSG00000043671	dpy-19-like 3 (C. elegans) [Source:MGI Symbol;Acc:MGI:2443952]	-	gene	overlapping	0	12.7029	64.3384	68.4546	77.0412
Chr7:44210505-44210505	7	44210505	44210505	Klk1b4	ENSMUSG00000066513	kallikrein 1-related pepidase b4 [Source:MGI Symbol;Acc:MGI:97320]	+	gene	overlapping	0	19.8996	54.7756	55.9146	74.6752
Chr7:45572717-45572717	7	45572717	45572717	0610005C13Rik	ENSMUSG00000085214	RIKEN cDNA 0610005C13 gene [Source:MGI Symbol;Acc:MGI:1918911]	-	gene	overlapping	0	13.4447	75.8678	76.4115	89.3125
Chr7:70542541-70542541	7	70542541	70542541	B130024G19Rik	ENSMUSG00000062383	RIKEN cDNA B130024G19 gene [Source:MGI Symbol;Acc:MGI:3604353]	+	gene	upstream	153699	12.6744	40.1091	44.6636	52.7835
Chr7:74544740-74544740	7	74544740	74544740	Slco3a1	ENSMUSG00000025790	solute carrier organic anion transporter family, member 3a1 [Source:MGI Symbol;Acc:MGI:1351867]	-	gene	overlapping	0	24.6819	69.2922	72.9743	93.9741
Chr7:80070042-80070042	7	80070042	80070042	Zfp710	ENSMUSG00000048897	zinc finger protein 710 [Source:MGI Symbol;Acc:MGI:1921747]	+	gene	overlapping	0	23.3586	8.8963	19.8206	32.2549
Chr7:99396176-99396176	7	99396176	99396176	Gdpd5	ENSMUSG00000035314	glycerophosphodiester phosphodiesterase domain containing 5 [Source:MGI Symbol;Acc:MGI:2686926]	+	gene	overlapping	0	28.8885	50.0815	64.2564	78.9699
Chr7:101472063-101472063	7	101472063	101472063	Pde2a	ENSMUSG00000030653	phosphodiesterase 2A, cGMP-stimulated [Source:MGI Symbol;Acc:MGI:2446107]	+	gene	overlapping	0	23.4177	34.2405	40.5891	57.6583
Chr7:104287350-104287350	7	104287350	104287350	Trim34a	ENSMUSG00000056144	tripartite motif-containing 34A [Source:MGI Symbol;Acc:MGI:2137359]	+	gene	overlapping	0	19.7189	39.8016	48.0642	59.5205
Chr7:104287608-104287608	7	104287608	104287608	Trim34a	ENSMUSG00000056144	tripartite motif-containing 34A [Source:MGI Symbol;Acc:MGI:2137359]	+	gene	overlapping	0	20.1329	36.5624	47.5995	56.6952
Chr7:109526997-109526997	7	109526997	109526997	St5	ENSMUSG00000031024	suppression of tumorigenicity 5 [Source:MGI Symbol;Acc:MGI:108517]	-	gene	overlapping	0	23.0977	23.9742	30.0658	47.0719
Chr7:128153864-128153864	7	128153864	128153864	Itgad	ENSMUSG00000070369	integrin, alpha D [Source:MGI Symbol;Acc:MGI:3578624]	+	gene	downstream	512	16.6205	58.3827	55.3301	75.0032
Chr7:136229527-136229527	7	136229527	136229527	7SK	ENSMUSG00000087869	7SK RNA [Source:RFAM;Acc:RF00100]	-	gene	upstream	279499	20.259	70.755	78.1277	91.014
Chr7:136500642-136500642	7	136500642	136500642	7SK	ENSMUSG00000087869	7SK RNA [Source:RFAM;Acc:RF00100]	-	gene	upstream	8384	13.3178	12.9599	19.6571	26.2777
Chr7:139599397-139599397	7	139599397	139599397	E030019B06Rik	ENSMUSG00000070357	RIKEN cDNA E030019B06 gene [Source:MGI Symbol;Acc:MGI:2685016]	-	gene	upstream	1554	15.7022	34.2225	35.8692	49.9248
Chr8:10367393-10367393	8	10367393	10367393	Myo16	ENSMUSG00000039057	myosin XVI [Source:MGI Symbol;Acc:MGI:2685951]	+	gene	overlapping	0	18.3823	65.6515	74.495	84.0338
Chr8:31121335-31121335	8	31121335	31121335	Rnf122	ENSMUSG00000039328	ring finger protein 122 [Source:MGI Symbol;Acc:MGI:1916117]	+	gene	overlapping	0	21.4729	23.7904	26.1538	45.2633
Chr8:40858525-40858525	8	40858525	40858525	Slc7a2	ENSMUSG00000031596	solute carrier family 7 (cationic amino acid transporter, y+ system), member 2 [Source:MGI Symbol;Acc:MGI:99828]	+	gene	downstream	3871	26.6053	48.9886	50.1856	75.594
Chr8:44790740-44790740	8	44790740	44790740	Fat1	ENSMUSG00000070047	FAT tumor suppressor homolog 1 (Drosophila) [Source:MGI Symbol;Acc:MGI:109168]	+	gene	downstream	159468	21.1349	37.4933	31.6751	58.6282
Chr8:68843059-68843059	8	68843059	68843059	Ints10	ENSMUSG00000031864	integrator complex subunit 10 [Source:MGI Symbol;Acc:MGI:1918135]	+	gene	upstream	13649	18.4178	58.7642	69.2215	77.182
Chr8:70744797-70744797	8	70744797	70744797	Pde4c	ENSMUSG00000031842	phosphodiesterase 4C, cAMP specific [Source:MGI Symbol;Acc:MGI:99556]	+	gene	overlapping	0	12.5496	21.0476	26.1682	33.5973
Chr8:95199319-95199319	8	95199319	95199319	Cngb1	ENSMUSG00000031789	cyclic nucleotide gated channel beta 1 [Source:MGI Symbol;Acc:MGI:2664102]	-	gene	upstream	39726	18.5816	50.9837	48.0792	69.5653
Chr8:109101748-109101748	8	109101748	109101748	Zfhx3	ENSMUSG00000038872	zinc finger homeobox 3 [Source:MGI Symbol;Acc:MGI:99948]	+	gene	upstream	140112	32.5646	32.4131	43.1449	64.9777
Chr8:120292451-120292451	8	120292451	120292451	Gm20388	ENSMUSG00000092329	predicted gene 20388 [Source:MGI Symbol;Acc:MGI:5141853]	+	gene	overlapping	0	34.2664	25.1512	24.6387	59.4176
Chr8:121644794-121644794	8	121644794	121644794	Gm20388	ENSMUSG00000092329	predicted gene 20388 [Source:MGI Symbol;Acc:MGI:5141853]	+	gene	overlapping	0	25.8613	53.049	53.0198	78.9103
Chr9:21791151-21791151	9	21791151	21791151	Kank2	ENSMUSG00000032194	KN motif and ankyrin repeat domains 2 [Source:MGI Symbol;Acc:MGI:2384568]	-	gene	overlapping	0	15.0977	67.6951	60.9394	82.7929
Chr9:43231595-43231595	9	43231595	43231595	Oaf	ENSMUSG00000032014	OAF homolog (Drosophila) [Source:MGI Symbol;Acc:MGI:94852]	-	gene	overlapping	0	16.4615	53.2709	56.5651	69.7324
Chr9:43541081-43541081	9	43541081	43541081	Pvrl1	ENSMUSG00000032012	poliovirus receptor-related 1 [Source:MGI Symbol;Acc:MGI:1926483]	+	gene	downstream	203495	37.9807	37.3019	41.8439	75.2826
Chr9:43541121-43541121	9	43541121	43541121	Pvrl1	ENSMUSG00000032012	poliovirus receptor-related 1 [Source:MGI Symbol;Acc:MGI:1926483]	+	gene	downstream	203455	19.1052	32.0454	30.4365	51.1506
Chr9:44384050-44384050	9	44384050	44384050	Hyou1	ENSMUSG00000032115	hypoxia up-regulated 1 [Source:MGI Symbol;Acc:MGI:108030]	+	gene	overlapping	0	18.1194	70.8767	70.2515	88.996
Chr9:44405317-44405317	9	44405317	44405317	Trappc4	ENSMUSG00000032112	trafficking protein particle complex 4 [Source:MGI Symbol;Acc:MGI:1926211]	-	gene	overlapping	0	21.5176	55.0658	62.4063	76.5834
Chr9:45384538-45384538	9	45384538	45384538	Fxyd6	ENSMUSG00000066705	FXYD domain-containing ion transport regulator 6 [Source:MGI Symbol;Acc:MGI:1890226]	+	gene	overlapping	0	15.2842	56.4922	59.1339	71.7763
Chr9:59045214-59045214	9	59045214	59045214	Neo1	ENSMUSG00000032340	neogenin [Source:MGI Symbol;Acc:MGI:1097159]	-	gene	downstream	8773	22.4149	38.1757	40.013	60.5906
Chr9:65222016-65222016	9	65222016	65222016	Parp16	ENSMUSG00000032392	poly (ADP-ribose) polymerase family, member 16 [Source:MGI Symbol;Acc:MGI:2446133]	+	gene	overlapping	0	20.4057	50.9893	54.6775	71.395
Chr9:98702259-98702259	9	98702259	98702259	Mrps22	ENSMUSG00000032459	mitochondrial ribosomal protein S22 [Source:MGI Symbol;Acc:MGI:1928137]	-	gene	downstream	100580	16.7113	68.9145	75.464	85.6259
Chr9:104054354-104054354	9	104054354	104054354	Acad11	ENSMUSG00000090150	acyl-Coenzyme A dehydrogenase family, member 11 [Source:MGI Symbol;Acc:MGI:2143169]	+	gene	overlapping	0	29.9654	60.8972	79.6	90.8626
Chr9:114853781-114853781	9	114853781	114853781	Cmtm8	ENSMUSG00000041012	CKLF-like MARVEL transmembrane domain containing 8 [Source:MGI Symbol;Acc:MGI:2447167]	-	gene	downstream	9629	26.6354	43.4915	43.5666	70.1268
Chr9:121302552-121302552	9	121302552	121302552	Ulk4	ENSMUSG00000040936	unc-51-like kinase 4 (C. elegans) [Source:MGI Symbol;Acc:MGI:1921622]	-	gene	downstream	25355	12.1861	62.0459	61.9212	74.2321
Chr10:8527266-8527266	10	8527266	8527266	Ust	ENSMUSG00000047712	uronyl-2-sulfotransferase [Source:MGI Symbol;Acc:MGI:2442406]	-	gene	downstream	8441	14.0851	71.7465	72.9309	85.8316
Chr10:8527484-8527484	10	8527484	8527484	Ust	ENSMUSG00000047712	uronyl-2-sulfotransferase [Source:MGI Symbol;Acc:MGI:2442406]	-	gene	downstream	8659	13.9401	58.0251	55.9467	71.9652
Chr10:46750220-46750220	10	46750220	46750220	U1	ENSMUSG00000065718	U1 spliceosomal RNA [Source:RFAM;Acc:RF00003]	-	gene	upstream	88126	16.1738	16.5178	10.1382	32.6915
Chr10:69220680-69220680	10	69220680	69220680	Rhobtb1	ENSMUSG00000019944	Rho-related BTB domain containing 1 [Source:MGI Symbol;Acc:MGI:1916538]	+	gene	overlapping	0	25.4459	28.4898	34.7023	53.9357
Chr10:69220686-69220686	10	69220686	69220686	Rhobtb1	ENSMUSG00000019944	Rho-related BTB domain containing 1 [Source:MGI Symbol;Acc:MGI:1916538]	+	gene	overlapping	0	35.4744	36.8875	43.4592	72.362
Chr10:69667742-69667742	10	69667742	69667742	Ank3	ENSMUSG00000069601	ankyrin 3, epithelial [Source:MGI Symbol;Acc:MGI:88026]	+	gene	overlapping	0	14.3478	46.696	47.6332	61.0438
Chr10:75702699-75702699	10	75702699	75702699	Cabin1	ENSMUSG00000020196	calcineurin binding protein 1 [Source:MGI Symbol;Acc:MGI:1298375]	-	gene	overlapping	0	13.1379	65.8837	71.9719	79.0216
Chr10:80970732-80970732	10	80970732	80970732	Gng7	ENSMUSG00000048240	guanine nucleotide binding protein (G protein), gamma 7 [Source:MGI Symbol;Acc:MGI:95787]	-	gene	overlapping	0	14.5937	43.94	43.8537	58.5337
Chr10:81407817-81407817	10	81407817	81407817	Nfic	ENSMUSG00000055053	nuclear factor I/C [Source:MGI Symbol;Acc:MGI:109591]	-	gene	overlapping	0	36.0822	12.6083	14.2331	48.6905
Chr10:95233326-95233326	10	95233326	95233326	Cradd	ENSMUSG00000045867	CASP2 and RIPK1 domain containing adaptor with death domain [Source:MGI Symbol;Acc:MGI:1336168]	-	gene	overlapping	0	22.4844	39.9049	45.2668	62.3892
Chr10:110945173-110945173	10	110945173	110945173	Zdhhc17	ENSMUSG00000035798	zinc finger, DHHC domain containing 17 [Source:MGI Symbol;Acc:MGI:2445110]	-	gene	overlapping	0	22.8066	47.5425	61.8099	70.3491
Chr10:111758468-111758468	10	111758468	111758468	Krr1	ENSMUSG00000063334	KRR1, small subunit (SSU) processome component, homolog (yeast) [Source:MGI Symbol;Acc:MGI:1289274]	+	gene	downstream	214196	18.7171	37.7547	33.6376	56.4718
Chr10:128911927-128911927	10	128911927	128911927	Cd63	ENSMUSG00000025351	CD63 antigen [Source:MGI Symbol;Acc:MGI:99529]	+	gene	overlapping	0	21.3531	26.1602	34.3495	47.5132
Chr11:3127397-3127397	11	3127397	3127397	Sfi1	ENSMUSG00000023764	Sfi1 homolog, spindle assembly associated (yeast) [Source:MGI Symbol;Acc:MGI:1926137]	-	gene	upstream	4453	12.4745	68.9901	73.6802	81.4646
Chr11:44861093-44861093	11	44861093	44861093	Ebf1	ENSMUSG00000057098	early B cell factor 1 [Source:MGI Symbol;Acc:MGI:95275]	+	gene	overlapping	0	24.6831	31.4045	46.4848	56.0876
Chr11:53588026-53588026	11	53588026	53588026	Kif3a	ENSMUSG00000018395	kinesin family member 3A [Source:MGI Symbol;Acc:MGI:107689]	+	gene	overlapping	0	19.2124	63.7605	62.5916	82.9729
Chr11:60169116-60169116	11	60169116	60169116	Rai1	ENSMUSG00000062115	retinoic acid induced 1 [Source:MGI Symbol;Acc:MGI:103291]	+	gene	overlapping	0	14.0167	60.5431	60.819	74.5598
Chr11:60169295-60169295	11	60169295	60169295	Rai1	ENSMUSG00000062115	retinoic acid induced 1 [Source:MGI Symbol;Acc:MGI:103291]	+	gene	overlapping	0	15.126	71.6313	71.916	86.7574
Chr11:60199517-60199517	11	60199517	60199517	Srebf1	ENSMUSG00000020538	sterol regulatory element binding transcription factor 1 [Source:MGI Symbol;Acc:MGI:107606]	-	gene	overlapping	0	15.2109	25.2862	24.8854	40.4971
Chr11:89076437-89076437	11	89076437	89076437	Gm525	ENSMUSG00000072553	predicted gene 525 [Source:MGI Symbol;Acc:MGI:2685371]	+	gene	overlapping	0	13.5965	43.5292	50.1954	57.1257
Chr11:95367764-95367764	11	95367764	95367764	Fam117a	ENSMUSG00000038893	family with sequence similarity 117, member A [Source:MGI Symbol;Acc:MGI:2144564]	+	gene	overlapping	0	11.3299	81.4882	85.005	92.8181
Chr11:112070323-112070323	11	112070323	112070323	Gm11680	ENSMUSG00000085324	predicted gene 11680 [Source:MGI Symbol;Acc:MGI:3650354]	+	gene	downstream	37115	21.8338	53.8556	34.3573	75.6894
Chr11:112732938-112732938	11	112732938	112732938	BC006965	ENSMUSG00000041674	cDNA sequence BC006965 [Source:MGI Symbol;Acc:MGI:2384955]	-	gene	overlapping	0	19.0163	58.5933	56.9692	77.6095
Chr11:113742029-113742029	11	113742029	113742029	Cdc42ep4	ENSMUSG00000041598	CDC42 effector protein (Rho GTPase binding) 4 [Source:MGI Symbol;Acc:MGI:1929760]	-	gene	overlapping	0	15.7268	37.492	41.543	53.2189
Chr11:116364763-116364763	11	116364763	116364763	Rnf157	ENSMUSG00000052949	ring finger protein 157 [Source:MGI Symbol;Acc:MGI:2442484]	-	gene	overlapping	0	14.766	10.5809	18.8709	25.3468
Chr11:117250114-117250114	11	117250114	117250114	2009-09-01	ENSMUSG00000059248	septin 9 [Source:MGI Symbol;Acc:MGI:1858222]	+	gene	overlapping	0	13.8817	60.6928	54.2723	74.5745
Chr12:17667694-17667694	12	17667694	17667694	7SK	ENSMUSG00000088939	7SK RNA [Source:RFAM;Acc:RF00100]	-	gene	downstream	22489	14.7188	65.1096	68.7166	79.8284
Chr12:20466690-20466690	12	20466690	20466690	Gm10479	ENSMUSG00000073184	predicted gene 10479 [Source:MGI Symbol;Acc:MGI:3704385]	+	gene	upstream	32991	26.6789	53.9119	59.6173	80.5908
Chr12:39999592-39999592	12	39999592	39999592	Arl4a	ENSMUSG00000047446	ADP-ribosylation factor-like 4A [Source:MGI Symbol;Acc:MGI:99437]	-	gene	upstream	5855	16.3964	68.2204	67.8168	84.6168
Chr12:95691584-95691584	12	95691584	95691584	Flrt2	ENSMUSG00000047414	fibronectin leucine rich transmembrane protein 2 [Source:MGI Symbol;Acc:MGI:3603594]	+	gene	downstream	642	19.6352	47.3196	45.3936	66.9547
Chr12:95691605-95691605	12	95691605	95691605	Flrt2	ENSMUSG00000047414	fibronectin leucine rich transmembrane protein 2 [Source:MGI Symbol;Acc:MGI:3603594]	+	gene	downstream	621	12.9841	32.5694	32.0304	45.5535
Chr13:6890300-6890300	13	6890300	6890300	Gm10029	ENSMUSG00000068324	predicted pseudogene 10029 [Source:MGI Symbol;Acc:MGI:3641706]	-	gene	downstream	227406	13.3213	60.8022	60.1755	74.1235
Chr13:24751761-24751761	13	24751761	24751761	Gmnn	ENSMUSG00000006715	geminin [Source:MGI Symbol;Acc:MGI:1927344]	-	gene	upstream	84	35.6873	46.5744	52.9778	82.2617
Chr13:34911380-34911380	13	34911380	34911380	1700026J04Rik	ENSMUSG00000021414	RIKEN cDNA 1700026J04 gene [Source:MGI Symbol;Acc:MGI:1919114]	-	gene	overlapping	0	11.8138	62.4132	66.2815	74.227
Chr13:40234776-40234776	13	40234776	40234776	Ofcc1	ENSMUSG00000047094	orofacial cleft 1 candidate 1 [Source:MGI Symbol;Acc:MGI:2658851]	-	gene	overlapping	0	19.7669	6.6453	14.4801	26.4122
Chr13:68344100-68344100	13	68344100	68344100	Mtrr	ENSMUSG00000034617	5-methyltetrahydrofolate-homocysteine methyltransferase reductase [Source:MGI Symbol;Acc:MGI:1891037]	-	gene	upstream	216680	25.5426	26.4025	25.7544	51.945
Chr13:73762868-73762868	13	73762868	73762868	Slc12a7	ENSMUSG00000017756	solute carrier family 12, member 7 [Source:MGI Symbol;Acc:MGI:1342283]	+	gene	downstream	829	21.6883	58.2602	64.6629	79.9485
Chr14:20724332-20724332	14	20724332	20724332	Ndst2	ENSMUSG00000039308	N-deacetylase/N-sulfotransferase (heparan glucosaminyl) 2 [Source:MGI Symbol;Acc:MGI:97040]	-	gene	overlapping	0	12.3156	18.8792	21.4593	31.1948
Chr14:25741458-25741458	14	25741458	25741458	Zcchc24	ENSMUSG00000055538	zinc finger, CCHC domain containing 24 [Source:MGI Symbol;Acc:MGI:1919168]	-	gene	overlapping	0	22.5522	31.0998	34.6172	53.652
Chr14:25741475-25741475	14	25741475	25741475	Zcchc24	ENSMUSG00000055538	zinc finger, CCHC domain containing 24 [Source:MGI Symbol;Acc:MGI:1919168]	-	gene	overlapping	0	30.9448	39.6765	42.4312	70.6212
Chr14:26530608-26530608	14	26530608	26530608	Slmap	ENSMUSG00000021870	sarcolemma associated protein [Source:MGI Symbol;Acc:MGI:1933549]	-	gene	overlapping	0	26.293	32.161	32.9656	58.4539
Chr14:47316067-47316067	14	47316067	47316067	Mapk1ip1l	ENSMUSG00000021840	mitogen-activated protein kinase 1 interacting protein 1-like [Source:MGI Symbol;Acc:MGI:2444022]	+	gene	overlapping	0	17.3668	49.4669	50.9948	66.8337
Chr14:51008081-51008081	14	51008081	51008081	Rnase10	ENSMUSG00000021872	ribonuclease, RNase A family, 10 (non-active) [Source:MGI Symbol;Acc:MGI:1922269]	+	gene	overlapping	0	25.986	17.5628	20.0213	43.5489
Chr14:74847751-74847751	14	74847751	74847751	Lrch1	ENSMUSG00000068015	leucine-rich repeats and calponin homology (CH) domain containing 1 [Source:MGI Symbol;Acc:MGI:2443390]	-	gene	overlapping	0	13.0327	15.766	10.663	28.7987
Chr14:121286965-121286965	14	121286965	121286965	Stk24	ENSMUSG00000063410	serine/threonine kinase 24 (STE20 homolog, yeast) [Source:MGI Symbol;Acc:MGI:2385007]	-	gene	overlapping	0	16.75	46.6716	44.5282	63.4216
Chr14:121286975-121286975	14	121286975	121286975	Stk24	ENSMUSG00000063410	serine/threonine kinase 24 (STE20 homolog, yeast) [Source:MGI Symbol;Acc:MGI:2385007]	-	gene	overlapping	0	17.983	49.7378	48.2583	67.7208
Chr14:121286992-121286992	14	121286992	121286992	Stk24	ENSMUSG00000063410	serine/threonine kinase 24 (STE20 homolog, yeast) [Source:MGI Symbol;Acc:MGI:2385007]	-	gene	overlapping	0	20.9372	57.7215	54.3603	78.6587
Chr15:42328971-42328971	15	42328971	42328971	Angpt1	ENSMUSG00000022309	angiopoietin 1 [Source:MGI Symbol;Acc:MGI:108448]	-	gene	upstream	95756	14.7609	51.4608	60.2753	66.2217
Chr15:59788031-59788031	15	59788031	59788031	Trib1	ENSMUSG00000032501	tribbles homolog 1 (Drosophila) [Source:MGI Symbol;Acc:MGI:2443397]	+	gene	upstream	131481	14.0914	64.7117	68.0386	78.8031
Chr15:73151604-73151604	15	73151604	73151604	Eif2c2	ENSMUSG00000036698	eukaryotic translation initiation factor 2C, 2 [Source:MGI Symbol;Acc:MGI:2446632]	-	gene	overlapping	0	15.7612	29.4616	32.9619	45.2228
Chr15:80155560-80155560	15	80155560	80155560	Tab1	ENSMUSG00000022414	TGF-beta activated kinase 1/MAP3K7 binding protein 1 [Source:MGI Symbol;Acc:MGI:1913763]	+	gene	overlapping	0	17.4023	53.3397	52.557	70.7421
Chr15:83290182-83290182	15	83290182	83290182	Arfgap3	ENSMUSG00000054277	ADP-ribosylation factor GTPase activating protein 3 [Source:MGI Symbol;Acc:MGI:1913501]	-	gene	upstream	9558	20.2397	40.2561	37.6653	60.4958
Chr15:96695274-96695274	15	96695274	96695274	Slc38a2	ENSMUSG00000022462	solute carrier family 38, member 2 [Source:MGI Symbol;Acc:MGI:1915010]	-	gene	overlapping	0	13.2394	75.1195	78.2346	88.359
Chr16:17759047-17759047	16	17759047	17759047	Klhl22	ENSMUSG00000022750	kelch-like 22 (Drosophila) [Source:MGI Symbol;Acc:MGI:1337995]	+	gene	downstream	571	17.1908	48.6585	57.3831	65.8493
Chr16:30221035-30221035	16	30221035	30221035	Cpn2	ENSMUSG00000023176	carboxypeptidase N, polypeptide 2 [Source:MGI Symbol;Acc:MGI:1919006]	-	gene	upstream	35343	16.0022	56.1254	60.5725	72.1276
Chr16:37684112-37684112	16	37684112	37684112	Ndufb4	ENSMUSG00000022820	NADH dehydrogenase (ubiquinone) 1 beta subcomplex 4 [Source:MGI Symbol;Acc:MGI:1915444]	-	gene	downstream	29659	14.8172	22.0755	33.1579	36.8926
Chr16:38571673-38571673	16	38571673	38571673	Tmem39a	ENSMUSG00000002845	transmembrane protein 39a [Source:MGI Symbol;Acc:MGI:1915096]	+	gene	overlapping	0	13.1379	66.3427	67.2206	79.4806
Chr16:75765001-75765001	16	75765001	75765001	Hspa13	ENSMUSG00000032932	heat shock protein 70 family, member 13 [Source:MGI Symbol;Acc:MGI:1309463]	-	gene	overlapping	0	18.1902	50.3307	50.4535	68.5209
Chr16:75765009-75765009	16	75765009	75765009	Hspa13	ENSMUSG00000032932	heat shock protein 70 family, member 13 [Source:MGI Symbol;Acc:MGI:1309463]	-	gene	overlapping	0	20.6793	51.7328	54.1239	72.412
Chr16:92319838-92319838	16	92319838	92319838	4930563D23Rik	ENSMUSG00000051728	RIKEN cDNA 4930563D23 gene [Source:MGI Symbol;Acc:MGI:1922578]	-	gene	overlapping	0	18.7003	29.8245	38.5256	48.5248
Chr16:93589345-93589345	16	93589345	93589345	Setd4	ENSMUSG00000022948	SET domain containing 4 [Source:MGI Symbol;Acc:MGI:2136890]	-	gene	overlapping	0	22.0334	50.0761	51.5692	72.1094
Chr17:5137159-5137159	17	5137159	5137159	Arid1b	ENSMUSG00000069729	AT rich interactive domain 1B (SWI-like) [Source:MGI Symbol;Acc:MGI:1926129]	+	gene	overlapping	0	11.3228	58.8954	59.1688	70.2181
Chr17:15786002-15786002	17	15786002	15786002	Chd1	ENSMUSG00000023852	chromodomain helicase DNA binding protein 1 [Source:MGI Symbol;Acc:MGI:88393]	+	gene	upstream	13392	26.5808	13.854	12.1907	40.4348
Chr17:28594531-28594531	17	28594531	28594531	Srpk1	ENSMUSG00000004865	serine/arginine-rich protein specific kinase 1 [Source:MGI Symbol;Acc:MGI:106908]	-	gene	overlapping	0	20.1477	49.7368	47.4598	69.8845
Chr17:28768106-28768106	17	28768106	28768106	Mapk13	ENSMUSG00000004864	mitogen-activated protein kinase 13 [Source:MGI Symbol;Acc:MGI:1346864]	+	gene	downstream	1201	15.3479	44.7068	45.948	60.0547
Chr17:31540737-31540737	17	31540737	31540737	Ndufv3	ENSMUSG00000024038	NADH dehydrogenase (ubiquinone) flavoprotein 3 [Source:MGI Symbol;Acc:MGI:1890894]	+	gene	upstream	9416	16.2137	65.5731	71.1232	81.7868
Chr17:46124662-46124662	17	46124662	46124662	Mrps18a	ENSMUSG00000023967	mitochondrial ribosomal protein S18A [Source:MGI Symbol;Acc:MGI:1915815]	+	gene	overlapping	0	23.4911	63.6073	72.7549	87.0985
Chr17:46152580-46152580	17	46152580	46152580	Mad2l1bp	ENSMUSG00000034509	MAD2L1 binding protein [Source:MGI Symbol;Acc:MGI:1913841]	-	gene	overlapping	0	16.0983	46.1604	47.649	62.2588
Chr17:46244585-46244585	17	46244585	46244585	Polr1c	ENSMUSG00000067148	polymerase (RNA) I polypeptide C [Source:MGI Symbol;Acc:MGI:103288]	-	gene	overlapping	0	25.6552	46.3889	47.5836	72.0441
Chr17:46722891-46722891	17	46722891	46722891	Pex6	ENSMUSG00000002763	peroxisomal biogenesis factor 6 [Source:MGI Symbol;Acc:MGI:2385054]	+	gene	overlapping	0	17.0013	43.8742	47.8668	60.8755
Chr17:46725791-46725791	17	46725791	46725791	Gnmt	ENSMUSG00000002769	glycine N-methyltransferase [Source:MGI Symbol;Acc:MGI:1202304]	-	gene	overlapping	0	29.6662	51.1707	58.0199	80.8368
Chr17:49180802-49180802	17	49180802	49180802	AC154247.1	ENSMUSG00000077868	No description	+	gene	downstream	5476	27.8272	40.4163	44.3416	68.2435
Chr17:56123707-56123707	17	56123707	56123707	Sema6b	ENSMUSG00000001227	sema domain, transmembrane domain (TM), and cytoplasmic domain, (semaphorin) 6B [Source:MGI Symbol;Acc:MGI:1202889]	-	gene	overlapping	0	26.1495	66.2569	65.4248	92.4064
Chr17:56123813-56123813	17	56123813	56123813	Sema6b	ENSMUSG00000001227	sema domain, transmembrane domain (TM), and cytoplasmic domain, (semaphorin) 6B [Source:MGI Symbol;Acc:MGI:1202889]	-	gene	overlapping	0	22.6629	65.0473	68.1947	87.7102
Chr17:72978382-72978382	17	72978382	72978382	AC151266.1	ENSMUSG00000095729	No description	+	gene	downstream	9416	26.7653	48.0616	51.488	74.8268
Chr17:87106120-87106120	17	87106120	87106120	Socs5	ENSMUSG00000037104	suppressor of cytokine signaling 5 [Source:MGI Symbol;Acc:MGI:2385459]	+	gene	downstream	1559	28.9218	29.8664	28.828	58.7881
Chr17:87106124-87106124	17	87106124	87106124	Socs5	ENSMUSG00000037104	suppressor of cytokine signaling 5 [Source:MGI Symbol;Acc:MGI:2385459]	+	gene	downstream	1555	18.4691	21.8192	16.6805	40.2883
Chr17:87106132-87106132	17	87106132	87106132	Socs5	ENSMUSG00000037104	suppressor of cytokine signaling 5 [Source:MGI Symbol;Acc:MGI:2385459]	+	gene	downstream	1547	20.3246	22.0751	17.681	42.3997
Chr17:88431819-88431819	17	88431819	88431819	Foxn2	ENSMUSG00000034998	forkhead box N2 [Source:MGI Symbol;Acc:MGI:1347478]	+	gene	downstream	8892	24.4373	36.0638	33.1291	60.501
Chr17:88431827-88431827	17	88431827	88431827	Foxn2	ENSMUSG00000034998	forkhead box N2 [Source:MGI Symbol;Acc:MGI:1347478]	+	gene	downstream	8884	17.7876	38.6595	33.8125	56.4471
Chr17:88431853-88431853	17	88431853	88431853	Foxn2	ENSMUSG00000034998	forkhead box N2 [Source:MGI Symbol;Acc:MGI:1347478]	+	gene	downstream	8858	23.0693	49.9249	43.9499	72.9942
Chr17:88431996-88431996	17	88431996	88431996	Foxn2	ENSMUSG00000034998	forkhead box N2 [Source:MGI Symbol;Acc:MGI:1347478]	+	gene	downstream	8715	16.7597	74.7602	78.2846	91.5199
Chr18:60718686-60718686	18	60718686	60718686	Ndst1	ENSMUSG00000054008	N-deacetylase/N-sulfotransferase (heparan glucosaminyl) 1 [Source:MGI Symbol;Acc:MGI:104719]	-	gene	downstream	5297	12.1874	2.26727	3.77894	14.4547
Chr18:68837245-68837245	18	68837245	68837245	4930546C10Rik	ENSMUSG00000024546	RIKEN cDNA 4930546C10 gene [Source:MGI Symbol;Acc:MGI:1926181]	-	gene	upstream	107388	32.2361	47.9414	65.0408	80.1775
Chr18:75227329-75227329	18	75227329	75227329	Dym	ENSMUSG00000035765	dymeclin [Source:MGI Symbol;Acc:MGI:1918480]	+	gene	overlapping	0	20.72	49.7248	51.2186	70.4448
Chr18:75259077-75259077	18	75259077	75259077	Dym	ENSMUSG00000035765	dymeclin [Source:MGI Symbol;Acc:MGI:1918480]	+	gene	overlapping	0	14.969	44.8279	46.4813	59.7968
Chr19:3423266-3423266	19	3423266	3423266	Gal	ENSMUSG00000024907	galanin [Source:MGI Symbol;Acc:MGI:95637]	-	gene	downstream	8794	17.8785	46.7383	49.3608	64.6168
Chr19:16319937-16319937	19	16319937	16319937	Gnaq	ENSMUSG00000024639	guanine nucleotide binding protein, alpha q polypeptide [Source:MGI Symbol;Acc:MGI:95776]	+	gene	overlapping	0	16.4247	63.6346	58.6404	80.0593
Chr19:23860336-23860336	19	23860336	23860336	Apba1	ENSMUSG00000024897	amyloid beta (A4) precursor protein binding, family A, member 1 [Source:MGI Symbol;Acc:MGI:1860297]	+	gene	overlapping	0	12.6915	65.1442	67.2351	77.8357
Chr19:23860359-23860359	19	23860359	23860359	Apba1	ENSMUSG00000024897	amyloid beta (A4) precursor protein binding, family A, member 1 [Source:MGI Symbol;Acc:MGI:1860297]	+	gene	overlapping	0	10.3559	79.384	75.3633	89.7399
Chr19:42166118-42166118	19	42166118	42166118	Zfyve27	ENSMUSG00000018820	zinc finger, FYVE domain containing 27 [Source:MGI Symbol;Acc:MGI:1919602]	+	gene	overlapping	0	12.9538	29.2894	34.046	42.2432
Chr19:47458564-47458564	19	47458564	47458564	Sh3pxd2a	ENSMUSG00000053617	SH3 and PX domains 2A [Source:MGI Symbol;Acc:MGI:1298393]	-	gene	overlapping	0	24.1977	12.215	21.8132	36.4127
Chr19:56752763-56752763	19	56752763	56752763	Gm6990	ENSMUSG00000067063	predicted pseudogene 6990 [Source:MGI Symbol;Acc:MGI:3648860]	-	gene	upstream	2236	24.9285	49.6938	51.3552	74.6224
Chr19:56753043-56753043	19	56753043	56753043	Gm6990	ENSMUSG00000067063	predicted pseudogene 6990 [Source:MGI Symbol;Acc:MGI:3648860]	-	gene	upstream	1956	19.6312	62.7267	62.0751	82.3579
Chr19:58598205-58598205	19	58598205	58598205	1700011F14Rik	ENSMUSG00000025090	RIKEN cDNA 1700011F14 gene [Source:MGI Symbol;Acc:MGI:1922895]	+	gene	upstream	45120	18.3774	67.1181	77.5518	85.4955
Chr19:58598223-58598223	19	58598223	58598223	1700011F14Rik	ENSMUSG00000025090	RIKEN cDNA 1700011F14 gene [Source:MGI Symbol;Acc:MGI:1922895]	+	gene	upstream	45138	17.8604	71.0636	79.9329	88.924
Chr19:58598248-58598248	19	58598248	58598248	1700011F14Rik	ENSMUSG00000025090	RIKEN cDNA 1700011F14 gene [Source:MGI Symbol;Acc:MGI:1922895]	+	gene	upstream	45163	20.367	62.9364	73.2513	83.3034
Chr19:58600208-58600208	19	58600208	58600208	1700011F14Rik	ENSMUSG00000025090	RIKEN cDNA 1700011F14 gene [Source:MGI Symbol;Acc:MGI:1922895]	+	gene	upstream	47123	32.4102	44.0182	64.4387	76.4284
Chr19:58608300-58608300	19	58608300	58608300	1700011F14Rik	ENSMUSG00000025090	RIKEN cDNA 1700011F14 gene [Source:MGI Symbol;Acc:MGI:1922895]	+	gene	upstream	55215	31.3005	58.2554	52.4439	89.5558
Chr19:58615117-58615117	19	58615117	58615117	Pnlip	ENSMUSG00000046008	pancreatic lipase [Source:MGI Symbol;Acc:MGI:97722]	+	gene	downstream	55248	20.5909	44.8834	51.9824	65.4743
Chr19:58615470-58615470	19	58615470	58615470	Pnlip	ENSMUSG00000046008	pancreatic lipase [Source:MGI Symbol;Acc:MGI:97722]	+	gene	downstream	54895	21.0492	50.026	56.0032	71.0752
Chr19:58625345-58625345	19	58625345	58625345	Pnlip	ENSMUSG00000046008	pancreatic lipase [Source:MGI Symbol;Acc:MGI:97722]	+	gene	downstream	45020	20.1916	48.8321	47.0869	69.0237
Chr19:61266771-61266771	19	61266771	61266771	CR555305.1	ENSMUSG00000095993	No description	-	gene	upstream	30131	10.372	32.8351	34.0589	43.2071
Chr19:61267141-61267141	19	61267141	61267141	CR555305.1	ENSMUSG00000095993	No description	-	gene	upstream	29761	10.7239	30.8943	32.4757	41.6182
Chr19:61267145-61267145	19	61267145	61267145	CR555305.1	ENSMUSG00000095993	No description	-	gene	upstream	29757	10.3819	29.9162	31.4974	40.2981
ChrX:35725252-35725252	X	35725252	35725252	SCARNA13	ENSMUSG00000087847	Small Cajal body specific RNA 13 [Source:RFAM;Acc:RF00231]	+	gene	downstream	112875	17.1314	61.855	65.3642	78.9864
ChrX:55192307-55192307	X	55192307	55192307	Slxl1	ENSMUSG00000067909	Slx-like 1 [Source:MGI Symbol;Acc:MGI:1922390]	+	gene	downstream	34569	14.3175	83.5564	86.8568	97.874
