# Supplementary material for: Multi‐omic rejuvenation of naturally aged tissues by a single cycle of transient reprogramming
Source: Aging Cell. 2022 Mar 2;21(3):e13578. doi: 10.1111/acel.13578 (PMC8920440; doi:10.1111/acel.13578)
Supplement: Supplementary file 5 — Table S4 [file ACEL-21-e13578-s006.xlsx]

## Sheet: DEGs
transcript	gene_id	island_id	entrezgene_description	mgi_symbol	strand	chromosome_name	start_position	end_position	global.mean	global.sd	YOUNG.mean	YOUNG.CI.L	YOUNG.CI.R	OLD.mean	OLD.CI.L	OLD.CI.R	OLD-OSKM.mean	OLD-OSKM.CI.L	OLD-OSKM. CI.R	Old-Young.FC	Old-Young.CI.L	Old-Young.CI.R	Old-Young.t	Old-Young.P.Value	Old-Young.adj.P.Val	Old.OSKM-Young.FC	Old.OSKM-Young.CI.L	Old.OSKM-Young.CI.R	Old.OSKM-Young.t	Old.OSKM-Young.P.Value	Old.OSKM-Young.adj.P.Val	Old-Old.OSKM.FC	Old-Old.OSKM.CI.L	Old-Old.OSKM.CI.R	Old-Old.OSKM.t	Old-Old.OSKM.P.Value	Old-Old.OSKM.adj.P.Val
NR_001592	14955	9796	H19, imprinted maternally expressed transcript	H19	-1	7	142575529	142578143	-2.87458	1.18162	-1.4391	-1.86329	-1.0149	-3.3403	-3.73685	-2.94375	-3.7279	-4.16434	-3.29147	-3.73524	-5.61901	-2.483	-7.17645	2.78270541496723e-05	0.0304448	-4.88652	-7.41264	-3.22126	-8.46612	6.4890492703961e-06	0.0189529	1.30822	-1.16823	1.99935	1.40855	0.18886	0.786882
NM_007817	13107	8080	cytochrome P450, family 2, subfamily f, polypeptide 2	Cyp2f2	1	7	27119909	27133660	-2.89352	1.26136	-1.81303	-3.02632	-0.599743	-3.6286	-4.76283	-2.49438	-3.05514	-4.30345	-1.80684	-3.51999	-11.3181	-1.09474	-2.39606	0.0372294	0.501381	-2.36545	-7.78995	1.39222	-1.60635	0.138831	0.554178	-1.48809	-5.0061	2.26069	-0.728604	0.482719	0.892981
NM_001013373	214531	11112	transmembrane protease, serine 13	Tmprss13	1	9	45319100	45347581	-3.61675	0.900205	-2.74324	-3.37079	-2.11568	-4.50875	-5.09541	-3.92209	-3.37527	-4.02094	-2.7296	-3.39995	-6.22059	-1.85829	-4.50471	0.00109365	0.160004	-1.54974	-2.87073	1.19529	-1.58026	0.144683	0.554178	-2.19388	-4.10893	-1.17138	-2.78429	0.019057	0.695083
NM_183029	319765	18405	insulin-like growth factor 2 mRNA binding protein 2	Igf2bp2	-1	16	22059009	22163299	-2.76064	0.757939	-1.78286	-2.09052	-1.4752	-3.41532	-3.70293	-3.12771	-2.92007	-3.23661	-2.60353	-3.10041	-4.16908	-2.30568	-8.49614	6.28574182663689e-06	0.0183591	-2.19955	-2.9757	-1.62584	-5.7998	0.00016339	0.146837	-1.40957	-1.91729	-1.0363	-2.48147	0.0321424	0.752691
NM_013474	11807	516	apolipoprotein A-II	Apoa2	1	1	171225054	171226379	-1.17058	1.44837	-0.0473385	-1.5227	1.42802	-1.61413	-2.99335	-0.234906	-1.73939	-3.25733	-0.221456	-2.96244	-12.2587	1.39683	-1.70044	0.119439	0.687447	-3.23117	-13.7654	1.31847	-1.79953	0.10169	0.554178	1.09071	-4.00835	4.76853	0.130886	0.898424	0.976788
NM_028060	72022	11153	solute carrier family 35, member F2	Slc35f2	1	9	53771538	53818154	-3.11997	0.739904	-2.36751	-2.74704	-1.98799	-3.91866	-4.27345	-3.56387	-2.87406	-3.26454	-2.48358	-2.9305	-4.22286	-2.03365	-6.54429	6.08700757229071e-05	0.0430997	-1.42065	-2.06253	1.02195	-2.09422	0.0622823	0.554178	-2.0628	-3.01484	-1.41139	-4.2429	0.0016532	0.601346
NM_007576	12269	963	complement component 4 binding protein	C4bp	-1	1	130634773	130661632	-2.67065	1.08566	-1.7997	-2.86229	-0.737114	-3.23599	-4.22934	-2.24265	-2.83492	-3.92817	-1.74166	-2.70624	-7.52657	1.02769	-2.16434	0.0553128	0.555278	-2.04941	-5.82049	1.3858	-1.52864	0.156902	0.554178	-1.3205	-3.82091	2.19126	-0.581856	0.573361	0.916936
NM_001102411 | NM_001102412 | NM_023125	16644	18084	kininogen 1	Kng1	1	16	23057865	23082078	-2.63416	1.45721	-1.53486	-3.03056	-0.0391593	-2.95497	-4.3532	-1.55674	-3.33245	-4.87131	-1.79359	-2.67606	-11.2926	1.57689	-1.52029	0.158962	0.737265	-3.47639	-15.109	1.25019	-1.88577	0.0882452	0.554178	1.29907	-3.43459	5.79616	0.389047	0.70528	0.941699
NM_010401	15109	12490	histidine ammonia lyase	Hal	1	10	93488768	93519304	-3.64	0.99104	-2.71168	-3.62719	-1.79617	-4.12084	-4.97669	-3.26498	-3.96729	-4.90922	-3.02536	-2.65582	-6.41121	-1.10016	-2.46459	0.0330902	0.485975	-2.38768	-5.86892	1.02945	-2.15197	0.056486	0.554178	-1.1123	-2.77832	2.24563	-0.258538	0.80116	0.951983
NM_025290	22092	19400	radial spoke head 1 homolog (Chlamydomonas)	Rsph1	-1	17	31255019	31277383	-2.43068	0.73315	-1.65512	-2.20527	-1.10497	-3.03412	-3.54842	-2.51982	-2.45193	-3.01795	-1.8859	-2.60087	-4.41688	-1.53152	-4.01358	0.00239218	0.211131	-1.73725	-2.98243	-1.01194	-2.27256	0.0460031	0.554178	-1.49712	-2.59512	1.15783	-1.63131	0.133431	0.763082
NM_172658	227394	915	solute carrier organic anion transporter family, member 4C1	Slco4c1	-1	1	96816270	96872171	-2.46539	0.846445	-1.56735	-2.26569	-0.869002	-2.91082	-3.56366	-2.25798	-2.80664	-3.52514	-2.08814	-2.53761	-4.97024	-1.2956	-3.08038	0.0114414	0.35838	-2.36083	-4.68811	-1.18886	-2.78449	0.0190505	0.554178	-1.07488	-2.16081	1.87024	-0.229959	0.822693	0.95305
NM_001164681 | NM_198672	382053	10252	carboxylesterase 3A	Ces3a	1	8	105048601	105058413	-2.95583	1.16404	-2.11679	-3.33245	-0.901143	-3.44972	-4.58615	-2.31328	-3.17751	-4.42825	-1.92678	-2.51912	-8.11839	1.2793	-1.75567	0.109226	0.668984	-2.08597	-6.88555	1.58242	-1.3691	0.200505	0.556954	-1.20765	-4.07228	2.79226	-0.345171	0.737013	0.944862
NM_001081085	72080	1326	suppressor APC domain containing 2	Sapcd2	1	2	25372321	25378213	-2.68831	0.818829	-2.15086	-2.8283	-1.47342	-3.47146	-4.10475	-2.83817	-2.24684	-2.94382	-1.54985	-2.4977	-4.79461	-1.30115	-3.12141	0.0106637	0.353615	-1.06879	-2.07925	1.82021	-0.222301	0.828489	0.928837	-2.33694	-4.60072	-1.18705	-2.78666	0.018979	0.695083
NM_029102	74782	12449	glycosyltransferase 8 domain containing 2	Glt8d2	-1	10	82650433	82690650	-1.83655	0.65962	-1.11581	-1.51689	-0.714728	-2.42334	-2.79829	-2.0484	-1.8238	-2.23646	-1.41115	-2.47519	-3.64154	-1.68241	-5.22001	0.000371555	0.108522	-1.63353	-2.42236	-1.10158	-2.76976	0.0195412	0.554178	-1.51523	-2.26281	-1.01464	-2.3043	0.0435732	0.763082
NM_001204153 | NM_001204152 | NM_028331	72709	17745	C1q and tumor necrosis factor related protein 6	C1qtnf6	-1	15	78523346	78531416	-1.08724	0.674501	-0.410924	-0.878685	0.0568364	-1.71048	-2.14776	-1.2732	-0.984498	-1.46576	-0.503238	-2.46154	-3.86154	-1.56911	-4.44857	0.00119402	0.165085	-1.48821	-2.35626	1.06389	-1.92401	0.0828277	0.554178	-1.65403	-2.64039	-1.03614	-2.39252	0.0374568	0.763082
NM_212487	332131	17942	keratin 78	Krt78	-1	15	101946001	101954287	-3.10766	0.869795	-2.26378	-2.90781	-1.61975	-3.55052	-4.15258	-2.94846	-3.39796	-4.06057	-2.73534	-2.43975	-4.53514	-1.3125	-3.19914	0.00933495	0.336071	-2.19493	-4.1322	-1.1659	-2.76324	0.0197627	0.554178	-1.11154	-2.11638	1.71295	-0.365159	0.722488	0.942198
NM_001081984 | NM_022318	64082	18166	popeye domain containing 2	Popdc2	1	16	38362209	38378216	-2.76359	0.683599	-2.26775	-2.61258	-1.92292	-3.52495	-3.84731	-3.20259	-2.30774	-2.66252	-1.95296	-2.39032	-3.33133	-1.71512	-5.8378	0.000155079	0.0720002	-1.02811	-1.44262	1.36482	-0.181974	0.859187	0.939991	-2.32497	-3.28216	-1.64693	-5.44142	0.000269983	0.567442
NM_033037	12583	20132	cysteine dioxygenase 1, cytosolic	Cdo1	-1	18	46713193	46728395	1.0733	0.587482	1.65721	1.35424	1.96019	0.406404	0.123172	0.689636	1.323	1.01128	1.63472	-2.37975	-3.18562	-1.77774	-6.61047	5.5951453018818e-05	0.0418681	-1.26069	-1.69772	1.06819	-1.73085	0.113713	0.554178	-1.88765	-2.55558	-1.3943	-4.6636	0.000855058	0.601346
NM_026680	68338	384	golgi transport 1A	Golt1a	1	1	133309800	133323026	-2.47932	0.752192	-1.8986	-2.54432	-1.25287	-3.14876	-3.75241	-2.54511	-2.22325	-2.88762	-1.55889	-2.37869	-4.42887	-1.27756	-3.10003	0.0110619	0.354559	-1.25237	-2.36166	1.50575	-0.788891	0.448213	0.714424	-1.89935	-3.62254	1.00416	-2.20944	0.0512314	0.763082
NM_009202	20517	19251	solute carrier family 22 (organic cation transporter), member 1	Slc22a1	-1	17	12648869	12675829	-3.28637	0.850207	-2.46068	-3.22617	-1.69519	-3.695	-4.41061	-2.97939	-3.60127	-4.38885	-2.81368	-2.35269	-4.91576	-1.12601	-2.58186	0.0270329	0.458906	-2.20471	-4.67661	-1.03937	-2.33792	0.0411356	0.554178	-1.06712	-2.2942	2.01465	-0.188747	0.854012	0.961404
NM_001164820 | NM_027172 | NM_001164819	69698	1972	solute carrier protein family 52, member 3	Slc52a3	1	2	151996511	152009258	-1.40435	0.846534	-0.772602	-1.59971	0.0545013	-1.98381	-2.75701	-1.2106	-1.31178	-2.16275	-0.460803	-2.31531	-5.13323	-1.0443	-2.3448	0.0406531	0.511797	-1.45314	-3.27471	1.55081	-1.02285	0.330142	0.629311	-1.59331	-3.6431	1.43506	-1.25251	0.238479	0.844415
NM_001081172	666060	4221	FERM and PDZ domain containing 1	Frmpd1	1	4	45184875	45285936	-2.90963	0.778724	-2.06349	-2.65884	-1.46814	-3.25179	-3.80835	-2.69523	-3.32808	-3.94061	-2.71554	-2.27884	-4.04211	-1.28475	-3.19596	0.00938578	0.336362	-2.40258	-4.31193	-1.33871	-3.33287	0.00743198	0.518883	1.0543	-1.72015	1.91204	0.197527	0.847315	0.958318
NM_008646	17837	7127	murinoglobulin 2	Mug2	1	6	122006761	122085965	-4.06281	1.32539	-3.15071	-4.55556	-1.74586	-4.32626	-5.63957	-3.01296	-4.64558	-6.09098	-3.20019	-2.2588	-8.73365	1.71175	-1.33987	0.209517	0.779308	-2.8184	-11.2034	1.41041	-1.66962	0.125505	0.554178	1.24774	-3.26537	5.08372	0.350385	0.733213	0.944082
NM_029766	76843	1215	denticleless E3 ubiquitin protein ligase	Dtl	-1	1	191537356	191575544	-3.23209	1.02791	-3.00248	-3.84569	-2.15927	-4.16866	-4.95692	-3.3804	-2.29099	-3.15853	-1.42345	-2.24416	-5.05323	1.00337	-2.21451	0.0507908	0.543768	1.63749	-1.39816	3.749	1.32396	0.21456	0.562887	-3.6748	-8.53881	-1.58151	-3.4327	0.00627491	0.628346
NR_028499 | NM_052823 | NM_007503	11936	11114	FXYD domain-containing ion transport regulator 2	Fxyd2	1	9	45399669	45410278	-1.46107	0.627521	-0.762897	-1.18973	-0.336061	-1.92573	-2.32475	-1.5267	-1.57843	-2.01758	-1.13928	-2.23896	-3.37669	-1.48457	-4.36218	0.00136793	0.172516	-1.75995	-2.6767	-1.15718	-2.99795	0.0131833	0.554178	-1.27217	-1.94939	1.2045	-1.25427	0.237865	0.843764
NM_001038499	545260	19937	arylsulfatase i	Arsi	1	18	60911780	60918561	-2.06657	0.720721	-1.50282	-2.1264	-0.879231	-2.65648	-3.23943	-2.07353	-1.89294	-2.53452	-1.25136	-2.22479	-4.05496	-1.22065	-2.96234	0.0140169	0.375796	-1.31051	-2.41812	1.40799	-0.981639	0.3491	0.645586	-1.69765	-3.16695	1.09886	-1.88751	0.0879923	0.763082
NM_023209	52033	16651	PDZ binding kinase	Pbk	1	14	65805837	65817822	-2.64739	0.85944	-2.36508	-2.97249	-1.75767	-3.51821	-4.08604	-2.95038	-1.84117	-2.46611	-1.21623	-2.22396	-3.99083	-1.23934	-3.03978	0.0122679	0.363695	1.43784	-1.26307	2.61126	1.35336	0.205315	0.557746	-3.1977	-5.86957	-1.74208	-4.25609	0.00161879	0.601346
NM_009692	11806	11119	apolipoprotein A-I	Apoa1	1	9	46228580	46230466	-2.30385	1.75392	-1.56011	-3.59143	0.471212	-2.7098	-4.60876	-0.810849	-2.54016	-4.6301	-0.450213	-2.21867	-15.6789	3.18515	-0.906258	0.385811	0.815474	-1.97253	-14.5091	3.72901	-0.757028	0.466246	0.724692	-1.12478	-8.57373	6.77693	-0.12874	0.900079	0.977317
NM_011998	26887	10781	carbohydrate sulfotransferase 4	Chst4	-1	8	110029153	110039740	-2.53958	0.886429	-1.97408	-2.76506	-1.1831	-3.12211	-3.86155	-2.38267	-2.37691	-3.19072	-1.56309	-2.21611	-4.7454	-1.03493	-2.32399	0.0421288	0.517823	-1.3221	-2.87553	1.6451	-0.799087	0.44254	0.711412	-1.67621	-3.69669	1.3157	-1.45231	0.176622	0.771536
NR_040325 | NR_040324	319783	8341	RIKEN cDNA A730056A06 gene	A730056A06Rik	-1	7	73314003	73375774	-2.5376	0.528374	-1.86589	-2.12675	-1.60502	-3.01324	-3.25711	-2.76937	-2.61475	-2.88315	-2.34636	-2.21507	-2.84738	-1.72317	-7.04253	3.2713251470212e-05	0.0308073	-1.68047	-2.17132	-1.30059	-4.50434	0.00109429	0.308646	-1.31812	-1.71095	-1.01549	-2.35476	0.0399649	0.763082
NM_001159415 | NM_144511	13909	10253	carboxylesterase 3B	Ces3b	1	8	105083753	105093929	-3.14408	1.01591	-2.35744	-3.40099	-1.31389	-3.49606	-4.47161	-2.52052	-3.49073	-4.56439	-2.41706	-2.20171	-6.01215	1.24026	-1.74709	0.110759	0.671738	-2.19358	-6.11449	1.27073	-1.704	0.118756	0.554178	-1.00371	-2.8495	2.82849	-0.00788262	0.993863	0.998953
NM_001104525	100043108	20859	cytochrome P450, family 2, subfamily c, polypeptide 69	Cyp2c69	-1	19	39842814	39886799	-3.32991	1.21594	-2.54409	-3.86644	-1.22174	-3.67633	-4.91251	-2.44015	-3.68271	-5.04322	-2.3222	-2.19198	-7.82822	1.62925	-1.37101	0.199927	0.768843	-2.2017	-8.07064	1.66491	-1.35106	0.206025	0.55816	1.00443	-3.73515	3.76835	0.00744051	0.994208	0.998953
NM_001271777 | NM_027062	69379	2281	complement component 8, gamma polypeptide	C8g	-1	2	25498651	25501719	-1.56712	0.743288	-0.938337	-1.51474	-0.361935	-2.05966	-2.59851	-1.52082	-1.58022	-2.17326	-0.987184	-2.17547	-3.78901	-1.24905	-3.11497	0.010782	0.354452	-1.56037	-2.74875	1.12897	-1.74732	0.110717	0.554178	-1.3942	-2.48101	1.27637	-1.28222	0.228282	0.831493
NM_001029867	231396	6292	UDP glucuronosyltransferase 2 family, polypeptide B36	Ugt2b36	-1	5	87065927	87092555	-3.11402	0.961916	-2.37658	-3.36698	-1.38618	-3.49687	-4.42273	-2.57101	-3.3729	-4.39188	-2.35392	-2.1739	-5.64014	1.19347	-1.8112	0.0997661	0.653162	-1.9949	-5.2778	1.3262	-1.57845	0.145096	0.554178	-1.08973	-2.93358	2.47037	-0.192952	0.850803	0.960056
NM_011623	21973	14525	topoisomerase (DNA) II alpha	Top2a	-1	11	98992943	99024189	-1.55819	0.856002	-1.15324	-1.9551	-0.351378	-2.27063	-3.02024	-1.52102	-1.0726	-1.89761	-0.247599	-2.16954	-4.69458	-1.00262	-2.23128	0.049361	0.539359	1.05748	-2.07885	2.32472	0.157788	0.877719	0.947656	-2.29425	-5.11505	-1.02904	-2.30313	0.0436609	0.763082
NM_007976	14067	486	coagulation factor V	F5	1	1	164151838	164220277	-2.65135	0.811902	-1.9273	-2.61401	-1.24059	-3.04056	-3.68252	-2.3986	-2.88889	-3.59542	-2.18236	-2.16333	-4.18997	-1.11695	-2.5958	0.0263904	0.454025	-1.94745	-3.82327	1.00809	-2.19715	0.0523138	0.554178	-1.11085	-2.20729	1.78874	-0.340461	0.740452	0.945899
NM_001033367	268973	19683	NLR family, CARD domain containing 4	Nlrc4	-1	17	74425438	74459142	-3.06642	0.845676	-2.61973	-3.36623	-1.87323	-3.71625	-4.41411	-3.0184	-2.70081	-3.46885	-1.93277	-2.13838	-4.38702	-1.04232	-2.352	0.0401545	0.511797	-1.05781	-2.20234	1.9682	-0.170423	0.868027	0.943935	-2.02152	-4.26427	1.04349	-2.0969	0.0620016	0.763082
NM_021480	58865	17031	L-threonine dehydrogenase	Tdh	-1	14	63492347	63509092	-0.513845	0.809899	0.160785	-0.623344	0.944914	-0.934014	-1.66705	-0.200982	-0.663265	-1.47002	0.143494	-2.13583	-4.54343	-1.00404	-2.23561	0.0489979	0.5391	-1.77037	-3.82468	1.2203	-1.64895	0.129726	0.554178	-1.20643	-2.64248	1.81553	-0.53227	0.605996	0.919412
NM_001080809	227231	170	carbamoyl-phosphate synthetase 1	Cps1	1	1	67123026	67231259	-4.08188	1.55447	-3.21652	-4.94794	-1.4851	-4.31113	-5.92972	-2.69253	-4.66069	-6.44208	-2.8793	-2.13555	-11.3071	2.47933	-1.01229	0.334927	0.815474	-2.72106	-14.9076	2.01341	-1.30876	0.219477	0.566288	1.27418	-4.4324	7.19612	0.311228	0.761927	0.951605
NM_146471	258463	13281	olfactory receptor 1393	Olfr1393	1	11	49278304	49282769	-2.41291	0.704843	-1.79636	-2.43001	-1.16272	-2.89001	-3.48237	-2.29766	-2.43309	-3.08503	-1.78116	-2.13413	-3.92759	-1.15962	-2.76362	0.0197495	0.418753	-1.5548	-2.89738	1.19855	-1.5767	0.145497	0.554178	-1.37261	-2.58648	1.37282	-1.11159	0.291955	0.88765
NM_007954	13884	10709	carboxylesterase 1C	Ces1c	-1	8	93099015	93131283	-3.13174	1.47351	-2.35643	-4.02178	-0.69108	-3.44742	-5.00425	-1.89059	-3.51243	-5.22584	-1.79902	-2.13021	-10.5839	2.33238	-1.04898	0.318527	0.815474	-2.2284	-11.4413	2.30404	-1.08918	0.301264	0.610853	1.04609	-5.05368	5.53029	0.060177	0.953183	0.989513
NM_001252569 | NM_009243	20700	15464	serine (or cysteine) peptidase inhibitor, clade A, member 1A	Serpina1a	-1	12	103853589	103863562	-2.78445	1.67112	-1.90363	-3.77783	-0.0294257	-2.98873	-4.74081	-1.23666	-3.40991	-5.33821	-1.48162	-2.12153	-12.888	2.86344	-0.927049	0.375422	0.815474	-2.84077	-17.907	2.21896	-1.26105	0.235509	0.575437	1.33902	-4.86503	8.7229	0.34642	0.736102	0.944734
NM_016668	12116	16286	betaine-homocysteine methyltransferase	Bhmt	-1	13	93616675	93637961	-3.21189	1.51063	-2.3251	-3.98479	-0.665406	-3.40914	-4.96068	-1.8576	-3.85212	-5.55971	-2.14453	-2.11997	-10.4758	2.33092	-1.04585	0.319903	0.815474	-2.88191	-14.7146	1.7717	-1.44365	0.178989	0.554178	1.35941	-3.86696	7.14615	0.411444	0.689301	0.938295
NM_001105159	100041375	6633	cytochrome P450, family 3, subfamily a, polypeptide 41B	Cyp3a41b	-1	5	145558664	145584730	-3.29838	1.50782	-2.45863	-4.14059	-0.77667	-3.54232	-5.11468	-1.96996	-3.83322	-5.56372	-2.10272	-2.11945	-10.7002	2.38201	-1.03166	0.326189	0.815474	-2.59294	-13.532	2.01269	-1.28233	0.228242	0.569376	1.2234	-4.39361	6.57599	0.266613	0.795106	0.951983
NM_027853	71664	12633	methyltransferase like 7B	Mettl7b	-1	10	128958274	128960988	-3.01459	1.09992	-2.35486	-3.56642	-1.1433	-3.43482	-4.56743	-2.30221	-3.14902	-4.39554	-1.90249	-2.11398	-6.78594	1.51848	-1.42729	0.183534	0.756608	-1.73407	-5.70099	1.89591	-1.0285	0.327602	0.626854	-1.21909	-4.09406	2.75477	-0.363638	0.72359	0.942198
NM_009245	20702	15465	serine (or cysteine) peptidase inhibitor, clade A, member 1C	Serpina1c	-1	12	103894926	103904887	-2.80732	1.73743	-1.91708	-3.87194	0.0377903	-2.99533	-4.82281	-1.16785	-3.46254	-5.47382	-1.45125	-2.11148	-13.8627	3.10937	-0.883189	0.397573	0.815474	-2.91897	-19.9172	2.3376	-1.24046	0.242717	0.579927	1.38243	-5.1081	9.7621	0.368417	0.720132	0.942198
NM_001243792 | NM_011935	26381	615	estrogen-related receptor gamma	Esrrg	1	1	187608791	188214885	-2.70783	0.544787	-2.01357	-2.31782	-1.70931	-3.08402	-3.36845	-2.79959	-2.93187	-3.24491	-2.61883	-2.10009	-2.81473	-1.56689	-5.63344	0.000205825	0.0801552	-1.88989	-2.54824	-1.40163	-4.73574	0.000765567	0.275204	-1.11122	-1.50635	1.2199	-0.770858	0.458362	0.892981
NM_028772	74129	15864	dimethylglycine dehydrogenase precursor	Dmgdh	1	13	93674433	93752833	-4.57968	1.11969	-3.84256	-5.05469	-2.63043	-4.90697	-6.04011	-3.77383	-4.90768	-6.1548	-3.66057	-2.09132	-6.71689	1.53577	-1.40608	0.189572	0.761658	-2.09235	-6.88277	1.57214	-1.37878	0.197592	0.556954	1.00049	-3.35856	3.36188	0.000907688	0.999293	0.999851
NM_009246	20703	15463	serine (or cysteine) peptidase inhibitor, clade A, member 1D	Serpina1d	-1	12	103763594	103773592	-2.78169	1.63639	-1.87608	-3.68745	-0.0647147	-2.93822	-4.63155	-1.24488	-3.49163	-5.35528	-1.62799	-2.08802	-11.94	2.73864	-0.938903	0.369589	0.815474	-3.06428	-18.1597	1.93398	-1.39945	0.191496	0.554178	1.46756	-4.16863	8.97806	0.470973	0.64762	0.929521
NM_008877	18815	18693	plasminogen	Plg	1	17	12378608	12419385	-3.60118	1.47918	-2.78093	-4.43265	-1.12922	-3.84138	-5.38547	-2.2973	-4.12118	-5.82057	-2.4218	-2.08558	-10.2271	2.35123	-1.02803	0.327816	0.815474	-2.53195	-12.8269	2.00084	-1.27319	0.231342	0.571229	1.21402	-4.29567	6.33119	0.26113	0.799215	0.951983
NM_010000	13094	8071	cytochrome P450, family 2, subfamily b, polypeptide 9	Cyp2b9	1	7	26173411	26210661	-3.36622	1.10137	-2.70045	-3.91422	-1.48668	-3.75887	-4.89354	-2.62419	-3.54119	-4.78999	-2.29239	-2.08265	-6.69961	1.54461	-1.39627	0.192422	0.762163	-1.79097	-5.90088	1.83967	-1.08685	0.302243	0.611698	-1.16286	-3.91387	2.89436	-0.276456	0.787747	0.951983
NM_008645	17836	7126	murinoglobulin 1	Mug1	1	6	121838541	121889057	-4.05367	1.60836	-3.20477	-5.01052	-1.39902	-4.26158	-5.94966	-2.5735	-4.6427	-6.50057	-2.78483	-2.08033	-11.8318	2.73394	-0.937103	0.37047	0.815474	-2.70932	-15.9677	2.17532	-1.24946	0.239545	0.577655	1.30235	-4.67111	7.92276	0.325353	0.751523	0.947708
NM_011458	20714	15076	serine (or cysteine) peptidase inhibitor, clade A, member 3K	Serpina3k	1	12	104338486	104346144	-2.86405	1.85119	-1.94692	-4.03158	0.13774	-3.00224	-4.95105	-1.05342	-3.60846	-5.75328	-1.46364	-2.07818	-15.4598	3.57963	-0.810582	0.436202	0.815474	-3.16354	-24.5214	2.45019	-1.2506	0.239146	0.577483	1.52227	-5.28168	12.2392	0.448278	0.663371	0.929521
NM_145594	234199	10542	fibrinogen-like protein 1	Fgl1	-1	8	41191434	41215156	-2.19104	0.996182	-1.59467	-2.61389	-0.575459	-2.64708	-3.59988	-1.69428	-2.21736	-3.26599	-1.16873	-2.07399	-5.53226	1.28615	-1.65336	0.128816	0.703416	-1.53974	-4.19056	1.76757	-0.958623	0.360029	0.655277	-1.34697	-3.73209	2.057	-0.649938	0.530169	0.902581
NM_023114	11814	11763	apolipoprotein C-III	Apoc3	-1	9	46232933	46235636	-2.02775	1.27213	-1.24817	-2.64086	0.144511	-2.29351	-3.59544	-0.991576	-2.47511	-3.90799	-1.04224	-2.06385	-7.88695	1.85163	-1.20185	0.256716	0.815474	-2.3407	-9.19398	1.67808	-1.38233	0.196533	0.556954	1.13414	-3.549	4.56502	0.201013	0.84466	0.957145
NM_009997	13086	8073	cytochrome P450, family 2, subfamily a, polypeptide 4	Cyp2a4	1	7	26307169	26315088	-3.32629	1.11472	-2.60324	-3.81446	-1.39201	-3.64374	-4.77604	-2.51144	-3.65254	-4.89872	-2.40635	-2.05695	-6.60075	1.56008	-1.37552	0.198568	0.768697	-2.06953	-6.80162	1.58808	-1.35931	0.203487	0.557016	1.00611	-3.33678	3.37771	0.0111933	0.991286	0.998514
NM_007729	12814	3483	collagen, type XI, alpha 1	Col11a1	1	3	114030540	114220718	-4.59769	0.527432	-3.97552	-4.31894	-3.63211	-5.01392	-5.33496	-4.69288	-4.69957	-5.0529	-4.34625	-2.05395	-2.85864	-1.47577	-4.84164	0.000651747	0.135971	-1.65181	-2.31458	-1.17883	-3.30819	0.00775043	0.5234	-1.24345	-1.7529	1.1337	-1.41105	0.188141	0.785167
NM_001039544	17842	4946	major urinary protein 3	Mup3	-1	4	62083476	62087342	-2.34806	1.54466	-1.59372	-3.35692	0.169489	-2.62988	-4.27819	-0.981575	-2.75011	-4.56421	-0.936022	-2.05077	-11.1957	2.66205	-0.940969	0.368579	0.815474	-2.229	-12.5992	2.53584	-1.02907	0.327347	0.626532	1.08691	-5.36389	6.33674	0.105114	0.918334	0.982201
NM_010790	17279	4216	maternal embryonic leucine zipper kinase	Melk	1	4	44300876	44364675	-3.02488	0.757476	-2.7466	-3.28841	-2.20478	-3.78165	-4.28816	-3.27514	-2.35722	-2.91467	-1.79976	-2.04919	-3.45221	-1.21637	-3.05885	0.0118725	0.35981	1.30983	-1.29999	2.23033	1.12762	0.285436	0.597807	-2.68409	-4.61404	-1.56139	-4.05265	0.00224513	0.601346
NM_001195006 | NM_145602	234593	10231	N-myc downstream regulated gene 4	Ndrg4	1	8	95676980	95715119	-1.98996	0.563959	-1.43141	-1.82369	-1.03912	-2.45972	-2.82644	-2.093	-1.9613	-2.3649	-1.55769	-2.03964	-2.97545	-1.39815	-4.19736	0.00177808	0.185064	-1.44382	-2.12261	1.01823	-2.11948	0.0596805	0.554178	-1.41267	-2.09117	1.04787	-1.95864	0.0781912	0.763082
NM_173422	239447	17255	collectin sub-family member 10	Colec10	1	15	54410774	54466358	-4.32204	0.739	-3.60718	-4.27524	-2.93912	-4.63343	-5.25795	-4.0089	-4.64767	-5.33501	-3.96033	-2.03672	-3.87457	-1.07063	-2.45972	0.0333691	0.48797	-2.05693	-3.96491	-1.0671	-2.4438	0.0342958	0.554178	1.00992	-1.93116	1.96967	0.0328693	0.974416	0.995027
NM_010279	14585	20612	glial cell line derived neurotrophic factor family receptor alpha 1	Gfra1	-1	19	58235604	58455909	-0.778934	0.572377	-0.165989	-0.500289	0.168312	-1.1851	-1.49762	-0.872586	-0.88417	-1.22812	-0.540222	-2.02667	-2.79604	-1.46901	-4.88129	0.000613889	0.133406	-1.64511	-2.28463	-1.1846	-3.37085	0.00696777	0.511371	-1.23194	-1.72092	1.13391	-1.38766	0.194952	0.792632
NM_007815	13095	20514	cytochrome P450, family 2, subfamily c, polypeptide 29	Cyp2c29	1	19	39269405	39330713	-3.27478	1.24377	-2.52711	-3.89868	-1.15555	-3.54167	-4.82386	-2.25948	-3.68883	-5.09998	-2.27768	-2.02028	-7.56508	1.85349	-1.18443	0.263242	0.815474	-2.23724	-8.60714	1.71963	-1.32901	0.212951	0.561633	1.10739	-3.55879	4.36418	0.165399	0.871879	0.967902
NM_025834	66901	9862	protein Z, vitamin K-dependent plasma glycoprotein	Proz	1	8	13060914	13076026	-2.85854	0.750076	-2.30351	-3.04368	-1.56335	-3.31211	-4.00405	-2.62017	-2.84661	-3.60814	-2.08508	-2.01195	-4.10256	1.01349	-2.1819	0.0536877	0.550688	-1.45709	-3.01483	1.42	-1.15129	0.276013	0.593797	-1.3808	-2.89433	1.51806	-0.969489	0.354839	0.892981
NR_040276	319871	14682	RIKEN cDNA 4732490B19 gene	4732490B19Rik	-1	11	113203315	113209669	-2.58842	0.590903	-2.07347	-2.55915	-1.5878	-3.08048	-3.53451	-2.62646	-2.48827	-2.98796	-1.98858	-2.00975	-3.20763	-1.25921	-3.32	0.00759627	0.31981	-1.33312	-2.14818	1.20874	-1.34011	0.209442	0.559843	-1.50756	-2.45006	1.07803	-1.87967	0.0891393	0.763082
NM_146040	217946	15211	cell division cycle associated 7 like	Cdca7l	1	12	117804289	117878706	-1.87764	0.49613	-1.37756	-1.68457	-1.07054	-2.38192	-2.66893	-2.09491	-1.74739	-2.06326	-1.43151	-2.00606	-2.69585	-1.49276	-5.23817	0.000361859	0.107565	-1.2922	-1.74707	1.04629	-1.8901	0.0876162	0.554178	-1.55243	-2.11025	-1.14207	-3.186	0.00954704	0.637043
NM_028109 | NM_001141976 | NM_001141977 | NM_001141978 | NM_001141975	72119	1989	TPX2, microtubule-associated	Tpx2	1	2	152847964	152895321	-2.21397	0.885831	-1.85951	-2.75337	-0.96565	-2.86138	-3.69699	-2.02576	-1.75918	-2.67884	-0.839521	-2.00259	-4.73459	1.18059	-1.79468	0.102499	0.657653	1.07202	-2.24462	2.57958	0.176122	0.863663	0.942169	-2.14681	-5.24751	1.13858	-1.90082	0.0860757	0.763082
NM_007686	12630	3526	complement component factor i	Cfi	1	3	129835884	129875332	-2.07569	0.979469	-1.45642	-2.52084	-0.392007	-2.45828	-3.45333	-1.46322	-2.21672	-3.31186	-1.12159	-2.00257	-5.57934	1.39125	-1.5071	0.162264	0.739421	-1.69384	-4.81928	1.67972	-1.12077	0.288207	0.599139	-1.18227	-3.42719	2.45193	-0.349829	0.733618	0.944233
NR_033120	16604	8215	kallikrein 1-related peptidase b7, pseudogene	Klk1b7-ps	1	7	43942662	43945927	-1.58482	0.634562	-0.798892	-1.16103	-0.436752	-1.79946	-2.13801	-1.46092	-2.10245	-2.47504	-1.72986	-2.00079	-2.8353	-1.4119	-4.42405	0.00124088	0.16658	-2.46837	-3.52297	-1.72946	-5.64802	0.000201672	0.154647	1.2337	-1.16426	1.77202	1.28973	0.22576	0.828007
NM_009467	22238	6293	UDP glucuronosyltransferase 2 family, polypeptide B5	Ugt2b5	-1	5	87124960	87140318	-3.44244	1.05938	-2.75552	-3.90676	-1.60427	-3.74401	-4.82024	-2.66779	-3.75241	-4.93688	-2.56794	-1.98412	-6.00981	1.5266	-1.37486	0.198767	0.768697	-1.9957	-6.18367	1.55259	-1.35871	0.203671	0.557016	1.00584	-3.1434	3.1802	0.0112419	0.991248	0.998514
NM_010004	13099	20858	cytochrome P450, family 2, subfamily c, polypeptide 40	Cyp2c40	-1	19	39767071	39812814	-3.38896	1.05902	-2.70245	-3.85339	-1.55152	-3.69055	-4.76649	-2.61461	-3.69847	-4.88262	-2.51432	-1.98357	-6.00637	1.52657	-1.37467	0.198824	0.768697	-1.99449	-6.17807	1.55306	-1.35788	0.203924	0.557016	1.00551	-3.14346	3.17818	0.0106135	0.991738	0.998549
NM_009244	20701	15462	serine (or cysteine) preptidase inhibitor, clade A, member 1B	Serpina1b	-1	12	103728156	103830373	-2.83964	1.63203	-2.02105	-3.86045	-0.181655	-2.99563	-4.71516	-1.27609	-3.46326	-5.35574	-1.57078	-1.96507	-11.5442	2.98957	-0.848379	0.415789	0.815474	-2.71736	-16.5533	2.24176	-1.23025	0.246357	0.581014	1.38283	-4.54976	8.70017	0.3919	0.703235	0.941284
NM_011784	23796	1594	apelin receptor	Aplnr	1	2	85136225	85139923	-0.626356	0.520774	-0.126541	-0.459879	0.206797	-1.0999	-1.41152	-0.788286	-0.534239	-0.877197	-0.191281	-1.96341	-2.70625	-1.42447	-4.67561	0.000839427	0.150877	-1.32657	-1.84052	1.04588	-1.91909	0.0835067	0.554178	-1.48007	-2.06554	-1.06055	-2.61592	0.0254892	0.716401
NM_009247	20704	15466	serine (or cysteine) peptidase inhibitor, clade A, member 1E	Serpina1e	-1	12	103946931	103958975	-2.85768	1.29479	-2.0526	-3.45329	-0.651902	-3.02313	-4.33255	-1.71371	-3.45597	-4.89708	-2.01485	-1.95956	-7.54638	1.96527	-1.10947	0.292827	0.815474	-2.64519	-10.472	1.49664	-1.57207	0.146564	0.554178	1.34989	-3.00576	5.47708	0.47636	0.643908	0.929521
NM_001042768 | NR_045173 | NM_008934 | NM_001042767	19123	20069	protein C	Proc	-1	18	32123126	32139570	-1.20438	0.771268	-0.342119	-0.812522	0.128283	-1.31171	-1.75146	-0.871963	-1.93246	-2.41644	-1.44849	-1.95829	-3.07989	-1.24514	-3.30041	0.00785372	0.322576	-3.01121	-4.78	-1.89694	-5.30474	0.000328544	0.188754	1.53768	-1.0409	2.46114	2.03423	0.0689023	0.763082
NM_198193	379043	12167	retinoic acid early transcript 1E	Raet1e	1	10	22158569	22374139	-0.381724	0.613047	0.176637	-0.091922	0.445196	-0.792778	-1.04384	-0.541719	-0.426269	-0.702578	-0.149959	-1.95805	-2.5357	-1.51199	-5.77987	0.000167937	0.0720002	-1.51877	-1.97728	-1.16659	-3.52251	0.00539287	0.47964	-1.28923	-1.68637	1.01459	-2.10376	0.0612874	0.763082
NM_007730	12816	11918	collagen, type XII, alpha 1	Col12a1	-1	9	79598991	79718831	-3.23522	0.607652	-2.89484	-3.2286	-2.56108	-3.86374	-4.17575	-3.55173	-2.78996	-3.13335	-2.44657	-1.95735	-2.699	-1.4195	-4.6483	0.000875435	0.153226	1.0754	-1.29068	1.49267	0.493047	0.632473	0.830183	-2.10494	-2.93884	-1.50766	-4.95943	0.000545944	0.601346
NM_013475	11818	13879	apolipoprotein H	Apoh	1	11	108343354	108414396	-2.78117	1.36265	-2.01276	-3.52595	-0.49958	-2.98107	-4.39565	-1.56649	-3.29968	-4.85654	-1.74283	-1.95655	-8.3965	2.1934	-1.02464	0.329336	0.815474	-2.44007	-10.7887	1.81202	-1.33445	0.211223	0.560247	1.24713	-3.64073	5.66254	0.324578	0.752092	0.94792
NM_009364	21789	7286	tissue factor pathway inhibitor 2	Tfpi2	-1	6	3962595	3988919	-1.98216	0.647132	-1.50309	-2.05445	-0.95173	-2.46987	-2.9853	-1.95444	-1.85161	-2.41888	-1.28433	-1.95447	-3.32302	-1.14954	-2.80764	0.0183038	0.410353	-1.27325	-2.18846	1.34993	-0.991819	0.344344	0.64209	-1.53502	-2.66405	1.13061	-1.72858	0.114133	0.763082
NM_007818	13112	6635	cytochrome P450, family 3, subfamily a, polypeptide 11	Cyp3a11	-1	5	145854426	145879964	-3.29409	1.45028	-2.52052	-4.14622	-0.894831	-3.48688	-5.00663	-1.96712	-3.82668	-5.49929	-2.15407	-1.95389	-9.34426	2.44762	-0.951799	0.363317	0.815474	-2.47281	-12.2112	1.99698	-1.26066	0.235644	0.575465	1.26558	-4.01483	6.43055	0.32221	0.753833	0.948267
NM_027990	71897	1481	LY6/PLAUR domain containing 6B	Lypd6b	1	2	49787688	49948849	-2.64575	0.617049	-2.25391	-2.7824	-1.72542	-3.21742	-3.71147	-2.72336	-2.32301	-2.86676	-1.77927	-1.95005	-3.24332	-1.17247	-2.91921	0.0150983	0.383881	-1.04906	-1.76308	1.60202	-0.20516	0.841504	0.933867	-1.85885	-3.15313	-1.09584	-2.60884	0.0258027	0.716401
NM_201410	394435	261	UDP glucuronosyltransferase 1 family, polypeptide A6B	Ugt1a6b	1	1	88103252	88219003	-2.30174	0.858426	-1.82278	-2.63265	-1.01291	-2.78617	-3.54327	-2.02908	-2.17516	-3.0084	-1.34192	-1.94989	-4.25194	1.11832	-1.90475	0.0855175	0.626985	-1.27666	-2.82871	1.73555	-0.682707	0.510075	0.750861	-1.52734	-3.43258	1.47147	-1.16303	0.271436	0.876382
NM_011449	20686	11685	sperm autoantigenic protein 17	Spa17	-1	9	37603290	37613722	-1.51046	0.689653	-0.946995	-1.62301	-0.270981	-1.90938	-2.54134	-1.27742	-1.57528	-2.27081	-0.87976	-1.94853	-3.73529	-1.01646	-2.27951	0.0454604	0.528209	-1.54573	-3.00289	1.25682	-1.4583	0.175001	0.554178	-1.26059	-2.47818	1.5595	-0.761844	0.46349	0.892981
NM_007385	11425	8982	apolipoprotein C-IV	Apoc4	-1	7	19678083	19681479	-2.10757	0.981034	-1.48182	-2.54816	-0.415473	-2.44172	-3.43857	-1.44486	-2.31563	-3.41275	-1.21851	-1.94517	-5.42948	1.43497	-1.44137	0.179616	0.753031	-1.78239	-5.08082	1.5993	-1.22691	0.247559	0.58172	-1.09133	-3.16969	2.66137	-0.182274	0.858957	0.963626
NR_045699 | NR_045700	625175	6075	RIKEN cDNA 1700028E10 gene	1700028E10Rik	1	5	151368675	151432118	-2.22405	0.572939	-1.7057	-2.20904	-1.20237	-2.66246	-3.133	-2.19193	-2.19439	-2.71225	-1.67653	-1.94094	-3.15093	-1.1956	-3.04365	0.0121866	0.363695	-1.40317	-2.30063	1.16849	-1.52342	0.158187	0.554178	-1.38326	-2.2881	1.19583	-1.43352	0.181791	0.775546
NM_023146	66011	14091	RAN binding protein 17	Ranbp17	-1	11	33211795	33513746	-3.5416	0.53068	-3.03571	-3.45295	-2.61846	-3.98738	-4.37744	-3.59732	-3.49027	-3.91956	-3.06098	-1.93412	-2.89014	-1.29433	-3.65211	0.0043402	0.258048	-1.37037	-2.06465	1.09944	-1.7094	0.117725	0.554178	-1.41138	-2.14207	1.07534	-1.83658	0.0956978	0.763082
NM_001013377	230098	4858	Rho guanine nucleotide exchange factor (GEF) 39	Arhgef39	-1	4	43496142	43499695	-2.59891	0.636105	-2.18871	-2.72143	-1.656	-3.13348	-3.63149	-2.63548	-2.34091	-2.889	-1.79281	-1.92488	-3.2145	-1.15264	-2.83972	0.0173175	0.403667	-1.11126	-1.87537	1.51865	-0.448269	0.663378	0.851067	-1.73216	-2.95068	-1.01685	-2.29347	0.0443878	0.763082
NM_025325	107766	19707	3-hydroxyanthranilate 3,4-dioxygenase	Haao	-1	17	83831156	83847963	-2.7647	0.703409	-2.19486	-2.88806	-1.50165	-3.13815	-3.78619	-2.49012	-2.86771	-3.58092	-2.1545	-1.92292	-3.7477	1.01355	-2.17889	0.0539629	0.551586	-1.59422	-3.14984	1.23934	-1.523	0.158291	0.554178	-1.20618	-2.41233	1.6581	-0.601409	0.560761	0.913463
NM_177380	337924	6634	cytochrome P450, family 3, subfamily a, polypeptide 44	Cyp3a44	-1	5	145773983	145805874	-3.49868	1.00311	-2.84739	-3.9372	-1.75758	-3.78524	-4.80403	-2.76644	-3.79176	-4.91302	-2.6705	-1.91567	-5.46927	1.49036	-1.37794	0.197845	0.767798	-1.92435	-5.61342	1.51585	-1.35968	0.203373	0.557016	1.00454	-2.95995	2.98686	0.00923442	0.992811	0.998753
NM_020518	57276	11005	V-set and immunoglobulin domain containing 2	Vsig2	1	9	37539255	37544205	0.783999	0.50748	1.33092	1.07759	1.58424	0.394855	0.15804	0.631669	0.723512	0.462879	0.984144	-1.9133	-2.44167	-1.49926	-5.9167	0.000139236	0.0701388	-1.52351	-1.95398	-1.18788	-3.76225	0.00361389	0.449161	-1.25584	-1.61786	1.02582	-1.99996	0.0729767	0.763082
NM_145218	212996	6526	polypeptide N-acetylgalactosaminyltransferase 17	Galnt17	-1	5	130872082	131308497	-3.22332	0.610819	-2.74273	-3.28231	-2.20314	-3.67652	-4.18094	-3.1721	-3.1374	-3.69256	-2.58224	-1.91029	-3.2113	-1.13636	-2.77101	0.0194991	0.415769	-1.31464	-2.23362	1.29239	-1.14767	0.277441	0.593963	-1.45309	-2.49234	1.18038	-1.5402	0.15409	0.76555
NM_001013767	268958	19563	calpain 11	Capn11	-1	17	45630204	45659325	-3.43329	0.898456	-2.65985	-3.4821	-1.83761	-3.59313	-4.36179	-2.82446	-4.00692	-4.8529	-3.16095	-1.9096	-4.214	1.1556	-1.81742	0.0987547	0.651679	-2.54395	-5.7056	-1.13427	-2.57059	0.0275641	0.554178	1.33219	-1.70802	3.03128	0.775781	0.455577	0.892981
NM_001081127	237360	12811	a disintegrin-like and metallopeptidase (reprolysin type) with thrombospondin type 1 motif, 14	Adamts14	-1	10	61197112	61273438	-3.16442	0.681595	-2.60664	-3.23153	-1.98175	-3.53797	-4.12214	-2.9538	-3.25527	-3.8982	-2.61234	-1.90703	-3.4802	-1.04499	-2.38642	0.0378513	0.504239	-1.56768	-2.89638	1.17852	-1.62868	0.13399	0.554178	-1.21647	-2.27227	1.53554	-0.697375	0.501232	0.892981
NM_198414	75552	11347	progestin and adipoQ receptor family member IX	Paqr9	1	9	95559657	95568023	-3.09127	0.912469	-2.39325	-3.32002	-1.46647	-3.31836	-4.18474	-2.45198	-3.50544	-4.45896	-2.55192	-1.89883	-4.6338	1.28518	-1.59834	0.140604	0.720786	-2.16175	-5.37268	1.14969	-1.883	0.0886502	0.554178	1.13846	-2.21888	2.87587	0.311181	0.761961	0.951605
NM_008223	15160	18035	serine (or cysteine) peptidase inhibitor, clade D, member 1	Serpind1	1	16	17331371	17343575	-1.15363	0.519357	-0.594584	-0.997912	-0.191255	-1.51707	-1.89412	-1.14002	-1.25839	-1.67336	-0.843419	-1.89538	-2.79456	-1.28552	-3.66225	0.00426735	0.255669	-1.58425	-2.35449	-1.06599	-2.5824	0.0270079	0.554178	-1.19638	-1.79067	1.25105	-0.988681	0.345805	0.892981
NM_145079	94284	261	UDP glucuronosyltransferase 1 family, polypeptide A6A	Ugt1a6a	1	1	88134809	88218997	-2.11814	0.736751	-1.72413	-2.32805	-1.1202	-2.64639	-3.21096	-2.08183	-1.85183	-2.47318	-1.23048	-1.89509	-3.38929	-1.05962	-2.44526	0.03421	0.491086	-1.09255	-1.97739	1.65656	-0.331797	0.746793	0.894475	-1.73455	-3.17278	1.05455	-2.02814	0.06961	0.763082
NM_001114079	381404	2087	poly(A) binding protein, cytoplasmic 1-like	Pabpc1l	1	2	164025450	164050538	-3.40233	0.681817	-2.73894	-3.3347	-2.14318	-3.66039	-4.21733	-3.10345	-3.74314	-4.3561	-3.13019	-1.89402	-3.36087	-1.06738	-2.47656	0.0324152	0.482592	-2.00584	-3.60134	-1.11719	-2.6448	0.0242493	0.554178	1.05904	-1.71316	1.92141	0.214122	0.834693	0.955073
NM_172953	268591	15069	serine (or cysteine) peptidase inhibitor, clade A, member 5	Serpina5	1	12	104101113	104106137	-3.23048	0.663372	-2.75209	-3.40443	-2.09974	-3.67291	-4.28275	-3.06308	-3.15583	-3.827	-2.48466	-1.8932	-3.54746	-1.01036	-2.26021	0.0469838	0.534371	-1.32294	-2.511	1.43472	-0.971119	0.354065	0.650249	-1.43106	-2.7475	1.3416	-1.22189	0.24937	0.857515
NM_008500 | NM_001083127 | NM_001083126 | NM_001083125	16874	2380	LIM homeobox protein 6	Lhx6	-1	2	36081953	36105408	-1.77274	0.666752	-1.27005	-1.9369	-0.603208	-2.18264	-2.80603	-1.55925	-1.76304	-2.44913	-1.07695	-1.88242	-3.57685	1.00941	-2.19129	0.0528381	0.547428	-1.40736	-2.70956	1.36801	-1.15999	0.272615	0.591721	-1.33756	-2.6055	1.45635	-0.969983	0.354604	0.892981
NM_027547	70779	6914	PR domain containing 5	Prdm5	1	6	65778988	65937010	-1.97935	0.501617	-1.52558	-1.91016	-1.141	-2.43746	-2.79698	-2.07794	-1.86048	-2.25616	-1.4648	-1.88149	-2.72447	-1.29934	-3.79661	0.00341417	0.23607	-1.26129	-1.8403	1.1568	-1.36637	0.201333	0.556954	-1.49172	-2.19125	-1.01551	-2.31271	0.0429505	0.763082
NM_001162883 | NM_173786	223672	17726	apolipoprotein L 9a	Apol9a	-1	15	77403789	77411135	-1.61091	1.03322	-1.52031	-2.33658	-0.704042	-2.43202	-3.1951	-1.66894	-0.675136	-1.51496	0.164691	-1.88127	-4.12766	1.16628	-1.78842	0.103553	0.658793	1.79648	-1.24114	4.00559	1.62463	0.134856	0.554178	-3.37967	-7.64433	-1.4942	-3.31788	0.00762382	0.637043
NM_172728	231991	6868	cAMP responsive element binding protein 5	Creb5	1	6	53287270	53700376	-1.6686	0.521258	-1.17946	-1.57785	-0.781079	-2.08885	-2.46127	-1.71642	-1.63242	-2.0423	-1.22254	-1.87824	-2.75615	-1.27998	-3.65505	0.00431891	0.257438	-1.36885	-2.02449	1.08046	-1.78402	0.104299	0.554178	-1.37214	-2.0436	1.08543	-1.76612	0.107387	0.763082
NM_009862 | NM_001161623	12544	18380	cell division cycle 45	Cdc45	-1	16	18780447	18811987	-1.70262	0.633238	-1.2629	-1.87731	-0.648491	-2.17165	-2.74602	-1.59728	-1.55606	-2.1882	-0.92392	-1.87742	-3.39175	-1.0392	-2.36829	0.039048	0.509718	-1.22532	-2.24065	1.49236	-0.748672	0.47105	0.72737	-1.53218	-2.83216	1.20642	-1.54448	0.15306	0.76516
NM_021349	57916	13406	tumor necrosis factor receptor superfamily, member 13b	Tnfrsf13b	1	11	61126755	61149372	-2.25633	0.640171	-1.89595	-2.47316	-1.31873	-2.80459	-3.34419	-2.26498	-1.93139	-2.52526	-1.33751	-1.87727	-3.27221	-1.077	-2.52058	0.0300471	0.471421	-1.02487	-1.80686	1.72024	-0.0963316	0.925133	0.967269	-1.83172	-3.26224	-1.0285	-2.33199	0.0415555	0.763082
NM_007979	14071	21134	coagulation factor IX	F9	1	X	59999464	60030759	-3.79838	0.932412	-3.24214	-4.26999	-2.21429	-4.15052	-5.1114	-3.18965	-3.91445	-4.97196	-2.85693	-1.87694	-5.04844	1.43304	-1.4151	0.186985	0.760514	-1.59362	-4.37416	1.72236	-1.02631	0.328585	0.627366	-1.17778	-3.29162	2.3729	-0.354052	0.730545	0.943319
NM_029394	69226	19908	sorting nexing 24	Snx24	1	18	53245662	53390920	-0.917505	0.447613	-0.371381	-0.638717	-0.104046	-1.2758	-1.52572	-1.02589	-1.01575	-1.2908	-0.740703	-1.8718	-2.42115	-1.44709	-5.41705	0.000279546	0.0971876	-1.56306	-2.03249	-1.20205	-3.78201	0.00349757	0.445169	-1.19752	-1.56449	1.09096	-1.49952	0.164188	0.76555
NM_007482	11846	12721	arginase, liver	Arg1	-1	10	24915221	24927484	-2.09225	0.988071	-1.4941	-2.57581	-0.412391	-2.39585	-3.40707	-1.38463	-2.3109	-3.42383	-1.19798	-1.86834	-5.29272	1.51624	-1.33483	0.211102	0.780655	-1.7615	-5.09763	1.64287	-1.18482	0.263095	0.589628	-1.06065	-3.12827	2.78073	-0.121063	0.906004	0.979669
NM_007734	12828	224	collagen, type IV, alpha 3	Col4a3	1	1	82586921	82722059	-2.38848	0.481767	-1.88179	-2.24059	-1.523	-2.77895	-3.11436	-2.44353	-2.40709	-2.77624	-2.03794	-1.86239	-2.63068	-1.31847	-4.00378	0.00243063	0.211131	-1.43923	-2.0474	-1.01172	-2.29723	0.0441038	0.554178	-1.29401	-1.85245	1.10629	-1.59764	0.140761	0.763082
NM_029562	76279	17795	cytochrome P450, family 2, subfamily d, polypeptide 26	Cyp2d26	-1	15	82790101	82794294	-3.22802	1.11787	-2.55993	-3.79315	-1.3267	-3.45684	-4.6097	-2.30397	-3.6101	-4.87892	-2.34129	-1.86207	-6.10329	1.76023	-1.16454	0.270849	0.815474	-2.07078	-6.95444	1.62178	-1.33617	0.21068	0.559939	1.11208	-3.08596	3.8165	0.191582	0.851849	0.960586
NM_010001	13096	20516	cytochrome P450, family 2. subfamily c, polypeptide 37	Cyp2c37	1	19	39992424	40012243	-3.33458	1.11213	-2.67129	-3.899	-1.44357	-3.56386	-4.71157	-2.41615	-3.71127	-4.97441	-2.44813	-1.85649	-6.05276	1.75618	-1.16412	0.271014	0.815474	-2.0562	-6.86817	1.62446	-1.32915	0.212906	0.561613	1.10758	-3.08148	3.78014	0.185087	0.856807	0.962709
NM_178399	76982	11	vexin	Vxn	1	1	9601199	9627143	-3.71328	0.702228	-3.30298	-3.94181	-2.66415	-4.1933	-4.7905	-3.5961	-3.52356	-4.18083	-2.8663	-1.85359	-3.42836	-1.00217	-2.23158	0.0493359	0.539359	-1.16521	-2.18245	1.60746	-0.541791	0.599655	0.809936	-1.59079	-3.01317	1.19069	-1.61612	0.136695	0.763082
NM_001272057 | NM_001272059 | NM_007401 | NM_001272058	11499	10499	a disintegrin and metallopeptidase domain 5	Adam5	-1	8	24727093	24824369	-3.06054	0.557807	-2.53563	-3.02196	-2.0493	-3.42583	-3.88047	-2.9712	-3.12884	-3.62921	-2.62848	-1.85344	-2.96003	-1.16055	-2.93096	0.0147956	0.381183	-1.5086	-2.43252	1.06882	-1.91392	0.0842266	0.554178	-1.22858	-1.99799	1.32368	-0.941387	0.368375	0.892981
NM_133198	110095	15338	liver glycogen phosphorylase	Pygl	-1	12	70190811	70231488	-1.1399	0.580163	-0.822541	-1.18364	-0.461443	-1.70702	-2.04458	-1.36945	-0.74837	-1.11989	-0.376852	-1.84609	-2.61346	-1.30404	-3.92203	0.00277765	0.216519	1.05276	-1.35434	1.501	0.322292	0.753772	0.89771	-1.94349	-2.78861	-1.35449	-4.09247	0.002105	0.601346
NM_029343	75571	15834	spermatogenesis associated 9	Spata9	1	13	75967150	75998972	-2.72283	0.530642	-2.17665	-2.61293	-1.74036	-3.06046	-3.46831	-2.6526	-2.84697	-3.29585	-2.3981	-1.84524	-2.80833	-1.21243	-3.24367	0.00865113	0.328687	-1.59143	-2.44297	-1.03671	-2.41078	0.0363	0.554178	-1.15949	-1.79359	1.33411	-0.754312	0.467804	0.892981
NM_011134	18979	7289	paraoxonase 1	Pon1	-1	6	5168090	5193946	-2.96094	1.17339	-2.51202	-3.80436	-1.21969	-3.39501	-4.60313	-2.18688	-2.86728	-4.19692	-1.53765	-1.84419	-6.39858	1.88137	-1.09402	0.299232	0.815474	-1.27922	-4.55292	2.78228	-0.431336	0.675243	0.857413	-1.44165	-5.24877	2.52544	-0.62948	0.542945	0.90606
NM_008566	17218	10119	minichromosome maintenance complex component 5	Mcm5	1	8	75109569	75128439	-1.5052	0.629712	-1.27113	-1.73307	-0.809183	-2.14761	-2.57945	-1.71576	-0.936252	-1.41153	-0.460975	-1.83589	-2.86397	-1.17686	-3.03808	0.012304	0.363695	1.26127	-1.24816	1.98558	1.13746	0.281488	0.595446	-2.31555	-3.67497	-1.459	-4.04233	0.00228302	0.601346
NM_009936	12841	2194	collagen, type IX, alpha 3	Col9a3	1	2	180597790	180622189	-3.02192	0.790212	-2.6136	-3.32764	-1.89955	-3.48953	-4.15704	-2.82201	-2.84572	-3.58037	-2.11107	-1.83519	-3.64919	1.08352	-1.96423	0.0774658	0.611924	-1.17456	-2.36868	1.71693	-0.510083	0.620903	0.823212	-1.56244	-3.19063	1.30698	-1.38989	0.194295	0.792315
NM_144512	14412	7123	solute carrier family 6 (neurotransmitter transporter, GABA), member 13	Slc6a13	1	6	121300227	121337733	-3.1033	0.78055	-2.57997	-3.38954	-1.77039	-3.4556	-4.21242	-2.69878	-3.18627	-4.01921	-2.35333	-1.83481	-3.99988	1.18813	-1.73186	0.113528	0.677524	-1.52235	-3.37211	1.45503	-1.1751	0.26679	0.590216	-1.20525	-2.70792	1.86415	-0.51284	0.61904	0.923182
NM_021282	13106	8765	cytochrome P450, family 2, subfamily e, polypeptide 1	Cyp2e1	1	7	140763739	140774987	-2.34388	1.61039	-1.92441	-3.78164	-0.0671746	-2.79833	-4.53453	-1.06212	-2.19529	-4.10612	-0.284456	-1.83263	-10.9526	3.26112	-0.753448	0.4683	0.820536	-1.20654	-7.47979	5.1381	-0.228852	0.82353	0.925926	-1.51891	-9.72828	4.21668	-0.50053	0.627378	0.925853
NM_017399	14080	6923	fatty acid binding protein 1, liver	Fabp1	1	6	71199827	71205023	-1.95764	1.19699	-1.2694	-2.58882	0.050022	-2.14293	-3.37637	-0.909481	-2.41428	-3.77178	-1.05678	-1.83213	-6.5247	1.94377	-1.06008	0.313684	0.815474	-2.21128	-8.08249	1.65294	-1.36151	0.202813	0.557016	1.20694	-3.09937	4.51487	0.317035	0.757643	0.950027
NM_007468	11808	11120	apolipoprotein A-IV	Apoa4	1	9	46240696	46243459	-3.25158	1.08878	-2.60124	-3.8025	-1.39999	-3.47217	-4.59515	-2.3492	-3.62616	-4.86208	-2.39024	-1.82884	-5.8127	1.7379	-1.16091	0.272258	0.815474	-2.03485	-6.62247	1.59939	-1.33875	0.209869	0.559851	1.11264	-2.98737	3.69828	0.197609	0.847253	0.958318
NM_001025779 | NM_011799	23834	13781	cell division cycle 6	Cdc6	1	11	98907801	98923940	-2.61783	0.979099	-2.43481	-3.41894	-1.45069	-3.30246	-4.22246	-2.38246	-1.94506	-2.95759	-0.93253	-1.82468	-4.70562	1.41332	-1.41169	0.187959	0.761658	1.4042	-1.87252	3.69221	0.78085	0.45272	0.718223	-2.56223	-6.8545	1.0441	-2.12621	0.0590045	0.763082
NM_028593	73649	1535	cytochrome b reductase 1	Cybrd1	1	2	71117923	71142926	-2.32067	0.815322	-1.94182	-2.416	-1.46763	-2.80869	-3.25197	-2.3654	-2.08951	-2.57738	-1.60164	-1.8237	-2.87868	-1.15535	-2.92721	0.0148916	0.381977	-1.1078	-1.76506	1.43827	-0.488709	0.635436	0.831891	-1.64624	-2.6449	-1.02466	-2.33797	0.041132	0.763082
NM_172564	217169	14526	tensin 4	Tns4	-1	11	99065678	99089306	-3.5948	0.661787	-3.25306	-3.8903	-2.61582	-4.1198	-4.71552	-3.52409	-3.2803	-3.93593	-2.62466	-1.82354	-3.36762	1.01272	-2.17789	0.0540546	0.551922	-1.01906	-1.90574	1.83512	-0.0670651	0.947833	0.977666	-1.78944	-3.38406	1.05683	-2.03083	0.069297	0.763082
NM_201645	394436	261	UDP glucuronosyltransferase 1 family, polypeptide A1	Ugt1a1	1	1	88211959	88218997	-3.40123	1.06345	-2.93646	-4.14448	-1.72845	-3.80076	-4.93006	-2.67146	-3.36657	-4.60946	-2.12369	-1.82045	-5.82381	1.75732	-1.14561	0.278253	0.815474	-1.34734	-4.41417	2.43163	-0.558661	0.588507	0.803129	-1.35115	-4.52152	2.47673	-0.554054	0.59154	0.917734
NM_009930	12825	102	collagen, type III, alpha 1	Col3a1	1	1	45311538	45349706	2.20284	0.656062	2.59734	2.17645	3.01823	1.73332	1.33985	2.12678	2.39524	1.9622	2.82827	-1.82011	-2.72933	-1.21377	-3.28704	0.00803457	0.322576	-1.15037	-1.73941	1.31439	-0.753433	0.468309	0.725294	-1.58219	-2.41007	-1.03869	-2.42432	0.0354648	0.760057
NM_023903	78753	20482	lipase, family member M	Lipm	1	19	34100933	34122687	-3.45195	0.750288	-3.05853	-3.82635	-2.2907	-3.92042	-4.63821	-3.20263	-3.25978	-4.04977	-2.4698	-1.81742	-3.80589	1.15224	-1.79739	0.102047	0.657653	-1.1497	-2.44432	1.84923	-0.41127	0.689425	0.864443	-1.58078	-3.40644	1.36319	-1.32634	0.213801	0.815255
NM_019395	14121	16204	fructose bisphosphatase 1	Fbp1	-1	13	62864753	62888282	-2.69357	1.02422	-1.92502	-2.90813	-0.941917	-2.78279	-3.70183	-1.86374	-3.35059	-4.36206	-2.33911	-1.81223	-4.66889	1.42164	-1.39707	0.19219	0.762163	-2.68619	-7.05597	-1.02263	-2.27525	0.0457924	0.554178	1.48226	-1.80297	3.9613	0.89032	0.393911	0.892981
NM_172295	242125	3930	mab-21-like 3	Mab21l3	-1	3	101813076	101848959	-1.32661	0.615901	-0.924245	-1.3804	-0.468088	-1.78074	-2.20717	-1.35431	-1.16132	-1.63064	-0.691994	-1.81063	-2.80888	-1.16715	-3.00648	0.0129911	0.367089	-1.1786	-1.84491	1.32814	-0.815467	0.433527	0.708738	-1.53626	-2.42411	1.02712	-2.09327	0.0623831	0.763082
NM_019724	17389	4140	matrix metallopeptidase 16	Mmp16	1	4	17852893	18119145	-3.46522	0.640857	-3.08115	-3.5575	-2.6048	-3.92935	-4.37466	-3.48403	-3.26914	-3.75924	-2.77904	-1.80025	-2.84759	-1.13811	-2.85112	0.0169802	0.399438	-1.13918	-1.81893	1.40163	-0.619233	0.549411	0.778726	-1.5803	-2.54447	1.01886	-2.13648	0.0579873	0.763082
NR_030769	100313531	1942	NK2 homeobox 2, opposite strand	Nkx2-2os	1	2	147184083	147331681	-2.61932	0.542523	-2.15421	-2.63871	-1.66971	-3.00106	-3.45399	-2.54813	-2.60726	-3.10574	-2.10878	-1.79856	-2.86733	-1.12817	-2.79872	0.0185879	0.411693	-1.36893	-2.20334	1.17577	-1.4672	0.172614	0.554178	-1.31385	-2.13275	1.23552	-1.25295	0.238323	0.844376
NM_001111048 | NM_010196	14161	3238	fibrinogen alpha chain	Fga	1	3	83026076	83033627	-3.15852	1.82734	-2.36902	-4.4538	-0.284248	-3.21353	-5.16245	-1.2646	-3.87925	-6.02419	-1.73431	-1.79565	-13.3595	4.14332	-0.648622	0.530985	0.822922	-2.84855	-22.0824	2.72144	-1.13665	0.281813	0.595508	1.58636	-5.06888	12.7561	0.492249	0.633018	0.929023
NM_133871	99899	4084	interferon-induced protein 44	Ifi44	-1	3	151730922	151749960	-1.48134	0.841406	-1.27116	-2.08394	-0.458383	-2.11533	-2.87514	-1.35552	-0.899035	-1.73527	-0.0628003	-1.79523	-3.92567	1.21807	-1.66305	0.126833	0.70281	1.29426	-1.71685	2.8759	0.71839	0.488726	0.732963	-2.32349	-5.23709	-1.03084	-2.30685	0.043384	0.763082
NR_040539	69193	3755	pluripotency associated transcript 10	Platr10	-1	3	75647446	75655731	-2.3787	0.530522	-1.90549	-2.28988	-1.5211	-2.74773	-3.10707	-2.38839	-2.39061	-2.78609	-1.99512	-1.79283	-2.59561	-1.23834	-3.50842	0.00552226	0.281588	-1.3997	-2.04186	1.04221	-1.98024	0.0754236	0.554178	-1.28087	-1.88116	1.14661	-1.43218	0.182166	0.776307
NM_001110133 | NM_026105	67358	14065	RIKEN cDNA 1700093K21 gene	1700093K21Rik	-1	11	23516203	23521155	-2.41592	0.566299	-1.7549	-2.13219	-1.3776	-2.59552	-2.94823	-2.24281	-2.85242	-3.24061	-2.46424	-1.79083	-2.57506	-1.24543	-3.56753	0.00500002	0.270431	-2.13987	-3.09994	-1.47714	-4.5643	0.000996815	0.296543	1.19491	-1.22041	1.74251	1.04962	0.318245	0.892981
NM_017371	15458	9543	hemopexin	Hpx	-1	7	105591613	105600137	-2.81477	1.56112	-2.0362	-3.78149	-0.290909	-2.87544	-4.507	-1.24388	-3.51752	-5.31317	-1.72186	-1.78911	-9.60016	2.9992	-0.769959	0.458872	0.817573	-2.79204	-15.5063	1.98915	-1.33175	0.212078	0.560968	1.56058	-3.6695	8.93669	0.567117	0.582961	0.917734
NM_011978	26458	1845	solute carrier family 27 (fatty acid transporter), member 2	Slc27a2	1	2	126552407	126588243	-3.5229	1.16573	-2.87421	-4.17479	-1.57363	-3.71069	-4.92653	-2.49486	-3.93685	-5.27497	-2.59873	-1.78569	-6.24502	1.95848	-1.02984	0.327005	0.815474	-2.08875	-7.49464	1.71782	-1.28201	0.228352	0.569376	1.16971	-3.13833	4.29396	0.268053	0.794028	0.951983
NM_015755	26559	18263	hormonally upregulated Neu-associated kinase	Hunk	1	16	90386013	90499553	-2.97217	0.514523	-2.48454	-2.7522	-2.21688	-3.32035	-3.57057	-3.07013	-3.02456	-3.29994	-2.74918	-1.78486	-2.30942	-1.37944	-5.00003	0.000513848	0.120707	-1.45399	-1.89126	-1.11782	-3.16568	0.00988475	0.547675	-1.22756	-1.60425	1.06461	-1.70354	0.118843	0.763082
NM_019707	12554	10337	cadherin 13	Cdh13	1	8	118283733	119324921	-1.59447	0.566116	-1.00905	-1.48773	-0.530374	-1.84474	-2.29222	-1.39726	-1.86704	-2.35953	-1.37455	-1.78471	-2.82934	-1.12577	-2.79545	0.0186931	0.411693	-1.81251	-2.90066	-1.13257	-2.81245	0.0181525	0.554178	1.01558	-1.5891	1.639	0.0718204	0.944141	0.988271
NM_027904	71756	18428	carboxypeptidase N, polypeptide 2	Cpn2	-1	16	30256378	30267499	-4.28739	1.02581	-3.67046	-4.80125	-2.53966	-4.50324	-5.56034	-3.44613	-4.6345	-5.79793	-3.47108	-1.78112	-5.28976	1.66744	-1.17923	0.265215	0.815474	-1.95078	-5.92427	1.55675	-1.3377	0.210198	0.559855	1.09526	-2.82834	3.39283	0.178947	0.861501	0.964334
NM_030172	78767	15439	EF-hand calcium binding domain 11	Efcab11	-1	12	99693045	99884439	-3.32283	0.527504	-2.83124	-3.29335	-2.36913	-3.66271	-4.09471	-3.23071	-3.38955	-3.865	-2.9141	-1.7795	-2.77646	-1.14053	-2.88103	0.016126	0.392441	-1.47254	-2.31856	1.06926	-1.8957	0.0868088	0.554178	-1.20845	-1.91824	1.31354	-0.911225	0.383311	0.892981
NM_018795	27421	9245	ATP-binding cassette, sub-family C (CFTR/MRP), member 6	Abcc6	-1	7	45967555	46030302	-3.07191	0.671088	-2.50946	-3.14524	-1.87367	-3.33816	-3.93252	-2.74381	-3.30154	-3.95567	-2.64741	-1.77609	-3.2754	1.03832	-2.08708	0.0630373	0.576038	-1.73158	-3.23359	1.07845	-1.95481	0.0786915	0.554178	-1.02571	-1.93693	1.84105	-0.0887932	0.930974	0.984613
NM_177157	320415	1789	GTP cyclohydrolase I feedback regulator	Gchfr	1	2	119167773	119172390	-2.39574	0.491058	-1.82416	-2.163	-1.48532	-2.65178	-2.96854	-2.33502	-2.64725	-2.99587	-2.29863	-1.77476	-2.45921	-1.2808	-3.91097	0.00282843	0.218116	-1.76919	-2.46793	-1.26828	-3.81148	0.0033313	0.442268	-1.00315	-1.40769	1.39887	-0.0206135	0.983954	0.997627
NM_001081067	117586	17643	alpha-1-B glycoprotein	A1bg	-1	15	60896859	60923012	-3.3537	1.04017	-2.73599	-3.88476	-1.58721	-3.56252	-4.63643	-2.4886	-3.71038	-4.89231	-2.52845	-1.77341	-5.35885	1.70393	-1.15205	0.275717	0.815474	-1.96481	-6.07324	1.57318	-1.33089	0.212353	0.561168	1.10793	-2.84672	3.49436	0.198416	0.846638	0.958273
NR_033206 | NM_021367	53603	19799	thymic stromal lymphopoietin	Tslp	1	18	32815383	32819797	-2.22383	0.62213	-2.00599	-2.49426	-1.51772	-2.8298	-3.28625	-2.37335	-1.68422	-2.18658	-1.18186	-1.77008	-2.83217	-1.10628	-2.70158	0.0219837	0.432724	1.24987	-1.29254	2.01917	1.03404	0.32513	0.62506	-2.21236	-3.60485	-1.35777	-3.61677	0.00460412	0.601346
NM_181849	110135	3770	fibrinogen beta chain	Fgb	-1	3	83040141	83049863	-2.83938	1.79999	-2.06275	-4.11436	-0.0111399	-2.88638	-4.8043	-0.968464	-3.55726	-5.66808	-1.44645	-1.76986	-12.7539	4.0716	-0.642819	0.534595	0.822922	-2.81769	-21.143	2.66304	-1.14301	0.279284	0.594258	1.59204	-4.88603	12.3842	0.504083	0.624966	0.924145
NM_053176	94175	18083	histidine-rich glycoprotein	Hrg	1	16	22951072	22961656	-3.09835	1.30741	-2.48726	-3.98271	-0.991805	-3.3078	-4.7058	-1.90979	-3.44762	-4.98624	-1.90901	-1.76607	-7.4508	2.38884	-0.87857	0.399958	0.815474	-1.9458	-8.45475	2.23307	-1.00764	0.337046	0.636215	1.10177	-4.04864	4.91465	0.144133	0.888217	0.973548
NM_029482	75939	3230	RIKEN cDNA 4930579G24 gene	4930579G24Rik	1	3	79629079	79632820	-2.4334	0.629343	-2.14672	-2.72261	-1.57082	-2.96679	-3.50516	-2.42842	-2.05335	-2.64586	-1.46083	-1.7655	-3.07348	-1.01416	-2.28013	0.0454124	0.527914	1.06686	-1.65039	1.87845	0.254388	0.804276	0.918836	-1.88354	-3.3501	-1.05899	-2.44506	0.0342216	0.760057
NM_178713	237320	12163	aldehyde dehydrogenase 8 family, member A1	Aldh8a1	1	10	21377291	21396585	-3.49534	0.822679	-3.00918	-3.87651	-2.14184	-3.82882	-4.63963	-3.018	-3.56465	-4.45702	-2.67229	-1.76497	-4.0676	1.30576	-1.51316	0.160739	0.737847	-1.46965	-3.44543	1.59519	-1.0049	0.338305	0.637103	-1.20094	-2.85866	1.98207	-0.469504	0.648635	0.929521
NM_001099299	230959	5380	adherens junction associated protein 1	Ajap1	-1	4	153373221	153482811	-3.51137	0.822317	-3.21091	-4.02915	-2.39266	-4.02882	-4.79375	-3.2639	-3.16503	-4.0069	-2.32317	-1.76286	-3.87524	1.24699	-1.60056	0.14011	0.720036	1.03231	-2.1641	2.3062	0.0879661	0.931615	0.970924	-1.81981	-4.12432	1.24537	-1.62733	0.134279	0.763082
NM_022722 | NM_001164466	64705	17604	dihydropyrimidinase	Dpys	-1	15	39768487	39857470	-3.37296	0.86845	-2.80344	-3.74458	-1.86229	-3.62113	-4.50094	-2.74131	-3.63228	-4.60059	-2.66397	-1.76258	-4.36122	1.40382	-1.39117	0.193917	0.763579	-1.77626	-4.47739	1.41909	-1.38184	0.196678	0.556954	1.00776	-2.54293	2.58256	0.0182702	0.985778	0.997791
NM_133657	13085	8079	cytochrome P450, family 2, subfamily a, polypeptide 12	Cyp2a12	1	7	27029081	27037375	-3.20474	1.14278	-2.56607	-3.83857	-1.29357	-3.38286	-4.57244	-2.19328	-3.62075	-4.92998	-2.31153	-1.76148	-5.99604	1.93245	-1.02778	0.327925	0.815474	-2.07726	-7.25061	1.68032	-1.30049	0.222188	0.566797	1.17927	-3.0267	4.20916	0.288188	0.779003	0.951983
NM_007378	11304	3500	ATP-binding cassette, sub-family A (ABC1), member 4	Abca4	1	3	122044443	122180123	-3.77859	0.808783	-3.31559	-4.09928	-2.5319	-4.13204	-4.86466	-3.39941	-3.79979	-4.6061	-2.99348	-1.76107	-3.74464	1.20742	-1.66813	0.125804	0.701228	-1.39881	-3.02067	1.54379	-0.969437	0.354864	0.650691	-1.25898	-2.75636	1.73901	-0.653538	0.527939	0.900852
NM_028474	627626	19051	patched domain containing 4	Ptchd4	1	17	42315947	42505077	-4.4606	0.440388	-4.10841	-4.40738	-3.80944	-4.92305	-5.20253	-4.64356	-4.23472	-4.54232	-3.92713	-1.75886	-2.34541	-1.31899	-4.36303	0.00136611	0.172516	-1.0915	-1.46411	1.22892	-0.662931	0.522146	0.760107	-1.61141	-2.17287	-1.19503	-3.54911	0.0051571	0.601346
NM_010093	13557	16064	E2F transcription factor 3	E2f3	-1	13	29906575	29986063	-1.91952	0.465232	-1.44419	-1.82697	-1.06142	-2.25841	-2.61624	-1.90058	-1.97123	-2.36505	-1.57741	-1.75835	-2.54173	-1.21641	-3.40603	0.00656453	0.296113	-1.44097	-2.09873	1.01076	-2.16045	0.0556787	0.554178	-1.22025	-1.78924	1.20163	-1.15654	0.273958	0.879679
NM_134041	104732	15200	tubulin epsilon and delta complex 1	Tedc1	1	12	113156421	113166048	-3.1361	0.634654	-2.87478	-3.43541	-2.31415	-3.68703	-4.21113	-3.16293	-2.70875	-3.28557	-2.13194	-1.75595	-3.01226	-1.0236	-2.31985	0.0424291	0.51933	1.12196	-1.54598	1.94608	0.46466	0.651984	0.842861	-1.97011	-3.451	-1.12469	-2.68988	0.0224326	0.700523
NM_001042421	208628	5885	kinetochore associated 1	Kntc1	1	5	123749716	123821593	-4.01338	0.86726	-3.93064	-4.64987	-3.21141	-4.74159	-5.41395	-4.06923	-3.18586	-3.92585	-2.44587	-1.75436	-3.50594	1.13911	-1.80539	0.10072	0.655366	1.67573	-1.2096	3.39662	1.62482	0.134816	0.554178	-2.93983	-6.0346	-1.43217	-3.3344	0.00741267	0.637043
NM_001122596 | NM_001122595 | NM_175442	213438	21286	purinergic receptor P2Y, G-protein coupled 10B	P2ry10b	1	X	107148927	107173661	-2.31761	0.625384	-2.02529	-2.61307	-1.43752	-2.83576	-3.38524	-2.28629	-1.96225	-2.56699	-1.35751	-1.75378	-3.08818	1.00404	-2.20787	0.0513685	0.544848	1.04467	-1.70523	1.86097	0.168295	0.869658	0.944682	-1.83212	-3.29758	-1.01792	-2.29091	0.0445826	0.763082
NM_178252	233071	9115	Rho GTPase activating protein 33	Arhgap33	-1	7	30522226	30535060	-3.48534	0.695309	-2.91218	-3.47973	-2.34462	-3.72256	-4.25312	-3.19199	-3.76198	-4.34591	-3.17805	-1.75367	-3.02846	-1.01549	-2.28629	0.0449363	0.526259	-1.80225	-3.14738	-1.03201	-2.34939	0.0403345	0.554178	1.0277	-1.7163	1.8127	0.107077	0.916815	0.981999
NR_045820	109202	5876	RIKEN cDNA A930024E05 gene	A930024E05Rik	1	5	122989354	122998345	-2.98954	0.62814	-2.51219	-3.12399	-1.90039	-3.32145	-3.89338	-2.74952	-3.05199	-3.68144	-2.42253	-1.75231	-3.15778	1.02839	-2.11801	0.059829	0.568047	-1.45377	-2.65158	1.25463	-1.38441	0.195914	0.55631	-1.20536	-2.22223	1.52953	-0.678951	0.512355	0.895308
NM_029197	75178	18803	meiosis specific with OB domains	Meiob	1	17	24804289	24839788	-3.14998	0.476669	-2.61041	-2.91841	-2.30241	-3.41855	-3.70648	-3.13062	-3.35385	-3.67074	-3.03696	-1.75095	-2.35525	-1.3017	-4.20129	0.00176693	0.185064	-1.67416	-2.26567	-1.23707	-3.78734	0.00346688	0.445169	-1.04587	-1.42307	1.30098	-0.323835	0.752638	0.948091
NM_027843	71619	3220	ADP-ribosylation factor-like 14	Arl14	1	3	69222419	69223618	-2.79104	0.592655	-2.35018	-2.90144	-1.79892	-3.15826	-3.67361	-2.64292	-2.77286	-3.34003	-2.20568	-1.75089	-2.97661	-1.0299	-2.34718	0.0404878	0.511797	-1.34041	-2.30368	1.28217	-1.20307	0.256263	0.587359	-1.30623	-2.26676	1.32852	-1.07774	0.306102	0.892981
NM_153529	68404	16086	neuritin 1	Nrn1	-1	13	36725361	36735131	-2.4176	0.943446	-1.89994	-2.96022	-0.839664	-2.70684	-3.69803	-1.71566	-2.5737	-3.66458	-1.48282	-1.74945	-4.85474	1.58622	-1.21856	0.250579	0.815474	-1.59522	-4.52027	1.77633	-0.997068	0.341911	0.639997	-1.09668	-3.16597	2.63236	-0.193578	0.850326	0.959795
NM_023284	66977	1103	NUF2, NDC80 kinetochore complex component	Nuf2	-1	1	169497934	169531464	-3.40351	0.819302	-3.19439	-3.98072	-2.40807	-3.99976	-4.73485	-3.26468	-2.8673	-3.67632	-2.05828	-1.7476	-3.72542	1.21981	-1.64	0.131595	0.707673	1.25448	-1.72585	2.71601	0.652696	0.52846	0.763683	-2.19233	-4.81246	1.00128	-2.22011	0.0503091	0.763082
NM_172923	244886	11166	transmembrane protein 266	Tmem266	1	9	55326913	55438345	-2.79754	0.568595	-2.40932	-2.96476	-1.85387	-3.21468	-3.73393	-2.69543	-2.66434	-3.23581	-2.09286	-1.74759	-2.98299	-1.02383	-2.32168	0.0422964	0.518465	-1.19335	-2.05938	1.4461	-0.720405	0.487537	0.732025	-1.46444	-2.55196	1.18996	-1.52738	0.157213	0.76555
NM_001195421	100041230	15580	histone cluster 1, H4m	Hist1h4m	1	13	21811746	21812147	0.661958	0.71703	0.994452	0.278353	1.71055	0.191168	-0.478268	0.860603	0.917953	0.181187	1.65472	-1.74507	-3.47686	1.14173	-1.79616	0.102252	0.657653	-1.05446	-2.13077	1.91637	-0.167621	0.870175	0.944731	-1.65495	-3.38649	1.23647	-1.56453	0.148314	0.76516
NM_007742	12842	13711	collagen, type I, alpha 1	Col1a1	1	11	94936224	94953042	1.62013	0.590261	1.9616	1.57096	2.35224	1.15857	0.793388	1.52375	1.85562	1.45371	2.25753	-1.74476	-2.54125	-1.19791	-3.29159	0.00797259	0.322576	-1.07622	-1.57965	1.36381	-0.425686	0.679223	0.85941	-1.62119	-2.39589	-1.09698	-2.75069	0.0201958	0.696646
NM_080844	11905	469	serine (or cysteine) peptidase inhibitor, clade C (antithrombin), member 1	Serpinc1	1	1	160978585	161005863	-3.05159	1.39134	-2.46504	-4.04767	-0.882417	-3.2661	-4.74559	-1.7866	-3.37001	-4.99831	-1.7417	-1.74237	-7.99429	2.63329	-0.810458	0.43627	0.815474	-1.87249	-8.86365	2.52797	-0.89721	0.390395	0.679181	1.07468	-4.52873	5.23041	0.101211	0.921355	0.98279
NM_001276409 | NM_001276411 | NM_001276412 | NM_010233 | NM_001276410 | NM_001276408 | NM_001276413	14268	813	fibronectin 1	Fn1	-1	1	71585520	71653200	1.88991	0.613072	2.21572	1.84718	2.58425	1.41718	1.07266	1.7617	2.15503	1.77587	2.5342	-1.73934	-2.48001	-1.21987	-3.4695	0.00589666	0.284054	-1.04296	-1.49793	1.37708	-0.258353	0.801299	0.917217	-1.6677	-2.41075	-1.15367	-3.08637	0.0113245	0.651744
NM_054054 | NM_001079873	114642	5755	bromodomain, testis-specific	Brdt	1	5	107331159	107387058	-2.03928	0.418434	-1.66458	-1.96575	-1.3634	-2.46063	-2.74218	-2.17907	-1.8873	-2.19717	-1.57743	-1.73634	-2.32031	-1.29934	-4.2322	0.00168169	0.185064	-1.16694	-1.56869	1.15198	-1.16036	0.272473	0.591636	-1.48795	-2.01082	-1.10104	-2.93446	0.0147065	0.688642
NM_178737 | NM_001199556	244810	11712	expressed sequence AW551984	AW551984	-1	9	39587396	39604403	-2.70769	0.522186	-2.13683	-2.53631	-1.73736	-2.93205	-3.30549	-2.55861	-2.99809	-3.40909	-2.58709	-1.73533	-2.5491	-1.18135	-3.18748	0.00952293	0.340234	-1.81662	-2.68961	-1.22699	-3.38292	0.00682661	0.508942	1.04684	-1.42426	1.56082	0.254872	0.803913	0.951983
NM_133250 | NM_001159581	70603	4445	mutY DNA glycosylase	Mutyh	1	4	116807723	116819440	-2.45871	0.586569	-2.28514	-2.66359	-1.90669	-3.07785	-3.43163	-2.72406	-1.85836	-2.24773	-1.46899	-1.73232	-2.4937	-1.20341	-3.35393	0.00717073	0.309706	1.34423	-1.0789	1.94953	1.76948	0.106801	0.554178	-2.32864	-3.39972	-1.595	-4.96734	0.00053953	0.601346
NM_024237	70370	1861	fibulin 7	Fbln7	1	2	128862981	128897034	-2.28598	0.538681	-1.8799	-2.395	-1.36481	-2.67203	-3.15356	-2.1905	-2.20949	-2.73945	-1.67953	-1.73163	-2.84314	-1.05466	-2.46239	0.0332157	0.487511	-1.25666	-2.08435	1.31989	-1.00399	0.338722	0.637348	-1.37797	-2.30632	1.21462	-1.38425	0.195964	0.794516
NM_010720	16891	20209	lipase, endothelial	Lipg	-1	18	74939322	74961263	-3.46766	0.644573	-3.1081	-3.60944	-2.60677	-3.89937	-4.36803	-3.4307	-3.28759	-3.80339	-2.77179	-1.73059	-2.80404	-1.06808	-2.52721	0.0297058	0.469308	-1.13248	-1.85317	1.44495	-0.561754	0.586475	0.802276	-1.52814	-2.52272	1.08029	-1.88112	0.088927	0.763082
NM_010005	13101	17790	cytochrome P450, family 2, subfamily d, polypeptide 10	Cyp2d10	-1	15	82402846	82407195	-3.21889	0.966807	-2.68869	-3.77449	-1.60289	-3.47945	-4.4945	-2.4644	-3.42339	-4.54052	-2.30625	-1.72999	-4.92014	1.64396	-1.16612	0.270239	0.815474	-1.66405	-4.83502	1.74609	-1.06169	0.312987	0.618895	-1.03963	-3.07884	2.8486	-0.0795988	0.938104	0.986985
NM_001167877 | NM_001167875 | NM_134144	107141	20517	cytochrome P450, family 2, subfamily c, polypeptide 50	Cyp2c50	1	19	40089688	40113950	-2.80439	1.12599	-2.18016	-3.43422	-0.926099	-2.9696	-4.14195	-1.79726	-3.22209	-4.51234	-1.93184	-1.72841	-5.77995	1.93478	-1.00798	0.336893	0.815474	-2.05898	-7.0578	1.66481	-1.30366	0.221147	0.566797	1.19126	-2.94151	4.17429	0.310364	0.762564	0.951605
NM_080465	140492	19885	potassium intermediate/small conductance calcium-activated channel, subfamily N, member 2	Kcnn2	1	18	45268860	45686024	-2.69763	0.52162	-2.12758	-2.5203	-1.73486	-2.91666	-3.28379	-2.54953	-2.99389	-3.39795	-2.58984	-1.72797	-2.52184	-1.184	-3.21724	0.00905049	0.335673	-1.823	-2.68122	-1.23949	-3.46126	0.00597925	0.48749	1.055	-1.40374	1.56239	0.30318	0.767877	0.951605
NR_040300	100503869	7354	muskelin 1, intracellular mediator containing kelch motifs, opposite strand	Mkln1os	-1	6	31366885	31398773	-2.35867	0.600247	-1.73721	-2.22846	-1.24597	-2.52552	-2.98476	-2.06628	-2.77156	-3.27699	-2.26613	-1.72705	-2.77126	-1.07629	-2.56946	0.0276177	0.458906	-2.04818	-3.31856	-1.26412	-3.30375	0.00780928	0.523582	1.18595	-1.37803	1.93816	0.772067	0.457677	0.892981
NM_183278	69134	16855	family with sequence similarity 25, member C	Fam25c	-1	14	34351881	34355433	-1.32041	0.59272	-0.772733	-1.32353	-0.221931	-1.56063	-2.07554	-1.04572	-1.56781	-2.13451	-1.00111	-1.72656	-2.93395	-1.01604	-2.29047	0.0446163	0.526259	-1.73517	-2.98078	-1.01008	-2.26494	0.0466057	0.554178	1.00499	-1.72594	1.7432	0.0200876	0.984363	0.997627
NM_021022	27413	2445	ATP-binding cassette, sub-family B (MDR/TAP), member 11	Abcb11	-1	2	69238282	69342616	-3.9474	1.1021	-3.46488	-4.73257	-2.19719	-4.25245	-5.43753	-3.06736	-4.0486	-5.35287	-2.74432	-1.72617	-5.8487	1.96288	-0.994776	0.342972	0.815474	-1.49871	-5.20654	2.31801	-0.722492	0.486307	0.730884	-1.15177	-4.0913	3.08411	-0.247887	0.809165	0.951983
NM_054094	117147	8618	acyl-CoA synthetase medium-chain family member 1	Acsm1	1	7	119607026	119662515	-3.5769	0.838905	-3.02915	-3.93938	-2.11892	-3.81632	-4.66724	-2.96541	-3.82538	-4.76188	-2.88888	-1.72569	-4.14474	1.39178	-1.38474	0.195817	0.765639	-1.73656	-4.24637	1.40812	-1.37256	0.19946	0.556954	1.0063	-2.46912	2.50031	0.0153348	0.988062	0.998217
NM_011011 | NM_001204371	18387	4	opioid receptor, kappa 1	Oprk1	1	1	5588466	5606131	-3.32552	0.724124	-3.1184	-3.76098	-2.47581	-3.90296	-4.50367	-3.30225	-2.81085	-3.47198	-2.14972	-1.72257	-3.19756	1.07761	-1.95501	0.0786658	0.614751	1.2376	-1.51902	2.32661	0.750977	0.469722	0.726087	-2.13186	-4.05322	-1.12129	-2.61993	0.0253134	0.715712
NM_144930	234564	10712	carboxylesterase 1F	Ces1f	-1	8	93256236	93279747	-3.38628	0.913482	-2.91098	-3.92555	-1.8964	-3.6928	-4.64126	-2.74434	-3.47844	-4.52229	-2.43458	-1.7193	-4.56571	1.54456	-1.23388	0.24506	0.815474	-1.48191	-4.01483	1.8282	-0.87759	0.400465	0.685757	-1.16019	-3.1997	2.37711	-0.3257	0.751267	0.947488
NR_045902	100126224	13950	predicted gene 11747	Gm11747	-1	11	118444200	118454995	-1.71695	0.457631	-1.34506	-1.64619	-1.04393	-2.12606	-2.40757	-1.84455	-1.57746	-1.88728	-1.26763	-1.71833	-2.29614	-1.28592	-4.15283	0.00190984	0.194023	-1.17478	-1.57917	1.14423	-1.21092	0.253372	0.585645	-1.46267	-1.97658	-1.08238	-2.80838	0.0182805	0.694541
NM_010936 | NM_001098404	18171	18475	nuclear receptor subfamily 1, group I, member 2	Nr1i2	-1	16	38248323	38294824	-3.25681	0.554603	-2.87292	-3.38213	-2.36372	-3.6515	-4.12753	-3.17548	-3.14733	-3.67123	-2.62343	-1.71544	-2.80064	-1.05074	-2.44827	0.0340329	0.490569	-1.2095	-1.99455	1.36344	-0.845558	0.417289	0.699704	-1.41831	-2.35991	1.17314	-1.5263	0.157478	0.76555
NM_175514	241520	1582	family with sequence similarity 171, member B	Fam171b	1	2	83812636	83883486	-2.14643	0.610317	-1.70497	-2.21769	-1.19224	-2.4815	-2.96081	-2.00219	-2.16906	-2.69658	-1.64154	-1.71301	-2.80616	-1.0457	-2.42508	0.0354181	0.496663	-1.37945	-2.28269	1.1996	-1.42024	0.185521	0.554178	-1.24181	-2.07351	1.34461	-0.939377	0.369357	0.892981
NM_027249	380712	13559	TLC domain containing 2	Tlcd2	1	11	75461715	75470899	-1.88879	0.668371	-1.54762	-2.24581	-0.84943	-2.32172	-2.97441	-1.66903	-1.68881	-2.40714	-0.970467	-1.71013	-3.349	1.14514	-1.77531	0.105791	0.662993	-1.10281	-2.18962	1.80038	-0.317297	0.75745	0.898952	-1.5507	-3.11684	1.29617	-1.39741	0.192088	0.78881
NM_145473	105859	17379	cold shock domain containing C2, RNA binding	Csdc2	1	15	81936759	81950941	-3.02155	0.522277	-2.6797	-3.08934	-2.27005	-3.45247	-3.83542	-3.06952	-2.82473	-3.2462	-2.40327	-1.70855	-2.53447	-1.15178	-3.02061	0.0126791	0.365899	-1.10576	-1.65358	1.3524	-0.555537	0.590563	0.804189	-1.54514	-2.32732	-1.02584	-2.36224	0.0394553	0.763082
NM_001081363	108000	1206	centromere protein F	Cenpf	-1	1	189640606	189688086	-3.68814	0.994525	-3.34963	-4.46315	-2.23612	-4.11941	-5.16037	-3.07846	-3.48755	-4.6332	-2.3419	-1.70501	-4.9802	1.71314	-1.10693	0.293871	0.815474	-1.10031	-3.28528	2.71355	-0.194339	0.849745	0.936675	-1.54957	-4.71795	1.96487	-0.874743	0.401941	0.892981
NM_008455	16621	10555	kallikrein B, plasma 1	Klkb1	-1	8	45266689	45294859	-3.62684	0.8659	-3.09183	-3.95925	-2.22441	-3.85961	-4.6705	-3.04871	-3.87091	-4.76336	-2.97845	-1.70264	-3.9243	1.35368	-1.41727	0.186366	0.760514	-1.71603	-4.02339	1.36628	-1.40926	0.188655	0.554178	1.00786	-2.36198	2.39928	0.0200837	0.984366	0.997627
NM_133661	14411	7124	solute carrier family 6 (neurotransmitter transporter, betaine/GABA), member 12	Slc6a12	1	6	121343076	121365775	-3.05478	0.732237	-2.61471	-3.38116	-1.84826	-3.38135	-4.09786	-2.66485	-3.08662	-3.87519	-2.29805	-1.7013	-3.558	1.22926	-1.60161	0.139879	0.71996	-1.38694	-2.94473	1.53084	-0.966082	0.356461	0.651726	-1.22666	-2.6397	1.75431	-0.592786	0.566298	0.915143
NM_153104	237928	13724	phosphatase, orphan 1	Phospho1	1	11	95824499	95832140	-2.11709	0.548938	-1.84679	-2.32867	-1.36492	-2.6115	-3.06197	-2.16102	-1.76938	-2.26516	-1.27359	-1.69902	-2.70181	-1.06842	-2.54099	0.029008	0.464182	1.05513	-1.52152	1.6939	0.252084	0.806008	0.919663	-1.79268	-2.90241	-1.10725	-2.69394	0.0222759	0.700523
NM_007519	12012	4895	bile acid-Coenzyme A: amino acid N-acyltransferase	Baat	-1	4	49489422	49506557	-3.44751	0.785048	-2.8776	-3.69813	-2.05708	-3.64067	-4.40772	-2.87361	-3.77597	-4.62017	-2.93177	-1.69709	-3.73884	1.29815	-1.48909	0.166869	0.741521	-1.86396	-4.17343	1.20122	-1.71793	0.116114	0.554178	1.09832	-2.06815	2.49484	0.254195	0.804421	0.951983
NM_175271	78134	21284	lysophosphatidic acid receptor 4	Lpar4	1	X	106920625	106933900	-2.20693	0.406329	-1.78211	-2.03556	-1.52866	-2.54417	-2.7811	-2.30724	-2.2102	-2.47096	-1.94944	-1.69591	-2.16452	-1.32876	-4.81452	0.000679073	0.136785	-1.34545	-1.72582	-1.04892	-2.65029	0.0240206	0.554178	-1.26048	-1.62403	1.02217	-2.0313	0.069242	0.763082
NM_174857	71738	20805	MAM domain containing 2	Mamdc2	-1	19	23302609	23448442	-2.41084	0.647617	-1.96454	-2.58939	-1.3397	-2.72493	-3.30906	-2.14081	-2.46453	-3.1074	-1.82166	-1.69395	-3.09118	1.07727	-1.94856	0.0795149	0.618079	-1.4142	-2.61267	1.30636	-1.25554	0.237421	0.576972	-1.19781	-2.23731	1.55937	-0.642433	0.534835	0.905052
NM_028270	72535	4225	aldehyde dehydrogenase 1 family, member B1	Aldh1b1	1	4	45799022	45804604	-1.15713	0.437579	-0.799297	-1.15129	-0.447307	-1.55934	-1.8884	-1.23029	-1.0122	-1.37435	-0.650053	-1.69354	-2.37657	-1.20682	-3.45748	0.0060176	0.284931	-1.15902	-1.63779	1.21921	-0.949066	0.36464	0.659048	-1.46119	-2.07758	-1.02767	-2.3962	0.0372209	0.763082
NM_133862	99571	3237	fibrinogen gamma chain	Fgg	1	3	83007724	83015049	-2.82231	1.75079	-2.08793	-4.0861	-0.0897632	-2.84782	-4.71578	-0.979856	-3.52482	-5.58065	-1.46898	-1.69336	-11.5907	4.04216	-0.608927	0.555958	0.822922	-2.70736	-19.2761	2.62982	-1.12832	0.285151	0.597648	1.59881	-4.61219	11.7897	0.522288	0.61268	0.922582
NM_008407	16426	16830	inter-alpha trypsin inhibitor, heavy chain 3	Itih3	-1	14	30908572	30923760	-3.48272	1.26973	-2.84338	-4.27301	-1.41376	-3.60217	-4.93863	-2.26571	-3.97273	-5.44361	-2.50185	-1.69207	-6.70025	2.34021	-0.84986	0.415002	0.815474	-2.1876	-8.91013	1.86186	-1.23951	0.243055	0.579941	1.29286	-3.23045	5.39963	0.399569	0.697754	0.940441
NM_008901	18994	21296	POU domain, class 3, transcription factor 4	Pou3f4	1	X	110814280	110817207	-2.96389	0.370009	-2.43165	-2.48912	-2.37418	-3.1904	-3.24413	-3.13668	-3.21298	-3.2721	-3.15385	-1.69203	-1.78827	-1.60096	-21.1399	1.00365136937101e-09	2.3451317896723e-05	-1.71871	-1.81853	-1.62437	-21.3318	9.17380384272033e-10	2.14355100589003e-05	1.01577	-1.04271	1.07585	0.605453	0.558174	0.912751
NM_026235	67557	11208	La ribonucleoprotein domain family, member 6	Larp6	1	9	60712989	60738801	-1.88646	0.470219	-1.46937	-1.89198	-1.04676	-2.2274	-2.62247	-1.83233	-1.87738	-2.31218	-1.44257	-1.69118	-2.5402	-1.12593	-2.87209	0.0163768	0.393682	-1.32686	-2.00965	1.14149	-1.51488	0.16031	0.554178	-1.27458	-1.94484	1.19716	-1.27675	0.230132	0.833941
NM_009714	11889	13486	asialoglycoprotein receptor 1	Asgr1	1	11	70054085	70057894	-3.09841	0.799654	-2.56792	-3.43157	-1.70428	-3.3257	-4.13306	-2.51833	-3.34479	-4.23335	-2.45622	-1.69088	-3.88303	1.35814	-1.40493	0.189905	0.761658	-1.7134	-4.00232	1.36331	-1.41141	0.18804	0.554178	1.01332	-2.3404	2.40316	0.0340692	0.973483	0.994827
NM_146017	216643	14092	gamma-aminobutyric acid (GABA) A receptor, pi	Gabrp	-1	11	33550781	33578959	-2.70825	0.668875	-2.45158	-3.11464	-1.78852	-3.20935	-3.82921	-2.5895	-2.33853	-3.02073	-1.65634	-1.69087	-3.2012	1.11967	-1.82992	0.096751	0.64996	1.08151	-1.77357	2.07449	0.267521	0.794426	0.914003	-1.8287	-3.54876	1.06119	-2.02454	0.0700322	0.763082
NM_007891	13555	2924	E2F transcription factor 1	E2f1	-1	2	154559407	154569892	-0.825649	0.435179	-0.364841	-0.613993	-0.115688	-1.11891	-1.35182	-0.885989	-0.919886	-1.17623	-0.663542	-1.68654	-2.14367	-1.32689	-4.8461	0.000647371	0.135971	-1.46921	-1.87664	-1.15024	-3.49547	0.00564407	0.484306	-1.14792	-1.47267	1.11759	-1.23135	0.245962	0.85443
NM_010924	18113	11768	nicotinamide N-methyltransferase	Nnmt	-1	9	48591877	48605153	-1.45324	0.701396	-1.14285	-1.88879	-0.396897	-1.89553	-2.59287	-1.19819	-1.21077	-1.97824	-0.443289	-1.68492	-3.45489	1.21696	-1.61566	0.136793	0.716125	-1.0482	-2.18116	1.98516	-0.142867	0.889192	0.952317	-1.60744	-3.38893	1.31158	-1.41508	0.186989	0.783577
NM_206537	404195	20860	cytochrome P450, family 2, subfamily c, polypeptide 54	Cyp2c54	-1	19	40037940	40073827	-3.34819	0.959979	-2.78146	-3.84221	-1.72071	-3.53366	-4.52529	-2.54203	-3.68308	-4.77444	-2.59171	-1.68436	-4.67624	1.64827	-1.13545	0.282291	0.815474	-1.86816	-5.29616	1.51751	-1.33368	0.211466	0.560351	1.10912	-2.60406	3.2034	0.217144	0.832399	0.95474
NM_010104	13614	15695	endothelin 1	Edn1	1	13	42301476	42307990	-1.92816	0.725561	-1.63859	-2.38015	-0.897029	-2.38947	-3.08271	-1.69623	-1.64109	-2.40405	-0.878125	-1.68282	-3.43603	1.21334	-1.62134	0.135565	0.714232	-1.00173	-2.07549	2.06832	-0.00528418	0.995886	0.998519	-1.67991	-3.52621	1.2495	-1.55571	0.150386	0.76516
NM_027918	71775	11982	RIKEN cDNA 1300017J02 gene	1300017J02Rik	-1	9	103250521	103305082	-3.59825	0.964968	-3.03283	-4.10139	-1.96428	-3.78228	-4.7812	-2.78336	-3.93364	-5.03303	-2.83424	-1.68115	-4.70251	1.66387	-1.12303	0.287288	0.815474	-1.8671	-5.33388	1.53005	-1.32274	0.214951	0.563087	1.11061	-2.62094	3.23283	0.218352	0.831483	0.95474
NM_153598	100727	6290	UDP glucuronosyltransferase 2 family, polypeptide B34	Ugt2b34	-1	5	86889767	86906937	1.06273	0.815681	1.70092	1.03763	2.36421	0.951672	0.331606	1.57174	0.563361	-0.119069	1.24579	-1.68091	-3.18304	1.12655	-1.80872	0.100173	0.654543	-2.20008	-4.221	-1.14673	-2.691	0.0223893	0.554178	1.30886	-1.48299	2.54054	0.902463	0.387729	0.892981
NM_008623	17528	514	myelin protein zero	Mpz	1	1	171150711	171161130	-2.34948	0.446288	-1.92057	-2.30595	-1.5352	-2.66976	-3.03002	-2.3095	-2.37803	-2.77453	-1.98153	-1.68084	-2.43579	-1.15989	-3.11283	0.0108218	0.354452	-1.37312	-2.00502	1.06342	-1.86255	0.0916944	0.554178	-1.22411	-1.79957	1.20096	-1.16695	0.269921	0.874737
NM_009695 | NM_001277944	11813	8981	apolipoprotein C-II	Apoc2	-1	7	19671579	19677941	-1.9457	0.740964	-1.53765	-2.32195	-0.753358	-2.28676	-3.01995	-1.55357	-1.92743	-2.73436	-1.1205	-1.68075	-3.57593	1.26585	-1.52937	0.156725	0.735489	-1.31019	-2.83098	1.64917	-0.7798	0.453311	0.718517	-1.28282	-2.81027	1.70771	-0.706249	0.495927	0.892981
NM_001029985	333088	7341	kielin/chordin-like protein	Kcp	-1	6	29473162	29507952	-3.18676	0.591417	-2.88031	-3.46957	-2.29105	-3.62934	-4.1802	-3.07848	-2.93999	-3.54625	-2.33372	-1.68066	-2.96366	1.04922	-2.03537	0.0687704	0.595364	-1.04223	-1.85933	1.71171	-0.158905	0.876861	0.947656	-1.61256	-2.90671	1.11781	-1.80339	0.101051	0.763082
NM_212441 | NM_016870 | NM_212442	20216	8620	acyl-CoA synthetase medium-chain family member 3	Acsm3	1	7	119760923	119787513	-1.09831	0.409369	-0.723178	-1.00715	-0.439205	-1.47205	-1.73752	-1.20658	-1.00628	-1.29845	-0.714111	-1.68048	-2.20877	-1.27854	-4.22258	0.00170776	0.185064	-1.21681	-1.60832	1.08625	-1.56425	0.148379	0.554178	-1.38105	-1.83453	-1.03967	-2.52839	0.0296454	0.741154
NM_026929	69065	1795	ChaC, cation transport regulator 1	Chac1	1	2	119351229	119354381	1.98795	0.480376	2.42632	1.98432	2.86832	1.68039	1.26719	2.09358	1.93403	1.47928	2.38879	-1.67706	-2.56645	-1.09588	-2.70226	0.0219581	0.432724	-1.40667	-2.17151	1.09743	-1.7476	0.110668	0.554178	-1.19221	-1.85478	1.30492	-0.884616	0.396838	0.892981
NM_020495	28253	7245	solute carrier organic anion transporter family, member 1b2	Slco1b2	1	6	141629518	141686646	-3.87561	1.14088	-3.27442	-4.55505	-1.99379	-4.02005	-5.21723	-2.82287	-4.29624	-5.61383	-2.97866	-1.67671	-5.75231	2.0461	-0.932287	0.372836	0.815474	-2.03048	-7.14415	1.73281	-1.25197	0.238665	0.577483	1.21099	-2.97147	4.35768	0.332459	0.746308	0.947284
NM_144845	223337	17178	UDP glycosyltransferases 3 family, polypeptide A2	Ugt3a2	1	15	9335550	9370955	-3.49901	0.908204	-2.90291	-3.87589	-1.92994	-3.6471	-4.55667	-2.73753	-3.90999	-4.91104	-2.90894	-1.67503	-4.27353	1.52315	-1.2247	0.248356	0.815474	-2.00983	-5.22704	1.29401	-1.62407	0.134977	0.554178	1.19988	-2.20483	3.17432	0.41651	0.685709	0.936891
NM_008409	16431	21773	integral membrane protein 2A	Itm2a	-1	X	107397099	107403376	-0.0126213	0.495004	0.392039	0.0921312	0.691948	-0.350867	-0.631232	-0.0705015	0.00552478	-0.303039	0.314088	-1.67354	-2.23366	-1.25388	-3.96638	0.00258338	0.213298	-1.30723	-1.7551	1.02706	-2.02218	0.0703095	0.554178	-1.28022	-1.7279	1.05427	-1.83185	0.0964445	0.763082
NM_001159731 | NM_009107	20183	503	retinoid X receptor gamma	Rxrg	1	1	167598384	167639623	-3.06771	0.442361	-2.5802	-2.91763	-2.24276	-3.32295	-3.63839	-3.0075	-3.23617	-3.58334	-2.889	-1.67336	-2.31557	-1.20926	-3.5245	0.00537482	0.278183	-1.57568	-2.19496	-1.13112	-3.05026	0.012049	0.554178	-1.06199	-1.48817	1.3195	-0.396416	0.700005	0.94085
NM_008567	17219	957	minichromosome maintenance complex component 6	Mcm6	-1	1	128331590	128359664	-0.255652	0.480507	-0.0152381	-0.364624	0.334148	-0.757336	-1.08395	-0.430718	0.131039	-0.22843	0.490508	-1.67261	-2.34131	-1.19489	-3.40099	0.00662083	0.297504	1.10671	-1.27357	1.55988	0.656923	0.525847	0.761954	-1.85109	-2.62512	-1.30529	-3.91961	0.00278866	0.601346
NM_207707 | NM_010157	13983	15356	estrogen receptor 2 (beta)	Esr2	-1	12	76120419	76177259	-3.7167	0.459908	-3.33026	-3.73318	-2.92733	-4.07095	-4.44762	-3.69428	-3.66034	-4.07489	-3.24578	-1.67097	-2.46273	-1.13376	-2.94347	0.0144799	0.378196	-1.25708	-1.86751	1.18178	-1.28539	0.227213	0.568372	-1.32925	-1.98873	1.12555	-1.57093	0.146827	0.764126
NR_045775	100504249	9858	predicted gene 15350	Gm15350	-1	8	12828335	12833865	-1.97256	0.501972	-1.63052	-2.04448	-1.21657	-2.3711	-2.75809	-1.98412	-1.81641	-2.24231	-1.3905	-1.67085	-2.48884	-1.1217	-2.8646	0.0165896	0.396076	-1.13751	-1.70829	1.32023	-0.70457	0.496928	0.740653	-1.46886	-2.22199	1.02987	-2.06563	0.0653586	0.763082
NM_138951	192653	11751	tetratricopeptide repeat domain 36	Ttc36	-1	9	44799397	44803072	-1.99467	0.856106	-1.46812	-2.3202	-0.616045	-2.20864	-3.00519	-1.41209	-2.25375	-3.13041	-1.37708	-1.67078	-3.79438	1.35926	-1.39157	0.193799	0.76324	-1.72384	-3.98122	1.33975	-1.4467	0.178152	0.554178	1.03176	-2.27215	2.41876	0.0816001	0.936552	0.986603
NM_172450	207819	18868	RIKEN cDNA 4930539E08 gene	4930539E08Rik	-1	17	28896392	28915324	-4.12671	0.638451	-3.83226	-4.47327	-3.19125	-4.57135	-5.17059	-3.97211	-3.86535	-4.52486	-3.20585	-1.66912	-3.09365	1.11044	-1.84621	0.0941959	0.643934	-1.0232	-1.92059	1.83447	-0.0810035	0.937014	0.973041	-1.63127	-3.0966	1.16368	-1.69781	0.119946	0.763082
NM_013547 | NR_027778	15233	18159	homogentisate 1, 2-dioxygenase	Hgd	1	16	37580153	37632020	-3.08784	0.779677	-2.57041	-3.41236	-1.72845	-3.30911	-4.0962	-2.52202	-3.32868	-4.19493	-2.46242	-1.66867	-3.75285	1.34779	-1.40484	0.189932	0.761658	-1.69146	-3.86779	1.35189	-1.41311	0.187552	0.554178	1.01366	-2.28943	2.3524	0.0358319	0.972111	0.994649
NM_177914	331374	20960	diacylglycerol kinase kappa	Dgkk	1	X	6779306	6948363	-4.59899	0.574825	-4.08475	-4.63108	-3.53841	-4.82337	-5.3341	-4.31263	-4.83276	-5.39487	-4.27066	-1.66858	-2.82326	1.01404	-2.16477	0.0552727	0.555278	-1.67948	-2.87248	1.01837	-2.1483	0.0568385	0.554178	1.00653	-1.71561	1.7381	0.0265068	0.979367	0.996363
NM_172301	268697	16327	cyclin B1	Ccnb1	-1	13	100778650	100786570	-2.8317	0.71126	-2.61805	-3.32748	-1.90863	-3.35639	-4.01958	-2.69319	-2.38948	-3.11938	-1.65958	-1.66824	-3.30252	1.18666	-1.66645	0.126145	0.701952	1.17168	-1.71338	2.35217	0.505547	0.623973	0.825349	-1.95464	-3.97316	1.03992	-2.10101	0.0615731	0.763082
NM_011044	18534	2148	phosphoenolpyruvate carboxykinase 1, cytosolic	Pck1	1	2	173153048	173159273	-3.16417	1.42686	-2.76144	-4.41898	-1.1039	-3.49826	-5.0478	-1.94873	-3.14928	-4.85466	-1.44391	-1.6665	-8.21798	2.95905	-0.711783	0.492637	0.822922	-1.30844	-6.66662	3.89404	-0.367142	0.721053	0.881328	-1.27366	-6.681	4.11846	-0.324554	0.752109	0.94792
NM_009925	12813	12205	collagen, type X, alpha 1	Col10a1	1	10	34389981	34397085	-1.92379	0.580857	-1.62117	-2.12731	-1.11503	-2.35753	-2.83069	-1.88438	-1.68422	-2.20497	-1.16348	-1.66597	-2.71186	-1.02346	-2.32955	0.0417296	0.516804	-1.04468	-1.71757	1.5738	-0.195481	0.848875	0.9364	-1.59473	-2.64531	1.04017	-2.05067	0.0670244	0.763082
NM_016681	50883	5787	checkpoint kinase 2	Chek2	1	5	110839979	110874145	-1.67726	0.528064	-1.40978	-1.88238	-0.93718	-2.14549	-2.5873	-1.70369	-1.35945	-1.84568	-0.87321	-1.66522	-2.62451	-1.05656	-2.49267	0.0315278	0.478985	1.0355	-1.53629	1.64731	0.167103	0.870571	0.94499	-1.72434	-2.76598	-1.07497	-2.56393	0.0278824	0.732023
NM_031164	14060	425	coagulation factor XIII, beta subunit	F13b	1	1	139501702	139523752	-3.74566	0.786611	-3.23578	-4.09101	-2.38056	-3.97078	-4.77027	-3.17129	-3.97414	-4.85405	-3.09424	-1.66439	-3.79134	1.36862	-1.37611	0.198391	0.768697	-1.66828	-3.86482	1.38865	-1.35466	0.204914	0.557713	1.00233	-2.34621	2.35718	0.00606344	0.99528	0.999116
NM_010452	15400	6861	homeobox A3	Hoxa3	-1	6	52169062	52213336	-2.5408	0.710591	-2.17543	-2.90813	-1.44273	-2.90943	-3.59438	-2.22447	-2.44538	-3.19923	-1.69154	-1.66324	-3.36722	1.2172	-1.60404	0.13934	0.71996	-1.20577	-2.4766	1.70344	-0.578109	0.575793	0.795661	-1.3794	-2.8699	1.50829	-0.976293	0.351617	0.892981
NM_008958	19207	4449	patched 2	Ptch2	1	4	117096075	117116101	-3.1018	0.504712	-2.78092	-3.23046	-2.33138	-3.51414	-3.93438	-3.09389	-2.90725	-3.36977	-2.44474	-1.66234	-2.56246	-1.07841	-2.61165	0.0256778	0.451143	-1.09152	-1.69753	1.4248	-0.440967	0.668482	0.854184	-1.52296	-2.38727	1.02925	-2.08108	0.0636788	0.763082
NR_040374	319487	18094	RIKEN cDNA A230028O05 gene	A230028O05Rik	1	16	25059639	25069058	-3.53372	0.575616	-2.94813	-3.39938	-2.49689	-3.67998	-4.10182	-3.25814	-3.93649	-4.40075	-3.47222	-1.66076	-2.56422	-1.07562	-2.5969	0.0263402	0.453882	-1.98392	-3.09056	-1.27353	-3.43671	0.00623245	0.495131	1.19458	-1.31443	1.87573	0.876279	0.401144	0.892981
NM_010406	15139	2371	hemolytic complement	Hc	-1	2	34983331	35061438	-4.22658	1.26237	-3.64496	-5.08715	-2.20276	-4.37668	-5.7249	-3.02846	-4.62057	-6.10439	-3.13675	-1.66063	-6.65583	2.41356	-0.812406	0.435202	0.815474	-1.96648	-8.10906	2.09696	-1.06144	0.313095	0.618895	1.18418	-3.57154	5.00832	0.260688	0.799546	0.951983
NM_177776	276829	14318	smoothelin-like 2	Smtnl2	-1	11	72389164	72411713	0.76895	0.410739	1.17912	0.850428	1.50782	0.449057	0.14178	0.756334	0.758642	0.42046	1.09682	-1.65872	-2.27608	-1.2088	-3.55645	0.00509385	0.272681	-1.33837	-1.84845	1.03194	-2.00723	0.0720942	0.554178	-1.23935	-1.72159	1.12084	-1.4519	0.176733	0.771734
NM_001160304 | NM_001029977 | NM_001160303	214403	1016	predicted gene 4788	Gm4788	-1	1	139697623	139781243	-2.51126	0.917875	-2.07357	-3.08606	-1.06108	-2.80297	-3.74949	-1.85646	-2.58431	-3.62602	-1.5426	-1.65796	-4.39399	1.5985	-1.15353	0.275138	0.815474	-1.42479	-3.85217	1.89761	-0.791509	0.446752	0.713569	-1.16365	-3.20256	2.3651	-0.332917	0.745973	0.947234
NM_144520	67815	14004	SEC14-like lipid binding 2	Sec14l2	-1	11	4097039	4123415	-1.43485	0.47484	-0.960186	-1.35459	-0.56578	-1.68948	-2.05818	-1.32077	-1.59121	-1.997	-1.18542	-1.65783	-2.42341	-1.1341	-2.96079	0.0140544	0.375796	-1.54867	-2.28151	-1.05122	-2.51042	0.030578	0.554178	-1.07049	-1.58801	1.38577	-0.384071	0.708851	0.941699
NM_001081224	71373	19900	proline rich 16	Prr16	1	18	51117733	51420044	-3.14684	0.560048	-2.74354	-3.25919	-2.2279	-3.47145	-3.95349	-2.9894	-3.14437	-3.6749	-2.61384	-1.65623	-2.72078	-1.0082	-2.26033	0.0469744	0.534371	-1.32027	-2.19104	1.25698	-1.21969	0.250169	0.58286	-1.25447	-2.10077	1.33493	-0.977797	0.350908	0.892981
NM_001164081 | NM_001164080 | NM_001136082 | NM_011589	21853	12617	timeless circadian clock 1	Timeless	1	10	128232065	128252941	-1.48511	0.495838	-1.23751	-1.61672	-0.858297	-1.96521	-2.31971	-1.61071	-1.13259	-1.52275	-0.742437	-1.656	-2.38559	-1.14954	-3.07271	0.0115932	0.35838	1.07543	-1.34958	1.56086	0.434112	0.673291	0.856364	-1.78092	-2.60205	-1.21891	-3.38467	0.00680641	0.637043
NM_001040434	209540	21369	retrotransposon Gag like 9	Rtl9	1	X	143099594	143104297	-4.25034	0.523308	-3.86059	-4.37687	-3.34432	-4.58769	-5.07033	-4.10506	-4.21839	-4.74957	-3.68722	-1.65531	-2.72091	-1.00703	-2.25507	0.0473983	0.535248	-1.28147	-2.12797	1.29583	-1.08743	0.302	0.611326	-1.29172	-2.16453	1.29725	-1.10267	0.295631	0.889632
NM_010858	17896	13856	myosin, light polypeptide 4	Myl4	1	11	104550663	104595753	-2.44525	0.602657	-2.10777	-2.72191	-1.49364	-2.83278	-3.4069	-2.25867	-2.2983	-2.93016	-1.66644	-1.65292	-2.98537	1.09269	-1.8903	0.0875867	0.631846	-1.14118	-2.08622	1.60196	-0.486782	0.636755	0.833058	-1.44843	-2.67661	1.27582	-1.34161	0.208971	0.809013
NM_008046	14313	16361	follistatin	Fst	-1	13	114452290	114458951	-2.05062	0.458581	-1.66919	-2.0919	-1.24649	-2.39375	-2.7889	-1.99859	-2.00315	-2.43805	-1.56825	-1.65239	-2.48216	-1.10001	-2.74462	0.0204085	0.426068	-1.26046	-1.90927	1.20173	-1.23964	0.243008	0.579941	-1.31094	-2.00051	1.16407	-1.42444	0.184335	0.779776
NM_008277	15445	6490	4-hydroxyphenylpyruvic acid dioxygenase	Hpd	-1	5	123171807	123182727	-2.9365	1.19174	-2.31553	-3.64658	-0.984474	-3.03839	-4.28271	-1.79408	-3.4301	-4.79956	-2.06063	-1.65046	-5.94388	2.18203	-0.869585	0.404625	0.815474	-2.16531	-8.00539	1.70744	-1.31388	0.217811	0.564898	1.31194	-2.88467	4.96506	0.453641	0.659633	0.929521
NM_016974	13170	8275	D site albumin promoter binding protein	Dbp	1	7	45705088	45710203	0.646165	1.46465	1.16541	0.189146	2.14167	0.442595	-0.470053	1.35524	0.381383	-0.623057	1.38582	-1.6504	-4.22406	1.55079	-1.18552	0.262829	0.815474	-1.72193	-4.4928	1.51525	-1.2601	0.235836	0.575695	1.04334	-2.544	2.7693	0.0966549	0.924883	0.983299
NM_010253	14419	20630	galanin	Gal	-1	19	3409915	3414544	3.98839	0.42005	4.398	4.04699	4.74902	3.67523	3.34709	4.00337	3.97024	3.60909	4.33138	-1.65035	-2.31378	-1.17714	-3.29705	0.00789882	0.322576	-1.34515	-1.89899	1.0495	-1.91215	0.0844738	0.554178	-1.22689	-1.74274	1.15777	-1.29557	0.223817	0.824261
NM_001276710	11611	297	alanine-glyoxylate aminotransferase	Agxt	1	1	93135240	93145421	-3.28376	0.734075	-2.84113	-3.64848	-2.03377	-3.56296	-4.31771	-2.80821	-3.37739	-4.20805	-2.54674	-1.64928	-3.58773	1.31897	-1.43159	0.182329	0.755504	-1.45022	-3.20533	1.52408	-1.04222	0.321503	0.62196	-1.13726	-2.5495	1.97121	-0.35431	0.730358	0.943319
NM_013555	15438	1555	homeobox D9	Hoxd9	1	2	74697727	74700208	-3.32658	0.450555	-3.13063	-3.29636	-2.9649	-3.85213	-4.00706	-3.6972	-2.86559	-3.03611	-2.69508	-1.64889	-1.93409	-1.40575	-6.97084	3.57036421573779e-05	0.0308073	1.20167	1.02113	1.41413	2.50929	0.0306379	0.554178	-1.98142	-2.33854	-1.67884	-9.17625	3.12537981218363e-06	0.0730276
NM_177303	320974	2852	leucine rich repeat neuronal 4	Lrrn4	-1	2	132868305	132880891	-1.23324	1.03611	-0.966713	-2.04352	0.110096	-1.68758	-2.69422	-0.680937	-0.931836	-2.03972	0.176049	-1.64817	-4.64704	1.7107	-1.07192	0.308583	0.815474	1.02447	-2.81123	2.9505	0.050821	0.960455	0.983607	-1.6885	-4.9557	1.73821	-1.0819	0.304335	0.892981
NM_026993	69219	3577	dimethylarginine dimethylaminohydrolase 1	Ddah1	1	3	145758675	145894277	-2.67884	0.57603	-2.37909	-2.92207	-1.83611	-3.09945	-3.60705	-2.59185	-2.45281	-3.01146	-1.89415	-1.6476	-2.77877	1.02365	-2.12429	0.0591968	0.565261	-1.05242	-1.79408	1.6198	-0.213013	0.835535	0.931665	-1.56553	-2.69433	1.09933	-1.83584	0.0958156	0.763082
NM_028499	73314	4791	leucine rich repeat containing 69	Lrrc69	-1	4	14623620	14796060	-2.63039	0.413616	-2.24874	-2.57579	-1.9217	-2.96847	-3.2742	-2.66274	-2.58943	-2.92592	-2.25295	-1.64687	-2.25624	-1.20208	-3.52379	0.00538126	0.278183	-1.26636	-1.74616	1.08885	-1.63455	0.132742	0.554178	-1.30047	-1.80351	1.0664	-1.78659	0.103864	0.763082
NM_146241	237553	13022	TRH-degrading enzyme	Trhde	-1	10	114398823	114802307	-3.1872	0.608253	-2.89929	-3.46676	-2.33182	-3.61845	-4.14895	-3.08796	-2.93604	-3.51989	-2.35219	-1.64623	-2.84268	1.04894	-2.02924	0.0694822	0.596493	-1.0258	-1.79127	1.7023	-0.101611	0.921045	0.965995	-1.60482	-2.83042	1.099	-1.85377	0.09303	0.763082
NM_001012306 | NM_001161743 | NM_001161745 | NM_001161742 | NM_001161744	15494	3919	hydroxy-delta-5-steroid dehydrogenase, 3 beta- and steroid delta-isomerase 3	Hsd3b3	-1	3	98741523	98763127	-2.47267	0.797463	-1.88788	-2.70488	-1.07089	-2.60647	-3.37022	-1.84272	-2.89019	-3.73076	-2.04962	-1.64557	-3.61303	1.33426	-1.40835	0.188919	0.761658	-2.0032	-4.46968	1.11385	-1.92498	0.0826945	0.554178	1.21733	-1.85939	2.75542	0.535339	0.603948	0.918865
NM_030187	78801	15091	adenylate kinase 7	Ak7	1	12	105705976	105782447	-2.09728	0.594451	-1.78033	-2.3864	-1.17427	-2.4987	-3.06527	-1.93213	-1.91246	-2.53601	-1.2889	-1.64532	-2.94865	1.08924	-1.89791	0.086491	0.629073	-1.09591	-1.98764	1.65497	-0.342073	0.739275	0.890528	-1.50133	-2.75207	1.22098	-1.4911	0.166348	0.765588
NM_080434	66113	11121	apolipoprotein A-V	Apoa5	1	9	46268633	46271919	-3.47203	1.18367	-2.86258	-4.19046	-1.5347	-3.58088	-4.82223	-2.33953	-3.9454	-5.3116	-2.57919	-1.64524	-5.90703	2.18228	-0.866154	0.406417	0.815474	-2.11816	-7.80675	1.74001	-1.27949	0.229202	0.569827	1.28745	-2.93024	4.85694	0.423162	0.681004	0.935859
NM_010848 | NM_001198914	17863	12706	myeloblastosis oncogene	Myb	-1	10	21124935	21160984	-1.77205	0.750089	-1.44637	-2.27328	-0.619465	-2.1627	-2.93573	-1.38968	-1.6094	-2.46018	-0.758634	-1.643	-3.64198	1.34916	-1.38709	0.19512	0.764652	-1.11964	-2.52266	2.01235	-0.309359	0.763307	0.900984	-1.46744	-3.35462	1.55785	-1.03146	0.326279	0.892981
NM_001080708	69553	3012	RIPOR family member 3	Ripor3	-1	2	167980164	168010618	-2.68205	0.818499	-2.27319	-3.11637	-1.43	-2.98921	-3.77745	-2.20097	-2.70698	-3.5745	-1.83946	-1.64265	-3.69871	1.37076	-1.35973	0.203357	0.771971	-1.35078	-3.0925	1.69489	-0.807232	0.438043	0.709652	-1.21608	-2.82562	1.9107	-0.515984	0.61692	0.923182
NM_008769	18416	20999	ornithine transcarbamylase	Otc	1	X	10252305	10321024	-3.60615	0.921571	-3.06682	-4.08727	-2.04636	-3.78248	-4.73644	-2.82852	-3.92506	-4.97497	-2.87515	-1.64224	-4.38585	1.62623	-1.12295	0.287321	0.815474	-1.81283	-4.93985	1.50313	-1.31965	0.215946	0.563461	1.10388	-2.51312	3.06236	0.215389	0.833731	0.955073
NM_178192	326619	16036	histone cluster 1, H4a	Hist1h4a	-1	13	23760692	23761230	0.178601	0.534362	0.490056	-0.0191966	0.999308	-0.225143	-0.701211	0.250925	0.371827	-0.152123	0.895776	-1.64171	-2.68038	-1.00553	-2.24876	0.0479115	0.535942	-1.0854	-1.78999	1.51939	-0.36428	0.723125	0.882233	-1.51254	-2.5168	1.10011	-1.80705	0.100447	0.763082
NR_045339 | NR_045338	70523	12500	RIKEN cDNA 5730420D15 gene	5730420D15Rik	1	10	95417375	95428640	-2.44175	0.549036	-2.15744	-2.68585	-1.62902	-2.87257	-3.36655	-2.37859	-2.18752	-2.73119	-1.64385	-1.64164	-2.73016	1.01306	-2.167	0.0550632	0.555278	-1.02107	-1.7159	1.64581	-0.0893308	0.930557	0.970428	-1.60776	-2.727	1.05498	-1.99847	0.073159	0.763082
NM_007721	12777	14599	chemokine (C-C motif) receptor 10	Ccr10	-1	11	101172997	101175443	-2.71142	0.734361	-2.08379	-2.72252	-1.44506	-2.79848	-3.39559	-2.20137	-3.23024	-3.8874	-2.57307	-1.64113	-3.0351	1.12691	-1.79162	0.103013	0.658793	-2.21368	-4.14587	-1.18199	-2.8163	0.0180322	0.554178	1.34888	-1.40409	2.55471	1.04202	0.32159	0.892981
NM_008998 | NM_001159725	19329	890	RAB17, member RAS oncogene family	Rab17	-1	1	90958133	90969661	-1.35982	0.644892	-1.10765	-1.75519	-0.460118	-1.82225	-2.42759	-1.21691	-1.03395	-1.70017	-0.36773	-1.64103	-3.06074	1.13657	-1.76705	0.107224	0.665076	1.05241	-1.79502	1.98812	0.178587	0.861777	0.941193	-1.72704	-3.29984	1.10634	-1.87664	0.0895878	0.763082
NM_001024719	545288	20856	cytochrome P450, family 2, subfamily c, polypeptide 67	Cyp2c67	-1	19	39608842	39649051	-3.42207	0.753249	-2.92481	-3.73977	-2.10986	-3.63783	-4.39968	-2.87598	-3.64964	-4.48811	-2.81117	-1.63923	-3.59204	1.33679	-1.40093	0.191065	0.761758	-1.6527	-3.68024	1.34737	-1.39555	0.192632	0.55418	1.00822	-2.24046	2.27745	0.0223443	0.982607	0.997461
NM_010050	13371	15427	deiodinase, iodothyronine, type II	Dio2	-1	12	90724552	90738438	-3.08266	0.672779	-2.77992	-3.50083	-2.05901	-3.49286	-4.16679	-2.81892	-2.87265	-3.61437	-2.13093	-1.63914	-3.28097	1.22115	-1.58351	0.143942	0.724008	-1.06639	-2.16509	1.9039	-0.201837	0.844033	0.934708	-1.53709	-3.1605	1.33769	-1.32619	0.213848	0.815255
NM_178609	52679	12534	E2F transcription factor 7	E2f7	1	10	110745439	110787384	-3.65828	0.662543	-3.37583	-3.98749	-2.76417	-4.08876	-4.66056	-3.51696	-3.40264	-4.03196	-2.77333	-1.63913	-2.95343	1.09926	-1.86631	0.0911269	0.638271	-1.01876	-1.85791	1.79011	-0.0687881	0.946495	0.977191	-1.60894	-2.96589	1.1457	-1.72917	0.114024	0.763082
NM_009144	20319	3240	secreted frizzled-related protein 2	Sfrp2	1	3	83766321	83774316	-2.34938	0.685146	-2.21012	-2.78434	-1.63589	-2.92272	-3.45952	-2.38591	-1.77196	-2.36276	-1.18116	-1.63875	-2.84824	1.06059	-1.98706	0.0745685	0.607355	1.35487	-1.29742	2.38166	1.19727	0.258419	0.588943	-2.2203	-3.94248	-1.25042	-3.08925	0.0112686	0.651738
NM_013485	12279	17167	complement component 9	C9	1	15	6445327	6498751	-3.45633	0.752664	-2.96069	-3.77558	-2.1458	-3.67237	-4.43416	-2.91057	-3.68191	-4.52032	-2.8435	-1.63771	-3.5885	1.33795	-1.3984	0.1918	0.761876	-1.64858	-3.67084	1.35066	-1.38872	0.194641	0.555379	1.00664	-2.24384	2.27374	0.0180627	0.985939	0.997854
NM_001161516 | NM_178788 | NM_001161515 | NR_027759	320685	10012	dCMP deaminase	Dctd	1	8	48099092	48153233	-1.34451	0.529766	-0.957927	-1.39541	-0.520449	-1.668	-2.07697	-1.25903	-1.32672	-1.77683	-0.876621	-1.63588	-2.49256	-1.07364	-2.59892	0.0262485	0.453482	-1.29128	-1.98454	1.1902	-1.32274	0.214953	0.563087	-1.26687	-1.96204	1.22248	-1.20253	0.256464	0.863074
NM_011769	22776	8869	zinc finger, imprinted 1	Zim1	-1	7	6671269	6696450	-2.29874	0.684056	-1.8513	-2.5812	-1.1214	-2.56112	-3.24345	-1.87878	-2.4182	-3.16916	-1.66723	-1.6356	-3.30234	1.23444	-1.55715	0.150046	0.727381	-1.48134	-3.03423	1.38274	-1.21867	0.250542	0.58286	-1.10414	-2.29077	1.87904	-0.301837	0.768871	0.951605
NM_016674	12737	18417	claudin 1	Cldn1	-1	16	26356642	26371841	-2.72596	0.656814	-2.26319	-2.9229	-1.60349	-2.97201	-3.58872	-2.35529	-2.88117	-3.55992	-2.20243	-1.63446	-3.08442	1.15458	-1.72041	0.115651	0.679429	-1.53473	-2.93413	1.24571	-1.46984	0.171914	0.554178	-1.06498	-2.05978	1.81608	-0.212247	0.836117	0.955073
NM_013538	14793	7156	cell division cycle associated 3	Cdca3	1	6	124829547	124833701	-2.4145	0.844442	-2.19852	-3.11568	-1.28136	-2.90506	-3.76245	-2.04767	-2.01727	-2.96089	-1.07364	-1.63189	-3.94567	1.48163	-1.23351	0.245193	0.815474	1.13387	-2.17131	2.79156	0.31009	0.762767	0.900984	-1.85034	-4.62944	1.35214	-1.49217	0.166071	0.76555
NM_009657	11676	13599	aldolase C, fructose-bisphosphate	Aldoc	1	11	78322968	78327781	-0.896702	0.506814	-0.572422	-1.00719	-0.137655	-1.27812	-1.68455	-0.871679	-0.744217	-1.19153	-0.296902	-1.63093	-2.47854	-1.07318	-2.59901	0.0262445	0.453482	-1.12646	-1.72663	1.36072	-0.620006	0.548921	0.778552	-1.44784	-2.23623	1.06679	-1.89301	0.087195	0.763082
NM_007528	12029	14291	B cell CLL/lymphoma 6, member B	Bcl6b	-1	11	70224128	70229798	-1.98655	0.374429	-1.63688	-1.9187	-1.35506	-2.3423	-2.60575	-2.07884	-1.89153	-2.18148	-1.60157	-1.63062	-2.13881	-1.24318	-4.00799	0.00241404	0.211131	-1.19305	-1.57358	1.10554	-1.41781	0.186212	0.554178	-1.36677	-1.81166	-1.03113	-2.46567	0.0330287	0.755577
NM_175563	270906	14441	proline rich 11	Prr11	-1	11	87089153	87108708	-3.01096	0.661507	-2.80509	-3.45652	-2.15365	-3.50971	-4.11869	-2.90072	-2.59339	-3.26362	-1.92316	-1.62972	-3.05107	1.14876	-1.73195	0.113512	0.677524	1.15805	-1.63754	2.19606	0.509898	0.621028	0.823212	-1.88729	-3.62012	1.01636	-2.16834	0.0549385	0.763082
NM_015776	50530	7131	microfibrillar associated protein 5	Mfap5	1	6	122505845	122529290	-0.303184	0.660271	-0.00156361	-0.595052	0.591925	-0.705563	-1.26038	-0.150748	-0.101831	-0.712448	0.508786	-1.62901	-2.88431	1.0869	-1.89937	0.086283	0.629073	-1.07197	-1.92036	1.67115	-0.265088	0.796249	0.914977	-1.51964	-2.75083	1.19119	-1.56814	0.147475	0.765049
NM_001081174	76166	4645	ciliogenesis and planar polarity effector 2	Cplane2	1	4	141213956	141226756	-2.21831	0.65701	-2.03869	-2.62688	-1.4505	-2.74102	-3.29088	-2.19116	-1.74453	-2.3497	-1.13937	-1.62713	-2.8663	1.08263	-1.91192	0.084506	0.623723	1.22617	-1.45341	2.18518	0.784705	0.450555	0.716559	-1.99513	-3.59247	-1.10803	-2.61159	0.0256806	0.716401
NM_023734	74116	18874	peptidase inhibitor 16	Pi16	1	17	29317680	29330593	0.317703	0.552144	0.645743	0.178129	1.11336	-0.0551779	-0.492321	0.381965	0.455764	-0.0253457	0.936874	-1.62554	-2.54971	-1.03635	-2.4001	0.036972	0.50133	-1.14075	-1.80587	1.38774	-0.637471	0.537933	0.770417	-1.42498	-2.27442	1.12009	-1.68436	0.12257	0.763082
NM_008290	15486	10336	hydroxysteroid (17-beta) dehydrogenase 2	Hsd17b2	1	8	117701904	117759027	-3.14404	0.735725	-2.65336	-3.44676	-1.85996	-3.35357	-4.09527	-2.61187	-3.3728	-4.18909	-2.5565	-1.62474	-3.48718	1.32102	-1.41313	0.187546	0.761329	-1.64654	-3.58969	1.32408	-1.42279	0.1848	0.554178	1.01342	-2.18145	2.24038	0.0373612	0.970922	0.994443
NM_015734	12831	1361	collagen, type V, alpha 1	Col5a1	1	2	27886425	28039514	0.0457008	0.514677	0.427392	0.0856933	0.769091	-0.272063	-0.591496	0.0473695	0.0612143	-0.290346	0.412775	-1.62389	-2.25636	-1.16871	-3.27767	0.00816392	0.322899	-1.28893	-1.80305	1.08529	-1.68148	0.123139	0.554178	-1.25987	-1.773	1.11701	-1.50354	0.163166	0.76555
NM_178212	319192	3391	histone cluster 2, H2aa2	Hist2h2aa2	-1	3	96239749	96240276	-0.540548	0.639481	-0.184754	-0.751987	0.382478	-0.883991	-1.41426	-0.353721	-0.467037	-1.05064	0.116566	-1.62365	-2.80305	1.06328	-1.97384	0.0762338	0.611924	-1.21612	-2.12311	1.43556	-0.780846	0.452722	0.718223	-1.33511	-2.35416	1.3207	-1.13313	0.283221	0.885866
NM_013459	11537	12391	complement factor D (adipsin)	Cfd	1	10	79890853	79892655	-2.23874	1.12423	-2.01047	-3.19156	-0.829381	-2.70915	-3.81327	-1.60502	-1.879	-3.09417	-0.663823	-1.62302	-5.05934	1.92065	-0.947205	0.365543	0.815474	1.09541	-2.91278	3.49512	0.17466	0.864782	0.942599	-1.77787	-5.79146	1.83226	-1.08349	0.30366	0.892981
NM_001253857 | NM_027384	52463	12827	tet methylcytosine dioxygenase 1	Tet1	-1	10	62804570	62908996	-1.70424	0.355179	-1.25719	-1.46817	-1.04622	-1.95437	-2.15159	-1.75714	-1.83864	-2.0557	-1.62157	-1.62132	-1.98642	-1.32333	-5.29122	0.000335038	0.103488	-1.49635	-1.84094	-1.21625	-4.32431	0.00145242	0.332718	-1.08352	-1.33799	1.13967	-0.845593	0.417271	0.892981
NM_001014761	72821	11109	sodium channel, voltage-gated, type II, beta	Scn2b	1	9	45117782	45130070	-1.85588	0.426929	-1.47236	-1.77097	-1.17374	-2.16943	-2.44859	-1.89027	-1.84747	-2.1547	-1.54024	-1.62121	-2.16112	-1.21618	-3.73777	0.00376355	0.24564	-1.29694	-1.73907	1.0339	-1.97102	0.0765939	0.554178	-1.25003	-1.68497	1.07834	-1.66204	0.12704	0.763082
NM_026543	68067	13304	MRN complex interacting protein	Mrnip	1	11	50174444	50200115	-1.21351	0.807992	-1.00081	-1.86546	-0.136155	-1.69705	-2.50536	-0.888747	-0.821769	-1.71137	0.0678358	-1.62029	-3.72453	1.41869	-1.28935	0.225886	0.797814	1.13213	-2.06533	2.64716	0.324895	0.751859	0.897009	-1.83437	-4.35474	1.29416	-1.56049	0.149261	0.76516
NM_011776	22788	5951	zona pellucida glycoprotein 3	Zp3	1	5	135980099	135988624	-3.0174	0.447679	-2.78386	-3.08036	-2.48736	-3.48006	-3.75724	-3.20288	-2.67263	-2.97768	-2.36757	-1.62023	-2.15542	-1.21793	-3.75977	0.00362873	0.242254	1.08015	-1.23883	1.44537	0.588634	0.568976	0.791304	-1.75009	-2.35405	-1.30109	-4.19793	0.00177646	0.601346
NM_013786	27400	13082	hydroxysteroid (17-beta) dehydrogenase 6	Hsd17b6	-1	10	127990936	128007611	-3.27209	0.732758	-2.7856	-3.57692	-1.99428	-3.48177	-4.22153	-2.74202	-3.49646	-4.31062	-2.68231	-1.6202	-3.47049	1.32207	-1.40868	0.188823	0.761658	-1.63678	-3.56114	1.32926	-1.40953	0.188578	0.554178	1.01023	-2.18378	2.2287	0.0286144	0.977727	0.996121
NM_001004187 | NM_028129	434234	8621	RNA exonuclease 5	Rexo5	1	7	119794006	119848943	-2.21318	0.65321	-1.90109	-2.60543	-1.19676	-2.59616	-3.2546	-1.93772	-2.04655	-2.77122	-1.32189	-1.61895	-3.18928	1.21681	-1.58013	0.144713	0.724224	-1.10608	-2.20942	1.80593	-0.324045	0.752484	0.897205	-1.46368	-2.9601	1.38169	-1.20287	0.256337	0.862927
NR_033147	320197	5996	NA	NA	NA	NA	NA	NA	-3.1152	0.619649	-2.91176	-3.38939	-2.43413	-3.6059	-4.05241	-3.1594	-2.70526	-3.19668	-2.21384	-1.61792	-2.56235	-1.02159	-2.32705	0.0419091	0.516943	1.15389	-1.3855	1.84473	0.678375	0.512705	0.752882	-1.8669	-3.00976	-1.158	-2.90678	0.0154256	0.690752
NM_012012	26909	568	exonuclease 1	Exo1	1	1	175880581	175913489	-3.94904	0.717023	-3.85415	-4.44616	-3.26213	-4.54809	-5.10153	-3.99465	-3.2951	-3.9042	-2.686	-1.6177	-2.86022	1.09296	-1.87689	0.0895494	0.634337	1.47329	-1.21417	2.63548	1.48169	0.168793	0.554178	-2.38335	-4.30795	-1.31857	-3.26261	0.00837611	0.637043
NM_030198	78833	10230	GINS complex subunit 3 (Psf3 homolog)	Gins3	1	8	95633453	95645060	-2.16038	0.413333	-1.89426	-2.20292	-1.58561	-2.58805	-2.8766	-2.29951	-1.89191	-2.20948	-1.57435	-1.61753	-2.17716	-1.20175	-3.59915	0.00474196	0.267211	1.00163	-1.35199	1.35641	0.0119486	0.990698	0.996111	-1.62017	-2.20594	-1.18994	-3.47673	0.00582518	0.607639
NM_053269	114714	14443	RAD51 paralog C	Rad51c	-1	11	87376645	87404954	-2.19312	0.443271	-1.85332	-2.22494	-1.4817	-2.54589	-2.89329	-2.19849	-2.09195	-2.47429	-1.7096	-1.61616	-2.31124	-1.13012	-2.98412	0.0135009	0.372074	-1.17987	-1.69972	1.22098	-1.00755	0.337091	0.636215	-1.36978	-1.98621	1.05858	-1.88303	0.0886463	0.763082
NM_177161	320452	8449	procollagen-proline, 2-oxoglutarate 4-dioxygenase (proline 4-hydroxylase), alpha polypeptide III	P4ha3	1	7	100285520	100319699	-3.22943	0.499297	-2.89463	-3.37062	-2.41864	-3.58708	-4.03205	-3.1421	-3.11717	-3.6069	-2.62745	-1.61602	-2.5553	-1.022	-2.32936	0.0417431	0.516804	-1.16679	-1.86236	1.36797	-0.733601	0.479796	0.728796	-1.38502	-2.22922	1.1621	-1.52182	0.158585	0.76555
NM_028716	74016	2369	PHD finger protein 19	Phf19	-1	2	34893757	34914026	-2.93479	0.455903	-2.61328	-3.01	-2.21657	-3.30445	-3.67532	-2.93359	-2.79422	-3.20238	-2.38605	-1.61459	-2.36546	-1.10207	-2.78967	0.0188807	0.411693	-1.13362	-1.67385	1.30252	-0.715628	0.490359	0.734469	-1.42428	-2.11773	1.04395	-1.98262	0.0751236	0.763082
NM_197997	71643	3518	zinc finger, GRF-type containing 1	Zgrf1	1	3	127553489	127618023	-2.92701	0.593171	-2.68892	-3.22551	-2.15234	-3.37966	-3.88128	-2.87804	-2.59929	-3.15137	-2.04722	-1.61411	-2.70558	1.03847	-2.0612	0.0658474	0.585238	1.0641	-1.59199	1.80262	0.262091	0.798494	0.915867	-1.71756	-2.93715	-1.00439	-2.24186	0.048478	0.763082
NM_010011	13117	4428	cytochrome P450, family 4, subfamily a, polypeptide 10	Cyp4a10	1	4	115518264	115533649	-3.53835	0.888414	-3.01683	-3.9996	-2.03406	-3.70574	-4.62447	-2.78701	-3.85064	-4.86177	-2.83951	-1.61206	-4.15185	1.59765	-1.12242	0.287538	0.815474	-1.78238	-4.68034	1.47325	-1.33124	0.21224	0.56106	1.10566	-2.41628	2.95385	0.227291	0.824711	0.953416
NM_145379	211577	8814	MAS-related GPR, member F	Mrgprf	1	7	145300828	145309557	-1.46523	0.443492	-1.17802	-1.53737	-0.81867	-1.8664	-2.20233	-1.53047	-1.25098	-1.6207	-0.881259	-1.61147	-2.27748	-1.14023	-3.06734	0.0117006	0.35838	-1.05187	-1.49717	1.35315	-0.318575	0.756509	0.898691	-1.532	-2.19436	-1.06958	-2.64002	0.0244502	0.709693
NM_001080549	245596	21779	highly divergent homeobox	Hdx	-1	X	111569931	111697079	-3.53242	0.652691	-3.1143	-3.82233	-2.40626	-3.80213	-4.46403	-3.14023	-3.61341	-4.34189	-2.88494	-1.61086	-3.18467	1.22729	-1.55552	0.15043	0.727974	-1.41335	-2.83347	1.41846	-1.10609	0.294217	0.603301	-1.13975	-2.31353	1.78097	-0.410869	0.68971	0.938381
NM_010582	16425	2237	inter-alpha trypsin inhibitor, heavy chain 2	Itih2	-1	2	10094593	10131396	1.57229	0.421046	2.02548	1.93777	2.1132	1.33785	1.25585	1.41985	1.41217	1.32192	1.50241	-1.61064	-1.75255	-1.48023	-12.5527	1.65200122126902e-07	0.000988323	-1.52977	-1.66743	-1.40348	-10.9712	5.94276018163098e-07	0.00440925	-1.05286	-1.14938	1.03685	-1.30611	0.220342	0.821269
NM_178187	319166	16029	histone cluster 1, H2ae	Hist1h2ae	-1	13	23570517	23571220	-1.08785	0.695237	-0.876038	-1.55674	-0.19534	-1.56289	-2.19923	-0.926551	-0.705869	-1.40621	-0.00552541	-1.60977	-3.09984	1.19622	-1.61569	0.136787	0.716125	1.12519	-1.73452	2.19599	0.392255	0.702981	0.871841	-1.8113	-3.57753	1.09044	-1.94084	0.0805436	0.763082
NM_173008	269855	7873	scavenger receptor cysteine rich family, 5 domains	Ssc5d	1	7	4925785	4944826	-2.19117	0.607549	-1.82974	-2.38813	-1.27134	-2.51549	-3.03749	-1.99348	-2.1472	-2.72171	-1.5727	-1.60854	-2.75344	1.06417	-1.96642	0.0771836	0.611924	-1.24614	-2.15672	1.38886	-0.892079	0.393011	0.680333	-1.29082	-2.25604	1.354	-1.0167	0.332921	0.892981
NM_001037931	628416	17051	predicted gene 6878	Gm6878	-1	14	67304888	67314711	-2.78888	0.562112	-2.31713	-2.82208	-1.81218	-3.00094	-3.47299	-2.52889	-2.99556	-3.51509	-2.47603	-1.60637	-2.61186	1.01218	-2.16835	0.0549375	0.555221	-1.6004	-2.62818	1.02612	-2.10813	0.0608369	0.554178	-1.00373	-1.66301	1.65066	-0.0164058	0.987229	0.997998
NM_178210	319159	15576	histone cluster 1, H4j	Hist1h4j	1	13	21735064	21735837	1.11484	0.391166	1.47751	1.23764	1.71738	0.794988	0.570745	1.01923	1.15197	0.905173	1.39877	-1.60494	-2.02182	-1.27402	-4.55598	0.00100978	0.156092	-1.25313	-1.58611	1.01004	-2.12943	0.0586845	0.554178	-1.28074	-1.6279	-1.00762	-2.29411	0.0443396	0.763082
NR_038097	100036768	13883	predicted gene 11696	Gm11696	-1	11	109352835	109363654	-2.86138	0.718247	-2.4507	-3.18935	-1.71205	-3.13307	-3.82359	-2.44255	-2.93247	-3.69243	-2.1725	-1.60477	-3.26751	1.26879	-1.47921	0.169442	0.741521	-1.39645	-2.88506	1.47946	-1.02339	0.3299	0.629004	-1.14918	-2.40517	1.82126	-0.418649	0.684195	0.936432
NM_016687	20379	15562	secreted frizzled-related protein 4	Sfrp4	1	13	19623104	19632994	-1.77192	0.940192	-1.71125	-2.55963	-0.862875	-2.39352	-3.18661	-1.60043	-1.05558	-1.92844	-0.182724	-1.60466	-3.63127	1.41024	-1.2877	0.226438	0.797814	1.57534	-1.46071	3.62506	1.21266	0.252734	0.584902	-2.52789	-5.90426	-1.08231	-2.43108	0.0350549	0.760057
NM_007737	12832	744	collagen, type V, alpha 2	Col5a2	-1	1	45374321	45503282	-0.197305	0.453933	0.149854	-0.184107	0.483815	-0.532048	-0.844247	-0.219849	-0.126035	-0.469634	0.217565	-1.60425	-2.21253	-1.1632	-3.26945	0.0082791	0.323048	-1.21074	-1.68084	1.14664	-1.29622	0.223599	0.566797	-1.32502	-1.85031	1.0539	-1.87411	0.0899618	0.763082
NM_001164698 | NM_001164697 | NM_001164696 | NM_011177	19144	8211	kallikrein related-peptidase 6	Klk6	1	7	43824499	43832030	-1.66008	0.632584	-1.38342	-2.05283	-0.714001	-2.06457	-2.69036	-1.43878	-1.43112	-2.11985	-0.742382	-1.60342	-3.05426	1.18798	-1.62929	0.13386	0.711504	-1.03362	-1.99503	1.86738	-0.111808	0.913156	0.962071	-1.55127	-3.02958	1.25894	-1.45872	0.174889	0.770446
NM_019432	170706	943	transmembrane protein 37	Tmem37	-1	1	120067377	120074074	-1.25378	0.540096	-1.05806	-1.51178	-0.604348	-1.73758	-2.16173	-1.31343	-0.844748	-1.31156	-0.377939	-1.6016	-2.47877	-1.03484	-2.39809	0.0371002	0.501381	1.15935	-1.34695	1.81043	0.737702	0.477406	0.728675	-1.85681	-2.92277	-1.17962	-3.03346	0.0124021	0.661777
NM_080450	118446	6578	gap junction protein, gamma 3	Gjc3	-1	5	137953461	137963098	-4.11152	0.406568	-3.70768	-4.05776	-3.3576	-4.38596	-4.71322	-4.05869	-4.17233	-4.53251	-3.81214	-1.60022	-2.24149	-1.14242	-3.10233	0.0110185	0.354559	-1.37998	-1.94637	1.02207	-2.08256	0.0635199	0.554178	-1.1596	-1.64562	1.22381	-0.940686	0.368717	0.892981
NM_001143765	74075	9761	synaptonemal complex central element protein 1	Syce1	-1	7	140777229	140787852	-2.98005	0.703338	-2.62951	-3.40695	-1.85208	-3.30691	-4.03368	-2.58014	-2.92201	-3.72188	-2.12214	-1.59925	-3.38013	1.3216	-1.39517	0.192743	0.762163	-1.22476	-2.6286	1.75236	-0.590338	0.567876	0.790799	-1.30577	-2.84097	1.66623	-0.763195	0.46272	0.892981
NM_027395	70350	17568	brain abundant, membrane attached signal protein 1	Basp1	-1	15	25363277	25413764	-0.888491	0.442845	-0.634188	-1.00275	-0.265625	-1.30939	-1.65393	-0.96484	-0.616677	-0.995876	-0.237477	-1.59682	-2.27687	-1.11988	-2.93338	0.014734	0.380834	1.01221	-1.41895	1.45382	0.0745477	0.942024	0.975333	-1.61632	-2.33655	-1.11809	-2.89728	0.0156802	0.690752
NM_053206	272790	21761	melanoma antigen, family E, 2	Magee2	-1	X	104854952	104857267	-3.68973	0.406362	-3.28693	-3.63798	-2.93587	-3.96169	-4.28987	-3.63351	-3.7526	-4.11379	-3.39141	-1.59633	-2.23815	-1.13857	-3.07765	0.0114951	0.35838	-1.38096	-1.94963	1.02233	-2.08133	0.0636516	0.554178	-1.15596	-1.64207	1.22887	-0.91814	0.379849	0.892981
NM_027902	71753	17743	transmembrane serine protease 6	Tmprss6	-1	15	78439667	78468634	-2.07109	0.552206	-1.6726	-2.20393	-1.14127	-2.34732	-2.84402	-1.85061	-2.12429	-2.67095	-1.57763	-1.59628	-2.66219	1.04477	-2.03332	0.0690073	0.596295	-1.36764	-2.3049	1.23227	-1.33389	0.2114	0.560344	-1.16718	-1.98548	1.45745	-0.647053	0.53196	0.903995
NM_030218	78906	12387	mitotic spindle positioning	Misp	1	10	79820989	79830490	-1.64638	0.404529	-1.31876	-1.65278	-0.984735	-1.99189	-2.30414	-1.67963	-1.54213	-1.88579	-1.19847	-1.59453	-2.19925	-1.15609	-3.22682	0.00890358	0.334256	-1.16746	-1.62086	1.18921	-1.04932	0.318377	0.619449	-1.36581	-1.90738	1.02249	-2.07565	0.0642644	0.763082
NM_181416	228482	2738	Rho GTPase activating protein 11A	Arhgap11a	-1	2	113831492	113848661	-1.76978	0.561364	-1.57289	-2.06182	-1.08395	-2.24558	-2.70265	-1.78851	-1.37194	-1.87498	-0.868894	-1.59405	-2.55215	1.0044	-2.203	0.0517957	0.545435	1.14945	-1.40638	1.85816	0.644872	0.533316	0.767095	-1.83228	-2.98753	-1.12376	-2.75444	0.0200653	0.696646
NM_027402	384061	4532	fibronectin type III domain containing 5	Fndc5	1	4	129136999	129144593	-2.63151	0.694346	-2.13836	-2.84503	-1.4317	-2.81041	-3.47103	-2.1498	-2.90103	-3.62809	-2.17397	-1.59334	-3.14586	1.23915	-1.52278	0.158347	0.737265	-1.69663	-3.3968	1.18004	-1.69342	0.120797	0.554178	1.06483	-1.90367	2.15849	0.197677	0.847201	0.958318
NM_001159487 | NM_011255	19662	20852	retinol binding protein 4, plasma	Rbp4	-1	19	38116629	38125281	-0.186606	0.772778	0.254801	-0.577375	1.08698	-0.417043	-1.19499	0.360906	-0.339966	-1.19616	0.516226	-1.59311	-3.54934	1.39848	-1.29271	0.224766	0.796705	-1.51023	-3.42036	1.49964	-1.12144	0.287936	0.599139	-1.05488	-2.42424	2.17856	-0.142778	0.889261	0.974006
NM_009242	20692	14180	secreted acidic cysteine rich glycoprotein	Sparc	-1	11	55394500	55423183	2.42561	0.591888	2.7666	2.43935	3.09385	2.09654	1.79062	2.40246	2.49597	2.15927	2.83266	-1.59114	-2.18031	-1.16118	-3.2786	0.00815101	0.322899	-1.20634	-1.66373	1.14325	-1.29763	0.223133	0.566797	-1.31898	-1.82956	1.05164	-1.88154	0.0888654	0.763082
NM_007993	14118	2792	fibrillin 1	Fbn1	-1	2	125300594	125507993	0.907599	0.468034	1.2274	0.820939	1.63386	0.557433	0.177458	0.937408	1.02551	0.607316	1.4437	-1.59104	-2.35292	-1.07585	-2.63927	0.0244822	0.447358	-1.15021	-1.71468	1.29608	-0.779371	0.453552	0.718635	-1.38326	-2.07687	1.08543	-1.7752	0.10581	0.763082
NM_001190330 | NM_133960	102022	10243	carboxylesterase 2A	Ces2a	1	8	104734003	104741634	-3.24635	0.70158	-2.77858	-3.53531	-2.02185	-3.44737	-4.15479	-2.73995	-3.46285	-4.24142	-2.68428	-1.58974	-3.29373	1.30328	-1.41513	0.186976	0.760514	-1.60688	-3.3793	1.30875	-1.41882	0.185926	0.554178	1.01079	-2.10839	2.15412	0.0315304	0.975458	0.995422
NM_007813	13089	8070	cytochrome P450, family 2, subfamily b, polypeptide 13	Cyp2b13	1	7	26061497	26096197	-3.53148	0.707151	-3.06551	-3.83101	-2.30001	-3.73386	-4.44948	-3.01824	-3.74447	-4.53206	-2.95687	-1.58926	-3.32064	1.31472	-1.398	0.191916	0.761876	-1.60098	-3.39601	1.32494	-1.39168	0.193769	0.554921	1.00738	-2.13416	2.16576	0.0213531	0.983378	0.997627
NR_027619	17835	7129	NA	NA	NA	NA	NA	NA	-4.30306	0.956766	-3.77562	-4.8428	-2.70844	-4.4437	-5.44134	-3.44606	-4.6547	-5.75268	-3.55671	-1.58896	-4.43876	1.75808	-1.00239	0.339455	0.815474	-1.8392	-5.24707	1.55117	-1.2925	0.224836	0.566797	1.15749	-2.51135	3.36465	0.304783	0.76669	0.951605
NM_183249	66107	13653	WAP four-disulfide core domain 21	Wfdc21	1	11	83746940	83752642	-1.88507	0.819433	-1.48054	-2.39625	-0.564834	-2.14815	-3.00418	-1.29211	-1.96075	-2.90288	-1.01861	-1.58843	-3.83525	1.52004	-1.16738	0.269754	0.815474	-1.39494	-3.42943	1.76242	-0.822833	0.429513	0.707359	-1.13871	-2.84485	2.19398	-0.315475	0.758793	0.950417
NM_008216	15117	17261	hyaluronan synthase 2	Has2	-1	15	56665627	56694539	-3.45382	0.729436	-3.25297	-3.91805	-2.58788	-3.92003	-4.54178	-3.29829	-3.0719	-3.75618	-2.38762	-1.58784	-3.01201	1.19465	-1.60598	0.138912	0.71996	1.13372	-1.69527	2.17897	0.427174	0.678174	0.858882	-1.80017	-3.50049	1.08019	-1.9658	0.0772638	0.763082
NM_010403	15112	2854	hydroxyacid oxidase 1, liver	Hao1	-1	2	134497361	134554368	-3.61095	0.706013	-3.1463	-3.91087	-2.38173	-3.8131	-4.52785	-3.09835	-3.82292	-4.60956	-3.03628	-1.58755	-3.31411	1.31496	-1.39646	0.192367	0.762163	-1.59839	-3.38743	1.32588	-1.38858	0.19468	0.555379	1.00683	-2.13333	2.16258	0.0197996	0.984587	0.997627
NR_028385	791338	19191	NA	NA	NA	NA	NA	NA	-3.3865	0.655362	-3.05286	-3.74573	-2.35999	-3.71943	-4.36716	-3.07171	-3.30397	-4.01683	-2.5911	-1.5873	-3.0926	1.22746	-1.54044	0.154033	0.732187	-1.19012	-2.35065	1.65961	-0.568656	0.581954	0.799644	-1.33373	-2.66653	1.49903	-0.924347	0.376761	0.892981
NR_027969	68271	15804	NA	NA	NA	NA	NA	NA	-2.64585	0.432734	-2.29714	-2.67814	-1.91615	-2.96214	-3.31831	-2.60597	-2.59919	-2.99118	-2.2072	-1.58557	-2.28804	-1.09876	-2.7948	0.0187143	0.411693	-1.23289	-1.79253	1.17928	-1.24393	0.24149	0.578786	-1.28605	-1.88238	1.13812	-1.46853	0.172262	0.767094
NM_008406	16424	16831	inter-alpha trypsin inhibitor, heavy chain 1	Itih1	-1	14	30929180	30943289	-3.46392	1.17277	-3.01187	-4.37867	-1.64506	-3.67279	-4.95054	-2.39505	-3.65487	-5.06112	-2.24861	-1.5811	-5.89349	2.35751	-0.774276	0.456427	0.817095	-1.56157	-5.97971	2.4522	-0.738154	0.477143	0.728675	-1.0125	-3.97131	3.87382	-0.0202191	0.984261	0.997627
NM_026597	68176	12018	inka box actin regulator 1	Inka1	-1	9	107984223	107985879	-1.27692	0.388484	-1.03892	-1.27387	-0.803976	-1.69915	-1.91878	-1.47951	-0.987122	-1.22885	-0.745395	-1.58033	-1.98139	-1.26045	-4.49956	0.00110248	0.160004	1.03656	-1.21518	1.30565	0.34595	0.736445	0.888632	-1.6381	-2.07189	-1.29513	-4.67172	0.000844454	0.601346
NM_009474	22262	3587	urate oxidase	Uox	1	3	146570426	146632305	-2.90034	1.10908	-2.32935	-3.56977	-1.08892	-2.98953	-4.14913	-1.82994	-3.35984	-4.63607	-2.08362	-1.58029	-5.21571	2.08853	-0.852207	0.413758	0.815474	-2.04273	-6.90891	1.65573	-1.30352	0.221192	0.566797	1.29263	-2.67412	4.46816	0.460198	0.655077	0.929521
NM_145209	231655	5817	2'-5' oligoadenylate synthetase-like 1	Oasl1	1	5	114923240	114937915	-2.25841	0.802632	-2.26118	-2.90835	-1.61401	-2.9202	-3.5252	-2.31521	-1.4284	-2.09424	-0.762549	-1.57902	-2.94405	1.18079	-1.63055	0.133592	0.711504	1.78112	-1.06025	3.36351	2.0191	0.0706742	0.554178	-2.81242	-5.37171	-1.47247	-3.55343	0.00511982	0.601346
NM_178884	98733	845	obscurin-like 1	Obsl1	-1	1	75479310	75506452	-1.79515	0.351038	-1.48017	-1.72025	-1.24009	-2.13904	-2.36348	-1.9146	-1.68028	-1.9273	-1.43327	-1.57884	-1.98934	-1.25305	-4.39424	0.00130045	0.17071	-1.14879	-1.45434	1.10201	-1.30784	0.219776	0.566433	-1.37435	-1.74725	-1.08104	-2.94557	0.0144277	0.681047
NM_001177867 | NM_199007	68549	125	shugoshin 2A	Sgo2a	1	1	57995971	58025899	-2.87122	0.74631	-2.48396	-3.32591	-1.64202	-3.14242	-3.9295	-2.35534	-2.91948	-3.78572	-2.05324	-1.57839	-3.54977	1.42486	-1.25225	0.238568	0.812077	-1.3524	-3.09243	1.6908	-0.811644	0.435619	0.708738	-1.16711	-2.70847	1.9884	-0.40818	0.691621	0.938814
NM_173384	214105	13261	SRY (sex determining region Y)-box 30	Sox30	1	11	45980310	46017994	-3.64637	0.490712	-3.40408	-3.78038	-3.02779	-4.06236	-4.41413	-3.71059	-3.36867	-3.75582	-2.98152	-1.5782	-2.26713	-1.09862	-2.80111	0.0185113	0.411174	1.02485	-1.41214	1.48319	0.147666	0.885499	0.950725	-1.61742	-2.35628	-1.11024	-2.84178	0.0172562	0.693379
NR_024324	78552	8628	Y box protein 1 pseudogene	E130201H02Rik	1	7	120597625	120598475	-2.69477	0.492578	-2.29799	-2.78515	-1.81083	-2.95559	-3.411	-2.50017	-2.76551	-3.26673	-2.2643	-1.57745	-2.52127	1.01323	-2.1614	0.0555895	0.555278	-1.38273	-2.23138	1.16707	-1.50582	0.162588	0.554178	-1.14082	-1.85681	1.4267	-0.601449	0.560735	0.913463
NM_030611	83702	15535	aldo-keto reductase family 1, member C6	Akr1c6	1	13	4434306	4457877	-3.00848	1.06714	-2.45794	-3.65416	-1.26172	-3.11507	-4.23335	-1.9968	-3.42577	-4.65652	-2.19502	-1.57695	-4.98787	2.00576	-0.879613	0.399418	0.815474	-1.9559	-6.33414	1.65575	-1.26949	0.232604	0.572469	1.24031	-2.66644	4.10193	0.400382	0.697174	0.940427
NM_001024230	432555	14126	predicted gene 5431	Gm5431	-1	11	48887422	48902214	-2.22734	0.768434	-2.12463	-2.83328	-1.41598	-2.77914	-3.44161	-2.11666	-1.64031	-2.36941	-0.911203	-1.57408	-3.11379	1.25671	-1.47888	0.169529	0.741521	1.39893	-1.43396	2.80625	1.07236	0.308394	0.617469	-2.20203	-4.47255	-1.08415	-2.47729	0.0323743	0.752691
NM_013806	12780	20542	ATP-binding cassette, sub-family C (CFTR/MRP), member 2	Abcc2	1	19	43782192	43840740	-4.36709	0.947577	-3.89533	-4.97228	-2.81837	-4.54901	-5.55579	-3.54224	-4.61146	-5.7195	-3.50342	-1.57318	-4.43624	1.79249	-0.971896	0.353697	0.815474	-1.64277	-4.7319	1.7534	-1.04337	0.320994	0.621564	1.04424	-2.81106	3.06525	0.089385	0.930515	0.98446
NM_133774	170459	20072	StAR-related lipid transfer (START) domain containing 4	Stard4	-1	18	33199355	33213862	-1.44523	0.609106	-1.2456	-1.69166	-0.79955	-1.89883	-2.31581	-1.48184	-1.07786	-1.53679	-0.618939	-1.57268	-2.41612	-1.02367	-2.34491	0.0406459	0.511797	1.1233	-1.37976	1.74098	0.59005	0.568062	0.790833	-1.76659	-2.75952	-1.13093	-2.83719	0.0173932	0.693715
NM_001134474 | NM_019389 | NM_172955 | NM_001134475 | NM_001081249	13003	16272	versican	Vcan	-1	13	89655312	89742509	-0.51771	0.405795	-0.212616	-0.48676	0.0615278	-0.865151	-1.12143	-0.608872	-0.388503	-0.670559	-0.106447	-1.57193	-2.04664	-1.20732	-3.81131	0.00333228	0.235941	-1.12966	-1.47878	1.1588	-1.00669	0.337481	0.63643	-1.39151	-1.83034	-1.05788	-2.68022	0.0228101	0.700523
NM_011532	21380	18378	T-box 1	Tbx1	-1	16	18580979	18590671	-2.78343	0.793597	-2.49549	-3.32802	-1.66297	-3.14791	-3.92618	-2.36963	-2.61577	-3.47232	-1.75921	-1.5718	-3.50304	1.41792	-1.2548	0.237678	0.811332	-1.08694	-2.46254	2.08436	-0.226677	0.825176	0.926662	-1.44608	-3.32442	1.58977	-0.985333	0.347369	0.892981
NR_040366	100642166	5775	predicted gene 15446	Gm15446	1	5	109923400	109943936	-0.884696	0.357974	-0.509759	-0.789858	-0.229659	-1.16212	-1.42396	-0.900269	-0.912858	-1.20104	-0.624675	-1.57173	-2.05816	-1.20027	-3.72925	0.00381715	0.246385	-1.32235	-1.74118	-1.00426	-2.2581	0.0471536	0.554178	-1.1886	-1.57278	1.11327	-1.37179	0.199691	0.798889
NM_013733	27221	19122	chromatin assembly factor 1, subunit A (p150)	Chaf1a	1	17	56040439	56072289	-1.78724	0.511239	-1.50026	-2.01719	-0.98333	-2.15219	-2.63543	-1.66895	-1.61803	-2.14988	-1.08618	-1.57127	-2.5844	1.04679	-2.01939	0.0706391	0.600507	-1.08506	-1.80297	1.53138	-0.357478	0.728057	0.884368	-1.4481	-2.42815	1.15792	-1.59292	0.141816	0.763082
NM_008341	16006	13180	insulin-like growth factor binding protein 1	Igfbp1	1	11	7197782	7202546	-3.32459	0.685625	-2.8688	-3.609	-2.12861	-3.52072	-4.21269	-2.82876	-3.53521	-4.29677	-2.77365	-1.57126	-3.20404	1.29778	-1.41026	0.18837	0.761658	-1.58712	-3.28395	1.3037	-1.41265	0.187682	0.554178	1.01009	-2.07525	2.11734	0.0301676	0.976518	0.995781
NM_173451	271970	3511	arylsulfatase J	Arsj	1	3	126363684	126440375	-3.36417	0.697705	-3.25219	-3.87822	-2.62616	-3.90378	-4.48902	-3.31855	-2.80162	-3.44572	-2.15753	-1.5709	-2.86991	1.16298	-1.66659	0.126117	0.701952	1.36658	-1.35346	2.52765	1.12931	0.284756	0.597486	-2.14676	-4.01455	-1.14797	-2.71395	0.0215191	0.700523
NM_001081099	69885	4585	aurora kinase A and ninein interacting protein	Aunip	1	4	134510999	134523927	-3.0156	0.461601	-2.57054	-2.98771	-2.15338	-3.22202	-3.612	-2.83204	-3.20263	-3.63183	-2.77343	-1.57077	-2.34701	-1.05126	-2.50056	0.0311021	0.478079	-1.5498	-2.3348	-1.02873	-2.37745	0.0384386	0.554178	-1.01353	-1.53812	1.49733	-0.071641	0.94428	0.988271
NM_007633	12447	9170	cyclin E1	Ccne1	-1	7	38097984	38107534	-2.13826	0.324464	-1.78728	-1.99679	-1.57776	-2.43821	-2.63407	-2.24234	-2.11432	-2.32989	-1.89876	-1.57018	-1.92106	-1.28339	-4.97467	0.000533651	0.122248	-1.25444	-1.54112	-1.02109	-2.44925	0.0339756	0.554178	-1.2517	-1.54341	-1.01512	-2.38299	0.038075	0.763082
NM_001042715	330830	10224	dynein regulatory complex subunit 7	Drc7	1	8	95055103	95078141	-3.42867	0.538715	-3.16141	-3.53684	-2.78597	-3.81213	-4.1631	-3.46116	-3.21662	-3.60289	-2.83035	-1.56996	-2.25343	-1.09379	-2.77532	0.0193546	0.413381	-1.03901	-1.50242	1.39171	-0.230763	0.822084	0.925548	-1.51101	-2.19937	-1.03809	-2.44516	0.0342158	0.760057
NM_019911	56720	3764	tryptophan 2,3-dioxygenase	Tdo2	-1	3	81957090	81976202	-3.20612	0.991459	-2.66791	-3.77147	-1.56435	-3.31854	-4.35019	-2.28689	-3.60381	-4.73921	-2.4684	-1.56985	-4.54168	1.84289	-0.944031	0.367086	0.815474	-1.91308	-5.6564	1.54553	-1.33068	0.212418	0.561212	1.21863	-2.4737	3.67362	0.398479	0.698532	0.940441
NM_001033805	619301	16556	transmembrane protein 253	Tmem253	1	14	52015658	52019794	-2.3522	0.5083	-1.96859	-2.44684	-1.49033	-2.61889	-3.06598	-2.1718	-2.40245	-2.89451	-1.9104	-1.5695	-2.48714	1.00967	-2.17723	0.0541151	0.551922	-1.35085	-2.16094	1.18421	-1.42344	0.184617	0.554178	-1.16186	-1.87428	1.38844	-0.697627	0.501081	0.892981
NM_001172481 | NM_025711	66695	15721	asporin	Aspn	1	13	49544443	49567565	-0.533703	0.570182	-0.0633382	-0.506852	0.380176	-0.713625	-1.12824	-0.299012	-0.779164	-1.23548	-0.32285	-1.56948	-2.40532	-1.02409	-2.34772	0.0404503	0.511797	-1.64242	-2.53922	-1.06235	-2.53246	0.0294381	0.554178	1.04648	-1.48891	1.63052	0.227793	0.824331	0.953326
NM_001163233 | NM_053081	60534	4852	Fanconi anemia, complementation group G	Fancg	-1	4	43002343	43010506	-1.30634	0.345286	-0.916695	-1.16913	-0.664257	-1.56677	-1.80275	-1.33078	-1.37045	-1.63017	-1.11073	-1.56925	-2.0009	-1.23071	-4.12338	0.00200256	0.197101	-1.3696	-1.75506	-1.0688	-2.82038	0.0179055	0.554178	-1.14577	-1.47475	1.12337	-1.19882	0.257843	0.86457
NM_001163143	244911	11880	C2 calcium-dependent domain containing 4A	C2cd4a	-1	9	67830489	67832330	-0.666142	0.903392	-0.4456	-0.993825	0.102626	-1.09462	-1.60713	-0.582123	-0.35108	-0.915128	0.212967	-1.56811	-2.65809	1.08098	-1.89562	0.0868201	0.629884	1.06771	-1.60485	1.82954	0.270522	0.79218	0.91322	-1.67428	-2.89665	1.03333	-2.09073	0.0626502	0.763082
NM_001198835 | NM_007728	12810	14886	cochlin	Coch	1	12	51593341	51605771	-2.45218	0.556271	-2.12801	-2.55362	-1.7024	-2.77675	-3.17462	-2.37887	-2.37065	-2.80855	-1.93276	-1.5678	-2.36169	-1.04078	-2.44067	0.0344813	0.491086	-1.18316	-1.7973	1.2839	-0.894553	0.391748	0.679181	-1.32509	-2.028	1.15498	-1.47084	0.171647	0.766856
NM_001033286	226781	609	solute carrier family 30, member 10	Slc30a10	1	1	185454848	185468762	-5.24219	0.860874	-4.74768	-5.7028	-3.79256	-5.39481	-6.28769	-4.50193	-5.54593	-6.52862	-4.56325	-1.56606	-3.92743	1.60138	-1.08489	0.303069	0.815474	-1.739	-4.44405	1.46954	-1.31138	0.218624	0.565774	1.11043	-2.34029	2.88571	0.243902	0.812167	0.95199
NM_019955 | NM_001164108 | NM_001164107	56532	16975	receptor-interacting serine-threonine kinase 3	Ripk3	-1	14	55784995	55788865	-2.09749	0.502528	-1.7691	-2.28524	-1.25296	-2.41542	-2.89792	-1.93292	-2.02846	-2.5595	-1.49743	-1.56517	-2.57241	1.05007	-2.00507	0.072355	0.604667	-1.19695	-1.98735	1.38715	-0.788466	0.44845	0.714621	-1.30763	-2.19088	1.28129	-1.15571	0.274284	0.879679
NM_008344	16012	17511	insulin-like growth factor binding protein 6	Igfbp6	1	15	102144362	102149511	0.945363	0.756521	1.22164	0.841798	1.60148	0.575401	0.220314	0.930488	1.13154	0.740743	1.52234	-1.56508	-2.25597	-1.08577	-2.72421	0.0211409	0.428437	-1.06444	-1.54586	1.36436	-0.372165	0.717423	0.879226	-1.47033	-2.14961	-1.00571	-2.25704	0.0472391	0.763082
NM_028974	74492	11867	kelch repeat and BTB (POZ) domain containing 13	Kbtbd13	-1	9	65388684	65391652	-3.71301	0.506334	-3.28497	-3.65281	-2.91713	-3.9305	-4.27437	-3.58663	-3.86919	-4.24765	-3.49074	-1.56432	-2.22897	-1.09785	-2.81002	0.0182288	0.40973	-1.49923	-2.15178	-1.04457	-2.49208	0.0315603	0.554178	-1.04341	-1.50727	1.38445	-0.256948	0.802353	0.951983
NM_025655	66601	13577	transmembrane and immunoglobulin domain containing 1	Tmigd1	1	11	76902159	76916587	-2.80493	0.508387	-2.59368	-3.00671	-2.18066	-3.23851	-3.62462	-2.85239	-2.47421	-2.89916	-2.04926	-1.56355	-2.32693	-1.0506	-2.49982	0.0311421	0.478079	1.08634	-1.38116	1.62995	0.453862	0.65948	0.848255	-1.69854	-2.56704	-1.12387	-2.85254	0.0169387	0.693379
NM_080845	14317	12341	formiminotransferase cyclodeaminase	Ftcd	1	10	76575648	76590338	-3.81433	0.843709	-3.32624	-4.26203	-2.39044	-3.96934	-4.84415	-3.09453	-4.10866	-5.07146	-3.14586	-1.56168	-3.84427	1.57626	-1.1004	0.296575	0.815474	-1.72002	-4.31287	1.45781	-1.31191	0.21845	0.565552	1.10138	-2.31435	2.80742	0.229499	0.82304	0.95305
NM_028506 | NM_029286 | NM_001270446 | NM_028857 | NM_028698 | NM_001270435	73332	5124	coiled-coil domain containing 30	Ccdc30	-1	4	119322466	119415521	0.118697	0.430302	0.550919	0.293259	0.808579	-0.0916371	-0.332507	0.149233	-0.0506066	-0.315703	0.21449	-1.56109	-2.00054	-1.21818	-3.99312	0.00247318	0.211362	-1.51732	-1.95435	-1.17802	-3.6631	0.0042613	0.471894	-1.02885	-1.33119	1.25759	-0.245477	0.81098	0.951983
NM_001199306 | NM_175250	76971	8933	sulfotransferase family 2A, dehydroepiandrosterone (DHEA)-preferring, member 8	Sult2a8	-1	7	14410686	14446769	-3.25339	0.842663	-2.76048	-3.69144	-1.82952	-3.40284	-4.27314	-2.53255	-3.55949	-4.51732	-2.60166	-1.56089	-3.82448	1.56975	-1.10484	0.294735	0.815474	-1.73991	-4.34211	1.43432	-1.34668	0.207387	0.55882	1.11469	-2.2757	2.82765	0.259385	0.800524	0.951983
NM_133217	170752	11775	beta-carotene oxygenase 2	Bco2	-1	9	50533087	50555181	-2.6141	0.699176	-2.47592	-3.15421	-1.79763	-3.11778	-3.75187	-2.48369	-2.12269	-2.82055	-1.42482	-1.56034	-2.9977	1.23126	-1.51522	0.160225	0.737847	1.27742	-1.5242	2.4872	0.817133	0.432616	0.708738	-1.99322	-3.92737	-1.0116	-2.26153	0.046878	0.763082
NM_001159564 | NM_021359	16420	2426	integrin beta 6	Itgb6	-1	2	60598292	60722643	-0.320957	0.40637	6.24357963285166e-06	-0.298654	0.298667	-0.641375	-0.920574	-0.362177	-0.241397	-0.548677	0.0658828	-1.55982	-2.07938	-1.17008	-3.43865	0.00621211	0.286862	-1.18214	-1.58521	1.13435	-1.26826	0.233027	0.572943	-1.31949	-1.77868	1.02162	-2.06448	0.0654852	0.763082
NM_010776	17195	20472	mannose-binding lectin (protein C) 2	Mbl2	1	19	30232942	30239687	-2.81545	0.977276	-2.29326	-3.38545	-1.20108	-2.93403	-3.95505	-1.91302	-3.18941	-4.31312	-2.0657	-1.55916	-4.46165	1.83533	-0.939404	0.369344	0.815474	-1.86109	-5.44157	1.57106	-1.28743	0.22653	0.568052	1.19365	-2.49694	3.55761	0.360439	0.725908	0.942387
NM_001271580	74644	19775	RIKEN cDNA 4930426D05 gene	4930426D05Rik	1	18	21651448	21656105	-3.96836	0.443918	-3.65661	-4.0703	-3.24293	-4.29698	-4.68371	-3.91025	-3.86933	-4.29496	-3.44371	-1.55872	-2.32122	-1.0467	-2.47858	0.0323029	0.482515	-1.15887	-1.73991	1.29556	-0.806816	0.438272	0.709875	-1.34504	-2.03413	1.12437	-1.59354	0.141678	0.763082
NM_001012323	381530	4945	major urinary protein 20	Mup20	-1	4	62050234	62054158	-2.76191	0.68506	-2.31781	-3.06279	-1.57284	-2.95744	-3.65387	-2.26101	-2.96158	-3.72805	-2.19511	-1.55792	-3.19148	1.31492	-1.37478	0.19879	0.768697	-1.5624	-3.24802	1.33055	-1.35591	0.20453	0.557388	1.00287	-2.10019	2.11228	0.00856895	0.993329	0.998808
NM_001163996	675812	5778	zinc finger protein 605	Zfp605	1	5	110110092	110129794	-1.66242	0.348754	-1.34947	-1.61238	-1.08656	-1.98881	-2.23458	-1.74303	-1.56738	-1.83787	-1.29688	-1.55761	-2.00619	-1.20934	-3.8938	0.0029092	0.220479	-1.16304	-1.50578	1.11319	-1.30049	0.222188	0.566797	-1.33925	-1.74193	-1.02966	-2.471	0.0327272	0.752691
NM_001033141	68545	20090	endothelial cell surface expressed chemotaxis and apoptosis regulator	Ecscr	-1	18	35713086	35722356	-0.713091	0.421774	-0.400779	-0.745586	-0.0559711	-1.03863	-1.36097	-0.716295	-0.618476	-0.973234	-0.263717	-1.55601	-2.16853	-1.11651	-2.96206	0.0140235	0.375796	-1.16288	-1.63169	1.20662	-0.990647	0.34489	0.642682	-1.33807	-1.88892	1.055	-1.8784	0.0893274	0.763082
NM_199467	212377	4152	MMS22-like, DNA repair protein	Mms22l	1	4	24496451	24602950	-2.15969	0.449292	-1.9442	-2.32244	-1.56595	-2.58199	-2.93558	-2.22839	-1.8473	-2.23645	-1.45814	-1.55595	-2.23936	-1.0811	-2.69997	0.0220452	0.432724	1.06947	-1.35581	1.55074	0.401978	0.696036	0.868098	-1.66404	-2.42894	-1.14002	-2.99425	0.0132675	0.667238
NM_001198765 | NM_015784 | NM_001198766	50706	3172	periostin, osteoblast specific factor	Postn	1	3	54361109	54391037	-0.152452	0.558801	0.0235959	-0.421365	0.468557	-0.613832	-1.0298	-0.197866	0.248227	-0.209576	0.706029	-1.55555	-2.3873	-1.01359	-2.29381	0.0443622	0.526259	1.16848	-1.32499	1.80906	0.792119	0.446412	0.71346	-1.81763	-2.83616	-1.16488	-2.98653	0.013445	0.667238
NM_173743 | NM_001168660	71898	17332	apolipoprotein L 9b	Apol9b	1	15	77729039	77736382	-1.32115	0.941963	-1.24264	-2.15872	-0.32656	-1.87802	-2.73441	-1.02164	-0.70356	-1.64608	0.23896	-1.55335	-3.75189	1.55493	-1.11058	0.292369	0.815474	1.45305	-1.69257	3.57359	0.923342	0.37726	0.670397	-2.25709	-5.64102	1.10729	-1.97632	0.0759188	0.763082
NM_001102607 | NM_172927	245026	11992	collagen, type VI, alpha 6	Col6a6	-1	9	105687809	105828160	-0.380937	0.351296	-0.00432314	-0.189919	0.181273	-0.639122	-0.812624	-0.46562	-0.43482	-0.625772	-0.243868	-1.55272	-1.85645	-1.29868	-5.47667	0.000256765	0.0909025	-1.3477	-1.61723	-1.12308	-3.63952	0.00443237	0.476336	-1.15213	-1.38706	1.04495	-1.6969	0.120121	0.763082
NM_145409	214901	18825	CTF18, chromosome transmission fidelity factor 18	Chtf18	-1	17	25718926	25727419	-3.33492	0.788416	-2.97632	-3.87862	-2.07403	-3.61099	-4.45449	-2.76749	-3.34841	-4.27675	-2.42008	-1.55258	-3.70059	1.5352	-1.12628	0.285976	0.815474	-1.29423	-3.14018	1.87471	-0.647058	0.531956	0.766225	-1.19962	-2.9571	2.05485	-0.448596	0.663149	0.929521
NM_007743	12843	6669	collagen, type I, alpha 2	Col1a2	1	6	4504814	4541544	1.71832	0.596278	1.97113	1.63202	2.31025	1.33663	1.01961	1.65365	1.94262	1.59372	2.29152	-1.5524	-2.15168	-1.12004	-2.99596	0.0132286	0.370622	-1.01996	-1.42318	1.36802	-0.131937	0.897613	0.955954	-1.52202	-2.1364	-1.08433	-2.75466	0.0200575	0.696646
NM_054042	70445	20277	CD248 antigen, endosialin	Cd248	1	19	5068078	5070682	0.450893	0.480563	0.678897	0.334263	1.02353	0.0446847	-0.277492	0.366861	0.730649	0.376069	1.08523	-1.55209	-2.1627	-1.11388	-2.94663	0.0144014	0.378196	1.03652	-1.35348	1.45415	0.235621	0.818414	0.923864	-1.60878	-2.27067	-1.13983	-3.06828	0.0116817	0.65523
NR_033509	791359	18004	predicted gene 9961	Gm9961	1	16	11901363	11930600	-2.17764	0.507485	-1.92334	-2.38313	-1.46354	-2.55663	-2.98647	-2.1268	-1.95821	-2.43128	-1.48515	-1.55111	-2.41471	1.00365	-2.20543	0.0515823	0.545169	-1.02447	-1.60938	1.53342	-0.11902	0.907583	0.959694	-1.51406	-2.39777	1.04598	-2.00629	0.0722069	0.763082
NM_001081173	210297	21841	leucine-rich repeats and calponin homology (CH) domain containing 2	Lrch2	-1	X	147470375	147554081	-2.60518	0.715453	-2.28733	-3.0744	-1.50026	-2.91974	-3.65552	-2.18396	-2.52984	-3.33963	-1.72006	-1.55015	-3.30689	1.37617	-1.28657	0.226817	0.798045	-1.18305	-2.56324	1.8314	-0.48346	0.639031	0.834214	-1.3103	-2.87844	1.67654	-0.763643	0.462464	0.892981
NR_040278	320172	6919	RIKEN cDNA E230016M11 gene	E230016M11Rik	1	6	67036599	67080654	-3.07405	0.581822	-2.64683	-3.10526	-2.1884	-3.27866	-3.70721	-2.8501	-3.24553	-3.71718	-2.77387	-1.54952	-2.40908	1.00336	-2.20685	0.0514582	0.544848	-1.51434	-2.37576	1.03599	-2.04915	0.0671956	0.554178	-1.02323	-1.61825	1.54561	-0.111404	0.913469	0.981627
NR_045426	71422	21456	NA	NA	NA	NA	NA	NA	-2.72502	0.425405	-2.28042	-2.5934	-1.96744	-2.91146	-3.20404	-2.61887	-2.93658	-3.25859	-2.61457	-1.54868	-2.09318	-1.14582	-3.2284	0.0088796	0.334256	-1.57588	-2.14314	-1.15877	-3.28956	0.00800024	0.529557	1.01757	-1.34384	1.39147	0.123743	0.903935	0.9786
NR_040342	107003	19885	NA	NA	NA	NA	NA	NA	-4.04538	0.379994	-3.58923	-3.84231	-3.33615	-4.21945	-4.45604	-3.98286	-4.28394	-4.54432	-4.02355	-1.5478	-1.97479	-1.21314	-3.98733	0.00249662	0.211362	-1.61856	-2.07539	-1.26228	-4.30711	0.00149258	0.333758	1.04571	-1.23165	1.34683	0.392804	0.702589	0.941284
NM_021344	57816	5838	tescalcin	Tesc	1	5	118027743	118061878	-1.13694	0.390861	-0.738823	-1.06606	-0.411591	-1.36836	-1.67427	-1.06245	-1.24579	-1.58247	-0.909114	-1.54707	-2.1199	-1.12903	-3.08046	0.0114399	0.35838	-1.42106	-1.95983	-1.0304	-2.43089	0.035066	0.554178	-1.08868	-1.51008	1.2741	-0.577419	0.576242	0.916968
NM_026979	69183	13253	C1q and tumor necrosis factor related protein 2	C1qtnf2	1	11	43474276	43491525	-0.889552	0.442936	-0.515778	-0.872882	-0.158675	-1.14455	-1.47839	-0.81072	-0.944572	-1.31198	-0.577162	-1.54625	-2.18058	-1.09645	-2.81936	0.0179372	0.406492	-1.34611	-1.91174	1.05504	-1.88407	0.0884946	0.554178	-1.14868	-1.64162	1.24415	-0.863274	0.407926	0.892981
NM_009690	11801	3250	CD5 antigen-like	Cd5l	1	3	87357881	87371073	-2.31149	0.865636	-2.25943	-3.07432	-1.44455	-2.88607	-3.64786	-2.12429	-1.64531	-2.48371	-0.806915	-1.54397	-3.38307	1.41917	-1.23133	0.245973	0.815474	1.53062	-1.45473	3.40815	1.1825	0.263971	0.589628	-2.36323	-5.33788	-1.04627	-2.34717	0.0404883	0.763082
NM_016675	12738	21359	claudin 2	Cldn2	1	X	139800828	139811386	-2.25048	0.733902	-2.08575	-2.79867	-1.37282	-2.71185	-3.37832	-2.04538	-1.83851	-2.57201	-1.105	-1.54339	-3.06567	1.28699	-1.4062	0.189538	0.761658	1.18693	-1.69718	2.39101	0.54414	0.598096	0.808809	-1.8319	-3.73672	1.1135	-1.88837	0.0878668	0.763082
NM_194058	243874	7998	NLR family, pyrin domain containing 9B	Nlrp9b	1	7	19991465	20073306	-4.02501	0.484835	-3.57583	-3.92615	-3.22551	-4.20135	-4.52885	-3.87386	-4.25375	-4.61418	-3.89332	-1.54277	-2.16152	-1.10114	-2.85907	0.0167489	0.396108	-1.59983	-2.257	-1.13401	-3.03635	0.0123406	0.554178	1.03698	-1.36885	1.47197	0.230551	0.822245	0.95305
NM_146148	230558	5039	complement component 8, alpha polypeptide	C8a	-1	4	104815679	104876398	-4.05237	0.925519	-3.55394	-4.58998	-2.5179	-4.17859	-5.14712	-3.21006	-4.39301	-5.45896	-3.32707	-1.54183	-4.17994	1.75831	-0.965398	0.356787	0.815474	-1.7889	-4.94984	1.54674	-1.27077	0.232168	0.572284	1.16024	-2.42858	3.26927	0.319048	0.75616	0.949545
NM_011990	26570	3691	solute carrier family 7 (cationic amino acid transporter, y system), member 11	Slc7a11	-1	3	49892526	50443614	0.527839	0.366699	0.910388	0.61036	1.21041	0.286409	0.00593253	0.566886	0.447079	0.138393	0.755765	-1.54112	-2.05715	-1.15453	-3.3301	0.00746699	0.316649	-1.3787	-1.85127	-1.02676	-2.42299	0.0355455	0.554178	-1.11781	-1.50888	1.20759	-0.825514	0.428059	0.892981
NM_010927	18126	13609	nitric oxide synthase 2, inducible	Nos2	1	11	78920787	78960254	-3.84496	0.662871	-3.64775	-4.2502	-3.04531	-4.27099	-4.83418	-3.7078	-3.50963	-4.12946	-2.8898	-1.54033	-2.7509	1.15943	-1.65648	0.128174	0.703416	1.10047	-1.64226	1.98883	0.359732	0.726421	0.883537	-1.69509	-3.09602	1.07751	-1.94816	0.0795684	0.763082
NM_145144	108897	1407	allograft inflammatory factor 1-like	Aif1l	1	2	31950139	31973442	-1.65648	0.462149	-1.44917	-1.83789	-1.06044	-2.07227	-2.43566	-1.70888	-1.34406	-1.744	-0.944115	-1.54019	-2.23915	-1.05941	-2.56667	0.0277512	0.458906	1.07558	-1.36207	1.57573	0.424273	0.68022	0.85988	-1.65659	-2.44353	-1.12308	-2.88782	0.0159381	0.693379
NM_016751	51811	7532	C-type lectin domain family 4, member f	Clec4f	-1	6	83644542	83656187	-3.62459	0.790389	-3.26409	-4.16604	-2.36214	-3.88641	-4.72959	-3.04323	-3.65782	-4.5858	-2.72984	-1.53935	-3.66784	1.54788	-1.10479	0.294757	0.815474	-1.31379	-3.18656	1.84618	-0.684947	0.508719	0.749904	-1.17169	-2.88726	2.1031	-0.390682	0.704108	0.941482
NM_001164526	100039028	4936	major urinary protein 11	Mup11	-1	4	60658466	60662411	-3.41424	0.830915	-2.93596	-3.85678	-2.01514	-3.55632	-4.41714	-2.6955	-3.71493	-4.66233	-2.76753	-1.53726	-3.73001	1.5784	-1.07874	0.305676	0.815474	-1.7159	-4.23976	1.43998	-1.32735	0.213478	0.561903	1.11621	-2.24969	2.80294	0.265522	0.795924	0.951983
NM_008878	18816	14352	serine (or cysteine) peptidase inhibitor, clade F, member 2	Serpinf2	-1	11	75431732	75439591	-3.28599	1.17882	-2.81599	-4.18002	-1.45197	-3.43626	-4.71141	-2.16112	-3.56814	-4.97153	-2.16475	-1.53716	-5.71439	2.41841	-0.728126	0.482998	0.822922	-1.6843	-6.43205	2.26732	-0.865212	0.40691	0.69143	1.09572	-3.56968	4.28575	0.149038	0.884444	0.97243
NM_010149	13857	11629	erythropoietin receptor	Epor	-1	9	21958897	21963506	-2.45916	0.461416	-2.0106	-2.41776	-1.60343	-2.6308	-3.01143	-2.25016	-2.69317	-3.11208	-2.27425	-1.53709	-2.27468	-1.03867	-2.43898	0.0345815	0.491086	-1.605	-2.39432	-1.07589	-2.63038	0.0248607	0.554178	1.04418	-1.43892	1.56887	0.236139	0.818022	0.952382
NM_028877	74337	10151	paralemmin 3	Palm3	1	8	84021471	84030295	-2.39846	0.615345	-2.2323	-2.81609	-1.64851	-2.85224	-3.39799	-2.3065	-1.99739	-2.59802	-1.39675	-1.53682	-2.69577	1.1414	-1.70039	0.119449	0.687447	1.17684	-1.5078	2.08822	0.631385	0.541748	0.772754	-1.80858	-3.24226	-1.00885	-2.25731	0.0472173	0.763082
NM_026785	68612	2103	ubiquitin-conjugating enzyme E2C	Ube2c	1	2	164769898	164778822	-1.95449	0.884875	-1.90635	-2.79567	-1.01703	-2.52572	-3.35709	-1.69435	-1.2886	-2.20358	-0.373614	-1.53621	-3.61611	1.5323	-1.11517	0.290487	0.815474	1.53448	-1.56116	3.67595	1.08993	0.300947	0.610676	-2.35728	-5.73586	1.03223	-2.1444	0.0572145	0.763082
NM_027839	71601	7997	carcinoembryonic antigen-related cell adhesion molecule 20	Ceacam20	1	7	19965412	19991104	-3.54434	0.553478	-2.99526	-3.43069	-2.55983	-3.61395	-4.02101	-3.20689	-4.00641	-4.45441	-3.55842	-1.53548	-2.33497	-1.00973	-2.2751	0.0458039	0.529828	-2.01552	-3.0914	-1.31408	-3.64369	0.00440165	0.476336	1.31264	-1.17745	2.02876	1.38942	0.194433	0.792315
NM_013874	29861	8128	D4, zinc and double PHD fingers family 1	Dpf1	1	7	29303951	29318243	-0.763329	0.391425	-0.39233	-0.736391	-0.0482689	-1.01047	-1.33211	-0.688832	-0.825397	-1.17939	-0.471406	-1.5349	-2.13756	-1.10215	-2.87675	0.0162455	0.392441	-1.3501	-1.89301	1.03853	-1.97498	0.0760888	0.554178	-1.13688	-1.6037	1.24078	-0.829212	0.426058	0.892981
NM_153111	260298	829	FEV (ETS oncogene family)	Fev	-1	1	74881509	74885419	-2.69086	0.57146	-2.21738	-2.77935	-1.6554	-2.83415	-3.35951	-2.30879	-2.98523	-3.56342	-2.40703	-1.53344	-2.63396	1.12015	-1.75733	0.108932	0.66811	-1.70273	-2.95734	1.02002	-2.14388	0.0572656	0.554178	1.1104	-1.57965	1.94768	0.414414	0.687195	0.937671
NM_172862	242022	3700	Fras1 related extracellular matrix protein 2	Frem2	-1	3	53513938	53657355	-2.14735	0.462145	-1.82107	-2.27663	-1.36552	-2.43662	-2.86249	-2.01076	-2.11203	-2.58073	-1.64333	-1.53214	-2.37546	1.01193	-2.16358	0.0553844	0.555278	-1.22345	-1.91398	1.27869	-1.00214	0.339573	0.637973	-1.25231	-1.97486	1.25925	-1.09839	0.297411	0.891278
NM_029269	75396	264	secreted phosphoprotein 2	Spp2	1	1	88406961	88426438	-2.75246	0.656821	-2.32509	-3.03869	-1.61148	-2.94005	-3.60715	-2.27295	-2.94536	-3.67956	-2.21116	-1.53152	-3.04407	1.29781	-1.37987	0.197267	0.76713	-1.53716	-3.09859	1.31136	-1.36385	0.202099	0.557016	1.00369	-2.03369	2.04871	0.011471	0.99107	0.998514
NM_001142968	271278	17706	cDNA sequence BC024139	BC024139	-1	15	76119517	76126596	-3.26672	0.595606	-2.92019	-3.47517	-2.36522	-3.5349	-4.05371	-3.01608	-3.27801	-3.849	-2.70702	-1.53124	-2.61253	1.11422	-1.77353	0.106098	0.663369	-1.28148	-2.21046	1.34603	-1.01164	0.335221	0.634398	-1.1949	-2.08128	1.4577	-0.713544	0.491592	0.892981
NM_001163764 | NM_025674 | NM_001163763	106795	19476	transcription factor 19	Tcf19	-1	17	35512734	35516824	-0.712234	0.457896	-0.505106	-0.855983	-0.154229	-1.11968	-1.44769	-0.791662	-0.41006	-0.771063	-0.0490566	-1.5311	-2.14631	-1.09223	-2.80456	0.0184015	0.410353	1.0681	-1.32155	1.50767	0.425032	0.679684	0.859445	-1.63537	-2.32265	-1.15146	-3.11759	0.0107337	0.645057
NM_146028	217154	14515	SH3 and cysteine rich domain 2	Stac2	-1	11	98036623	98053462	-3.78735	0.511918	-3.55117	-4.05023	-3.0521	-4.16521	-4.63176	-3.69867	-3.55122	-4.06469	-3.03775	-1.53055	-2.4745	1.05632	-1.97012	0.0767083	0.611924	-1.00004	-1.63279	1.63267	-0.000166515	0.99987	1	-1.53049	-2.52087	1.07619	-1.89652	0.0866899	0.763082
NM_053171	94109	10458	CUB and Sushi multiple domains 1	Csmd1	-1	8	15892537	17535586	-3.87669	0.378346	-3.67312	-3.9281	-3.41814	-4.28637	-4.52474	-4.04801	-3.56814	-3.83048	-3.30581	-1.5297	-1.95526	-1.19677	-3.85108	0.00312077	0.227165	1.07548	-1.19448	1.3816	0.646019	0.532603	0.766714	-1.64516	-2.12292	-1.27492	-4.34222	0.0014118	0.601346
NM_080454 | NM_175452	118454	14206	gap junction protein, gamma 2	Gjc2	-1	11	59175568	59183213	-2.52198	0.576948	-2.02509	-2.44499	-1.6052	-2.63741	-3.02995	-2.24488	-2.87457	-3.30659	-2.44256	-1.52872	-2.29019	-1.02043	-2.33498	0.0413436	0.515833	-1.80185	-2.72181	-1.19283	-3.17432	0.00973978	0.547675	1.17867	-1.29107	1.79363	0.870651	0.404069	0.892981
NM_010181	14119	20149	fibrillin 2	Fbn2	-1	18	58008623	58210487	-2.06075	0.421382	-1.82143	-2.19731	-1.44554	-2.43267	-2.78406	-2.08128	-1.83518	-2.22191	-1.44845	-1.52757	-2.19354	-1.06379	-2.60379	0.0260287	0.453195	-1.00958	-1.4605	1.43292	-0.0574068	0.955336	0.980988	-1.51308	-2.20338	-1.03904	-2.45034	0.0339121	0.760057
NM_020259	15245	10657	Hedgehog-interacting protein	Hhip	-1	8	79965851	80058006	-3.46428	0.812257	-3.14742	-4.03441	-2.26043	-3.7577	-4.58689	-2.92851	-3.41438	-4.32697	-2.5018	-1.52656	-3.58535	1.53852	-1.1017	0.296035	0.815474	-1.20327	-2.87593	1.98632	-0.472259	0.646733	0.839205	-1.26867	-3.07981	1.91349	-0.596665	0.563803	0.914321
NM_007548	12142	12779	PR domain containing 1, with ZNF domain	Prdm1	-1	10	44437177	44528501	-1.75896	0.635555	-1.5277	-2.10725	-0.948145	-2.13756	-2.67934	-1.59577	-1.51698	-2.11326	-0.920705	-1.52611	-2.6661	1.14473	-1.68494	0.122455	0.695163	1.00745	-1.75399	1.78024	0.0290062	0.977422	0.990935	-1.53749	-2.74462	1.16107	-1.65064	0.129378	0.763082
NM_133208	170740	14240	zinc finger protein 287	Zfp287	-1	11	62700356	62731905	-2.06931	0.375278	-1.85971	-2.07063	-1.6488	-2.46928	-2.66645	-2.27211	-1.77893	-1.99593	-1.56193	-1.5258	-1.86927	-1.24544	-4.62769	0.000903686	0.154128	1.05759	-1.16322	1.30107	0.600975	0.561039	0.785871	-1.61367	-1.99253	-1.30685	-5.04563	0.000480174	0.590513
NM_016919	53867	11610	collagen, type V, alpha 3	Col5a3	-1	9	20770050	20815067	-0.0252899	0.312299	0.342177	0.149607	0.534748	-0.267228	-0.44725	-0.0872057	-0.0903343	-0.288463	0.107794	-1.52563	-1.83635	-1.26748	-5.06716	0.000465099	0.11637	-1.34958	-1.63063	-1.11697	-3.52412	0.00537834	0.47964	-1.13045	-1.37048	1.07244	-1.41603	0.186718	0.782855
NM_177059	320027	13328	follistatin-like 4	Fstl4	1	11	52764634	53188538	-1.96688	0.296528	-1.61124	-1.78884	-1.43364	-2.21985	-2.38588	-2.05383	-2.00629	-2.18901	-1.82356	-1.52479	-1.80908	-1.28517	-5.48712	0.000252982	0.0909025	-1.31498	-1.56563	-1.10446	-3.49016	0.00569475	0.484306	-1.15955	-1.38488	1.02999	-1.8537	0.0930416	0.763082
NM_175207	74251	15495	ankyrin repeat domain 9	Ankrd9	-1	12	110975353	110979040	-1.89472	0.407476	-1.47626	-1.78825	-1.16427	-2.08445	-2.37611	-1.79279	-2.07603	-2.39702	-1.75503	-1.52434	-2.05832	-1.12889	-3.12141	0.0106637	0.353615	-1.51547	-2.05897	-1.11544	-3.0164	0.0127714	0.554178	-1.00586	-1.37409	1.35814	-0.0416149	0.967613	0.993373
NM_181407	109264	8407	malic enzyme 3, NADP()-dependent, mitochondrial	Me3	1	7	89632392	89854359	-1.63763	0.433376	-1.30722	-1.47687	-1.13756	-1.91496	-2.07356	-1.75636	-1.62137	-1.79592	-1.44683	-1.52388	-1.79421	-1.29427	-5.73608	0.000178415	0.0740254	-1.24329	-1.46875	-1.05243	-2.9056	0.0154568	0.554178	-1.22568	-1.45228	-1.03445	-2.66768	0.0233096	0.701873
NM_001033498	546134	11205	GRAM domain containing 2	Gramd2	1	9	59680144	59718874	-3.24851	0.458746	-2.83732	-3.26723	-2.40741	-3.44493	-3.84682	-3.04304	-3.41416	-3.85648	-2.97185	-1.52373	-2.30483	-1.00735	-2.26308	0.0467545	0.533431	-1.49158	-2.2754	1.02273	-2.10536	0.0611219	0.554178	-1.02155	-1.57018	1.50462	-0.11032	0.914307	0.98167
NM_027263	69928	5355	centromere protein S	Cenps	-1	4	149127121	149137629	-2.66802	0.408544	-2.19986	-2.46541	-1.93431	-2.80737	-3.05561	-2.55913	-2.96201	-3.23522	-2.6888	-1.52363	-1.96741	-1.17995	-3.66322	0.00426046	0.255669	-1.69601	-2.2015	-1.30659	-4.5034	0.0010959	0.308646	1.11314	-1.17156	1.45165	0.897666	0.390163	0.892981
NM_008083	14432	18484	growth associated protein 43	Gap43	-1	16	42248442	42340651	-2.9689	0.489981	-2.71939	-3.16569	-2.27309	-3.32681	-3.74403	-2.90959	-2.77104	-3.23022	-2.31186	-1.52353	-2.34118	1.00863	-2.17926	0.0539289	0.551586	-1.03645	-1.60676	1.49574	-0.181583	0.859486	0.940071	-1.46995	-2.29673	1.06292	-1.91964	0.0834314	0.763082
NM_133903	100689	6164	spondin 2, extracellular matrix protein	Spon2	-1	5	33198184	33218455	-0.999687	0.427591	-0.745231	-1.00461	-0.485848	-1.35104	-1.59353	-1.10856	-0.814945	-1.08181	-0.548076	-1.52184	-1.95347	-1.18558	-3.73977	0.00375107	0.245511	-1.04951	-1.35409	1.22935	-0.421717	0.682026	0.861061	-1.45005	-1.8794	-1.11878	-3.18607	0.00954593	0.637043
NM_172418	74490	8272	MEF2 activating motif and SAP domain containing transcriptional regulator	Mamstr	1	7	45639977	45646521	-2.71393	0.586875	-2.52976	-3.12102	-1.9385	-3.13494	-3.68767	-2.58221	-2.37183	-2.98016	-1.76351	-1.52117	-2.68759	1.16146	-1.63892	0.131821	0.708236	1.11568	-1.60217	1.99428	0.419087	0.683885	0.861995	-1.69714	-3.0653	1.06423	-1.98956	0.0742568	0.763082
NM_022984 | NM_001204959	57264	9832	resistin	Retn	1	8	3655770	3660110	-1.8692	1.02233	-1.85668	-2.86112	-0.852248	-2.46092	-3.3999	-1.52193	-1.14208	-2.1755	-0.108656	-1.52017	-3.9977	1.72992	-0.963235	0.35782	0.815474	1.64103	-1.63456	4.40186	1.11631	0.290021	0.600435	-2.49465	-6.8106	1.09437	-2.02405	0.0700895	0.763082
NM_145935	107146	20392	glycine-N-acyltransferase	Glyat	1	19	12633308	12653911	-3.19354	0.63011	-2.76936	-3.44694	-2.09179	-3.37313	-4.00655	-2.7397	-3.39322	-4.09035	-2.69609	-1.51967	-2.91757	1.26334	-1.42678	0.183677	0.756719	-1.54099	-2.99829	1.26262	-1.44468	0.178706	0.554178	1.01403	-1.94172	1.99658	0.0457231	0.964418	0.992504
NM_178747	268756	17044	gulonolactone (L-) oxidase	Gulo	-1	14	65986786	66009207	-2.50039	0.494987	-2.08986	-2.57275	-1.60696	-2.69308	-3.14451	-2.24165	-2.67007	-3.1669	-2.17324	-1.51911	-2.41808	1.04783	-2.00021	0.0729467	0.605282	-1.49507	-2.40258	1.07487	-1.88529	0.0883165	0.554178	-1.01608	-1.64674	1.59504	-0.0734587	0.942869	0.987956
NM_138949	192651	14241	zinc finger protein 286	Zfp286	-1	11	62752577	62789462	-3.52374	0.684117	-3.34649	-3.92532	-2.76766	-3.94952	-4.49062	-3.40841	-3.16878	-3.76432	-2.57325	-1.5189	-2.65165	1.14937	-1.66815	0.125802	0.701228	1.13108	-1.56117	1.99728	0.48172	0.640224	0.834762	-1.718	-3.06464	1.03832	-2.07923	0.0638773	0.763082
NM_009253	20717	15077	serine (or cysteine) peptidase inhibitor, clade A, member 3M	Serpina3m	1	12	104338486	104394257	-3.14211	1.0564	-2.64247	-3.83767	-1.44727	-3.2436	-4.36092	-2.12628	-3.51488	-4.74458	-2.28519	-1.5169	-4.79324	2.08311	-0.805334	0.439088	0.815474	-1.83072	-5.92281	1.76719	-1.14531	0.278372	0.594258	1.20688	-2.73749	3.98731	0.349889	0.733575	0.944233
NM_009791	12316	424	abnormal spindle microtubule assembly	Aspm	1	1	139454772	139494091	-3.20303	0.589425	-3.05302	-3.59809	-2.50795	-3.65362	-4.16317	-3.14407	-2.78979	-3.35059	-2.22899	-1.51635	-2.56255	1.11449	-1.76435	0.107697	0.666077	1.20016	-1.42331	2.05013	0.757756	0.465829	0.724205	-1.81987	-3.1386	-1.05522	-2.44304	0.034341	0.760057
NM_016904	54124	3828	CDC28 protein kinase 1b	Cks1b	-1	3	89415472	89418383	0.29539	0.425379	0.537387	0.213515	0.861258	-0.0626988	-0.365466	0.240069	0.501005	0.167786	0.834224	-1.51581	-2.07035	-1.1098	-2.9668	0.0139096	0.375796	-1.02554	-1.40969	1.34036	-0.176258	0.863559	0.942145	-1.47806	-2.04331	-1.06918	-2.68305	0.0226988	0.700523
NM_153596	103765	13203	transmembrane protein 17	Tmem17	1	11	22512088	22519234	-0.956257	0.456121	-0.681852	-0.971843	-0.39186	-1.28186	-1.55295	-1.01076	-0.823659	-1.12202	-0.525299	-1.51572	-2.0038	-1.14653	-3.31299	0.00768746	0.320759	-1.10329	-1.46692	1.20512	-0.767285	0.46039	0.720651	-1.37383	-1.83595	-1.02802	-2.43568	0.0347781	0.760057
NM_027411	70385	14096	spindle apparatus coiled-coil protein 1	Spdl1	-1	11	34809190	34833641	-2.56242	0.500839	-2.38894	-2.84023	-1.93766	-2.98866	-3.41054	-2.56679	-2.2031	-2.66741	-1.73879	-1.51542	-2.33992	1.0189	-2.12787	0.0588392	0.564152	1.13748	-1.36958	1.77205	0.646152	0.53252	0.766705	-1.72376	-2.70675	-1.09776	-2.68337	0.0226865	0.700523
NM_007925	13717	6537	elastin	Eln	-1	5	134702593	134747323	-0.595814	0.612616	-0.270404	-0.897842	0.357033	-0.869484	-1.45604	-0.282932	-0.579138	-1.22468	0.0664078	-1.51475	-2.77109	1.20773	-1.52884	0.156854	0.735516	-1.23862	-2.29414	1.49535	-0.772069	0.457676	0.719828	-1.22293	-2.29017	1.53131	-0.713341	0.491712	0.892981
NM_001037917	622976	21294	predicted gene 6377	Gm6377	1	X	109196756	109200439	-2.76712	0.583699	-2.514	-3.10497	-1.92304	-3.11252	-3.66497	-2.56007	-2.58849	-3.19651	-1.98047	-1.51416	-2.67444	1.16651	-1.62168	0.135491	0.714232	-1.05299	-1.88167	1.69706	-0.197776	0.847125	0.935593	-1.43797	-2.59642	1.25568	-1.36693	0.201162	0.800811
NM_138313	171543	2751	BCL2 modifying factor	Bmf	-1	2	118528757	118549687	-0.303871	0.324942	0.0636352	-0.178616	0.305886	-0.534071	-0.760536	-0.307605	-0.383629	-0.632872	-0.134387	-1.51331	-1.91075	-1.19854	-3.95067	0.00265052	0.214298	-1.36345	-1.72978	-1.0747	-2.89695	0.0156891	0.554178	-1.10991	-1.41412	1.14792	-0.957312	0.36066	0.892981
NM_001111296	20859	8929	sulfotransferase family 2A, dehydroepiandrosterone (DHEA)-preferring, member 1	Sult2a1	-1	7	13796246	13837409	-2.95388	0.634062	-2.53491	-3.22062	-1.84921	-3.1321	-3.77312	-2.49108	-3.15006	-3.85556	-2.44457	-1.51277	-2.92711	1.27908	-1.39452	0.192935	0.762315	-1.53172	-3.00413	1.28045	-1.40763	0.189126	0.554178	1.01253	-1.96047	2.0099	0.0403801	0.968574	0.993583
NM_026239	67564	21322	transmembrane protein 35A	Tmem35a	1	X	134295225	134305969	-1.04556	0.507515	-0.651796	-1.0052	-0.298391	-1.24859	-1.57896	-0.91821	-1.18553	-1.54913	-0.821927	-1.51235	-2.12519	-1.07623	-2.70394	0.0218943	0.432724	-1.44767	-2.04853	-1.02305	-2.36971	0.0389527	0.554178	-1.04468	-1.48747	1.36296	-0.275041	0.788803	0.951983
NM_008613	17427	11268	meiosis-specific nuclear structural protein 1	Mns1	1	9	72438011	72462025	-2.58745	0.648103	-2.29025	-2.9916	-1.5889	-2.88648	-3.54213	-2.23084	-2.51086	-3.23245	-1.78927	-1.51176	-2.96956	1.29934	-1.36123	0.202897	0.771315	-1.16522	-2.32072	1.70924	-0.49355	0.63213	0.830121	-1.2974	-2.61598	1.55412	-0.825608	0.428008	0.892981
NM_080854	142681	2270	solute carrier family 34 (sodium phosphate), member 3	Slc34a3	-1	2	25228898	25234364	-3.49674	0.449602	-3.15092	-3.58557	-2.71626	-3.7465	-4.15283	-3.34017	-3.53035	-3.97755	-3.08315	-1.51108	-2.29616	1.0056	-2.19404	0.0525917	0.546941	-1.30083	-1.99368	1.17819	-1.36972	0.200318	0.556954	-1.16163	-1.79398	1.32948	-0.766584	0.460789	0.892981
NM_133237	494504	19949	adenomatosis polyposis coli down-regulated 1	Apcdd1	1	18	62922231	62961179	-2.46177	0.623633	-2.14506	-2.69438	-1.59575	-2.73953	-3.25305	-2.22601	-2.43127	-2.99644	-1.8661	-1.50991	-2.56214	1.12382	-1.73282	0.113352	0.677385	-1.21943	-2.09176	1.40668	-0.817526	0.432402	0.708738	-1.23821	-2.14455	1.39877	-0.865055	0.406992	0.892981
NM_001033043	30054	16602	ring finger protein 17	Rnf17	1	14	56402581	56525032	-4.2795	0.584083	-3.94417	-4.54323	-3.3451	-4.5383	-5.09833	-3.97827	-4.29134	-4.9077	-3.67499	-1.50956	-2.68719	1.17922	-1.58803	0.142916	0.723153	-1.27207	-2.29133	1.41601	-0.90933	0.384263	0.677178	-1.1867	-2.16015	1.53392	-0.635475	0.539183	0.90606
NM_134065	105298	15975	ependymin related protein 1 (zebrafish)	Epdr1	-1	13	19591706	19619927	-1.50628	0.504672	-1.22813	-1.73004	-0.726227	-1.82224	-2.29144	-1.35304	-1.38949	-1.90588	-0.873102	-1.50954	-2.44721	1.07395	-1.89535	0.0868578	0.629884	-1.11834	-1.83105	1.46404	-0.504448	0.624718	0.825558	-1.3498	-2.22957	1.22372	-1.32912	0.212916	0.814905
NM_001243009 | NM_001243008	12835	889	collagen, type VI, alpha 3	Col6a3	-1	1	90765923	90843971	0.978831	0.465638	1.26827	0.987525	1.54901	0.675031	0.412582	0.937481	1.06914	0.780296	1.35799	-1.50863	-1.97675	-1.15137	-3.38351	0.00681984	0.302569	-1.148	-1.51257	1.1477	-1.11292	0.29141	0.601139	-1.31413	-1.74001	1.00757	-2.16401	0.0553436	0.763082
NM_022884	64918	16287	betaine-homocysteine methyltransferase 2	Bhmt2	-1	13	93655720	93674302	-3.66526	0.624933	-3.25204	-3.92807	-2.57602	-3.84487	-4.47684	-3.21289	-3.85396	-4.5495	-3.15842	-1.50819	-2.89122	1.27106	-1.40413	0.190136	0.761658	-1.51773	-2.94854	1.28002	-1.39705	0.192194	0.554178	1.00632	-1.95357	1.97835	0.0207368	0.983858	0.997627
NM_007418	11553	5553	adrenergic receptor, alpha 2c	Adra2c	1	5	35278319	35281763	-3.90953	0.409159	-3.46285	-3.73616	-3.18955	-4.05564	-4.31114	-3.80015	-4.17358	-4.45477	-3.89239	-1.50816	-1.96203	-1.15928	-3.47299	0.00586203	0.283586	-1.63663	-2.14066	-1.25127	-4.08037	0.00214661	0.359688	1.08518	-1.2111	1.42621	0.665196	0.520756	0.898735
NM_015780	50702	1015	complement factor H-related 1	Cfhr1	-1	1	139547053	139560272	-3.47285	0.621066	-3.05887	-3.72911	-2.38863	-3.6515	-4.27807	-3.02494	-3.6635	-4.35308	-2.97392	-1.508	-2.87478	1.26416	-1.41581	0.18678	0.760514	-1.52059	-2.93734	1.27037	-1.41548	0.186876	0.554178	1.00835	-1.93839	1.97089	0.0275874	0.978526	0.996121
NM_144940	243537	7024	urocanase domain containing 1	Uroc1	1	6	90333284	90364551	-3.88945	1.0381	-3.37012	-4.53589	-2.20435	-3.9619	-5.0517	-2.87209	-4.31821	-5.51762	-3.11879	-1.5071	-4.62925	2.0381	-0.812817	0.434977	0.815474	-1.92931	-6.06392	1.6291	-1.27608	0.230359	0.57035	1.28015	-2.50598	4.10674	0.471155	0.647495	0.929521
NM_001101507	665180	6766	C-type lectin domain family 2, member L	Clec2l	1	6	38663067	38680865	-3.11181	0.612775	-2.77268	-3.445	-2.10037	-3.36381	-3.99231	-2.7353	-3.13595	-3.82767	-2.44423	-1.50642	-2.8775	1.26802	-1.40784	0.189065	0.761658	-1.28633	-2.48989	1.50478	-0.8478	0.416097	0.699009	-1.17109	-2.29374	1.67248	-0.522448	0.612572	0.922582
NM_001034863	235300	11732	transmembrane protein 136	Tmem136	-1	9	43108650	43116570	-3.16315	0.55764	-2.97865	-3.41707	-2.54022	-3.56962	-3.97947	-3.15976	-2.83957	-3.29065	-2.38849	-1.50626	-2.29715	1.01249	-2.15833	0.0558796	0.555278	1.1012	-1.39694	1.69399	0.497749	0.629269	0.828413	-1.6587	-2.5713	-1.06999	-2.56689	0.0277404	0.731069
NM_021456	12623	10713	carboxylesterase 1G	Ces1g	-1	8	93302369	93337308	-3.52586	0.969535	-3.0798	-4.15581	-2.00378	-3.6706	-4.6765	-2.6647	-3.79101	-4.89808	-2.68394	-1.50609	-4.24321	1.87066	-0.879171	0.399647	0.815474	-1.63718	-4.71144	1.75777	-1.0371	0.323768	0.623918	1.08704	-2.69783	3.18791	0.172496	0.866439	0.965734
NM_007980	14079	3505	fatty acid binding protein 2, intestinal	Fabp2	1	3	122895072	122899506	-2.79632	0.56724	-2.557	-3.15747	-1.95653	-3.14764	-3.70898	-2.58629	-2.5965	-3.21431	-1.9787	-1.50591	-2.68432	1.18369	-1.57497	0.145894	0.724528	-1.02776	-1.85383	1.75504	-0.10322	0.9198	0.965327	-1.46523	-2.67093	1.24408	-1.41486	0.187052	0.783692
NM_008276	15437	1556	homeobox D8	Hoxd8	1	2	74704615	74707933	-1.62795	0.416987	-1.29913	-1.69844	-0.899807	-1.88953	-2.26283	-1.51623	-1.62982	-2.04066	-1.21897	-1.50567	-2.21141	-1.02515	-2.36744	0.039105	0.509882	-1.25762	-1.86169	1.1771	-1.29941	0.222544	0.566797	-1.19724	-1.78478	1.24515	-1.00259	0.339364	0.892981
NM_011994	26874	17844	ATP-binding cassette, sub-family D (ALD), member 2	Abcd2	-1	15	91145871	91191799	-2.07157	0.455299	-1.88831	-2.26593	-1.5107	-2.47695	-2.82996	-2.12394	-1.74811	-2.13662	-1.35959	-1.50383	-2.16305	-1.04551	-2.49601	0.0313473	0.478079	1.10206	-1.31491	1.59701	0.582581	0.572891	0.794182	-1.65731	-2.4176	-1.13612	-2.97532	0.0137068	0.667238
NM_172479	209837	20980	solute carrier family 38, member 5	Slc38a5	1	X	8271133	8280179	3.86858	0.335284	4.2333	4.09788	4.36871	3.64491	3.51832	3.7715	3.78344	3.64412	3.92276	-1.50356	-1.71291	-1.31981	-6.95747	3.62932383035199e-05	0.0308073	-1.36591	-1.56024	-1.19578	-5.21266	0.000375563	0.190098	-1.10078	-1.26039	1.04016	-1.57699	0.145432	0.763082
NM_133996	28194	12618	apolipoprotein N	Apon	1	10	128254096	128255896	-3.06444	0.947641	-2.55232	-3.60076	-1.50387	-3.14064	-4.12077	-2.16052	-3.48132	-4.56003	-2.40262	-1.5035	-4.12497	1.82479	-0.898503	0.389737	0.815474	-1.90396	-5.33279	1.47108	-1.39032	0.194167	0.555004	1.26635	-2.25285	3.61279	0.500904	0.627124	0.925788
NM_015799	50765	5970	transferrin receptor 2	Tfr2	1	5	137569840	137587481	-3.72571	0.826704	-3.44368	-4.39492	-2.49244	-4.03193	-4.92118	-3.14267	-3.62496	-4.60365	-2.64626	-1.50342	-3.75631	1.66187	-0.990197	0.345099	0.815474	-1.13389	-2.88666	2.2452	-0.299019	0.770959	0.904401	-1.3259	-3.43232	1.95238	-0.659518	0.524246	0.900465
NM_026961	69147	8152	RIKEN cDNA 2200002J24 gene	2200002J24Rik	1	7	30698926	30700536	-0.960347	0.533626	-0.576864	-0.908786	-0.244941	-1.16509	-1.47539	-0.8548	-1.0879	-1.4294	-0.746395	-1.5034	-2.06938	-1.09222	-2.83765	0.0173795	0.403667	-1.42507	-1.97444	-1.02856	-2.41577	0.0359899	0.554178	-1.05497	-1.4702	1.32099	-0.358521	0.727299	0.942387
NR_102284 | NR_102287 | NR_102283	641454	4739	RIKEN cDNA 5830444B04 gene	5830444B04Rik	-1	4	155398763	155421704	-1.73379	0.589136	-1.15828	-1.54871	-0.767855	-1.7465	-2.11149	-1.38152	-2.29339	-2.69509	-1.89169	-1.50339	-2.18926	-1.0324	-2.41238	0.0361999	0.49837	-2.19635	-3.22306	-1.4967	-4.56181	0.00100067	0.296543	1.46093	-1.01138	2.15861	2.15927	0.0557908	0.763082
NM_007812	13087	8078	cytochrome P450, family 2, subfamily a, polypeptide 5	Cyp2a5	1	7	26835305	26843548	-3.36691	0.782116	-2.91296	-3.77831	-2.04761	-3.50053	-4.30949	-2.69157	-3.65384	-4.54416	-2.76351	-1.50272	-3.4566	1.53072	-1.08722	0.302087	0.815474	-1.67119	-3.91029	1.40009	-1.34337	0.208419	0.559376	1.11211	-2.13614	2.64197	0.273095	0.790257	0.951983
NM_026028 | NR_045558	67200	7114	coiled-coil domain containing 77	Ccdc77	-1	6	120324323	120364374	-1.20884	0.345016	-0.908647	-1.14834	-0.66895	-1.49503	-1.71911	-1.27095	-1.15129	-1.39791	-0.904678	-1.50148	-1.89116	-1.19209	-3.91713	0.0028	0.217358	-1.18316	-1.49729	1.06959	-1.58838	0.142839	0.554178	-1.26904	-1.61274	1.00141	-2.21063	0.0511275	0.763082
NM_027907 | NM_001163587	71760	3530	ethanolamine phosphate phospholyase	Etnppl	1	3	130617448	130637521	-2.80031	0.70022	-2.29796	-3.00799	-1.58793	-2.88381	-3.54757	-2.22004	-3.19828	-3.92881	-2.46776	-1.50092	-2.97301	1.31972	-1.32116	0.215459	0.78611	-1.86649	-3.74924	1.0762	-1.98959	0.0742538	0.554178	1.24356	-1.63555	2.52929	0.682747	0.510051	0.894955
NM_019792 | NR_030782	56388	6636	cytochrome P450, family 3, subfamily a, polypeptide 25	Cyp3a25	-1	5	145977194	146009618	-3.13099	0.901217	-2.65066	-3.65702	-1.64431	-3.23631	-4.17709	-2.29553	-3.47968	-4.51508	-2.44428	-1.50071	-3.95384	1.75559	-0.931824	0.373065	0.815474	-1.77647	-4.77415	1.5128	-1.29256	0.224815	0.566797	1.18375	-2.31074	3.23795	0.372782	0.716978	0.941699
NM_001037928	626870	13181	predicted gene 11992	Gm11992	1	11	9048594	9069356	-3.23348	0.578664	-2.98142	-3.49133	-2.47151	-3.56697	-4.04365	-3.09028	-3.06868	-3.59331	-2.54405	-1.50061	-2.45156	1.0887	-1.83872	0.0953629	0.647291	-1.06235	-1.75311	1.55337	-0.268508	0.793687	0.913545	-1.41254	-2.35195	1.17877	-1.50639	0.162444	0.76555
NM_178591	211323	10522	neuregulin 1	Nrg1	-1	8	31814551	32884254	-3.62298	0.43468	-3.26971	-3.70286	-2.83656	-3.85525	-4.26017	-3.45032	-3.68592	-4.13157	-3.24027	-1.50059	-2.27692	1.01116	-2.16453	0.0552952	0.555278	-1.33441	-2.04213	1.14684	-1.50768	0.162117	0.554178	-1.12454	-1.73408	1.37127	-0.60263	0.559979	0.913463
NM_025778	66813	7217	BCL2-like 14 (apoptosis facilitator)	Bcl2l14	1	6	134396318	134438736	-1.80034	0.502683	-1.58203	-2.07073	-1.09332	-2.16755	-2.62441	-1.71069	-1.55963	-2.06244	-1.05682	-1.50058	-2.40199	1.06672	-1.91843	0.0835993	0.622458	1.01564	-1.59131	1.64148	0.0718927	0.944084	0.976126	-1.52406	-2.4844	1.0696	-1.91755	0.0837209	0.763082
NM_007659	12534	12839	cyclin-dependent kinase 1	Cdk1	-1	10	69335146	69352938	-2.66766	0.861179	-2.57043	-3.49576	-1.64509	-3.1555	-4.02054	-2.29046	-2.15509	-3.10713	-1.20305	-1.50011	-3.65572	1.62452	-1.01242	0.334867	0.815474	1.33361	-1.86099	3.3098	0.704279	0.497102	0.74077	-2.00057	-5.04637	1.26088	-1.6666	0.126115	0.763082
NM_178309	237911	14431	BRCA1 interacting protein C-terminal helicase 1	Brip1	-1	11	86058138	86201193	-3.03558	0.643476	-2.86023	-3.47515	-2.2453	-3.445	-4.01986	-2.87015	-2.69915	-3.33183	-2.06648	-1.49981	-2.7109	1.20515	-1.52271	0.158364	0.737265	1.11812	-1.63627	2.04565	0.410998	0.689618	0.864443	-1.67696	-3.10137	1.10283	-1.86974	0.0906139	0.763082
NM_010640	16613	8219	kallikrein 1-related peptidase b11	Klk1b11	1	7	43995877	43999875	1.76344	0.661052	2.17452	1.55398	2.79507	1.59034	1.01024	2.17045	1.56872	0.930268	2.20718	-1.49918	-2.72447	1.2122	-1.50737	0.162197	0.739348	-1.52182	-2.79966	1.20887	-1.53178	0.156134	0.554178	1.0151	-1.83216	1.88791	0.0537122	0.958207	0.991075
NM_145572	232493	7823	glycogen synthase 2	Gys2	-1	6	142422613	142473109	-3.90254	0.478738	-3.48594	-3.94999	-3.02189	-4.06994	-4.50375	-3.63613	-4.1099	-4.58735	-3.63246	-1.499	-2.34316	1.0428	-2.01509	0.0711501	0.601058	-1.54111	-2.43113	1.02363	-2.10979	0.0606659	0.554178	1.02809	-1.54697	1.6351	0.132774	0.896968	0.976199
NM_053191	94227	28	peptidase inhibitor 15	Pi15	1	1	17601901	17630939	-1.95242	0.447387	-1.56307	-1.89526	-1.23088	-2.14627	-2.45681	-1.83573	-2.09944	-2.44121	-1.75766	-1.49817	-2.0627	-1.08814	-2.81115	0.0181931	0.40973	-1.45031	-2.00994	-1.04651	-2.53349	0.0293856	0.554178	-1.033	-1.43996	1.34944	-0.217348	0.832245	0.95474
NM_133977	22041	11981	transferrin	Trf	-1	9	103204001	103230444	1.38237	0.79888	1.63757	0.846888	2.42825	1.05464	0.315481	1.7938	1.53684	0.72334	2.35034	-1.49789	-3.20653	1.42915	-1.18049	0.264733	0.815474	-1.07231	-2.33158	2.0277	-0.199891	0.845515	0.934944	-1.39687	-3.07972	1.57833	-0.940108	0.368999	0.892981
NM_001164659	320429	11483	tetratricopeptide repeat and ankyrin repeat containing 1	Trank1	1	9	111311739	111395775	-2.70228	0.479645	-2.42827	-2.87658	-1.97995	-3.00986	-3.42896	-2.59076	-2.59183	-3.05308	-2.13058	-1.4965	-2.30409	1.02884	-2.07723	0.0640939	0.580115	-1.12005	-1.7398	1.38684	-0.57246	0.579471	0.798203	-1.3361	-2.09179	1.17177	-1.43739	0.180716	0.774667
NM_146232	236149	20709	solute carrier family 22 (organic cation transporter), member 26	Slc22a26	-1	19	7781041	7802667	-3.448	0.880747	-3.0054	-3.99197	-2.01883	-3.5865	-4.50878	-2.66422	-3.71746	-4.73251	-2.70242	-1.49598	-3.86702	1.72791	-0.943124	0.367528	0.815474	-1.63814	-4.31767	1.60896	-1.13249	0.283477	0.596571	1.09503	-2.44902	2.93659	0.204638	0.841901	0.956197
NM_001039555	433247	20857	cytochrome P450, family 2, subfamily c, polypeptide 68	Cyp2c68	-1	19	39688834	39741054	-3.14028	1.18828	-2.66552	-4.04181	-1.28923	-3.2453	-4.53191	-1.9587	-3.48376	-4.89976	-2.06775	-1.49463	-5.62223	2.51677	-0.674537	0.515041	0.822922	-1.76325	-6.81515	2.19204	-0.932852	0.372559	0.66635	1.17973	-3.35638	4.67126	0.267082	0.794755	0.951983
NR_003368	19296	17276	NA	NA	NA	NA	NA	NA	-2.01213	0.511484	-1.78434	-2.20914	-1.35953	-2.36405	-2.76118	-1.96693	-1.80003	-2.2371	-1.36296	-1.49456	-2.24962	1.00713	-2.1851	0.0533964	0.54963	-1.01094	-1.53447	1.50144	-0.0579767	0.954893	0.980801	-1.47838	-2.26079	1.03439	-2.0467	0.0674739	0.763082
NM_175556 | NM_001113360	269615	5392	phospholipase C, eta 2	Plch2	-1	4	154983115	155056784	-2.88495	0.527283	-2.56287	-3.10044	-2.02529	-3.1418	-3.64434	-2.63925	-2.88598	-3.43907	-2.33289	-1.49374	-2.50619	1.12322	-1.72439	0.114908	0.678715	-1.25103	-2.12134	1.35543	-0.943098	0.36754	0.661477	-1.19401	-2.04385	1.43361	-0.733575	0.479811	0.892981
NR_037274	100526556	2185	microRNA 3091	Mir3091	1	2	180257536	180257611	-0.225996	0.477242	0.168845	-0.254382	0.592071	-0.409983	-0.805631	-0.0143355	-0.390853	-0.826294	0.0445878	-1.49364	-2.24481	1.00622	-2.1899	0.0529625	0.547893	-1.47396	-2.23381	1.02819	-2.07502	0.0643322	0.554178	-1.01335	-1.54719	1.5067	-0.0696782	0.945804	0.988666
NM_013667	20518	18695	solute carrier family 22 (organic cation transporter), member 2	Slc22a2	1	17	12584132	12628488	-2.38702	0.563448	-2.30618	-2.76366	-1.8487	-2.88494	-3.31261	-2.45726	-1.84547	-2.31616	-1.37479	-1.49356	-2.31996	1.04	-2.02567	0.069899	0.597987	1.37622	-1.13891	2.15706	1.58012	0.144714	0.554178	-2.05546	-3.24767	-1.30091	-3.50255	0.00557711	0.601346
NM_008940	259277	8209	kallikrein related-peptidase 8	Klk8	1	7	43797577	43803826	-2.67698	0.558461	-2.29355	-2.85027	-1.73683	-2.87221	-3.39266	-2.35177	-2.81637	-3.38915	-2.24358	-1.49346	-2.55234	1.14433	-1.66431	0.126577	0.702494	-1.43675	-2.48253	1.20262	-1.4735	0.170943	0.554178	-1.03947	-1.81371	1.67859	-0.154639	0.880138	0.970932
NM_008963	19215	2279	prostaglandin D2 synthase (brain)	Ptgds	-1	2	25466709	25470046	-1.83427	0.440963	-1.6162	-2.02433	-1.20808	-2.19475	-2.57628	-1.81321	-1.60175	-2.02165	-1.18184	-1.49334	-2.21198	-1.00817	-2.2698	0.0462205	0.53149	1.01007	-1.47831	1.50824	0.0555858	0.956751	0.981751	-1.50838	-2.26851	-1.00296	-2.23981	0.0486481	0.763082
NM_207000	404634	12291	H2A histone family, member Y2	H2afy2	-1	10	61738665	61784147	-1.94857	0.531352	-1.6479	-2.20396	-1.09184	-2.226	-2.74582	-1.70617	-1.90244	-2.47455	-1.33033	-1.49288	-2.54973	1.14405	-1.66466	0.126507	0.70246	-1.19295	-2.05994	1.44746	-0.71824	0.488814	0.733049	-1.25141	-2.18208	1.39338	-0.896982	0.390511	0.892981
NM_001127376	327743	12210	cellular communication network factor 6	Ccn6	-1	10	39150970	39163794	-3.17127	0.414046	-2.71864	-2.96249	-2.47479	-3.2959	-3.52386	-3.06794	-3.46812	-3.71901	-3.21724	-1.49201	-1.88676	-1.17985	-3.79054	0.0034486	0.2367	-1.68119	-2.13624	-1.32308	-4.82265	0.000670753	0.253914	1.12679	-1.13252	1.43792	1.08875	0.301445	0.892981
NM_001033442	381059	18674	predicted gene 1604b	Gm1604b	1	17	7025568	7087597	-2.42806	0.489069	-2.03037	-2.49436	-1.56639	-2.60755	-3.0413	-2.1738	-2.60137	-3.07875	-2.124	-1.49193	-2.33198	1.04767	-1.99186	0.0739728	0.607265	-1.48555	-2.34335	1.06184	-1.93097	0.0818763	0.554178	-1.00429	-1.59715	1.58352	-0.0205409	0.98401	0.997627
NM_001162910	100041979	16198	predicted gene 3604	Gm3604	-1	13	62368328	62383177	-1.36373	0.303602	-1.09005	-1.31137	-0.868732	-1.66715	-1.87404	-1.46025	-1.25814	-1.48585	-1.03044	-1.49184	-1.84607	-1.20558	-4.17518	0.00184249	0.189654	-1.12357	-1.39644	1.10617	-1.19171	0.2605	0.589628	-1.32777	-1.65665	-1.06418	-2.84877	0.0170493	0.693379
NM_019568	57266	16159	chemokine (C-X-C motif) ligand 14	Cxcl14	-1	13	56288643	56296551	0.248543	0.632202	0.534047	0.109505	0.958589	-0.042714	-0.439592	0.354163	0.32711	-0.109684	0.763905	-1.4915	-2.24444	1.00894	-2.17532	0.0542911	0.552993	-1.15423	-1.75152	1.3147	-0.764819	0.461794	0.721195	-1.2922	-1.97554	1.18312	-1.34285	0.208583	0.809013
NM_011823	23890	21016	G protein-coupled receptor 34	Gpr34	1	X	13632089	13640858	-1.2627	0.593866	-1.05356	-1.511	-0.596108	-1.63023	-2.05787	-1.20259	-1.01244	-1.48309	-0.541791	-1.49141	-2.31654	1.04147	-2.01855	0.0707387	0.600507	1.02891	-1.52329	1.61264	0.141027	0.890609	0.952928	-1.53453	-2.42449	1.02961	-2.08187	0.0635945	0.763082
NM_031386 | NM_001199293	83560	13676	testis expressed gene 14	Tex14	1	11	87405065	87555823	-3.52091	0.589521	-3.16773	-3.72945	-2.60601	-3.74425	-4.26937	-3.21913	-3.5949	-4.17283	-3.01696	-1.49125	-2.56086	1.15156	-1.64339	0.130884	0.706884	-1.34459	-2.33473	1.29139	-1.19321	0.259936	0.589628	-1.10907	-1.94486	1.58113	-0.409872	0.690418	0.938634
NM_177751	245684	21874	connector enhancer of kinase suppressor of Ras 2	Cnksr2	-1	X	157821436	158043294	-4.22495	0.496695	-3.81711	-4.17153	-3.4627	-4.39214	-4.72346	-4.06082	-4.42381	-4.78845	-4.05917	-1.48971	-2.09541	-1.05909	-2.59792	0.0262939	0.453482	-1.52277	-2.15693	-1.07505	-2.68597	0.0225847	0.554178	1.02219	-1.39435	1.45693	0.137736	0.893144	0.975444
NM_025786	66825	4627	ring finger protein 186	Rnf186	1	4	138967112	138968360	-1.41297	0.542902	-1.109	-1.61213	-0.605875	-1.68336	-2.1537	-1.21302	-1.37896	-1.8966	-0.861306	-1.48901	-2.41679	1.09004	-1.8279	0.0970731	0.64996	-1.20577	-1.97657	1.35952	-0.841878	0.419253	0.70044	-1.23491	-2.0423	1.33921	-0.932663	0.372651	0.892981
NM_009016	19368	12167	retinoic acid early transcript 1, alpha	Raet1d	1	10	22360552	22374139	-1.64568	0.617509	-1.24163	-1.80727	-0.67598	-1.81584	-2.34463	-1.28705	-1.83704	-2.41901	-1.25507	-1.48887	-2.56645	1.15777	-1.62546	0.134678	0.712566	-1.51091	-2.63365	1.15367	-1.65165	0.129169	0.554178	1.0148	-1.7348	1.78655	0.0577775	0.955048	0.99008
NM_001037865	213945	7299	collagen, type XXVIII, alpha 1	Col28a1	-1	6	7997808	8192617	-3.89807	0.514464	-3.41117	-3.84113	-2.98121	-3.98533	-4.38727	-3.58339	-4.27588	-4.71825	-3.83352	-1.48881	-2.25211	1.01604	-2.13822	0.057817	0.558232	-1.82098	-2.77803	-1.19364	-3.15563	0.0100563	0.547675	1.22311	-1.25674	1.88008	1.04172	0.321723	0.892981
NR_077238 | NR_077237 | NR_077239	319750	18689	RIKEN cDNA A230009B12 gene	A230009B12Rik	1	17	10456216	10493057	-2.26026	0.476697	-1.93793	-2.43498	-1.44089	-2.51195	-2.9766	-2.04729	-2.26796	-2.77935	-1.75657	-1.48866	-2.4021	1.08393	-1.84916	0.0937393	0.643642	-1.25704	-2.04834	1.2963	-1.04183	0.321673	0.622101	-1.18426	-1.94665	1.38802	-0.756691	0.466439	0.892981
NM_009928	12819	4235	collagen, type XV, alpha 1	Col15a1	1	4	47208161	47313167	1.3264	0.444269	1.60524	1.42361	1.78687	1.03179	0.861995	1.20158	1.41583	1.22896	1.6027	-1.48808	-1.77239	-1.24938	-5.05551	0.000473191	0.11637	-1.14029	-1.36303	1.04826	-1.63628	0.132378	0.554178	-1.305	-1.56488	-1.08827	-3.25952	0.00842043	0.637043
NM_175554	269582	4517	claspin	Clspn	1	4	126556935	126593903	-3.65412	0.742382	-3.43588	-4.27447	-2.5973	-4.00855	-4.79249	-3.22462	-3.42931	-4.2921	-2.56653	-1.48728	-3.33406	1.50727	-1.09347	0.299462	0.815474	1.00456	-2.26874	2.2895	0.0122924	0.990431	0.996081	-1.49406	-3.45561	1.54805	-1.06479	0.311648	0.892981
NM_028770	74127	17920	keratin 80	Krt80	-1	15	101347444	101370162	0.226137	0.513964	0.63179	0.146875	1.11671	0.0592158	-0.394101	0.512532	0.0291367	-0.469773	0.528046	-1.48718	-2.37185	1.07242	-1.89067	0.0875342	0.631663	-1.51851	-2.44509	1.06038	-1.95005	0.0793187	0.554178	1.02107	-1.59045	1.65817	0.0956206	0.925684	0.983619
NM_026150	67430	14000	RIKEN cDNA 4921536K21 gene	4921536K21Rik	-1	11	3886088	3895098	-3.51829	0.422939	-3.23245	-3.65787	-2.80702	-3.80427	-4.20197	-3.40656	-3.44667	-3.88437	-3.00897	-1.48639	-2.23866	1.01326	-2.1522	0.0564631	0.555278	-1.16008	-1.76191	1.30921	-0.790101	0.447537	0.713904	-1.28129	-1.96059	1.19425	-1.29575	0.223756	0.824261
NM_008114 | NM_001160406	14582	2324	growth factor independent 1B	Gfi1b	-1	2	28609450	28621982	-3.19325	0.430308	-2.78292	-3.17636	-2.38947	-3.35377	-3.72158	-2.98596	-3.40295	-3.80775	-2.99814	-1.4854	-2.16936	-1.01709	-2.32321	0.0421855	0.517941	-1.53691	-2.26206	-1.04422	-2.47269	0.0326322	0.554178	1.03467	-1.43236	1.53341	0.192668	0.85102	0.960161
NM_020565	57430	12200	sulfotransferase family 3A, member 1	Sult3a1	1	10	33857721	33879532	-3.03137	0.600461	-2.63011	-3.27712	-1.98309	-3.19963	-3.80449	-2.59478	-3.2223	-3.88799	-2.55661	-1.48404	-2.76655	1.25617	-1.40945	0.188603	0.761658	-1.50754	-2.84644	1.25247	-1.43612	0.181068	0.554178	1.01583	-1.87994	1.93995	0.054001	0.957983	0.99098
NR_040580	67523	12337	RIKEN cDNA 1700094J05 gene	1700094J05Rik	1	10	76389015	76401507	-2.63287	0.480727	-2.40952	-2.89472	-1.92432	-2.97855	-3.43213	-2.52497	-2.4241	-2.9233	-1.92491	-1.48353	-2.36667	1.07534	-1.87788	0.0894039	0.634337	-1.01016	-1.627	1.59444	-0.0471627	0.963299	0.984885	-1.46861	-2.38562	1.10609	-1.76155	0.108188	0.763082
NM_008446	16571	21246	kinesin family member 4	Kif4	1	X	100625737	100727214	-3.3579	0.708244	-3.09258	-3.85601	-2.32915	-3.66072	-4.3744	-2.94703	-3.24471	-4.03018	-2.45925	-1.48261	-3.09164	1.40649	-1.19161	0.260536	0.815474	-1.11121	-2.35233	1.90503	-0.312683	0.760853	0.900261	-1.33423	-2.86252	1.60802	-0.839998	0.420258	0.892981
NM_012020	26927	11362	forkhead box L2	Foxl2	1	9	98955288	98958543	-3.4797	0.570358	-3.16743	-3.78125	-2.55362	-3.73494	-4.30875	-3.16112	-3.47292	-4.10445	-2.84139	-1.48196	-2.67577	1.21836	-1.48041	0.169127	0.741521	-1.23584	-2.25856	1.47879	-0.780916	0.452683	0.718223	-1.19915	-2.21525	1.54054	-0.658023	0.525168	0.900576
NM_010930	18133	17257	cellular communication network factor 3	Ccn3	1	15	54745702	54754039	-0.863051	0.60548	-0.605463	-1.11405	-0.0968719	-1.17279	-1.64824	-0.697339	-0.733467	-1.25674	-0.210198	-1.48177	-2.41772	1.10114	-1.78613	0.103941	0.659255	-1.09278	-1.80099	1.50815	-0.394911	0.701082	0.870429	-1.35597	-2.25478	1.22633	-1.33157	0.212135	0.81408
NM_009605	11450	18088	adiponectin, C1Q and collagen domain containing	Adipoq	1	16	23146536	23158028	-2.32465	1.35202	-2.39674	-3.64881	-1.14467	-2.96398	-4.13446	-1.7935	-1.45341	-2.74161	-0.165207	-1.48168	-4.94539	2.25263	-0.725412	0.484591	0.822922	1.92296	-1.77908	6.57867	1.18217	0.264097	0.589628	-2.84922	-9.96408	1.2274	-1.85979	0.0921124	0.763082
NM_145700	252837	11383	atypical chemokine receptor 4	Ackr4	-1	9	104084157	104126933	-1.93287	0.448891	-1.61593	-1.92807	-1.3038	-2.18314	-2.47493	-1.89134	-1.93698	-2.25812	-1.61584	-1.48165	-2.00096	-1.09712	-2.90968	0.0153485	0.386874	-1.24924	-1.6975	1.08773	-1.61388	0.137181	0.554178	-1.18604	-1.62048	1.15198	-1.21567	0.251632	0.860576
NM_001039557	629499	2045	maestro heat-like repeat family member 8	Mroh8	-1	2	157208550	157279549	-3.70114	0.579331	-3.39887	-4.03383	-2.76391	-3.9655	-4.55908	-3.37192	-3.67295	-4.32623	-3.01967	-1.48106	-2.72914	1.24417	-1.4289	0.183082	0.756176	-1.20922	-2.2563	1.54307	-0.677288	0.513366	0.753569	-1.2248	-2.31099	1.54051	-0.710239	0.493553	0.892981
NM_053141	93887	19854	protocadherin beta 16	Pcdhb16	1	18	37477814	37483038	-2.68448	0.478328	-2.5101	-2.86578	-2.15442	-3.07642	-3.40893	-2.74392	-2.36892	-2.73487	-2.00298	-1.48074	-2.08534	-1.05143	-2.54947	0.028587	0.46162	1.10281	-1.28601	1.56402	0.622801	0.547155	0.776957	-1.63297	-2.33042	-1.14426	-3.06631	0.0117213	0.65523
NM_013797	28248	7819	solute carrier organic anion transporter family, member 1a1	Slco1a1	-1	6	141907282	141946962	-4.31556	0.584203	-3.92562	-4.55642	-3.29483	-4.49127	-5.08096	-3.90158	-4.48587	-5.13487	-3.83687	-1.48005	-2.71637	1.24004	-1.43584	0.181145	0.75327	-1.47452	-2.74009	1.26027	-1.39358	0.19321	0.554612	-1.00375	-1.88603	1.87196	-0.0132092	0.989717	0.998391
NM_007969	14038	13652	WAP four-disulfide core domain 18	Wfdc18	1	11	83709015	83711348	-2.07447	0.580449	-1.69189	-2.3117	-1.07208	-2.25743	-2.83685	-1.67801	-2.22835	-2.86604	-1.59065	-1.47994	-2.6876	1.22708	-1.46102	0.174268	0.746733	-1.45041	-2.66635	1.26747	-1.35807	0.203866	0.557016	-1.02036	-1.8963	1.82136	-0.0723353	0.943741	0.988239
NM_001164048 | NM_013593 | NM_001164047	17189	17327	myoglobin	Mb	-1	15	77015487	77050670	-1.93985	0.574662	-1.55809	-2.16107	-0.955111	-2.1229	-2.68659	-1.55921	-2.09281	-2.71319	-1.47242	-1.47919	-2.64307	1.20798	-1.49985	0.164105	0.741095	-1.44866	-2.61947	1.2482	-1.39143	0.19384	0.554989	-1.02108	-1.86596	1.78972	-0.0769343	0.940171	0.987461
NM_013483	12231	16024	butyrophilin, subfamily 1, member A1	Btn1a1	-1	13	23456992	23465901	-4.01096	0.442409	-3.76887	-4.20122	-3.33652	-4.33329	-4.73746	-3.92911	-3.85013	-4.29496	-3.4053	-1.47879	-2.24211	1.02528	-2.09032	0.0626941	0.5747	-1.05794	-1.61776	1.44541	-0.294899	0.774016	0.905596	-1.3978	-2.15374	1.10231	-1.72268	0.115226	0.763082
NM_175217	75104	6608	monocyte to macrophage differentiation-associated 2	Mmd2	-1	5	142562358	142608800	-1.21691	0.339737	-0.885013	-1.17107	-0.59896	-1.44941	-1.71682	-1.18199	-1.25817	-1.55248	-0.963867	-1.47876	-1.94754	-1.12282	-3.15925	0.00999424	0.345236	-1.29519	-1.71542	1.0226	-2.04689	0.067452	0.554178	-1.14174	-1.51979	1.16588	-1.03053	0.326694	0.892981
NM_001081372	382044	10708	carboxylesterase 1B	Ces1b	-1	8	93056728	93080017	-3.61492	0.591573	-3.22139	-3.86023	-2.58255	-3.78574	-4.38295	-3.18853	-3.79492	-4.45219	-3.13764	-1.47872	-2.73502	1.25081	-1.4145	0.187154	0.760662	-1.48816	-2.78737	1.25863	-1.40865	0.18883	0.554178	1.00638	-1.88214	1.90625	0.0221478	0.982759	0.997461
NM_025560	66431	14758	oxidoreductase like domain containing 1	Oxld1	-1	11	120456606	120458068	-0.683861	0.511027	-0.36246	-0.766406	0.0414861	-0.925529	-1.30315	-0.547906	-0.703177	-1.11878	-0.287573	-1.47741	-2.1796	-1.00144	-2.23196	0.0493032	0.539334	-1.26639	-1.88322	1.17427	-1.32347	0.21472	0.563002	-1.16663	-1.74722	1.28375	-0.848535	0.415706	0.892981
NM_173745	75219	13147	dual specificity phosphatase 18	Dusp18	1	11	3895240	3901296	-2.10783	0.461645	-1.79722	-2.28179	-1.31266	-2.36013	-2.81312	-1.90714	-2.10308	-2.60163	-1.60453	-1.47724	-2.35521	1.07927	-1.86007	0.0920697	0.641031	-1.23615	-1.98976	1.30214	-0.990382	0.345013	0.642817	-1.19503	-1.94	1.35845	-0.817742	0.432284	0.892981
NM_007493	11890	13487	asialoglycoprotein receptor 2	Asgr2	1	11	70092644	70106187	-2.71013	0.767709	-2.3698	-3.24686	-1.49273	-2.93257	-3.75249	-2.11266	-2.77242	-3.6748	-1.87004	-1.47711	-3.43624	1.57491	-1.02743	0.328082	0.815474	-1.32191	-3.12883	1.79052	-0.720294	0.487603	0.732025	-1.11741	-2.68582	2.15107	-0.281487	0.783993	0.951983
NM_133894	100559	6296	UDP glucuronosyltransferase 2 family, polypeptide B38	Ugt2b38	-1	5	87409942	87424203	-3.57284	0.590223	-3.17979	-3.81695	-2.54264	-3.74253	-4.33817	-3.1469	-3.75376	-4.4093	-3.09822	-1.47707	-2.72755	1.25017	-1.41421	0.187239	0.760742	-1.48861	-2.78361	1.25616	-1.41347	0.18745	0.554178	1.00781	-1.87631	1.90574	0.0271635	0.978856	0.996165
NM_009867	12561	2177	cadherin 4	Cdh4	1	2	179442431	179899373	-3.22424	0.571416	-2.99828	-3.61651	-2.38006	-3.56092	-4.13886	-2.98297	-3.02934	-3.66541	-2.39327	-1.47696	-2.67811	1.22769	-1.45722	0.175293	0.748383	-1.02176	-1.87543	1.79641	-0.0788183	0.93871	0.974147	-1.44551	-2.68217	1.28365	-1.32547	0.21408	0.815255
NM_134438	171469	995	G protein-coupled receptor 37-like 1	Gpr37l1	-1	1	135160234	135167681	-3.48487	0.551975	-3.03006	-3.56501	-2.49511	-3.59188	-4.09198	-3.09179	-3.80592	-4.35631	-3.25553	-1.47613	-2.47042	1.13375	-1.68165	0.123106	0.695982	-1.71221	-2.89589	-1.01235	-2.27568	0.0457591	0.554178	1.15993	-1.47188	1.98031	0.616765	0.550975	0.909729
NM_001110265 | NM_009445	22137	11316	Ttk protein kinase	Ttk	1	9	83834689	83872389	-3.29313	0.587096	-3.10863	-3.70834	-2.50891	-3.66873	-4.22936	-3.10809	-3.00815	-3.62517	-2.39112	-1.47437	-2.62619	1.20813	-1.49543	0.165234	0.741521	1.07213	-1.68116	1.93243	0.262885	0.797899	0.915523	-1.58071	-2.87926	1.15232	-1.69796	0.119916	0.763082
NM_001198811 | NM_177863	329872	4982	Fras1 related extracellular matrix protein 1	Frem1	-1	4	82897920	83052339	-2.33557	0.447663	-2.14104	-2.51091	-1.77116	-2.70064	-3.04642	-2.35487	-2.07376	-2.45431	-1.69321	-1.47387	-2.10421	-1.03235	-2.42256	0.0355721	0.49702	1.04774	-1.3726	1.50679	0.285424	0.78106	0.908605	-1.54423	-2.23527	-1.06683	-2.61268	0.0256325	0.716401
NM_008949	19183	13806	proteasome (prosome, macropain) 26S subunit, ATPase 3, interacting protein	Psmc3ip	-1	11	101091823	101095436	-1.88614	0.501869	-1.64295	-2.14852	-1.13738	-2.20239	-2.67502	-1.72976	-1.73401	-2.25418	-1.21385	-1.4737	-2.39756	1.10396	-1.77182	0.106394	0.663488	-1.06516	-1.75027	1.54269	-0.282626	0.783144	0.909339	-1.38355	-2.29372	1.19826	-1.42811	0.183302	0.778573
NR_045187	73906	13725	RIKEN cDNA 4833417C18 gene	4833417C18Rik	1	11	95858865	95861044	-3.05132	0.539708	-2.70121	-3.2818	-2.12061	-3.26064	-3.8034	-2.71788	-3.13979	-3.73714	-2.54244	-1.47369	-2.5771	1.18664	-1.54284	0.153453	0.731019	-1.35527	-2.39732	1.30518	-1.18528	0.262917	0.589628	-1.08737	-1.94313	1.64341	-0.320859	0.754827	0.949108
NR_015464	606735	1686	RIKEN cDNA A330069E16 gene	A330069E16Rik	1	2	91237146	91238352	-2.61052	0.533854	-2.15441	-2.64827	-1.66054	-2.7137	-3.17538	-2.25202	-2.93765	-3.44577	-2.42953	-1.47355	-2.37045	1.0917	-1.81335	0.0994166	0.652401	-1.721	-2.7956	-1.05946	-2.48848	0.0317567	0.554178	1.16793	-1.40296	1.91371	0.699037	0.500236	0.892981
NM_029947	77630	5727	PR domain containing 8	Prdm8	1	5	98167198	98188991	-3.18491	0.664633	-2.85827	-3.5469	-2.16965	-3.41655	-4.0603	-2.7728	-3.22199	-3.93049	-2.51349	-1.47251	-2.85725	1.31774	-1.29813	0.222967	0.795055	-1.28674	-2.53091	1.5286	-0.828758	0.426303	0.705054	-1.14438	-2.27826	1.73967	-0.435538	0.67229	0.932505
NM_001081117	17345	9737	antigen identified by monoclonal antibody Ki 67	Mki67	-1	7	135689784	135716361	-1.55529	0.803376	-1.45965	-2.31509	-0.604215	-2.01769	-2.81738	-1.21799	-1.07293	-1.95305	-0.192802	-1.47226	-3.35439	1.54754	-1.04453	0.320481	0.815474	1.30742	-1.7723	3.02949	0.709342	0.494086	0.737924	-1.92487	-4.52768	1.222	-1.70249	0.119045	0.763082
NM_001252070	627872	759	dynein, axonemal, heavy chain 7A	Dnah7a	-1	1	53397006	53706784	-4.77079	0.648653	-4.55576	-5.12208	-3.98944	-5.11361	-5.64302	-4.58419	-4.55731	-5.13998	-3.97465	-1.47208	-2.53915	1.17173	-1.57727	0.145367	0.724528	-1.00108	-1.74613	1.74236	-0.004312	0.996643	0.99873	-1.47049	-2.59052	1.19802	-1.51424	0.160469	0.76555
NM_174846 | NM_001039586	235582	11389	glycerate kinase	Glyctk	-1	9	106152857	106158138	-3.18707	0.961189	-3.08165	-4.15592	-2.00739	-3.63931	-4.64357	-2.63505	-2.72719	-3.83245	-1.62192	-1.47187	-4.13982	1.91091	-0.831194	0.424988	0.815474	1.27851	-2.24701	3.67295	0.517736	0.61574	0.819841	-1.88181	-5.50902	1.55569	-1.30886	0.219444	0.820404
NM_178617	69352	4135	N-terminal EF-hand calcium binding protein 1	Necab1	-1	4	14952245	15149794	-4.13585	0.733728	-3.76553	-4.58394	-2.94712	-4.32224	-5.08732	-3.55716	-4.27319	-5.11522	-3.43116	-1.47091	-3.23397	1.49473	-1.08919	0.301256	0.815474	-1.42174	-3.17672	1.57158	-0.973293	0.353035	0.649697	-1.03458	-2.3451	2.19094	-0.0923865	0.928189	0.983854
NM_026526	68043	16999	EEF1A alpha lysine methyltransferase 1	Eef1akmt1	-1	14	57549597	57571612	0.439556	0.54444	0.752032	0.480932	1.02313	0.195717	-0.0577167	0.449151	0.431879	0.152956	0.710803	-1.47051	-1.90899	-1.13274	-3.2858	0.00805165	0.322576	-1.24846	-1.62942	1.0454	-1.85298	0.0931513	0.554178	-1.17786	-1.5446	1.11335	-1.34287	0.208576	0.809013
NM_010702	16841	16161	leukocyte cell-derived chemotaxin 2	Lect2	-1	13	56542464	56548502	-2.77866	0.591311	-2.39288	-3.03502	-1.75075	-2.94746	-3.54775	-2.34717	-2.95345	-3.61411	-2.29278	-1.46873	-2.72519	1.26331	-1.38287	0.196372	0.766504	-1.47484	-2.77139	1.27411	-1.36975	0.200308	0.556954	1.00416	-1.89254	1.90831	0.0143734	0.988811	0.998237
NM_010729	16949	11831	lysyl oxidase-like 1	Loxl1	-1	9	58287738	58313186	0.0937026	0.407919	0.301672	-0.0254664	0.628811	-0.252527	-0.558349	0.0532938	0.318521	-0.0180592	0.6551	-1.46835	-2.01185	-1.07168	-2.71258	0.0215699	0.43114	1.01175	-1.363	1.39521	0.0808107	0.937164	0.973057	-1.4856	-2.06045	-1.07113	-2.69087	0.0223945	0.700523
NM_021489	58992	16149	coagulation factor XII (Hageman factor)	F12	-1	13	55417958	55426793	-3.51991	0.740854	-3.09208	-3.91229	-2.27187	-3.64617	-4.41293	-2.87941	-3.78993	-4.63381	-2.94605	-1.46824	-3.23368	1.50004	-1.08169	0.304422	0.815474	-1.62209	-3.63078	1.3799	-1.33501	0.211047	0.560245	1.10479	-2.05541	2.50873	0.2702	0.792422	0.951983
NM_181754	353346	15978	G protein-coupled receptor 141	Gpr141	-1	13	19749682	19824257	-3.57221	0.552331	-3.32788	-3.9088	-2.74697	-3.88165	-4.42471	-3.33859	-3.42975	-4.02744	-2.83207	-1.46791	-2.56779	1.19168	-1.52637	0.15746	0.735737	-1.07317	-1.8989	1.6488	-0.275159	0.788715	0.911791	-1.36783	-2.4451	1.30686	-1.19915	0.257719	0.86457
NM_001166651	546611	16921	kelch-like 33	Klhl33	-1	14	50888582	50897507	-2.8674	0.522783	-2.60952	-3.17715	-2.04188	-3.16248	-3.69313	-2.63184	-2.75641	-3.34043	-2.17239	-1.4671	-2.53377	1.1772	-1.55983	0.149416	0.727345	-1.10718	-1.9337	1.57743	-0.406045	0.693139	0.866553	-1.32507	-2.33741	1.33124	-1.10277	0.295591	0.889632
NM_001037926	626316	4681	zinc finger protein 987	Zfp987	1	4	146097298	146126621	-3.50763	0.622575	-3.2202	-3.86457	-2.57583	-3.77293	-4.37531	-3.17054	-3.46344	-4.12641	-2.80047	-1.46686	-2.72758	1.26766	-1.37347	0.199184	0.768697	-1.18365	-2.2291	1.59105	-0.592297	0.566614	0.789757	-1.23927	-2.36039	1.53693	-0.74038	0.47585	0.892981
NM_023179	66237	18969	ATPase, H transporting, lysosomal V1 subunit G2	Atp6v1g2	1	17	35233660	35238767	-1.81603	0.441867	-1.50133	-1.95787	-1.04479	-2.05363	-2.48042	-1.62684	-1.83374	-2.30345	-1.36403	-1.46643	-2.27574	1.05828	-1.93709	0.0810473	0.620617	-1.25912	-1.97168	1.24367	-1.14246	0.279499	0.594258	-1.16465	-1.83842	1.35537	-0.74248	0.474631	0.892981
NM_001013390	399548	11110	sodium channel, type IV, beta	Scn4b	1	9	45138395	45154152	0.621253	0.495757	1.00306	0.499975	1.50615	0.450937	-0.0193681	0.921242	0.452337	-0.0652703	0.969944	-1.46624	-2.37974	1.10692	-1.75729	0.10894	0.66811	-1.46482	-2.40113	1.11904	-1.71765	0.116168	0.554178	-1.00097	-1.65534	1.65213	-0.00428914	0.996661	0.999192
NM_007473	11832	4834	aquaporin 7	Aqp7	-1	4	41033074	41048139	-3.32876	0.465216	-3.12441	-3.48709	-2.76173	-3.67621	-4.01525	-3.33716	-3.09881	-3.47195	-2.72566	-1.46591	-2.07841	-1.03392	-2.43617	0.034749	0.49179	1.0179	-1.40288	1.45357	0.110757	0.913969	0.962666	-1.49216	-2.14441	-1.0383	-2.45418	0.0336887	0.760057
NR_045888	71818	15425	RIKEN cDNA 3200001D21 gene	3200001D21Rik	-1	12	88365314	88377323	-2.82361	0.66587	-2.69098	-3.35205	-2.02991	-3.24272	-3.86071	-2.62473	-2.43236	-3.11251	-1.75221	-1.46586	-2.76988	1.28908	-1.3364	0.210608	0.780008	1.19633	-1.60022	2.29025	0.613829	0.552838	0.781283	-1.75365	-3.39635	1.10441	-1.88964	0.0876827	0.763082
NM_001163144 | NM_001190483	18552	20795	proprotein convertase subtilisin/kexin type 5	Pcsk5	-1	19	17432319	17837632	-1.80809	0.453072	-1.48504	-1.93479	-1.0353	-2.03625	-2.45669	-1.61581	-1.84594	-2.30867	-1.38322	-1.46531	-2.25918	1.05219	-1.96244	0.0776972	0.611924	-1.28423	-1.99763	1.21124	-1.25911	0.236181	0.575973	-1.14101	-1.78891	1.37408	-0.652288	0.528712	0.901315
NM_146037 | NM_001164426 | NM_001164427	217826	15046	potassium channel, subfamily K, member 13	Kcnk13	1	12	99964499	100062682	-2.49583	0.608456	-2.1233	-2.6792	-1.5674	-2.67445	-3.19412	-2.15477	-2.64511	-3.21705	-2.07316	-1.46525	-2.50216	1.16544	-1.58751	0.143034	0.723249	-1.43575	-2.47881	1.2025	-1.47284	0.171119	0.554178	-1.02054	-1.77923	1.70832	-0.0813582	0.936739	0.986603
NM_181074	235402	11813	leucine rich repeat and Ig domain containing 1	Lingo1	-1	9	56618475	56796468	-3.42266	0.602005	-3.16269	-3.77513	-2.55024	-3.71307	-4.2856	-3.14053	-3.31963	-3.94976	-2.68951	-1.46447	-2.64072	1.23129	-1.43894	0.180287	0.753031	-1.11492	-2.03485	1.63697	-0.402092	0.695954	0.868098	-1.31351	-2.4232	1.40449	-0.990271	0.345064	0.892981
NM_001127576	268491	13839	meiosis specific with coiled-coil domain	Meioc	1	11	102663716	102682237	-3.7643	0.522239	-3.59045	-4.02977	-3.15112	-4.14036	-4.55105	-3.72966	-3.46808	-3.92008	-3.01607	-1.46399	-2.23463	1.04262	-2.00426	0.0724529	0.604951	1.08852	-1.41446	1.67597	0.437062	0.67122	0.855678	-1.59359	-2.4726	-1.02707	-2.35895	0.0396788	0.763082
NM_027017	69277	2886	RIKEN cDNA 3300002I08 gene	3300002I08Rik	-1	2	150310935	150362765	-1.63015	0.444381	-1.3298	-1.79131	-0.868293	-1.87963	-2.31106	-1.44819	-1.61865	-2.09348	-1.14382	-1.46391	-2.28273	1.06519	-1.90762	0.0851106	0.626088	-1.22166	-1.9224	1.28807	-0.982046	0.348909	0.645445	-1.19829	-1.90096	1.32388	-0.871713	0.403516	0.892981
NM_198654	381318	621	NSL1, MIS12 kinetochore complex component	Nsl1	1	1	191063012	191086474	-3.3925	0.630277	-3.37361	-3.85614	-2.89109	-3.9228	-4.37388	-3.47172	-2.74851	-3.24497	-2.25206	-1.46326	-2.32835	1.08744	-1.82241	0.0979511	0.651152	1.54232	-1.04156	2.47762	2.03269	0.0690804	0.554178	-2.25681	-3.65623	-1.39302	-3.75149	0.0036789	0.601346
NM_026014	67177	10366	chromatin licensing and DNA replication factor 1	Cdt1	1	8	122568015	122573554	-1.05754	0.462585	-0.898785	-1.23874	-0.558826	-1.44501	-1.76281	-1.1272	-0.731961	-1.08173	-0.382191	-1.46026	-2.0256	-1.0527	-2.57271	0.0274632	0.458906	1.12258	-1.24399	1.56767	0.769971	0.458865	0.719828	-1.63926	-2.3029	-1.16687	-3.23327	0.00880609	0.637043
NM_139138	52614	19115	adhesion G protein-coupled receptor E4	Adgre4	1	17	55749984	55853662	-2.62752	0.784867	-2.55729	-3.37283	-1.74175	-3.1024	-3.86479	-2.34	-2.10415	-2.94323	-1.26508	-1.45913	-3.19921	1.50264	-1.07025	0.309299	0.815474	1.36901	-1.62751	3.05028	0.871816	0.403462	0.688124	-1.99757	-4.51492	1.13148	-1.88687	0.0880851	0.763082
NM_008340	16005	18805	insulin-like growth factor binding protein, acid labile subunit	Igfals	1	17	24865997	24882010	0.642573	0.295963	0.951079	0.830081	1.07208	0.407446	0.294333	0.520559	0.627978	0.503488	0.752467	-1.45764	-1.6377	-1.29737	-7.19412	2.72437498949148e-05	0.0304448	-1.25102	-1.40891	-1.11082	-4.1899	0.00179947	0.359371	-1.16516	-1.31501	-1.03239	-2.80962	0.0182415	0.694186
NM_175214	75050	16169	kinesin family member 27	Kif27	-1	13	58287502	58359122	-2.93805	0.597568	-2.65815	-3.27701	-2.0393	-3.20153	-3.78006	-2.62301	-2.88858	-3.5253	-2.25187	-1.45738	-2.64419	1.24494	-1.40593	0.189617	0.761658	-1.17318	-2.15469	1.5655	-0.584242	0.571816	0.79327	-1.24224	-2.30645	1.49462	-0.779536	0.453459	0.892981
NM_008610	17390	10198	matrix metallopeptidase 2	Mmp2	1	8	92827291	92853420	0.938605	0.420186	1.21723	1.01067	1.42379	0.674163	0.481065	0.867261	0.990533	0.778013	1.20305	-1.45707	-1.7776	-1.19433	-4.20979	0.00174305	0.185064	-1.17015	-1.4334	1.04684	-1.72206	0.115343	0.554178	-1.24519	-1.53086	-1.01284	-2.36105	0.0395363	0.763082
NM_133733	71566	11079	CXADR-like membrane protein	Clmp	1	9	40685962	40785319	-0.844005	0.315622	-0.570814	-0.835391	-0.306237	-1.11345	-1.36079	-0.866113	-0.78039	-1.0526	-0.508177	-1.45663	-1.87914	-1.12912	-3.28401	0.00807613	0.322576	-1.15635	-1.49956	1.12147	-1.24289	0.241859	0.579	-1.25968	-1.64117	1.03426	-1.94054	0.080584	0.763082
NM_009711	11876	5103	artemin	Artn	-1	4	117926162	117929763	-2.86324	0.499128	-2.47117	-2.98039	-1.96195	-3.01358	-3.48962	-2.53754	-3.0674	-3.59131	-2.54348	-1.4564	-2.37776	1.121	-1.70558	0.118453	0.68492	-1.51176	-2.49304	1.09085	-1.83717	0.0956053	0.554178	1.03801	-1.60298	1.72714	0.162913	0.873785	0.967938
NM_176922	319480	11214	integrin alpha 11	Itga11	1	9	62677826	62783982	-1.36127	0.299053	-1.03117	-1.25454	-0.807806	-1.57307	-1.78188	-1.36426	-1.42662	-1.65643	-1.19681	-1.45588	-1.80513	-1.17421	-3.88461	0.00295343	0.220479	-1.31535	-1.63808	-1.05621	-2.77791	0.019268	0.554178	-1.10684	-1.38382	1.12957	-1.01066	0.335667	0.892981
NR_045120 | NR_045119	100417675	8935	NLR family, pyrin domain containing 5, pseudogene	Nlrp5-ps	-1	7	14530652	14622479	-2.11959	0.642348	-1.68889	-2.36975	-1.00804	-2.23015	-2.86664	-1.59366	-2.4121	-3.11261	-1.7116	-1.45524	-2.80269	1.32345	-1.2729	0.231439	0.803642	-1.65085	-3.22239	1.1824	-1.66667	0.1261	0.554178	1.13442	-1.74136	2.24096	0.411957	0.688937	0.938295
NR_028518	100217414	464	NA	NA	NA	NA	NA	NA	-0.739013	0.592026	-0.365439	-1.01211	0.281232	-0.905887	-1.51042	-0.301355	-0.903996	-1.56933	-0.238662	-1.45442	-2.71045	1.28132	-1.33819	0.210043	0.779308	-1.45252	-2.74163	1.29947	-1.30674	0.220135	0.566734	-1.00131	-1.91155	1.90655	-0.00450765	0.996491	0.999192
NM_001205369 | NM_199038 | NM_001205371 | NM_001205370 | NM_177054	319996	1821	cancer susceptibility candidate 4	Casc4	1	2	121866970	121936220	0.59713	0.30661	0.93029	0.750566	1.11001	0.390041	0.222028	0.558054	0.522832	0.337921	0.707743	-1.45422	-1.72889	-1.22319	-4.81323	0.000680403	0.136785	-1.32635	-1.58246	-1.11169	-3.55729	0.00508671	0.479258	-1.09641	-1.31226	1.09162	-1.13897	0.280885	0.884552
NM_175485	235472	11271	protogenin	Prtg	1	9	72806874	72917291	-3.0612	0.593988	-2.76833	-3.3216	-2.21505	-3.30836	-3.82558	-2.79114	-3.04512	-3.61436	-2.47588	-1.454	-2.47668	1.17149	-1.56288	0.148699	0.726961	-1.2115	-2.08624	1.42141	-0.784967	0.450409	0.716521	-1.20017	-2.08691	1.44882	-0.733441	0.47989	0.892981
NM_011234	19361	1788	RAD51 recombinase	Rad51	1	2	119112793	119147445	-1.87151	0.554053	-1.76529	-2.16948	-1.36109	-2.30498	-2.68283	-1.92712	-1.4359	-1.85176	-1.02004	-1.45366	-2.14507	1.01511	-2.13799	0.0578396	0.558232	1.25648	-1.18382	1.86894	1.27867	0.22948	0.569882	-1.82649	-2.73614	-1.21926	-3.31452	0.0076674	0.637043
NM_007822	13119	5073	cytochrome P450, family 4, subfamily a, polypeptide 14	Cyp4a14	-1	4	115486200	115496142	-3.75561	0.732773	-3.34075	-4.1562	-2.52529	-3.87996	-4.64227	-3.11764	-4.01504	-4.85403	-3.17606	-1.45318	-3.18589	1.50867	-1.05878	0.314248	0.815474	-1.59582	-3.55532	1.39608	-1.29746	0.223189	0.566797	1.09816	-2.058	2.48185	0.255367	0.80354	0.951983
NM_013912	30878	21558	apelin	Apln	-1	X	48025146	48034853	-0.911789	0.319173	-0.636674	-0.912254	-0.361095	-1.17568	-1.4333	-0.918054	-0.857043	-1.14058	-0.57351	-1.45297	-1.89437	-1.11441	-3.13178	0.0104758	0.350914	-1.16503	-1.52724	1.12521	-1.25472	0.237708	0.577248	-1.24715	-1.64281	1.05622	-1.78236	0.104583	0.763082
NM_011212	19267	8732	protein tyrosine phosphatase, receptor type, E	Ptpre	1	7	135537481	135686293	-2.10165	0.540518	-1.98361	-2.49405	-1.47316	-2.52236	-2.99955	-2.04518	-1.6938	-2.21898	-1.16862	-1.45272	-2.37455	1.12517	-1.69002	0.12146	0.692371	1.22248	-1.35061	2.01842	0.890847	0.393641	0.680672	-1.77592	-2.95858	-1.06601	-2.50224	0.0310126	0.74845
NM_009876 | NM_001161624	12577	9803	cyclin-dependent kinase inhibitor 1C (P57)	Cdkn1c	-1	7	143458339	143461050	-0.0584843	0.419721	0.281687	0.051227	0.512147	-0.256742	-0.472185	-0.0412998	-0.150833	-0.387944	0.0862781	-1.45239	-1.81314	-1.16342	-3.74095	0.00374378	0.245511	-1.34959	-1.69247	-1.07617	-2.94478	0.0144473	0.554178	-1.07617	-1.35506	1.17003	-0.708418	0.494636	0.892981
NM_001122756 | NM_016869	53419	6251	corin, serine peptidase	Corin	-1	5	72300025	72504473	-3.18425	0.721318	-2.92806	-3.63622	-2.2199	-3.46645	-4.12846	-2.80443	-3.0877	-3.81629	-2.3591	-1.45234	-2.87161	1.3614	-1.21733	0.251028	0.815474	-1.117	-2.23962	1.79501	-0.353698	0.730803	0.886034	-1.30021	-2.63957	1.56136	-0.824464	0.428628	0.892981
NM_178098	214639	16184	RIKEN cDNA 4930486L24 gene	4930486L24Rik	-1	13	60842612	60864475	-3.1145	0.495303	-2.82108	-3.32856	-2.31361	-3.35942	-3.83383	-2.88501	-3.10178	-3.6239	-2.57966	-1.4523	-2.36708	1.12228	-1.69858	0.119797	0.688098	-1.21478	-1.99987	1.35521	-0.86789	0.40551	0.690004	-1.19552	-1.98577	1.38936	-0.782613	0.45173	0.892981
NM_030152	78688	10259	nucleolar protein 3 (apoptosis repressor with CARD domain)	Nol3	1	8	105276140	105281939	-1.12891	0.358999	-0.818999	-0.986025	-0.651973	-1.35654	-1.51268	-1.2004	-1.1543	-1.32615	-0.982454	-1.45149	-1.70468	-1.23591	-5.15317	0.000409727	0.112566	-1.26164	-1.4866	-1.07072	-3.14988	0.0101559	0.547675	-1.15048	-1.3596	1.02719	-1.8665	0.0910988	0.763082
NM_013602	17748	10207	metallothionein 1	Mt1	1	8	94179082	94180327	5.2881	0.608529	5.66358	5.03966	6.2875	5.1278	4.54454	5.71107	5.11299	4.47106	5.75492	-1.44972	-2.64316	1.25763	-1.375	0.198725	0.768697	-1.46469	-2.7035	1.26019	-1.38465	0.195843	0.556225	1.01032	-1.84705	1.88537	0.0366001	0.971514	0.994508
NM_176860	72828	11724	ubiquitin associated and SH3 domain containing, B	Ubash3b	-1	9	41011098	41161697	-1.90358	0.654337	-1.74498	-2.45775	-1.03222	-2.27971	-2.94603	-1.61339	-1.59202	-2.32536	-0.858684	-1.44867	-2.87708	1.37093	-1.20124	0.256942	0.815474	1.11185	-1.81151	2.23941	0.336726	0.743183	0.892675	-1.6107	-3.28499	1.26621	-1.48728	0.167336	0.766505
NM_207648	110557	18976	histocompatibility 2, Q region locus 6	H2-Q6	1	17	35424850	35430055	-1.76487	0.574385	-1.5558	-2.18313	-0.928478	-2.09032	-2.67677	-1.50387	-1.56713	-2.21256	-0.921698	-1.44846	-2.64952	1.26287	-1.36432	0.201956	0.770989	-1.00788	-1.86657	1.83749	-0.0283255	0.977952	0.991058	-1.43713	-2.69099	1.30293	-1.28564	0.227131	0.829113
NM_001111078 | NM_001111079 | NM_010931 | NM_001111080	18140	19127	ubiquitin-like, containing PHD and RING finger domains, 1	Uhrf1	1	17	56303321	56323486	-1.86401	0.922789	-1.77646	-2.73847	-0.814442	-2.31091	-3.21024	-1.41159	-1.39293	-2.38271	-0.403147	-1.4484	-3.65655	1.743	-0.889567	0.394297	0.815474	1.30453	-1.97228	3.35643	0.625549	0.545421	0.775625	-1.88948	-4.94422	1.38489	-1.47098	0.171612	0.766856
NM_001199333	100048884	4942	major urinary protein 18	Mup18	-1	4	61670177	61674136	-2.6914	0.746667	-2.27508	-3.10753	-1.44263	-2.80943	-3.58763	-2.03122	-2.96017	-3.81664	-2.1037	-1.44829	-3.22753	1.53873	-1.02782	0.327911	0.815474	-1.60781	-3.64232	1.409	-1.29132	0.225228	0.566797	1.11014	-2.07067	2.55193	0.279152	0.785735	0.951983
NM_146208	234258	10570	nei like 3 (E. coli)	Neil3	-1	8	53586867	53639065	-3.50551	0.463656	-3.18303	-3.64607	-2.71999	-3.71704	-4.14991	-3.28417	-3.56359	-4.04	-3.08719	-1.44795	-2.26118	1.07852	-1.84661	0.0941339	0.643934	-1.30185	-2.05167	1.21056	-1.28957	0.225813	0.566797	-1.11222	-1.76713	1.42852	-0.510841	0.620391	0.923182
NM_009993	13077	11825	cytochrome P450, family 1, subfamily a, polypeptide 2	Cyp1a2	-1	9	57676937	57683703	-3.48677	0.716544	-3.07327	-3.86629	-2.28024	-3.60661	-4.34796	-2.86526	-3.75046	-4.56637	-2.93455	-1.44728	-3.10519	1.48247	-1.07687	0.30647	0.815474	-1.59903	-3.48484	1.36292	-1.33988	0.209512	0.559843	1.10485	-2.00018	2.44161	0.27963	0.785378	0.951983
NM_011269	19743	19049	Rhesus blood group-associated A glycoprotein	Rhag	1	17	40811126	40840754	-3.58878	0.493005	-3.28912	-3.82441	-2.75382	-3.82236	-4.32277	-3.32194	-3.59646	-4.14721	-3.04572	-1.44718	-2.42275	1.15682	-1.59507	0.141334	0.72183	-1.23743	-2.09359	1.36726	-0.90091	0.388516	0.679181	-1.1695	-1.99734	1.46033	-0.65052	0.529808	0.902292
NM_138595	104174	20826	glycine decarboxylase	Gldc	-1	19	30098447	30175429	-4.04082	0.834694	-3.65248	-4.60879	-2.69617	-4.1857	-5.0797	-3.2917	-4.24808	-5.23199	-3.26416	-1.44716	-3.63342	1.73494	-0.892801	0.392642	0.815474	-1.5111	-3.86618	1.69316	-0.977225	0.351177	0.647794	1.04418	-2.49173	2.71679	0.100548	0.921868	0.98279
NM_008630	17750	10206	metallothionein 2	Mt2	1	8	94172664	94173568	4.44651	0.752636	4.83405	4.05145	5.61666	4.30136	3.56975	5.03297	4.2404	3.43521	5.0456	-1.44663	-3.07282	1.46833	-1.08989	0.300963	0.815474	-1.50906	-3.25528	1.42947	-1.19023	0.261055	0.589628	1.04316	-2.09651	2.28137	0.120066	0.906774	0.979868
NM_021889	60510	8557	synaptotagmin IX	Syt9	1	7	107370728	107548656	-1.28379	0.495048	-0.988722	-1.43103	-0.54641	-1.5213	-1.93479	-1.10781	-1.28199	-1.73707	-0.826912	-1.44651	-2.2143	1.05826	-1.92798	0.0822844	0.622001	-1.22541	-1.89228	1.26014	-1.04035	0.32233	0.622655	-1.18043	-1.83702	1.31836	-0.834029	0.423461	0.892981
NR_040391	319951	3427	RIKEN cDNA A230001M10 gene	A230001M10Rik	1	3	102262405	102445132	-1.53762	0.560411	-1.34655	-1.93839	-0.754704	-1.87911	-2.43238	-1.32583	-1.30185	-1.91077	-0.692926	-1.44649	-2.55708	1.22211	-1.44082	0.179767	0.753031	1.03147	-1.73397	1.84481	0.1185	0.907984	0.959921	-1.49201	-2.69637	1.21126	-1.50354	0.163166	0.76555
NM_010012	13124	12096	cytochrome P450, family 8, subfamily b, polypeptide 1	Cyp8b1	-1	9	121914356	121916305	-3.4078	0.668696	-3.17647	-3.90441	-2.44853	-3.70854	-4.38905	-3.02803	-3.26319	-4.01214	-2.51424	-1.446	-2.91403	1.39366	-1.17036	0.268606	0.815474	-1.06195	-2.17103	1.9251	-0.186926	0.855402	0.938828	-1.36164	-2.81949	1.52071	-0.94309	0.367544	0.892981
NM_177271	320825	12677	sterile alpha motif domain containing 5	Samd5	-1	10	9622936	9675208	-2.86715	0.470964	-2.5692	-3.01719	-2.12121	-3.10108	-3.51988	-2.68228	-2.87267	-3.33359	-2.41175	-1.44582	-2.22537	1.06458	-1.90106	0.0860416	0.628495	-1.23411	-1.91637	1.25826	-1.0629	0.312466	0.618895	-1.17154	-1.83358	1.33592	-0.785959	0.449853	0.892981
NR_040355	70005	4678	NA	NA	NA	NA	NA	NA	-2.03547	0.624267	-1.90197	-2.49352	-1.31041	-2.43326	-2.98627	-1.88025	-1.67174	-2.28037	-1.06311	-1.44522	-2.55414	1.22285	-1.43809	0.180521	0.753031	1.17302	-1.52429	2.09739	0.610665	0.554851	0.782724	-1.69528	-3.06284	1.06572	-1.98444	0.0748963	0.763082
NM_054055	114644	3001	solute carrier family 13 (sodium-dependent dicarboxylate transporter), member 3	Slc13a3	-1	2	165405028	165473230	-2.74969	0.585154	-2.6393	-3.17644	-2.10216	-3.17023	-3.67237	-2.66809	-2.33439	-2.88704	-1.78175	-1.44486	-2.42318	1.16073	-1.58271	0.144123	0.724008	1.23534	-1.37206	2.09384	0.890675	0.393729	0.680716	-1.78489	-3.05398	-1.04318	-2.39876	0.0370576	0.763082
NM_028203	72338	15354	WD repeat domain 89	Wdr89	-1	12	75630596	75669537	-1.61824	0.350705	-1.26466	-1.5692	-0.960118	-1.79535	-2.08004	-1.51065	-1.75045	-2.06378	-1.43712	-1.44462	-1.93674	-1.07755	-2.79026	0.0188615	0.411693	-1.40035	-1.8887	-1.03827	-2.50292	0.0309763	0.554178	-1.03161	-1.39882	1.31441	-0.227277	0.824721	0.953416
NR_045746	100038602	17344	predicted gene 10865	Gm10865	-1	15	78994955	79011041	-2.17704	0.39943	-1.93362	-2.32766	-1.53959	-2.46431	-2.83266	-2.09595	-2.06137	-2.46677	-1.65597	-1.44461	-2.11097	1.01153	-2.15652	0.0560517	0.555278	-1.09258	-1.60901	1.34788	-0.508692	0.621844	0.823696	-1.3222	-1.96067	1.12153	-1.57637	0.145572	0.763082
NM_024245	71819	11846	kinesin family member 23	Kif23	-1	9	61915905	61946774	-2.97848	0.757962	-3.0207	-3.64007	-2.40134	-3.55036	-4.12937	-2.97136	-2.2214	-2.85864	-1.58416	-1.44359	-2.62046	1.25745	-1.3693	0.200444	0.769186	1.74026	-1.0559	3.1978	2.02491	0.0699882	0.554178	-2.51222	-4.66677	-1.35238	-3.30763	0.00775791	0.637043
NM_029425	75769	3492	phospholipid phosphatase related 5	Plppr5	1	3	117574836	117689507	-4.30977	0.375608	-4.01452	-4.38256	-3.64648	-4.54407	-4.88813	-4.20002	-4.31214	-4.6908	-3.93349	-1.44348	-2.05719	-1.01286	-2.30392	0.0436018	0.52428	-1.22912	-1.76445	1.16794	-1.26888	0.232815	0.572789	-1.17441	-1.69683	1.23028	-0.971442	0.353912	0.892981
NM_178872 | NM_001170855	28105	20125	tripartite motif-containing 36	Trim36	-1	18	46165300	46212607	-2.50297	0.482547	-2.24041	-2.75655	-1.72427	-2.76959	-3.2521	-2.28709	-2.43226	-2.96329	-1.90123	-1.44311	-2.37181	1.13888	-1.64168	0.131242	0.707566	-1.14223	-1.8965	1.4536	-0.583234	0.572468	0.793798	-1.26342	-2.1168	1.32613	-1.0075	0.337114	0.892981
NR_015504	69732	15245	RIKEN cDNA 2410018L13 gene	2410018L13Rik	-1	12	22953997	23010284	-3.24145	0.414273	-2.94319	-3.3659	-2.52048	-3.47209	-3.86725	-3.07692	-3.25142	-3.68633	-2.81651	-1.44282	-2.16737	1.04113	-2.00343	0.0725539	0.60503	-1.23818	-1.87553	1.22336	-1.14411	0.278847	0.594258	-1.16527	-1.77824	1.30958	-0.804732	0.43942	0.892981
NM_009074	19882	11420	macrophage stimulating 1 receptor (c-met-related tyrosine kinase)	Mst1r	1	9	107906873	107920383	-2.73942	0.440336	-2.38258	-2.6788	-2.08636	-2.91094	-3.18785	-2.63402	-2.88186	-3.18663	-2.5771	-1.44229	-1.91818	-1.08446	-2.85606	0.0168361	0.397768	-1.41351	-1.89092	-1.05663	-2.64471	0.024253	0.554178	-1.02036	-1.3721	1.31789	-0.151313	0.882694	0.97155
NM_027823	71544	11568	Rho GTPase activating protein 42	Arhgap42	-1	9	8994329	9239101	-1.96023	0.399472	-1.69671	-2.02887	-1.36455	-2.22464	-2.53516	-1.91412	-1.89322	-2.23497	-1.55147	-1.44186	-1.98513	-1.04727	-2.54492	0.028812	0.462876	-1.14592	-1.58806	1.20936	-0.928269	0.374819	0.667997	-1.25825	-1.75392	1.10783	-1.53809	0.154601	0.76555
NM_010029 | NM_001145885	13206	16351	DEAD (Asp-Glu-Ala-Asp) box polypeptide 4	Ddx4	-1	13	112598333	112652475	-3.30359	0.483374	-3.06186	-3.5817	-2.54202	-3.58852	-4.07449	-3.10255	-3.18916	-3.724	-2.65432	-1.44059	-2.37612	1.14495	-1.62222	0.135376	0.714199	-1.09225	-1.82012	1.52566	-0.384242	0.708728	0.874532	-1.31892	-2.21799	1.27503	-1.18425	0.263307	0.867884
NM_008842	18712	18876	proviral integration site 1	Pim1	1	17	29490753	29496112	0.449617	0.287737	0.673253	0.508027	0.838479	0.148097	-0.00636189	0.302557	0.60288	0.432885	0.772874	-1.43909	-1.68719	-1.22747	-5.0893	0.000450118	0.11637	-1.04999	-1.23502	1.12023	-0.668304	0.51885	0.757115	-1.37058	-1.61679	-1.16186	-4.24303	0.00165285	0.601346
NM_011061	18602	5296	peptidyl arginine deiminase, type IV	Padi4	-1	4	140745865	140774236	-2.94479	0.602533	-2.91982	-3.40258	-2.43706	-3.44462	-3.89592	-2.99332	-2.34497	-2.84166	-1.84827	-1.43874	-2.28984	1.10622	-1.74066	0.111921	0.675119	1.48953	-1.07872	2.39335	1.8684	0.0908137	0.554178	-2.14303	-3.4727	-1.32249	-3.51138	0.00549481	0.601346
NM_011852	23960	6466	2'-5' oligoadenylate synthetase 1G	Oas1g	-1	5	120876142	120887613	-1.91416	0.704948	-1.84102	-2.56173	-1.1203	-2.36574	-3.03949	-1.69199	-1.42283	-2.16435	-0.681319	-1.43865	-2.87913	1.39107	-1.16576	0.270377	0.815474	1.33625	-1.51911	2.71246	0.910434	0.383708	0.676758	-1.92239	-3.95196	1.06937	-2.01676	0.0709512	0.763082
NM_152811	71773	6291	UDP glucuronosyltransferase 2 family, polypeptide B1	Ugt2b1	-1	5	86916638	86926530	-3.63801	0.916513	-3.23902	-4.24962	-2.22842	-3.76312	-4.70786	-2.81837	-3.88061	-4.92038	-2.84084	-1.43803	-3.80421	1.83962	-0.830384	0.425425	0.815474	-1.56005	-4.21006	1.72986	-0.996142	0.342339	0.640397	1.08485	-2.53212	2.98005	0.179223	0.86129	0.964334
NM_013691	21827	3285	thrombospondin 3	Thbs3	1	3	89215180	89226837	-1.59444	0.553203	-1.36299	-1.86258	-0.863398	-1.887	-2.35403	-1.41996	-1.46021	-1.97422	-0.946195	-1.43794	-2.32596	1.12492	-1.67945	0.123541	0.697431	-1.06971	-1.74745	1.52713	-0.305325	0.766289	0.902403	-1.34424	-2.21526	1.22595	-1.31688	0.216839	0.818471
NM_027852	71660	6833	retinoic acid receptor responder (tazarotene induced) 2	Rarres2	-1	6	48569696	48572789	0.796277	0.482892	1.02455	0.731555	1.31755	0.500886	0.226983	0.774789	0.937241	0.63579	1.23869	-1.4376	-1.90603	-1.0843	-2.86181	0.0166698	0.396076	-1.06239	-1.41672	1.25521	-0.467563	0.649976	0.841543	-1.35318	-1.8138	-1.00954	-2.29578	0.044213	0.763082
NM_172259	216459	13089	myosin, light polypeptide 6B	Myl6b	-1	10	128494157	128498685	-1.29348	0.45776	-0.847641	-1.04649	-0.648796	-1.3712	-1.55709	-1.18531	-1.64216	-1.84674	-1.43757	-1.4375	-1.74075	-1.18707	-4.21597	0.0017259	0.185064	-1.73449	-2.10866	-1.42672	-6.26943	8.68974842702602e-05	0.123926	1.20661	-1.01107	1.47202	2.10055	0.0616205	0.763082
NM_029465	75863	10416	C-type lectin domain family 4, member g	Clec4g	-1	8	3707064	3720651	-3.12312	0.519063	-2.81279	-3.38118	-2.2444	-3.33544	-3.86679	-2.80409	-3.16807	-3.75286	-2.58327	-1.4366	-2.48289	1.20306	-1.47237	0.171242	0.743586	-1.27923	-2.23583	1.36628	-0.980766	0.34951	0.646002	-1.12301	-1.98248	1.57194	-0.453943	0.659423	0.929521
NM_001101479	241989	3687	poly(A) binding protein, cytoplasmic 4-like	Pabpc4l	-1	3	46442197	46448219	-1.33514	0.436287	-0.971389	-1.22523	-0.717548	-1.49393	-1.73123	-1.25664	-1.50041	-1.76158	-1.23925	-1.43649	-1.8341	-1.12507	-3.29619	0.00791044	0.322576	-1.44295	-1.8516	-1.12449	-3.27007	0.00827037	0.536144	1.0045	-1.28316	1.29473	0.0393377	0.969384	0.993855
NM_001276449 | NM_001276450 | NM_013465 | NR_075099	11625	18081	alpha-2-HS-glycoprotein	Ahsg	1	16	22891277	22899449	-1.72555	1.63804	-1.10849	-2.96178	0.744788	-1.6293	-3.36181	0.103219	-2.46292	-4.36968	-0.556148	-1.43475	-8.54216	4.14967	-0.449967	0.662193	0.830398	-2.55695	-15.79	2.41512	-1.14671	0.277817	0.594076	1.78215	-3.57968	11.3693	0.69339	0.503625	0.892981
NR_046178	330183	5844	predicted gene 16063	Gm16063	1	5	119625942	119634464	-3.4862	0.382671	-3.13465	-3.48792	-2.78139	-3.65514	-3.98538	-3.32489	-3.62658	-3.99004	-3.26313	-1.43443	-2.01542	-1.02093	-2.35916	0.0396646	0.511797	-1.40632	-1.98974	1.00606	-2.18498	0.0534072	0.554178	-1.01999	-1.45211	1.39575	-0.124593	0.903279	0.978393
NM_153168	102436	11546	leucyl-tRNA synthetase, mitochondrial	Lars2	1	9	123366927	123462666	4.63861	1.11803	5.35367	4.4427	6.26463	4.8333	3.9817	5.6849	3.68019	2.74294	4.61745	-1.43432	-3.44736	1.6757	-0.914654	0.381591	0.815474	-3.18981	-7.80562	-1.30354	-2.88244	0.0160868	0.554178	2.22392	-1.11806	5.52975	1.95128	0.0791556	0.763082
NM_026183	67473	14230	solute carrier family 47, member 1	Slc47a1	-1	11	61343401	61378345	-3.82504	0.716741	-3.4208	-4.21822	-2.62338	-3.94004	-4.6855	-3.19458	-4.08552	-4.90595	-3.26509	-1.4332	-3.08802	1.50337	-1.04264	0.321317	0.815474	-1.58526	-3.46979	1.3807	-1.30797	0.219736	0.566401	1.1061	-2.00672	2.45512	0.281231	0.784184	0.951983
NM_001033221 | NM_001191012	106722	18960	megakaryocyte and platelet inhibitory receptor G6b	Mpig6b	-1	17	35062693	35066184	-2.26758	0.678062	-2.034	-2.7126	-1.35539	-2.5526	-3.18698	-1.91821	-2.14488	-2.84307	-1.4467	-1.43256	-2.75305	1.34148	-1.22367	0.248726	0.815474	-1.07989	-2.10325	1.80356	-0.256398	0.802766	0.917895	-1.32658	-2.61467	1.48576	-0.926167	0.375859	0.892981
NM_175649	244237	9807	tumor necrosis factor receptor superfamily, member 26	Tnfrsf26	-1	7	143607659	143628722	-2.59965	0.660421	-2.43334	-3.09973	-1.76694	-2.95142	-3.57439	-2.32845	-2.32624	-3.01187	-1.64062	-1.43205	-2.7199	1.32629	-1.24484	0.24117	0.814097	1.07706	-1.78675	2.07272	0.252161	0.80595	0.919663	-1.5424	-3.00316	1.26237	-1.44617	0.178296	0.774217
NM_007376	11287	7184	PZP, alpha-2-macroglobulin like	Pzp	-1	6	128483567	128526720	-3.67712	1.88313	-3.19135	-5.40632	-0.976393	-3.709	-5.77962	-1.63837	-4.12304	-6.40193	-1.84416	-1.43161	-12.0732	5.89075	-0.374207	0.715951	0.858685	-1.90751	-16.8046	4.61846	-0.660005	0.523947	0.760751	1.33242	-6.87396	12.2036	0.28816	0.779023	0.951983
NM_008694	18054	11467	neutrophilic granule protein	Ngp	1	9	110419747	110423012	-2.21299	1.18327	-1.95412	-3.30372	-0.60452	-2.47152	-3.73317	-1.20986	-2.1487	-3.53725	-0.760154	-1.43137	-5.24772	2.56133	-0.61386	0.552818	0.822922	-1.14439	-4.30875	3.29003	-0.226227	0.825516	0.926866	-1.25077	-4.82214	3.08238	-0.368724	0.71991	0.942198
NM_011377	20465	18288	single-minded family bHLH transcription factor 2	Sim2	1	16	94084931	94127032	-4.20773	0.389189	-3.91943	-4.31252	-3.52634	-4.43669	-4.80416	-4.06921	-4.20984	-4.61427	-3.80541	-1.43123	-2.08952	1.02006	-2.10701	0.0609519	0.570389	-1.22299	-1.79939	1.20304	-1.15922	0.272915	0.591941	-1.17028	-1.73375	1.26593	-0.889602	0.394278	0.892981
NM_001159507	243547	7597	glutamate receptor interacting protein 2	Grip2	-1	6	91761509	91827250	-4.08288	0.608605	-3.66785	-4.21883	-3.11687	-4.18466	-4.69973	-3.66958	-4.37068	-4.93756	-3.8038	-1.43078	-2.43175	1.18787	-1.5019	0.163582	0.740927	-1.62769	-2.79663	1.05558	-2.00151	0.072788	0.554178	1.13762	-1.52498	1.97361	0.520454	0.613912	0.923182
NM_176982	319701	13191	F-box protein 48	Fbxo48	1	11	16951375	16954772	-3.47749	0.514683	-3.25558	-3.81055	-2.70061	-3.77239	-4.29119	-3.25358	-3.33077	-3.90175	-2.75978	-1.43078	-2.4411	1.19245	-1.4911	0.166349	0.741521	-1.0535	-1.81718	1.63731	-0.212574	0.835869	0.931733	-1.35813	-2.36557	1.28249	-1.22668	0.247643	0.855393
NM_026481	67971	10749	tubulin polymerization-promoting protein family member 3	Tppp3	-1	8	105467493	105471526	0.144927	0.396127	0.362513	-0.0266018	0.751628	-0.153752	-0.517511	0.210007	0.300688	-0.0996563	0.701033	-1.43025	-2.08011	1.01687	-2.12443	0.0591823	0.565261	-1.04379	-1.52974	1.40409	-0.249302	0.8081	0.920016	-1.37025	-2.02196	1.07689	-1.80032	0.101559	0.763082
NM_178381	71345	9770	anoctamin 9	Ano9	-1	7	141101212	141117806	-3.12368	0.623434	-2.93978	-3.60785	-2.27171	-3.45487	-4.07941	-2.83033	-2.89361	-3.58096	-2.20626	-1.42908	-2.71865	1.33118	-1.23456	0.244817	0.815474	1.03252	-1.86688	1.99029	0.108444	0.915757	0.963479	-1.47556	-2.87784	1.32176	-1.29508	0.223979	0.8243
NM_053131	93877	19844	protocadherin beta 6	Pcdhb6	1	18	37333921	37337674	-3.64228	0.401404	-3.29382	-3.68548	-2.90217	-3.80887	-4.17501	-3.44274	-3.7825	-4.18546	-3.37954	-1.42904	-2.08345	1.02022	-2.10568	0.0610888	0.570389	-1.40315	-2.06156	1.04709	-1.95775	0.0783077	0.554178	-1.01845	-1.50667	1.45257	-0.103815	0.919339	0.982286
NM_009675	11754	13816	amine oxidase, copper containing 3	Aoc3	1	11	101330605	101341938	-0.506141	0.364612	-0.278681	-0.604325	0.0469629	-0.793703	-1.09813	-0.489279	-0.37415	-0.709192	-0.0391075	-1.42902	-1.95514	-1.04447	-2.53239	0.0294416	0.467307	-1.06841	-1.47119	1.28881	-0.460002	0.655213	0.845186	-1.33751	-1.85229	1.03541	-1.98607	0.0746916	0.763082
NM_178201	319187	15577	histone cluster 1, H2bn	Hist1h2bn	1	13	21754123	21754503	-0.246217	0.509137	0.0959747	-0.448222	0.640171	-0.418407	-0.927142	0.0903274	-0.37317	-0.933072	0.186732	-1.42838	-2.41187	1.18213	-1.51349	0.160658	0.737847	-1.38429	-2.36263	1.23294	-1.35268	0.205527	0.557813	-1.03185	-1.77801	1.66994	-0.128142	0.90054	0.977393
NM_026412	51944	1782	kinetochore-localized astrin/SPAG5 binding	Knstrn	1	2	118814003	118853957	-2.90802	0.757989	-2.91263	-3.62346	-2.20181	-3.42676	-4.09127	-2.76226	-2.25497	-2.98631	-1.52363	-1.42813	-2.831	1.38804	-1.15813	0.273338	0.815474	1.57753	-1.27433	3.17128	1.45172	0.176782	0.554178	-2.25292	-4.58587	-1.1068	-2.5412	0.0289975	0.738332
NM_177647	227526	1235	cerebral dopamine neurotrophic factor	Cdnf	1	2	3513030	3526376	-2.16624	0.465858	-1.76386	-2.18917	-1.33855	-2.2771	-2.6747	-1.87951	-2.43005	-2.86763	-1.99247	-1.42726	-2.14936	1.05512	-1.93228	0.081698	0.620999	-1.58688	-2.40986	-1.04495	-2.45775	0.0334824	0.554178	1.11184	-1.3761	1.7011	0.554349	0.591346	0.917734
NM_007739	12837	18531	collagen, type VIII, alpha 1	Col8a1	-1	16	57624258	57754737	-2.73517	0.773346	-2.70246	-3.38038	-2.02455	-3.21541	-3.84915	-2.58167	-2.16756	-2.86504	-1.47008	-1.42696	-2.74046	1.34586	-1.21156	0.253136	0.815474	1.44884	-1.34337	2.81993	1.23806	0.24357	0.580059	-2.06744	-4.0721	-1.04966	-2.38273	0.038092	0.763082
NM_001005858	667370	20487	interferon-induced protein with tetratricopeptide repeats 3B	Ifit3b	1	19	34607970	34613401	-1.06595	0.633862	-0.957797	-1.55171	-0.363882	-1.47068	-2.0259	-0.91547	-0.668197	-1.27925	-0.0571415	-1.4269	-2.52748	1.24137	-1.38275	0.196407	0.766504	1.2223	-1.46623	2.19058	0.765099	0.461634	0.721184	-1.7441	-3.15849	1.03833	-2.08288	0.0634856	0.763082
NM_183264	67596	12660	thymocyte expressed, positive selection associated 1	Tespa1	1	10	130322870	130364111	-3.00064	0.585476	-2.91113	-3.40355	-2.41871	-3.42369	-3.88402	-2.96335	-2.56134	-3.06797	-2.05471	-1.42658	-2.2917	1.12608	-1.66669	0.126096	0.701952	1.27438	-1.27286	2.06718	1.11461	0.290719	0.600778	-1.818	-2.97459	-1.11112	-2.69961	0.0220589	0.700523
NM_026560	52276	5155	cell division cycle associated 8	Cdca8	-1	4	124918465	124939311	-2.3746	0.51889	-2.30625	-2.67073	-1.94178	-2.81852	-3.15925	-2.4778	-1.88803	-2.26302	-1.51304	-1.42629	-2.02573	-1.00423	-2.2505	0.0477687	0.535942	1.33628	-1.07053	1.91158	1.80045	0.101537	0.554178	-1.90593	-2.74397	-1.32383	-3.93547	0.00271721	0.601346
NM_198422	231474	6333	progestin and adipoQ receptor family member III	Paqr3	-1	5	97082329	97111596	-1.64656	0.3896	-1.28619	-1.61525	-0.957123	-1.79733	-2.10495	-1.4897	-1.81849	-2.15705	-1.47993	-1.42517	-1.95631	-1.03824	-2.48718	0.0318275	0.479432	-1.44624	-1.99815	-1.04677	-2.53818	0.029149	0.554178	1.01478	-1.36938	1.41016	0.0991497	0.922951	0.983073
NM_001039209	195531	4686	zinc finger protein 982	Zfp982	1	4	147492417	147513486	-1.64316	0.602406	-1.40294	-1.98594	-0.819932	-1.91391	-2.45892	-1.36889	-1.54495	-2.14478	-0.945118	-1.42501	-2.49776	1.23003	-1.40338	0.190354	0.761706	-1.10344	-1.95648	1.60685	-0.382204	0.710192	0.875172	-1.29142	-2.31333	1.38708	-0.975571	0.351958	0.892981
NM_029005	74568	10793	mixed lineage kinase domain-like	Mlkl	-1	8	111311797	111338177	-1.67251	0.655229	-1.64701	-2.25271	-1.04131	-2.15772	-2.72395	-1.59149	-1.09151	-1.71469	-0.468331	-1.42475	-2.55247	1.25742	-1.35011	0.206321	0.775394	1.46968	-1.23363	2.66458	1.43903	0.180262	0.554178	-2.09393	-3.83695	-1.14271	-2.71356	0.0215337	0.700523
NM_145365	208677	12928	cAMP responsive element binding protein 3-like 3	Creb3l3	-1	10	81084324	81098874	-3.28568	0.686748	-2.9523	-3.69995	-2.20464	-3.46245	-4.16138	-2.76351	-3.3981	-4.16734	-2.62887	-1.4242	-2.92508	1.44211	-1.09256	0.299845	0.815474	-1.36208	-2.83904	1.53027	-0.935594	0.371211	0.66506	-1.04561	-2.2082	2.01976	-0.132663	0.897054	0.976199
NM_001199154 | NM_026408 | NM_001199153 | NM_001199151	67847	19906	synuclein, alpha interacting protein (synphilin)	Sncaip	1	18	52767709	52915935	-1.54504	0.480056	-1.17298	-1.46655	-0.879403	-1.68182	-1.95627	-1.40738	-1.74612	-2.04817	-1.44407	-1.42291	-1.8876	-1.07262	-2.77533	0.019354	0.413381	-1.48776	-1.98509	-1.11503	-3.06326	0.0117828	0.554178	1.04557	-1.28272	1.4023	0.337605	0.74254	0.946362
NM_145211	246730	6467	2'-5' oligoadenylate synthetase 1A	Oas1a	-1	5	120896256	120907521	-1.4582	0.829753	-1.39075	-2.29363	-0.487871	-1.89913	-2.74318	-1.05509	-0.974467	-1.90341	-0.0455287	-1.42245	-3.39235	1.67658	-0.901586	0.388173	0.815474	1.33449	-1.8192	3.23973	0.723441	0.485749	0.730226	-1.89825	-4.68197	1.29934	-1.57872	0.145034	0.763082
NM_021719	60363	5962	claudin 15	Cldn15	1	5	136966616	136975858	-1.05511	0.5678	-0.837823	-1.21029	-0.465358	-1.34539	-1.69359	-0.9972	-0.90955	-1.29277	-0.526336	-1.42166	-2.03474	1.00675	-2.18203	0.0536762	0.550688	-1.05097	-1.51529	1.37187	-0.302164	0.768629	0.903516	-1.3527	-1.96311	1.07285	-1.80383	0.100977	0.763082
NM_025863	66949	3742	tripartite motif-containing 59	Trim59	-1	3	69035288	69044755	-2.19197	0.451655	-1.92619	-2.41296	-1.43942	-2.43354	-2.88859	-1.97849	-2.15579	-2.65661	-1.65497	-1.42143	-2.27105	1.12402	-1.6689	0.12565	0.701228	-1.17251	-1.89141	1.37579	-0.74011	0.476006	0.728675	-1.2123	-1.97237	1.34206	-0.879575	0.399438	0.892981
NM_001161667 | NM_053115	93732	16779	acyl-Coenzyme A oxidase 2, branched chain	Acox2	-1	14	8225511	8259353	-3.28843	0.648913	-3.0017	-3.72159	-2.28182	-3.5087	-4.18167	-2.83572	-3.29982	-4.04048	-2.55916	-1.42108	-2.8417	1.40714	-1.12768	0.28541	0.815474	-1.22954	-2.49382	1.64961	-0.64978	0.530267	0.765017	-1.15579	-2.37404	1.77719	-0.447274	0.664072	0.929645
NM_177718	239796	18423	Mab-21 domain containing 2	Mb21d2	-1	16	28826176	28929673	-1.69093	0.350207	-1.4633	-1.79592	-1.13067	-1.97011	-2.28106	-1.65916	-1.56958	-1.9118	-1.22736	-1.42091	-1.95715	-1.03159	-2.43973	0.034537	0.491086	-1.07645	-1.49245	1.28799	-0.501356	0.626817	0.826784	-1.31999	-1.84083	1.0565	-1.85624	0.0926532	0.763082
NM_009234	20666	15253	SRY (sex determining region Y)-box 11	Sox11	-1	12	27334264	27342574	-4.42003	0.518038	-4.01226	-4.49716	-3.52736	-4.51891	-4.97221	-4.0656	-4.70421	-5.2031	-4.20531	-1.42074	-2.26586	1.12255	-1.67301	0.124824	0.699844	-1.61546	-2.60116	-1.00328	-2.23904	0.0487122	0.554178	1.13705	-1.42819	1.8465	0.589082	0.568687	0.916006
NM_146004	215723	13448	major facilitator superfamily domain containing 6-like	Mfsd6l	1	11	68556186	68558245	-1.43522	0.494949	-1.19293	-1.67437	-0.71148	-1.69927	-2.14934	-1.2492	-1.34747	-1.84281	-0.852125	-1.42045	-2.25788	1.11905	-1.68402	0.122637	0.695349	-1.11307	-1.78615	1.44171	-0.503656	0.625255	0.825786	-1.27616	-2.06525	1.26813	-1.12644	0.285912	0.885866
NM_001013019	68852	20343	LRRN4 C-terminal like	Lrrn4cl	1	19	8850768	8853909	-1.09653	0.761167	-0.919378	-1.47545	-0.363307	-1.4246	-1.94444	-0.904766	-0.863578	-1.4357	-0.291458	-1.41934	-2.42416	1.20333	-1.45479	0.175948	0.748844	1.03944	-1.66126	1.79487	0.157453	0.877977	0.947656	-1.47532	-2.57252	1.18192	-1.55526	0.150493	0.76516
NM_181395	69675	14844	peroxidasin	Pxdn	1	12	29937608	30017658	-0.538553	0.371392	-0.278555	-0.56227	0.00515992	-0.783639	-1.04887	-0.518412	-0.492193	-0.784096	-0.200291	-1.41921	-1.8649	-1.08003	-2.85056	0.0169965	0.399438	-1.15961	-1.53233	1.13954	-1.18152	0.264344	0.5897	-1.22387	-1.62531	1.0851	-1.58353	0.143936	0.763082
NM_029375 | NM_001163483	75656	1880	RIKEN cDNA 1700020A23 gene	1700020A23Rik	1	2	130405259	130406074	-2.12878	0.399799	-1.76397	-2.11888	-1.40907	-2.26871	-2.60048	-1.93693	-2.31868	-2.68382	-1.95353	-1.41886	-1.9967	-1.00825	-2.27719	0.0456408	0.52899	-1.46887	-2.08159	-1.0365	-2.45241	0.0337916	0.554178	1.03524	-1.37745	1.47625	0.217047	0.832473	0.954748
NM_019577	56221	6546	chemokine (C-C motif) ligand 24	Ccl24	-1	5	135569937	135573049	-1.98693	0.51704	-1.71114	-2.2661	-1.15618	-2.2158	-2.7346	-1.69701	-1.97663	-2.54761	-1.40565	-1.41879	-2.42062	1.20252	-1.45608	0.175601	0.748465	-1.20204	-2.07339	1.43497	-0.750624	0.469925	0.726209	-1.18032	-2.05584	1.47568	-0.664357	0.521271	0.899255
NM_011463	20731	4179	serine peptidase inhibitor, Kazal type 4	Spink4	1	4	40920052	40931395	-1.57982	0.575183	-1.18591	-1.73012	-0.641701	-1.69005	-2.19879	-1.1813	-1.83594	-2.39585	-1.27603	-1.41828	-2.39483	1.19056	-1.48332	0.168367	0.741521	-1.5692	-2.67826	1.08766	-1.87419	0.0899507	0.554178	1.10642	-1.55741	1.90651	0.413259	0.688014	0.93784
NM_001271479 | NM_001271478 | NM_001271477 | NR_073184 | NM_001271476 | NM_021319	57757	19413	peptidoglycan recognition protein 2	Pglyrp2	-1	17	32412459	32424167	-2.50532	0.781342	-2.27251	-3.1825	-1.36252	-2.77605	-3.62674	-1.92535	-2.39973	-3.33598	-1.46347	-1.41769	-3.40419	1.69377	-0.886021	0.396116	0.815474	-1.09219	-2.67007	2.23836	-0.219359	0.83072	0.929582	-1.29803	-3.22439	1.91373	-0.637488	0.537923	0.90606
NR_031759 | NM_027954 | NM_001168246 | NM_001168244	71846	10164	synaptonemal complex central element protein 2	Syce2	1	8	84872111	84888221	-1.14612	0.491005	-1.00627	-1.49283	-0.519716	-1.50911	-1.96396	-1.05425	-0.832245	-1.33284	-0.331646	-1.41699	-2.26349	1.12731	-1.65478	0.128524	0.703416	1.1282	-1.42952	1.81956	0.561212	0.58683	0.802428	-1.59866	-2.60041	1.01749	-2.14446	0.0572093	0.763082
NM_001277847 | NM_001277851 | NM_021481	58866	11103	trehalase (brush-border membrane glycoprotein)	Treh	1	9	44673233	44686305	-2.86234	0.584499	-2.60232	-3.23181	-1.97284	-3.10504	-3.69351	-2.51657	-2.81897	-3.46662	-2.17132	-1.41688	-2.59716	1.2937	-1.27875	0.229451	0.801279	-1.16203	-2.15662	1.59712	-0.540022	0.60083	0.810521	-1.21931	-2.28807	1.539	-0.700547	0.499332	0.892981
NM_010959	18302	12801	oncoprotein induced transcript 3	Oit3	-1	10	59422958	59441778	-3.26441	0.676965	-2.78837	-3.35366	-2.22308	-3.291	-3.81945	-2.76255	-3.70722	-4.28882	-3.12562	-1.41679	-2.44137	1.21624	-1.42373	0.184535	0.757671	-1.89061	-3.29435	-1.08502	-2.55047	0.0285376	0.554178	1.33443	-1.3188	2.3484	1.13504	0.282457	0.885652
NM_007608	12352	10359	carbonic anhydrase 5a, mitochondrial	Car5a	-1	8	121916126	121944904	-3.44049	0.51168	-3.07998	-3.61946	-2.54051	-3.58216	-4.08648	-3.07784	-3.62391	-4.17895	-3.06887	-1.41635	-2.3807	1.18676	-1.49052	0.166499	0.741521	-1.45793	-2.4768	1.16524	-1.58202	0.144282	0.554178	1.02936	-1.66609	1.76536	0.119286	0.907377	0.979976
NM_001145886 | NM_009384 | NM_001145887	21844	18618	T cell lymphoma invasion and metastasis 1	Tiam1	-1	16	89787111	90143769	-0.411638	0.262687	-0.173939	-0.364054	0.0161763	-0.675103	-0.85283	-0.497376	-0.320005	-0.515607	-0.124403	-1.41535	-1.6996	-1.17865	-4.22096	0.00171218	0.185064	-1.10655	-1.33376	1.08928	-1.20552	0.255357	0.587329	-1.27907	-1.54687	-1.05764	-2.87927	0.0161751	0.693379
NM_178412	229688	3951	chitinase-like 6	Chil6	-1	3	106387384	106406182	-2.50592	0.638554	-2.09553	-2.65309	-1.53796	-2.59649	-3.11772	-2.07526	-2.80311	-3.37677	-2.22946	-1.41516	-2.42049	1.20863	-1.43866	0.180363	0.753031	-1.63307	-2.82408	1.05893	-1.99126	0.0740467	0.554178	1.15398	-1.51329	2.01522	0.571265	0.58025	0.917734
NM_028878	74338	16252	solute carrier family 6 (neurotransmitter transporter), member 19	Slc6a19	-1	13	73679745	73704865	-3.48443	0.583783	-3.21479	-3.74226	-2.68733	-3.71513	-4.20822	-3.22204	-3.4657	-4.00838	-2.92301	-1.41454	-2.35033	1.17462	-1.51886	0.159317	0.737847	-1.18995	-1.99783	1.41092	-0.746374	0.472377	0.72788	-1.18874	-2.01436	1.42549	-0.728978	0.4825	0.892981
NM_176920	319476	16442	leucine-rich repeats and transmembrane domains 1	Lrtm1	1	14	29018208	29033645	-4.81966	0.461849	-4.51485	-4.99807	-4.03164	-5.01509	-5.46681	-4.56336	-4.88018	-5.37734	-4.38302	-1.41444	-2.25217	1.12572	-1.65761	0.127943	0.703416	-1.28818	-2.07075	1.24789	-1.18628	0.262539	0.589628	-1.09802	-1.78011	1.47647	-0.430366	0.675926	0.933819
NM_145222	227327	241	UDP-GlcNAc:betaGal beta-1,3-N-acetylglucosaminyltransferase 7	B3gnt7	1	1	86302832	86307305	-3.4858	0.549871	-3.3864	-3.92683	-2.84597	-3.8866	-4.39181	-3.38139	-3.0842	-3.64023	-2.52817	-1.41441	-2.37963	1.18948	-1.48202	0.168705	0.741521	1.23302	-1.37908	2.09668	0.877403	0.400562	0.685757	-1.744	-2.99384	-1.01593	-2.28878	0.0447454	0.763082
NR_002687	432466	1401	NA	NA	NA	NA	NA	NA	1.30922	0.504924	1.71431	1.4655	1.96313	1.21422	0.98162	1.44682	1.02288	0.766886	1.27888	-1.4143	-1.79706	-1.11307	-3.21827	0.00903458	0.335673	-1.61488	-2.06202	-1.26471	-4.3603	0.001372	0.324285	1.14182	-1.12318	1.46436	1.18545	0.262856	0.867513
NM_009889	12640	4171	glycoprotein hormones, alpha subunit	Cga	1	4	34893779	34907370	-2.29276	0.550543	-1.93913	-2.52615	-1.35211	-2.43869	-2.98746	-1.88992	-2.46398	-3.06794	-1.86001	-1.41378	-2.48769	1.2446	-1.36264	0.202467	0.771315	-1.43878	-2.56114	1.23722	-1.40288	0.190499	0.554178	1.01768	-1.76727	1.83032	0.0664001	0.948349	0.988805
NR_015579	72669	14799	RIKEN cDNA 2810032G03 gene	2810032G03Rik	1	12	5375870	5416631	-3.02546	0.456482	-2.77297	-3.23226	-2.31367	-3.27193	-3.7013	-2.84256	-2.96987	-3.44243	-2.49732	-1.4132	-2.19897	1.10106	-1.7395	0.112132	0.675256	-1.14624	-1.7998	1.36985	-0.672684	0.516172	0.75535	-1.2329	-1.95154	1.28387	-1.01378	0.334245	0.892981
NR_003624	381806	7128	murinoglobulin pseudogene	Gm10319	1	6	122136628	122152016	-3.25632	0.513522	-2.90502	-3.45433	-2.3557	-3.40394	-3.91745	-2.89042	-3.4231	-3.98827	-2.85794	-1.41316	-2.39794	1.20076	-1.45432	0.176075	0.748985	-1.43205	-2.45647	1.19782	-1.47988	0.169267	0.554178	1.01337	-1.70911	1.75512	0.053782	0.958153	0.991075
NM_009931	12826	10437	collagen, type IV, alpha 1	Col4a1	-1	8	11198423	11312826	1.95508	0.449128	2.21617	1.96991	2.46243	1.71762	1.48741	1.94783	1.99081	1.73745	2.24418	-1.41279	-1.79073	-1.11462	-3.24167	0.00868071	0.329275	-1.16907	-1.48901	1.08948	-1.4359	0.181129	0.554178	-1.20848	-1.54588	1.05852	-1.71015	0.117584	0.763082
NM_011604	21899	6229	toll-like receptor 6	Tlr6	-1	5	64952031	64960097	-2.07817	0.491074	-2.01781	-2.37912	-1.65651	-2.51625	-2.85402	-2.17849	-1.59091	-1.96264	-1.21918	-1.41269	-2.0003	1.00231	-2.20896	0.051273	0.544813	1.34435	-1.06079	1.91714	1.85396	0.0930015	0.554178	-1.89914	-2.72555	-1.32331	-3.94804	0.00266192	0.601346
NM_145368	209186	4893	acyl-coenzyme A amino acid N-acyltransferase 2	Acnat2	-1	4	49379840	49408151	-1.61498	0.483421	-1.33549	-1.83963	-0.831356	-1.83377	-2.30505	-1.36248	-1.62097	-2.13965	-1.10228	-1.41252	-2.29486	1.15018	-1.58259	0.144152	0.724008	-1.21881	-1.99993	1.3463	-0.888501	0.394843	0.681798	-1.15894	-1.91859	1.42844	-0.650693	0.5297	0.902292
NM_009506	22341	10015	vascular endothelial growth factor C	Vegfc	1	8	54077606	54187096	-1.61855	0.485461	-1.32512	-1.77801	-0.872228	-1.82252	-2.24591	-1.39914	-1.65701	-2.12297	-1.19105	-1.41167	-2.18309	1.09548	-1.75857	0.108713	0.667987	-1.25866	-1.96393	1.23968	-1.14985	0.276583	0.593876	-1.12157	-1.76398	1.40231	-0.563363	0.585419	0.917734
NM_011627 | NM_001164792	21983	11319	trophoblast glycoprotein	Tpbg	1	9	85842380	85847040	-2.19032	0.404462	-1.94516	-2.35094	-1.53938	-2.44236	-2.8217	-2.06302	-2.12044	-2.53793	-1.70295	-1.41148	-2.086	1.04705	-1.96198	0.0777575	0.611924	-1.12919	-1.68222	1.31932	-0.677802	0.513053	0.753252	-1.24999	-1.8755	1.20034	-1.22294	0.248991	0.85731
NM_029881	77220	12190	transmembrane protein 200A	Tmem200a	-1	10	25912331	26079052	-4.03527	0.77858	-3.78221	-4.61383	-2.95059	-4.27902	-5.05645	-3.50159	-3.98364	-4.83926	-3.12802	-1.41109	-3.14213	1.57803	-0.956561	0.361021	0.815474	-1.14983	-2.60271	1.9686	-0.380035	0.711752	0.87595	-1.22721	-2.81871	1.87159	-0.547542	0.595842	0.917734
NM_001170884	666747	11939	tripartite motif-containing 43B	Trim43b	-1	9	89084624	89092835	-3.60464	0.330022	-3.39016	-3.65651	-3.1238	-3.88679	-4.13579	-3.63779	-3.46641	-3.74046	-3.19237	-1.41092	-1.82329	-1.09181	-2.98554	0.0134678	0.372074	-1.05428	-1.36959	1.23219	-0.449213	0.662719	0.850549	-1.33828	-1.74667	-1.02537	-2.43293	0.034943	0.760057
NR_040335 | NR_040336	320975	1769	RIKEN cDNA D330050G23 gene	D330050G23Rik	1	2	116900152	116912791	-3.1637	0.389228	-2.87793	-3.27721	-2.47866	-3.37374	-3.74699	-3.00048	-3.18691	-3.5977	-2.77611	-1.41011	-2.07097	1.04153	-1.98833	0.07441	0.607355	-1.23883	-1.8338	1.1949	-1.21421	0.252166	0.58415	-1.13826	-1.69678	1.30961	-0.721324	0.486995	0.892981
NM_146255	242607	4391	solute carrier family 1 (glutamate transporter), member 7	Slc1a7	1	4	107968332	108013532	-3.74717	0.451117	-3.42857	-3.72548	-3.13166	-3.92334	-4.20091	-3.64578	-3.84554	-4.15101	-3.54006	-1.4091	-1.87529	-1.0588	-2.66827	0.0232859	0.439825	-1.33511	-1.78726	1.00265	-2.20352	0.0517502	0.554178	-1.05541	-1.42022	1.275	-0.403974	0.694613	0.940235
NR_028580	100038752	12170	predicted gene 10825	Gm10825	1	10	22402883	22407470	-3.52906	0.694111	-3.3412	-3.98392	-2.69848	-3.83595	-4.43679	-3.23511	-3.33329	-3.99456	-2.67203	-1.40908	-2.61597	1.31753	-1.23258	0.245523	0.815474	1.00549	-1.86991	1.89052	0.0192986	0.984977	0.993566	-1.41682	-2.69411	1.3421	-1.2056	0.25533	0.862696
NM_001271615 | NM_001271614 | NM_007999	14156	20727	flap structure specific endonuclease 1	Fen1	-1	19	10199132	10204169	0.528285	0.383191	0.71789	0.451389	0.98439	0.223837	-0.0252976	0.472971	0.719241	0.445049	0.993432	-1.4084	-1.82028	-1.08971	-2.96841	0.013871	0.375796	1.00094	-1.29804	1.30048	0.00795517	0.993807	0.997393	-1.40972	-1.84018	-1.07995	-2.86559	0.0165615	0.693379
NR_015478	433966	6653	macrophage M2 polarization regulator	Mm2pr	-1	5	149119565	149184063	-3.16381	0.492368	-2.92703	-3.41252	-2.44154	-3.42098	-3.87484	-2.96713	-3.07913	-3.57863	-2.57963	-1.4083	-2.2473	1.13311	-1.62913	0.133894	0.711504	-1.11119	-1.79024	1.44989	-0.49158	0.633474	0.830859	-1.26738	-2.05936	1.28208	-1.08546	0.302831	0.892981
NM_172612	223881	17886	Rho family GTPase 1	Rnd1	-1	15	98663421	98677461	-1.96032	0.447866	-1.75716	-2.22801	-1.28632	-2.25084	-2.691	-1.81067	-1.80032	-2.28475	-1.31588	-1.40803	-2.21541	1.11746	-1.67884	0.123663	0.697781	-1.03036	-1.63631	1.5413	-0.143804	0.888471	0.952119	-1.36653	-2.18819	1.17178	-1.47498	0.170554	0.766671
NR_001462	114763	18960	NA	NA	NA	NA	NA	NA	-3.38959	0.588115	-3.19498	-3.80962	-2.58034	-3.68829	-4.26288	-3.1137	-3.21084	-3.84322	-2.57846	-1.40767	-2.54367	1.28369	-1.28511	0.227307	0.798045	-1.01105	-1.84926	1.80905	-0.0404841	0.968493	0.987199	-1.39228	-2.57416	1.32795	-1.19744	0.258356	0.864668
NM_022653	50492	12425	thimet oligopeptidase 1	Thop1	1	10	81070035	81082559	1.28274	0.28986	1.56348	1.4437	1.68326	1.07044	0.958464	1.18241	1.26738	1.14415	1.39062	-1.40741	-1.57941	-1.25414	-6.59119	5.73388386403113e-05	0.0418681	-1.22782	-1.38113	-1.09153	-3.87888	0.00298134	0.417138	-1.14627	-1.29211	-1.01689	-2.53472	0.0293235	0.738332
NM_001166627 | NM_001199948	100040531	18671 | 19234	dynein light chain Tctex-type 1F	Dynlt1f	-1	17	6646602	6655900	1.04405	0.424557	1.34403	0.991893	1.69616	0.851157	0.521967	1.18035	0.985182	0.622883	1.34748	-1.40724	-1.97508	-1.00266	-2.24116	0.0485364	0.537872	-1.2824	-1.8124	1.10207	-1.59897	0.140464	0.554178	-1.09735	-1.56049	1.29589	-0.586716	0.570215	0.916646
NM_001042527 | NM_007550	12144	9351	Bloom syndrome, RecQ like helicase	Blm	-1	7	80454733	80535119	-1.74735	0.389545	-1.63539	-1.93459	-1.3362	-2.12741	-2.40711	-1.84771	-1.38422	-1.69205	-1.07639	-1.40641	-1.87583	-1.05446	-2.63315	0.0247422	0.447358	1.19018	-1.12728	1.59682	1.31724	0.216722	0.564109	-1.67387	-2.25761	-1.24107	-3.82912	0.00323575	0.601346
NM_145820	72789	3737	ventricular zone expressed PH domain-containing 1	Veph1	-1	3	66053558	66296837	-1.7237	0.341577	-1.46359	-1.74134	-1.18585	-1.955	-2.21464	-1.69535	-1.69468	-1.98044	-1.40892	-1.40582	-1.83672	-1.076	-2.833	0.0175196	0.40491	-1.17372	-1.5419	1.11925	-1.3055	0.220543	0.566797	-1.19774	-1.58115	1.10216	-1.44482	0.178667	0.774667
NM_144834	217847	15459	serine (or cysteine) peptidase inhibitor, clade A (alpha-1 antiproteinase, antitrypsin), member 10	Serpina10	-1	12	103614786	103631444	0.724766	0.359686	0.996867	0.666825	1.32691	0.505504	0.196969	0.814039	0.726741	0.387175	1.06631	-1.40577	-1.93149	-1.02314	-2.38387	0.0380174	0.504673	-1.20591	-1.66771	1.1468	-1.28422	0.227606	0.568701	-1.16573	-1.62151	1.19322	-1.03333	0.325444	0.892981
NM_008179	14853	21226	G1 to S phase transition 2	Gspt2	1	X	94636069	94643244	-1.83218	0.504882	-1.48344	-2.02303	-0.94385	-1.97433	-2.47876	-1.4699	-2.00322	-2.55839	-1.44806	-1.40531	-2.36241	1.19622	-1.45668	0.175437	0.748465	-1.43374	-2.43599	1.18505	-1.51146	0.161165	0.554178	1.02023	-1.6812	1.74991	0.0825454	0.935818	0.98631
NM_010910	18039	16663	neurofilament, light polypeptide	Nefl	1	14	68083863	68089095	-3.65768	0.356516	-3.31955	-3.64604	-2.99306	-3.8104	-4.11562	-3.50519	-3.80491	-4.14082	-3.46899	-1.40527	-1.92422	-1.02629	-2.40731	0.036517	0.499111	-1.39993	-1.92928	-1.01582	-2.33257	0.0415145	0.554178	-1.00382	-1.39134	1.38077	-0.0259572	0.979795	0.996542
NM_173391	216343	13023	tryptophan hydroxylase 2	Tph2	-1	10	115078641	115185022	-3.82232	0.408115	-3.42617	-3.78137	-3.07097	-3.91684	-4.2489	-3.58478	-4.10033	-4.46579	-3.73488	-1.4051	-1.9779	1.00182	-2.21188	0.0510187	0.543809	-1.59567	-2.26195	-1.12565	-2.97806	0.0136425	0.554178	1.13563	-1.25606	1.61988	0.79634	0.444064	0.892981
NM_001177902 | NM_001081144	100515	6195	zinc finger protein 518B	Zfp518b	-1	5	38668484	38684826	-1.75614	0.274902	-1.46618	-1.68405	-1.24831	-1.95629	-2.15996	-1.75261	-1.79591	-2.02007	-1.57174	-1.40455	-1.7323	-1.13881	-3.60191	0.00472006	0.267211	-1.25677	-1.55671	-1.01463	-2.37459	0.038628	0.554178	-1.11758	-1.38961	1.11258	-1.13475	0.282571	0.885746
NM_130452	170442	2707	butyrobetaine (gamma), 2-oxoglutarate dioxygenase 1 (gamma-butyrobetaine hydroxylase)	Bbox1	-1	2	110262697	110314560	-3.44341	0.50818	-3.0998	-3.64583	-2.55377	-3.58943	-4.09988	-3.07898	-3.60448	-4.16627	-3.04269	-1.40408	-2.37503	1.20471	-1.43581	0.181154	0.75327	-1.41881	-2.42592	1.20511	-1.45025	0.177183	0.554178	1.01049	-1.70837	1.7444	0.0425001	0.966925	0.993237
NR_033220	408057	1933	cDNA sequence BC039771	Rin2	1	2	145675215	145887616	-2.95166	0.629862	-2.78954	-3.40584	-2.17324	-3.27884	-3.85498	-2.7027	-2.70479	-3.33887	-2.0707	-1.40377	-2.54066	1.28931	-1.27126	0.232	0.803812	1.06051	-1.72749	1.94287	0.215784	0.833431	0.930744	-1.4887	-2.75699	1.244	-1.43587	0.181137	0.775269
NM_027759	71313	2748	fibrous sheath-interacting protein 1	Fsip1	-1	2	118130424	118256966	-3.318	0.395087	-3.03518	-3.4302	-2.64016	-3.52448	-3.89375	-3.1552	-3.34274	-3.74916	-2.93632	-1.40376	-2.05322	1.04196	-1.98336	0.0750316	0.609282	-1.23761	-1.82436	1.19108	-1.22166	0.249457	0.58286	-1.13425	-1.68363	1.30867	-0.709218	0.49416	0.892981
NM_007820	13114	6632	cytochrome P450, family 3, subfamily a, polypeptide 16	Cyp3a16	-1	5	145436309	145469723	-3.50339	0.507264	-3.16086	-3.70628	-2.61544	-3.65004	-4.15992	-3.14016	-3.6626	-4.22375	-3.10144	-1.40365	-2.37289	1.20437	-1.43611	0.18107	0.75327	-1.41592	-2.41952	1.20685	-1.44341	0.179054	0.554178	1.00874	-1.71028	1.74031	0.0354908	0.972377	0.994649
NM_172466	208936	10805	a disintegrin-like and metallopeptidase (reprolysin type) with thrombospondin type 1 motif, 18	Adamts18	-1	8	113697126	113848738	-4.21184	0.476713	-3.94297	-4.44655	-3.43938	-4.43212	-4.90289	-3.96135	-4.20537	-4.72349	-3.68725	-1.40362	-2.27919	1.15686	-1.55533	0.150476	0.727974	-1.19948	-1.96714	1.36726	-0.817607	0.432358	0.708738	-1.17019	-1.93615	1.41392	-0.694103	0.503196	0.892981
NM_001081328	78923	19928	chondroitin sulfate synthase 3	Chsy3	1	18	59175401	59535999	-2.3286	0.639616	-1.97955	-2.69623	-1.26288	-2.46837	-3.13834	-1.79839	-2.50294	-3.24029	-1.76558	-1.40329	-2.79745	1.42059	-1.09211	0.30003	0.815474	-1.43732	-2.90607	1.40669	-1.14588	0.278145	0.594258	1.02425	-1.99898	2.09712	0.0743601	0.942169	0.987768
NM_011719	22412	14641	wingless-type MMTV integration site family, member 9B	Wnt9b	-1	11	103727364	103749821	-4.31131	0.509172	-3.89729	-4.39183	-3.40275	-4.38603	-4.84835	-3.92371	-4.63192	-5.14074	-4.12311	-1.40322	-2.25879	1.14716	-1.58243	0.144188	0.724008	-1.66397	-2.70478	-1.02367	-2.33083	0.0416384	0.554178	1.18583	-1.38272	1.94436	0.76647	0.460854	0.892981
NM_021375	58176	3798	Rhesus blood group-associated B glycoprotein	Rhbg	-1	3	88242874	88254709	-3.33885	0.485176	-3.23134	-3.65648	-2.8062	-3.71958	-4.11701	-3.32214	-2.97044	-3.40785	-2.53304	-1.40273	-2.11207	1.0734	-1.83886	0.09534	0.647291	1.19822	-1.26718	1.81934	0.962907	0.357977	0.653067	-1.68079	-2.57116	-1.09874	-2.71633	0.0214309	0.700523
NM_001004151	239766	18090	receptor transporter protein 1	Rtp1	1	16	23429133	23433960	-4.09881	0.50575	-3.7617	-4.308	-3.21541	-4.24942	-4.76012	-3.73873	-4.24766	-4.80972	-3.68559	-1.40222	-2.37249	1.20661	-1.42952	0.182908	0.756176	-1.40051	-2.39525	1.22118	-1.39575	0.192574	0.554178	-1.00123	-1.72886	1.72463	-0.00498584	0.996119	0.999116
NM_010583	16428	14119	IL2 inducible T cell kinase	Itk	-1	11	46325150	46389515	-2.91739	0.619716	-2.86741	-3.44981	-2.28501	-3.35499	-3.89943	-2.81054	-2.42036	-3.01957	-1.82115	-1.40209	-2.45615	1.24941	-1.34052	0.209313	0.779117	1.36325	-1.29985	2.4157	1.20442	0.255765	0.587359	-1.9114	-3.42182	-1.06769	-2.47383	0.0325682	0.752691
NM_009060	19733	21026	regucalcin	Rgn	1	X	20549787	20562089	-0.762504	0.573435	-0.358343	-0.854658	0.137973	-0.845899	-1.30987	-0.381925	-1.06242	-1.57306	-0.551784	-1.40207	-2.26079	1.15007	-1.57295	0.14636	0.724528	-1.62911	-2.65272	-1.00048	-2.22591	0.0498148	0.554178	1.16193	-1.41366	1.90856	0.672512	0.516277	0.897298
NM_177388	338365	12948	solute carrier family 41, member 2	Slc41a2	-1	10	83230848	83337882	-0.743356	0.388884	-0.427146	-0.714574	-0.139718	-0.914506	-1.1832	-0.645809	-0.845629	-1.14135	-0.549906	-1.40188	-1.84873	-1.06303	-2.715	0.0214799	0.430815	-1.33652	-1.77256	-1.00775	-2.2845	0.045074	0.554178	-1.0489	-1.39814	1.27081	-0.369403	0.719419	0.94208
NM_028889	98363	252	EF hand domain containing 1	Efhd1	1	1	87264363	87310839	-0.571456	0.280836	-0.240939	-0.411188	-0.07069	-0.727982	-0.887137	-0.568826	-0.706318	-0.88148	-0.531155	-1.40157	-1.65116	-1.18971	-4.58069	0.000971802	0.156092	-1.38068	-1.63202	-1.16805	-4.28908	0.00153595	0.333758	-1.01513	-1.20352	1.16791	-0.196158	0.848359	0.95854
NM_001163816 | NM_001163815 | NM_011691	22324	19143	vav 1 oncogene	Vav1	1	17	57279100	57328031	-1.29094	0.908012	-1.25026	-2.24551	-0.255005	-1.73723	-2.66763	-0.806828	-0.773755	-1.79773	0.250222	-1.4015	-3.65319	1.85989	-0.783458	0.451255	0.815474	1.39137	-1.91056	3.69866	0.751234	0.469574	0.726031	-1.95	-5.27501	1.38725	-1.4923	0.166038	0.76555
NM_133209	170741	6575	paired immunoglobin-like type 2 receptor beta 1	Pilrb1	-1	5	137852147	137858106	-2.24442	0.58298	-2.0577	-2.67075	-1.44464	-2.54451	-3.11762	-1.9714	-2.05604	-2.68678	-1.42529	-1.40135	-2.52838	1.28751	-1.27149	0.231921	0.803749	1.00115	-1.82409	1.82829	0.00424749	0.996693	0.99873	-1.40296	-2.58979	1.31575	-1.22827	0.247069	0.854503
NM_001271008 | NM_001163104	213449	21290	terminal nucleotidyltransferase 5D	Tent5d	1	X	107792590	107872909	-3.61399	0.539195	-3.29082	-3.78056	-2.80109	-3.77693	-4.23475	-3.31911	-3.73349	-4.23736	-3.22962	-1.40066	-2.24427	1.14395	-1.58936	0.142617	0.722657	-1.35911	-2.19882	1.19036	-1.41826	0.186083	0.554178	-1.03057	-1.68169	1.5834	-0.136751	0.893902	0.975701
NM_026152	67432	20530	4-hydroxy-2-oxoglutarate aldolase 1	Hoga1	1	19	42045610	42070953	-2.07957	0.663019	-1.93632	-2.66482	-1.20782	-2.42216	-3.10318	-1.74113	-1.7946	-2.54412	-1.04508	-1.40039	-2.82364	1.43982	-1.06784	0.310335	0.815474	1.10322	-1.85411	2.25663	0.305249	0.766345	0.902403	-1.54495	-3.20084	1.34103	-1.32793	0.213293	0.815255
NM_152823	76589	19103	unc-5 family C-terminal like	Unc5cl	1	17	48454901	48539714	-2.47031	0.542262	-2.24653	-2.84819	-1.64486	-2.73216	-3.29462	-2.1697	-2.36677	-2.9858	-1.74774	-1.40019	-2.49875	1.27452	-1.2924	0.22487	0.796713	-1.08692	-1.96284	1.66146	-0.31358	0.76019	0.899907	-1.28822	-2.35107	1.41671	-0.93615	0.370938	0.892981
NM_009829	12444	7727	cyclin D2	Ccnd2	-1	6	127125162	127152193	2.88206	0.260937	3.1516	2.94831	3.35489	2.66604	2.476	2.85609	2.88255	2.67339	3.09171	-1.40012	-1.70277	-1.15127	-3.82448	0.00326063	0.234424	-1.20501	-1.47137	1.0133	-2.07664	0.0641577	0.554178	-1.16192	-1.42381	1.05464	-1.64174	0.131229	0.763082
NM_199314 | NM_001166350	380780	15467	serine (or cysteine) peptidase inhibitor, clade A (alpha-1 antiproteinase, antitrypsin), member 11	Serpina11	-1	12	103980243	103989957	-2.94359	0.483818	-2.56361	-3.04164	-2.08558	-3.04888	-3.49576	-2.60199	-3.19195	-3.68378	-2.70012	-1.39984	-2.21783	1.1318	-1.62543	0.134685	0.712566	-1.54579	-2.47225	1.03465	-2.06244	0.0657108	0.554178	1.10426	-1.46055	1.78097	0.461385	0.654253	0.929521
NM_173433	244694	11574	lysine (K)-specific demethylase 4D	Kdm4d	-1	9	14462548	14500482	-3.74334	0.618209	-3.55636	-4.23229	-2.88043	-4.04097	-4.67286	-3.40909	-3.55828	-4.25372	-2.86284	-1.39921	-2.68205	1.36993	-1.14801	0.277305	0.815474	-1.00133	-1.94513	1.93995	-0.00446791	0.996522	0.99873	-1.39735	-2.7468	1.40675	-1.10083	0.296395	0.890718
NM_001081416	68655	19241	fibronectin type III domain containing 1	Fndc1	-1	17	7738569	7827302	0.00787458	0.468339	0.235726	-0.159789	0.631241	-0.248709	-0.618451	0.121034	0.100752	-0.306178	0.507682	-1.39904	-2.04729	1.04597	-1.96119	0.0778588	0.611924	-1.09807	-1.61946	1.34309	-0.535465	0.603864	0.811799	-1.27408	-1.89213	1.16561	-1.36203	0.202654	0.802143
NM_177921	331537	21360	PIH1 domain containing 3B	Pih1h3b	1	X	140062879	140106797	-3.31259	0.385769	-3.03143	-3.43114	-2.63171	-3.51484	-3.8885	-3.14117	-3.34093	-3.75218	-2.92968	-1.39805	-2.05413	1.05096	-1.93649	0.0811279	0.620617	-1.23928	-1.83527	1.19497	-1.21497	0.25189	0.58385	-1.12811	-1.68239	1.32198	-0.670673	0.5174	0.897502
NR_015539	319903	17109	RIKEN cDNA 9630013A20 gene	9630013A20Rik	-1	14	84458639	84476424	-3.36217	0.399124	-3.01463	-3.38923	-2.64004	-3.49803	-3.84821	-3.14785	-3.53987	-3.92527	-3.15447	-1.39803	-2.00503	1.02586	-2.06629	0.0652853	0.584158	-1.43917	-2.07933	1.00392	-2.20008	0.0520541	0.554178	1.02943	-1.41277	1.49714	0.172182	0.86668	0.965734
NR_040414	623796	4215	prothymosin alpha pseudogene	Gm12504	1	4	44121893	44124123	-1.37205	0.397898	-1.20074	-1.58887	-0.81262	-1.68401	-2.04685	-1.32118	-1.15341	-1.55273	-0.75408	-1.39791	-2.03114	1.0394	-1.99373	0.0737411	0.606681	1.03336	-1.41688	1.51299	0.191373	0.852008	0.93758	-1.44454	-2.12947	1.0205	-2.10743	0.0609084	0.763082
NM_178697	229933	4076	chloride channel accessory 2	Clca2	-1	3	145070263	145099443	-4.14247	0.438146	-3.76089	-4.11692	-3.40487	-4.24408	-4.57691	-3.91126	-4.39704	-4.76334	-4.03074	-1.39783	-1.96923	1.00783	-2.17314	0.0544926	0.553961	-1.55417	-2.2049	-1.09549	-2.80361	0.0184316	0.554178	1.11184	-1.28399	1.58726	0.662257	0.522561	0.899856
NM_001101467	233005	9062	cytochrome P450, family 2, subfamily a, polypeptide 22	Cyp2a22	-1	7	26931631	26939384	-3.7549	0.504542	-3.41816	-3.9628	-2.87351	-3.90116	-4.41032	-3.392	-3.90881	-4.46917	-3.34844	-1.39765	-2.36101	1.20865	-1.41999	0.185594	0.759081	-1.40508	-2.39918	1.21524	-1.41351	0.187438	0.554178	1.00531	-1.7148	1.73307	0.0216361	0.983158	0.997627
NR_033340	319786	15162	NA	NA	NA	NA	NA	NA	-2.30369	0.462267	-2.19744	-2.5901	-1.80478	-2.68	-3.04707	-2.31292	-1.93956	-2.34355	-1.53557	-1.39722	-2.03902	1.04446	-1.96781	0.077005	0.611924	1.19572	-1.22995	1.75853	1.0305	0.32671	0.626021	-1.67068	-2.47404	-1.12819	-2.90687	0.0154231	0.690752
NM_028454	73166	20686	transmembrane 7 superfamily member 2	Tm7sf2	-1	19	6062821	6068373	-0.818815	0.335449	-0.628952	-0.869783	-0.388121	-1.11126	-1.3364	-0.886127	-0.643116	-0.890898	-0.395334	-1.39698	-1.76146	-1.10792	-3.20674	0.00921433	0.335677	-1.00987	-1.27941	1.25453	-0.0922803	0.928272	0.968909	-1.38333	-1.75998	-1.08729	-2.99656	0.0132149	0.667238
NM_172804	238266	14950	synaptotagmin XVI	Syt16	1	12	73997661	74273267	-3.56482	0.574705	-3.14746	-3.71547	-2.57944	-3.62934	-4.16034	-3.09833	-3.90154	-4.48595	-3.31713	-1.39656	-2.41284	1.23711	-1.3584	0.203766	0.772555	-1.68656	-2.94669	1.03593	-2.08306	0.0634668	0.554178	1.20765	-1.46123	2.1311	0.738728	0.47681	0.892981
NM_027602	70918	5621	NOL1/NOP2/Sun domain family, member 7	Nsun7	1	5	66259897	66298026	-3.59716	0.449603	-3.20949	-3.63109	-2.78788	-3.69134	-4.08548	-3.29721	-3.86712	-4.30089	-3.43334	-1.39654	-2.09562	1.0745	-1.83003	0.0967335	0.64996	-1.57749	-2.38691	-1.04255	-2.44747	0.0340802	0.554178	1.12957	-1.34949	1.72186	0.642686	0.534677	0.905052
NM_177047	319974	6527	NA	NA	NA	NA	NA	NA	-1.25785	0.37875	-0.886548	-1.21903	-0.55407	-1.36804	-1.67885	-1.05723	-1.49142	-1.83349	-1.14935	-1.39619	-1.92283	-1.01379	-2.31886	0.0425009	0.519663	-1.52085	-2.10828	-1.09709	-2.8546	0.0168785	0.554178	1.08929	-1.28008	1.51887	0.572064	0.579729	0.917734
NM_011527	21349	4422	T cell acute lymphocytic leukemia 1	Tal1	1	4	115056426	115071755	-2.70359	0.470336	-2.49976	-2.97113	-2.02838	-2.98081	-3.42147	-2.54015	-2.56089	-3.04587	-2.07591	-1.39576	-2.19723	1.12786	-1.63408	0.132843	0.71073	-1.04328	-1.65769	1.523	-0.203488	0.842776	0.93425	-1.33785	-2.1434	1.19753	-1.37325	0.199251	0.798448
NR_038067	100039027	3154	predicted gene 2011	Gm2011	1	3	40846820	40875388	-1.06082	0.438475	-0.699202	-1.13415	-0.26425	-1.18024	-1.58685	-0.773628	-1.27317	-1.72068	-0.825667	-1.39574	-2.1215	1.08901	-1.77086	0.106561	0.663488	-1.48861	-2.28215	1.02987	-2.07057	0.0648166	0.554178	1.06654	-1.44844	1.64761	0.329374	0.74857	0.947284
NM_010024	13190	17134	dopachrome tautomerase	Dct	-1	14	118012790	118052244	-3.68076	0.499225	-3.30832	-3.8198	-2.79684	-3.78921	-4.26736	-3.31106	-3.91764	-4.44388	-3.3914	-1.3956	-2.28346	1.17238	-1.50545	0.162681	0.739966	-1.52554	-2.52136	1.0834	-1.86921	0.0906922	0.554178	1.0931	-1.52563	1.82293	0.387064	0.706702	0.941699
NM_001166456 | NM_134086 | NM_001166458	105727	17862	solute carrier family 38, member 1	Slc38a1	-1	15	96571418	96642913	-0.849506	0.437989	-0.605639	-1.0689	-0.142373	-1.08628	-1.51936	-0.6532	-0.797409	-1.27404	-0.320773	-1.39536	-2.17952	1.11941	-1.66126	0.127198	0.702892	-1.14216	-1.80041	1.38011	-0.649521	0.530427	0.765154	-1.22168	-1.94147	1.30081	-0.96122	0.358784	0.892981
NM_009286	100043194	7932	sulfotransferase family 2A, dehydroepiandrosterone (DHEA)-preferring, member 2	Sult2a2	1	7	13733505	13779636	-2.54556	0.689924	-2.15728	-2.91872	-1.39585	-2.63782	-3.34964	-1.92601	-2.81851	-3.60192	-2.0351	-1.39526	-2.90392	1.49167	-1.01052	0.335732	0.815474	-1.58142	-3.34116	1.33598	-1.36257	0.202488	0.557016	1.13342	-1.88913	2.42686	0.3658	0.722024	0.942198
NM_153556	227099	757	PMS1 homolog 1, mismatch repair system component	Pms1	-1	1	53189187	53297018	-1.34717	0.33247	-1.17058	-1.45512	-0.886043	-1.65091	-1.9169	-1.38491	-1.14408	-1.43683	-0.851334	-1.39506	-1.83463	-1.06081	-2.70299	0.0219305	0.432724	1.01854	-1.29842	1.347	0.146115	0.886692	0.951365	-1.42092	-1.88856	-1.06907	-2.74579	0.0203675	0.696646
NM_175132	68760	16808	synaptopodin 2-like	Synpo2l	-1	14	20658946	20668354	-3.89483	0.635424	-3.81095	-4.47423	-3.14768	-4.29122	-4.91127	-3.67116	-3.48323	-4.16565	-2.80081	-1.395	-2.6416	1.35743	-1.1594	0.272845	0.815474	1.25503	-1.52868	2.40784	0.775282	0.455859	0.719828	-1.75077	-3.39827	1.10866	-1.87786	0.0894074	0.763082
NM_009933	12833	12865	collagen, type VI, alpha 1	Col6a1	-1	10	76708792	76726168	1.62243	0.471921	1.85148	1.59393	2.10904	1.3713	1.13053	1.61207	1.70729	1.4423	1.97227	-1.39492	-1.78741	-1.08862	-2.98531	0.0134731	0.372074	-1.10512	-1.42327	1.16539	-0.878487	0.400001	0.685603	-1.26224	-1.63299	1.02494	-2.01098	0.0716429	0.763082
NM_001081346	170799	12308	rhotekin 2	Rtkn2	1	10	67979570	68059740	-3.89404	0.571642	-3.6894	-4.2918	-3.087	-4.16937	-4.73252	-3.60623	-3.75451	-4.3743	-3.13472	-1.39472	-2.49075	1.28043	-1.2758	0.230453	0.802416	-1.04617	-1.89061	1.72743	-0.169599	0.868659	0.944226	-1.33317	-2.43489	1.36995	-1.06163	0.313016	0.892981
NM_010917	18073	15548	nidogen 1	Nid1	1	13	13437551	13512269	1.60057	0.49969	1.83912	1.55736	2.12089	1.35943	1.09603	1.62284	1.66344	1.37354	1.95335	-1.39445	-1.82894	-1.06317	-2.72594	0.0210779	0.428437	-1.1295	-1.48969	1.16768	-0.978298	0.350672	0.64727	-1.23457	-1.63635	1.0736	-1.66321	0.126801	0.763082
NM_001163360 | NM_021891 | NM_001163359	60530	14041	fidgetin-like 1	Fignl1	-1	11	11787431	11808962	-2.32474	0.786421	-2.27479	-3.1068	-1.44279	-2.75394	-3.53173	-1.97615	-1.83818	-2.69419	-0.982165	-1.39392	-3.10504	1.59806	-0.922129	0.377863	0.815474	1.35343	-1.67309	3.06471	0.823415	0.429198	0.707192	-1.88657	-4.3348	1.21794	-1.69672	0.120157	0.763082
NM_133775 | NM_001164724	77125	20469	interleukin 33	Il33	1	19	29925114	29960718	-0.417717	0.655578	-0.201113	-0.698638	0.296411	-0.67962	-1.14472	-0.214516	-0.306941	-0.818824	0.204942	-1.3933	-2.24927	1.15865	-1.54001	0.154138	0.732187	-1.07611	-1.75434	1.51496	-0.333755	0.745359	0.894054	-1.29475	-2.1293	1.27017	-1.15471	0.274676	0.879679
NM_015748	20562	20871	slit guidance ligand 1	Slit1	-1	19	41600257	41743665	-4.48483	0.428914	-4.15816	-4.44142	-3.8749	-4.63654	-4.90135	-4.37174	-4.62185	-4.91329	-4.33041	-1.39318	-1.82991	-1.06069	-2.7042	0.0218847	0.432724	-1.37906	-1.82151	-1.04409	-2.56852	0.0276626	0.554178	-1.01024	-1.341	1.31396	-0.0799683	0.937817	0.986985
NM_001163621 | NM_028010	71939	17327	apolipoprotein L 6	Apol6	1	15	77044729	77057106	-3.4006	0.586459	-3.31824	-3.91027	-2.72621	-3.79659	-4.35004	-3.24314	-2.98799	-3.59711	-2.37887	-1.39315	-2.46322	1.26914	-1.29375	0.22442	0.796705	1.25723	-1.42286	2.249	0.875262	0.401672	0.686707	-1.75151	-3.16593	1.03199	-2.10543	0.0611153	0.763082
NM_021342	57814	219	potassium voltage-gated channel, Isk-related subfamily, gene 4	Kcne4	1	1	78816758	78820028	-2.49316	0.728639	-2.23091	-2.97391	-1.48792	-2.70899	-3.40357	-2.01441	-2.48561	-3.25005	-1.72117	-1.39289	-2.84797	1.46793	-1.03029	0.326803	0.815474	-1.19309	-2.47545	1.73904	-0.537877	0.602257	0.811109	-1.16746	-2.45409	1.80054	-0.463451	0.652821	0.929521
NM_178071 | NM_138314	171567	489	NME/NM23 family member 7	Nme7	1	1	164304121	164437725	-0.368592	0.328004	-0.182516	-0.471043	0.106011	-0.660564	-0.93029	-0.390839	-0.189704	-0.486557	0.10715	-1.39286	-1.83878	-1.05508	-2.65298	0.023909	0.442053	-1.00499	-1.33431	1.32108	-0.0390894	0.969577	0.987717	-1.38594	-1.84942	-1.0386	-2.51569	0.0303016	0.745291
NM_025979	67121	2259	microtubule associated serine/threonine kinase-like	Mastl	-1	2	23115606	23156024	-2.1643	0.342154	-1.88655	-2.20798	-1.56512	-2.36422	-2.6647	-2.06374	-2.19215	-2.52285	-1.86145	-1.39249	-1.89745	-1.02192	-2.37953	0.0383018	0.504673	-1.23593	-1.69482	1.10952	-1.49181	0.166166	0.554178	-1.12667	-1.55374	1.224	-0.825213	0.428222	0.892981
NM_010389	15002	18932	histocompatibility 2, O region beta locus	H2-Ob	1	17	34238903	34254414	-2.86423	0.884096	-2.9218	-3.76157	-2.08203	-3.39883	-4.18388	-2.61378	-2.1384	-3.00241	-1.27439	-1.39188	-3.12378	1.61242	-0.909567	0.384144	0.815474	1.72118	-1.32569	3.92733	1.46374	0.173539	0.554178	-2.39568	-5.54753	-1.03456	-2.31371	0.0428771	0.763082
NM_026793	68632	12122	myc target 1	Myct1	1	10	5593775	5606904	-0.925928	0.358188	-0.707663	-1.00091	-0.414415	-1.18433	-1.45847	-0.910189	-0.821194	-1.12291	-0.519482	-1.39152	-1.84539	-1.04929	-2.60272	0.026077	0.453482	-1.08187	-1.44306	1.23291	-0.607464	0.55689	0.783637	-1.28622	-1.72448	1.04239	-1.9089	0.0849302	0.763082
NM_028611	73694	19184	NADH:ubiquinone oxidoreductase complex assembly factor 7	Ndufaf7	1	17	78937136	78948052	-0.186635	0.37451	0.141611	-0.0400695	0.323291	-0.334988	-0.504829	-0.165147	-0.329441	-0.516364	-0.142517	-1.39146	-1.65739	-1.1682	-4.20043	0.00176936	0.185064	-1.38612	-1.65695	-1.15955	-4.06821	0.00218925	0.359688	-1.00385	-1.20383	1.19461	-0.0470689	0.963372	0.992122
NM_175176	209601	3600	glutamate rich 3	Erich3	1	3	154663859	154767790	-2.98278	0.541836	-2.64512	-3.23252	-2.05773	-3.12155	-3.67067	-2.57243	-3.14697	-3.75132	-2.54262	-1.39129	-2.449	1.26518	-1.2987	0.222778	0.794938	-1.41603	-2.52157	1.25756	-1.34055	0.209303	0.559843	1.01778	-1.76777	1.83118	0.0667203	0.948101	0.988805
NM_013872	29858	17780	phosphomannomutase 1	Pmm1	-1	15	81951108	81960930	-0.827567	0.321579	-0.621154	-0.895774	-0.346534	-1.09733	-1.35406	-0.840605	-0.696777	-0.979323	-0.414231	-1.39105	-1.81197	-1.06791	-2.77641	0.0193182	0.413381	-1.05382	-1.38015	1.24278	-0.432078	0.674721	0.857166	-1.32001	-1.73713	-1.00305	-2.24843	0.0479383	0.763082
NM_029360	75604	13496	transmembrane 4 superfamily member 5	Tm4sf5	1	11	70505244	70511178	-2.79292	0.418674	-2.49239	-2.92582	-2.05896	-2.96823	-3.37342	-2.56304	-2.87432	-3.32026	-2.42838	-1.39073	-2.1108	1.09134	-1.75788	0.108834	0.667987	-1.30309	-1.99475	1.17474	-1.38263	0.196446	0.556954	-1.06726	-1.64623	1.44527	-0.334006	0.745174	0.947227
NM_001033163	71932	19408	epoxide hydrolase 3	Ephx3	-1	17	32183770	32189549	-2.2832	0.674201	-2.05923	-2.83955	-1.2789	-2.53481	-3.26429	-1.80534	-2.19267	-2.99552	-1.38983	-1.39048	-2.94707	1.52426	-0.975893	0.351806	0.815474	-1.09691	-2.36091	1.96217	-0.268334	0.793817	0.913621	-1.26763	-2.76599	1.72132	-0.675894	0.514215	0.896058
NM_027290	70024	2224	minichromosome maintenance 10 replication initiation factor	Mcm10	-1	2	4989714	5012791	-3.59078	0.72192	-3.50607	-4.29127	-2.72087	-3.98155	-4.71559	-3.24752	-3.18702	-3.99488	-2.37916	-1.39038	-2.96073	1.53154	-0.969624	0.354775	0.815474	1.24751	-1.73357	2.69794	0.63757	0.537872	0.770376	-1.73452	-3.80323	1.26413	-1.55986	0.149408	0.76516
NM_138302	72962	17434	thymidine phosphorylase	Tymp	-1	15	89371931	89377039	-2.2003	0.470729	-1.82001	-2.26742	-1.3726	-2.29548	-2.71373	-1.87722	-2.46163	-2.92195	-2.00131	-1.39037	-2.13883	1.10641	-1.70163	0.11921	0.686926	-1.56008	-2.42117	-1.00524	-2.25018	0.0477955	0.554178	1.12206	-1.39403	1.75511	0.572472	0.579463	0.917734
NM_028013	71946	11573	endonuclease domain containing 1	Endod1	-1	9	14353990	14381507	0.0810496	0.29227	0.307567	0.0538031	0.561332	-0.167504	-0.404732	0.0697242	0.165224	-0.0958643	0.426312	-1.38999	-1.7746	-1.08873	-2.99762	0.0131907	0.370004	-1.1037	-1.41616	1.16255	-0.880138	0.399147	0.684886	-1.25939	-1.62315	1.02338	-2.0212	0.0704251	0.763082
NM_007708	12704	5830	citron	Cit	1	5	115845278	116008947	-3.49849	0.611101	-3.38194	-4.03991	-2.72397	-3.85687	-4.47196	-3.24178	-3.16706	-3.84402	-2.49011	-1.38985	-2.61842	1.35552	-1.15577	0.274261	0.815474	1.16061	-1.64445	2.21509	0.51243	0.619317	0.821929	-1.61307	-3.1144	1.19693	-1.61612	0.136694	0.763082
NM_177578 | NM_001102474	195564	4415	selection and upkeep of intraepithelial T cells 3	Skint3	1	4	112232245	112300468	-2.9085	0.519963	-2.66165	-3.24084	-2.08247	-3.13653	-3.67797	-2.59509	-2.87031	-3.46621	-2.27441	-1.3898	-2.4271	1.25656	-1.31284	0.218148	0.789816	-1.15562	-2.04131	1.52856	-0.565288	0.584158	0.800976	-1.20265	-2.1461	1.48379	-0.708541	0.494563	0.892981
NM_177068	320078	511	olfactomedin-like 2B	Olfml2b	1	1	170644532	170682789	-1.10039	0.419106	-0.875783	-1.16246	-0.589108	-1.35019	-1.61818	-1.08219	-1.01274	-1.30769	-0.717791	-1.38934	-1.83087	-1.05429	-2.64976	0.0240424	0.444092	-1.09958	-1.45724	1.20525	-0.749609	0.47051	0.726824	-1.26352	-1.68295	1.05416	-1.81454	0.099222	0.763082
NM_028886	74354	6745	leucine-rich repeats and guanylate kinase domain containing	Lrguk	1	6	34029448	34134034	-2.24653	0.336636	-2.07432	-2.35688	-1.79176	-2.54826	-2.81241	-2.28411	-2.04156	-2.33228	-1.75084	-1.3889	-1.82305	-1.05813	-2.6857	0.0225953	0.435345	1.02297	-1.29029	1.35024	0.181938	0.859214	0.939991	-1.4208	-1.88467	-1.0711	-2.76434	0.0197252	0.696029
NM_080726	140743	16567	rad and gem related GTP binding protein 2	Rem2	1	14	54476100	54480431	-3.23748	0.671622	-2.84968	-3.54882	-2.15053	-3.32343	-3.97702	-2.66984	-3.51786	-4.23718	-2.79853	-1.38872	-2.72209	1.41148	-1.08501	0.303018	0.815474	-1.58907	-3.15804	1.25064	-1.49958	0.164173	0.554178	1.14427	-1.75823	2.30214	0.428686	0.677109	0.934429
NM_145364	208665	6759	aldo-keto reductase family 1, member D1	Akr1d1	1	6	37530173	37568815	-2.4175	0.532981	-2.06862	-2.63416	-1.50308	-2.54123	-3.06992	-2.01255	-2.6117	-3.19356	-2.02984	-1.38762	-2.39167	1.24211	-1.33811	0.21007	0.779308	-1.45708	-2.53956	1.19617	-1.50676	0.16235	0.554178	1.05006	-1.67638	1.84841	0.192078	0.85147	0.960508
NM_010061	13419	17973	deoxyribonuclease I	Dnase1	1	16	4036942	4040024	-2.76688	0.442991	-2.60332	-3.04889	-2.15776	-3.07578	-3.49231	-2.65925	-2.54433	-3.00276	-2.08591	-1.38747	-2.13058	1.10675	-1.69786	0.119937	0.688562	1.04174	-1.48707	1.61379	0.207734	0.839546	0.932616	-1.44538	-2.25667	1.0802	-1.83866	0.095372	0.763082
NM_175449	215900	12750	calcium homeostasis modulator family member 6	Calhm6	-1	10	34126067	34127984	-2.33014	0.781886	-2.17234	-3.07117	-1.27351	-2.64418	-3.48444	-1.80393	-2.09539	-3.02016	-1.17062	-1.38688	-3.29464	1.71288	-0.840568	0.419953	0.815474	1.05478	-2.29246	2.55052	0.134328	0.89577	0.954988	-1.46286	-3.59352	1.67924	-0.941207	0.368463	0.892981
NM_177674 | NM_001166029	544678	4739	cilia and flagella associated protein 74	Cfap74	1	4	155409190	155466823	-2.84798	0.52884	-2.51076	-2.98031	-2.04122	-2.98259	-3.42154	-2.54365	-3.01693	-3.50003	-2.53384	-1.38687	-2.17939	1.13309	-1.609	0.138247	0.71996	-1.42027	-2.25264	1.11673	-1.69146	0.12118	0.554178	1.02409	-1.56158	1.63771	0.112733	0.912441	0.981258
NM_019946	56615	7237	microsomal glutathione S-transferase 1	Mgst1	1	6	138140316	138156755	1.50415	0.41921	1.73204	1.4923	1.97179	1.26041	1.03629	1.48453	1.58093	1.33427	1.82759	-1.38668	-1.74664	-1.1009	-3.14997	0.0101543	0.346868	-1.11043	-1.40531	1.1397	-0.989028	0.345643	0.643274	-1.24878	-1.58706	1.01771	-2.06089	0.0658816	0.763082
NR_003376	664849	13927	NA	NA	NA	NA	NA	NA	-0.0631537	0.458018	0.151824	-0.338606	0.642254	-0.319539	-0.778011	0.138933	0.0423502	-0.462233	0.546934	-1.38642	-2.22293	1.15648	-1.53896	0.15439	0.732334	-1.07883	-1.74657	1.50064	-0.350249	0.733313	0.88731	-1.28511	-2.0985	1.27066	-1.1375	0.281474	0.884581
NM_175293	98303	804	RIKEN cDNA D630023F18 gene	D630023F18Rik	-1	1	65105285	65123214	-3.52945	0.411847	-3.24255	-3.67072	-2.81439	-3.71387	-4.11413	-3.3136	-3.58584	-4.02636	-3.14531	-1.38637	-2.09354	1.08923	-1.76258	0.108007	0.66694	-1.26864	-1.932	1.20041	-1.25802	0.23656	0.576077	-1.0928	-1.67676	1.40408	-0.460944	0.654559	0.929521
NM_011634	22036	11423	TRAF-interacting protein	Traip	1	9	107950136	107972270	-2.88248	0.470227	-2.76265	-3.21854	-2.30676	-3.23323	-3.65941	-2.80705	-2.56389	-3.03293	-2.09484	-1.38566	-2.14906	1.11926	-1.6528	0.128931	0.703416	1.14771	-1.36352	1.79609	0.684096	0.509234	0.750142	-1.59034	-2.50876	-1.00814	-2.26329	0.0467379	0.763082
NM_176959	448987	17569	F-box and leucine-rich repeat protein 7	Fbxl7	-1	15	26540459	26895580	-2.05992	0.345005	-1.79258	-2.13048	-1.45468	-2.26293	-2.57881	-1.94705	-2.07349	-2.42114	-1.72584	-1.38544	-1.91801	-1.00075	-2.22884	0.0495661	0.540177	-1.21496	-1.69324	1.14708	-1.30443	0.220892	0.566797	-1.14032	-1.59867	1.22944	-0.864231	0.407424	0.892981
NM_178594	242122	3422	V-set domain containing T cell activation inhibitor 1	Vtcn1	1	3	100825459	100896922	-1.23387	0.344911	-1.03061	-1.35853	-0.70268	-1.50066	-1.80722	-1.19411	-1.10363	-1.44102	-0.766246	-1.38517	-1.89931	-1.0102	-2.29523	0.0442547	0.526259	-1.05192	-1.45173	1.31195	-0.349435	0.733905	0.887565	-1.31679	-1.82776	1.0541	-1.86638	0.0911172	0.763082
NM_018876 | NM_001271993	14344	9236	fucosyltransferase 2	Fut2	-1	7	45648591	45666394	-2.51882	0.481426	-2.34224	-2.84957	-1.83491	-2.81214	-3.28641	-2.33787	-2.32876	-2.85074	-1.80679	-1.38501	-2.2571	1.17664	-1.48307	0.168432	0.741521	1.00938	-1.63074	1.66149	0.0416785	0.967564	0.98665	-1.39801	-2.32177	1.18795	-1.46874	0.172206	0.767094
NM_025619	227736	1426	cilia and flagella associated protein 157	Cfap157	-1	2	32777381	32784428	-2.91431	0.517739	-2.78517	-3.31889	-2.25145	-3.25489	-3.75383	-2.75595	-2.61771	-3.16683	-2.06859	-1.38484	-2.31489	1.20706	-1.40922	0.188669	0.761658	1.12308	-1.50414	1.89718	0.492311	0.632975	0.830391	-1.55529	-2.65203	1.09637	-1.84036	0.0951061	0.763082
NM_028293 | NM_001164362 | NM_028760	74107	20502	centrosomal protein 55	Cep55	1	19	38055011	38074423	-2.95773	0.706429	-2.94559	-3.62773	-2.26345	-3.4149	-4.05259	-2.7772	-2.3984	-3.10023	-1.69657	-1.38444	-2.66966	1.39285	-1.10161	0.29607	0.815474	1.46123	-1.33753	2.85588	1.25864	0.236344	0.576077	-2.02299	-4.00144	-1.02276	-2.2971	0.0441135	0.763082
NM_130858	104079	14482	neurexophilin 3	Nxph3	-1	11	95509845	95514570	-3.59406	0.415435	-3.44879	-3.8378	-3.05978	-3.91801	-4.28167	-3.55434	-3.33441	-3.73465	-2.93417	-1.38436	-2.01317	1.05047	-1.93134	0.0818251	0.62136	1.08251	-1.35373	1.58634	0.461358	0.654272	0.844392	-1.49858	-2.21111	-1.01567	-2.31262	0.0429576	0.763082
NM_201367	381413	2749	G protein-coupled receptor 176	Gpr176	-1	2	118277110	118373419	-3.97215	0.557005	-3.79716	-4.40589	-3.18842	-4.26591	-4.83497	-3.69685	-3.77995	-4.40625	-3.15365	-1.38391	-2.48656	1.29831	-1.23302	0.245367	0.815474	1.012	-1.79689	1.84027	0.0443473	0.965488	0.985738	-1.40052	-2.57413	1.31236	-1.23063	0.246223	0.85443
NR_027903 | NR_015475 | NR_027904	73516	19862	RIKEN cDNA 1700086O06 gene	1700086O06Rik	-1	18	38238405	38250565	-0.362184	0.385655	-0.0406397	-0.421315	0.340036	-0.509289	-0.865158	-0.15342	-0.499847	-0.891509	-0.108185	-1.38381	-1.99629	1.04248	-1.97125	0.0765639	0.611924	-1.37479	-1.99821	1.05723	-1.89277	0.0872308	0.554178	-1.00657	-1.47282	1.45367	-0.038234	0.970243	0.994281
NM_001001796	107751	16470	paired related homeobox protein-like 1	Prrxl1	1	14	32599407	32649246	-2.43221	0.647196	-2.2063	-2.93195	-1.48065	-2.67473	-3.35309	-1.99636	-2.35499	-3.10159	-1.60839	-1.3836	-2.78215	1.45331	-1.03362	0.325318	0.815474	-1.10856	-2.26123	1.84003	-0.321511	0.754347	0.898098	-1.2481	-2.57849	1.65526	-0.679223	0.512189	0.895308
NR_003718 | NR_033657	330166	6405	myocardial infarction associated transcript (non-protein coding)	Miat	-1	5	112213228	112229395	-4.58372	0.521784	-4.49574	-4.97943	-4.01205	-4.96372	-5.4159	-4.51155	-4.1967	-4.69435	-3.69905	-1.38317	-2.20339	1.15169	-1.54921	0.151929	0.730146	1.23033	-1.30718	1.97868	0.970074	0.354561	0.650596	-1.70176	-2.7602	-1.04919	-2.44451	0.034254	0.760057
NM_001146174 | NM_011241	19387	17777	RAN GTPase activating protein 1	Rangap1	-1	15	81704248	81745530	1.22821	0.300684	1.4439	1.1763	1.71149	0.97605	0.725893	1.22621	1.32773	1.05241	1.60305	-1.38304	-1.7894	-1.06897	-2.79946	0.0185641	0.411693	-1.08385	-1.40972	1.20003	-0.681159	0.511014	0.751435	-1.27604	-1.66751	1.02409	-2.02591	0.0698707	0.763082
NR_040720	72229	11112	brown adipose tissue enriched long noncoding RNA 3	Lncbate3	-1	9	45318265	45322079	-3.07389	0.224511	-2.82123	-2.96135	-2.68111	-3.2886	-3.41959	-3.15761	-3.05816	-3.20232	-2.914	-1.38259	-1.58224	-1.20813	-5.34088	0.000311845	0.101047	-1.17848	-1.35239	-1.02694	-2.65319	0.0239006	0.554178	-1.17319	-1.34963	-1.01982	-2.53519	0.0292996	0.738332
NM_001111110 | NM_007717	12763	15629	cytidine monophospho-N-acetylneuraminic acid hydroxylase	Cmah	1	13	24327404	24477377	-1.24603	0.447203	-1.04464	-1.4116	-0.677687	-1.51168	-1.85472	-1.16863	-1.11536	-1.49291	-0.737817	-1.38226	-1.9679	1.02996	-2.03789	0.0684795	0.593506	-1.05024	-1.50606	1.36542	-0.302393	0.768459	0.903502	-1.31614	-1.89956	1.0966	-1.66485	0.126469	0.763082
NM_007639	12479	3787	CD1d1 antigen	Cd1d1	-1	3	86995834	86999441	-2.09837	0.496482	-1.96919	-2.41881	-1.51958	-2.43617	-2.85648	-2.01585	-1.8053	-2.2679	-1.34271	-1.3822	-2.13079	1.11531	-1.66302	0.12684	0.70281	1.1203	-1.3883	1.74243	0.571943	0.579808	0.798479	-1.54849	-2.42747	1.01237	-2.16293	0.0554448	0.763082
NM_001037929	627302	2873	predicted gene 14092	Gm14092	-1	2	145550652	145554982	-2.84757	0.565081	-2.84848	-3.3023	-2.39467	-3.31531	-3.73955	-2.89106	-2.26198	-2.72889	-1.79507	-1.38206	-2.13919	1.11994	-1.64711	0.13011	0.705546	1.5016	-1.04005	2.34511	2.02784	0.0696449	0.554178	-2.0753	-3.26701	-1.3183	-3.57796	0.00491333	0.601346
NM_001014976	105988	17515	extra spindle pole bodies 1, separase	Espl1	1	15	102296266	102324357	-3.67364	0.807165	-3.65388	-4.44361	-2.86415	-4.12014	-4.85842	-3.38187	-3.13528	-3.9478	-2.32275	-1.38153	-2.95474	1.5481	-0.945371	0.366434	0.815474	1.43257	-1.51638	3.11198	1.03038	0.326765	0.626021	-1.97913	-4.3593	1.11293	-1.92242	0.0830469	0.763082
NM_010501	15959	20486	interferon-induced protein with tetratricopeptide repeats 3	Ifit3	1	19	34583531	34588731	-0.443884	0.678871	-0.360736	-0.979148	0.257676	-0.826671	-1.40479	-0.248557	-0.0485476	-0.684807	0.587712	-1.38121	-2.50493	1.31303	-1.20641	0.255029	0.815474	1.24159	-1.47861	2.27934	0.792103	0.446421	0.71346	-1.7149	-3.18261	1.0822	-1.93964	0.0807038	0.763082
NM_008158	14761	7047	G protein-coupled receptor 27	Gpr27	1	6	99692679	99695066	-2.77489	0.471763	-2.56895	-3.05751	-2.08039	-3.03447	-3.4912	-2.57775	-2.65636	-3.15902	-2.1537	-1.38082	-2.20997	1.15908	-1.5257	0.157625	0.735737	-1.06246	-1.7169	1.52097	-0.280725	0.784561	0.910141	-1.29964	-2.11827	1.25411	-1.19304	0.26	0.8658
NM_001122647	100039008	4935	major urinary protein 10	Mup10	-1	4	60578260	60582199	-2.70705	0.67429	-2.33855	-3.09172	-1.58538	-2.80328	-3.50737	-2.09919	-2.95526	-3.73017	-2.18035	-1.38006	-2.84952	1.49615	-0.988006	0.34612	0.815474	-1.53337	-3.21345	1.3667	-1.28479	0.227417	0.568372	1.11109	-1.91124	2.35946	0.311053	0.762055	0.951605
NM_001012322	319229	338	secretin receptor	Sctr	1	1	120006894	120063536	-2.51048	0.534317	-2.35036	-2.8889	-1.81182	-2.81477	-3.31821	-2.31132	-2.29024	-2.84432	-1.73616	-1.37975	-2.31709	1.21715	-1.38078	0.196995	0.76658	1.04255	-1.62801	1.76951	0.175166	0.864395	0.942484	-1.43846	-2.46467	1.19114	-1.5014	0.163708	0.76555
NR_040540	71038	4049	NA	NA	NA	NA	NA	NA	-2.58207	0.456804	-2.43544	-2.90486	-1.96601	-2.89965	-3.33849	-2.46081	-2.33172	-2.8147	-1.84875	-1.37956	-2.16767	1.13896	-1.58342	0.143962	0.724008	1.07454	-1.47588	1.70409	0.346665	0.735924	0.888375	-1.48239	-2.37035	1.07866	-1.86498	0.0913275	0.763082
NM_001136086 | NM_009468	22240	20118	dihydropyrimidinase-like 3	Dpysl3	-1	18	43320984	43438286	-0.573058	0.397823	-0.349348	-0.758174	0.0594772	-0.813009	-1.19519	-0.430823	-0.49683	-0.917455	-0.0762059	-1.37904	-2.04405	1.07483	-1.81598	0.0989892	0.651679	-1.10763	-1.65506	1.34902	-0.566035	0.583669	0.800587	-1.24503	-1.87375	1.2088	-1.19219	0.260318	0.865965
NM_001164566 | NM_144882	67198	124	spermatogenesis associated, serine-rich 2-like	Spats2l	1	1	57774162	57948394	-1.18955	0.32123	-1.00828	-1.29871	-0.717858	-1.4718	-1.7433	-1.2003	-1.01799	-1.3168	-0.719186	-1.3789	-1.82369	-1.0426	-2.55552	0.0282899	0.460801	-1.00675	-1.33914	1.32124	-0.0524585	0.959182	0.982906	-1.36965	-1.83117	-1.02445	-2.40873	0.0364278	0.763082
NM_053144	93890	19857	protocadherin beta 19	Pcdhb19	1	18	37496991	37504128	-3.15128	0.716575	-2.92175	-3.72528	-2.11822	-3.38479	-4.13596	-2.63362	-3.08893	-3.91565	-2.26222	-1.37845	-2.98756	1.57231	-0.922714	0.377572	0.815474	-1.12287	-2.4725	1.96101	-0.326465	0.750705	0.896228	-1.22761	-2.74154	1.81916	-0.567587	0.582653	0.917734
NM_147093	259097	8479	olfactory receptor 558	Olfr558	1	7	102702215	102712064	-2.90176	0.598265	-2.68945	-3.28538	-2.09353	-3.15122	-3.70831	-2.59412	-2.80226	-3.41538	-2.18913	-1.37722	-2.44421	1.28863	-1.24073	0.242623	0.815474	-1.08133	-1.94175	1.66066	-0.297011	0.772449	0.905031	-1.27364	-2.31114	1.42473	-0.902684	0.387617	0.892981
NM_153590	243655	7198	killer cell lectin-like receptor family E member 1	Klre1	1	6	129577905	129585827	-2.5593	0.521139	-2.14749	-2.60471	-1.69027	-2.60906	-3.03648	-2.18163	-2.90891	-3.37933	-2.4385	-1.37704	-2.13842	1.12772	-1.61643	0.136627	0.71607	-1.69516	-2.65628	-1.0818	-2.61302	0.0256171	0.554178	1.23102	-1.28316	1.94453	1.01098	0.335524	0.892981
NM_181589	70466	2820	cytoskeleton associated protein 2-like	Ckap2l	-1	2	129268210	129297212	-3.3341	0.847919	-3.17492	-4.15365	-2.19619	-3.63621	-4.55116	-2.72126	-3.11564	-4.12262	-2.10867	-1.37677	-3.5321	1.86341	-0.754675	0.467595	0.820518	1.04194	-2.5102	2.72519	0.09503	0.926141	0.967723	-1.43452	-3.81697	1.85484	-0.819907	0.431104	0.892981
NM_007746	26410	20021	mitogen-activated protein kinase kinase kinase 8	Map3k8	-1	18	4331327	4353015	-1.49997	0.465946	-1.28943	-1.802	-0.776863	-1.75063	-2.2298	-1.27146	-1.3972	-1.92456	-0.869838	-1.37668	-2.25486	1.18975	-1.44072	0.179797	0.753031	-1.07756	-1.78286	1.53545	-0.329897	0.748186	0.895259	-1.27759	-2.13292	1.30675	-1.06291	0.312462	0.892981
NM_146052	218763	16790	leucine rich repeat containing 3B	Lrrc3b	-1	14	15357515	15438987	-2.58234	0.681186	-2.34983	-3.11711	-1.58255	-2.81053	-3.52782	-2.09325	-2.52961	-3.31903	-1.74018	-1.37621	-2.88044	1.52086	-0.96142	0.358688	0.815474	-1.13271	-2.40692	1.87597	-0.367634	0.720697	0.881204	-1.21498	-2.61674	1.77266	-0.564403	0.584737	0.917734
NR_038030 | NR_038031	75255	466	RIKEN cDNA 4930562F07 gene	4930562F07Rik	-1	1	160074735	160077985	-1.29494	0.398305	-0.991921	-1.40292	-0.580921	-1.45255	-1.83677	-1.06833	-1.40094	-1.8238	-0.978079	-1.37614	-2.04403	1.07935	-1.79457	0.102518	0.657653	-1.32778	-1.98825	1.12776	-1.56151	0.149021	0.554178	-1.03642	-1.5632	1.45526	-0.193578	0.850326	0.959795
NM_181579	69693	21781	premature ovarian failure 1B	Pof1b	-1	X	112638431	112698651	-1.72509	0.367767	-1.54745	-1.91071	-1.18419	-2.00807	-2.34765	-1.66848	-1.549	-1.92274	-1.17526	-1.37613	-1.9522	1.03088	-2.03034	0.0693537	0.596493	-1.00107	-1.43035	1.42728	-0.00669123	0.994791	0.997845	-1.37465	-1.97668	1.04605	-1.94809	0.0795778	0.763082
NM_027866	71693	15256	collectin sub-family member 11	Colec11	-1	12	28594173	28623377	-2.88128	0.700537	-2.51801	-3.29468	-1.74133	-2.97858	-3.70465	-2.25251	-3.12292	-3.92201	-2.32383	-1.37609	-2.90635	1.53481	-0.949522	0.364419	0.815474	-1.52089	-3.26174	1.41012	-1.22207	0.249308	0.582707	1.10523	-1.96708	2.40283	0.286485	0.78027	0.951983
NM_145403	214523	11757	transmembrane protease, serine 4	Tmprss4	-1	9	45172726	45204092	-0.766221	0.413745	-0.547512	-0.797622	-0.297402	-1.00764	-1.24146	-0.773833	-0.683151	-0.940479	-0.425823	-1.37567	-1.75015	-1.08131	-2.94579	0.0144223	0.378196	-1.09858	-1.40454	1.16378	-0.850937	0.414431	0.697837	-1.25222	-1.60802	1.02548	-1.99999	0.0729735	0.763082
NM_172858	241656	2858	p21 (RAC1) activated kinase 7	Pak7	-1	2	136081104	136387967	-4.16982	0.477574	-4.11049	-4.5194	-3.70159	-4.57056	-4.95282	-4.1883	-3.72823	-4.14894	-3.30752	-1.3756	-2.03912	1.0776	-1.80154	0.101357	0.655659	1.30339	-1.14651	1.94771	1.46684	0.17271	0.554178	-1.79295	-2.69858	-1.19124	-3.17548	0.00972037	0.637043
NM_175401	109082	15727	F-box and WD-40 domain protein 17	Fbxw17	1	13	50417864	50433780	-1.95306	0.45986	-1.80754	-2.25921	-1.35587	-2.26729	-2.68953	-1.84505	-1.7058	-2.17051	-1.2411	-1.3753	-2.12435	1.12312	-1.62986	0.133738	0.711504	1.07306	-1.45234	1.67232	0.353422	0.731003	0.8861	-1.47579	-2.31826	1.06442	-1.91633	0.0838906	0.763082
NM_001111318	100039801	10010	claudin 24	Cldn24	1	8	47822143	47822805	-1.29738	0.898168	-0.985162	-1.94773	-0.0225977	-1.44486	-2.3447	-0.545018	-1.42526	-2.4156	-0.434913	-1.37525	-3.47373	1.83667	-0.764697	0.461863	0.819059	-1.35669	-3.49251	1.89747	-0.717397	0.489313	0.733514	-1.01368	-2.65396	2.58281	-0.0313906	0.975567	0.995422
NM_139305	230099	4203	carbonic anhydrase 9	Car9	1	4	43506966	43513729	-1.32366	0.473085	-1.11816	-1.39517	-0.841141	-1.57772	-1.83668	-1.31875	-1.2116	-1.49661	-0.926585	-1.37513	-1.79536	-1.05325	-2.65638	0.0237693	0.442053	-1.06691	-1.40059	1.23042	-0.529257	0.608009	0.814139	-1.28889	-1.70023	1.02348	-2.0374	0.0685367	0.763082
NM_009912	12768	12110	chemokine (C-C motif) receptor 1	Ccr1	-1	9	123962124	123968692	-2.53617	0.898853	-2.38349	-3.41202	-1.35496	-2.84284	-3.80435	-1.88134	-2.3055	-3.36371	-1.24729	-1.37493	-3.70059	1.95754	-0.715125	0.490656	0.822922	1.05555	-2.60208	2.89918	0.118979	0.907614	0.959694	-1.4513	-4.05878	1.927	-0.80536	0.439074	0.892981
NM_016798	53318	9999	PDZ and LIM domain 3	Pdlim3	1	8	45885461	45919548	-2.16405	0.652311	-1.95031	-2.61578	-1.28483	-2.40956	-3.03167	-1.78745	-2.07091	-2.75559	-1.38623	-1.37483	-2.60892	1.38026	-1.10502	0.294659	0.815474	-1.08719	-2.09033	1.7685	-0.284364	0.781849	0.908838	-1.26457	-2.45995	1.53829	-0.784462	0.450692	0.892981
NM_001085528	435791	4313	predicted gene 13271	Gm13271	1	4	88754868	88755416	-2.33497	0.529705	-1.97482	-2.53793	-1.41172	-2.43345	-2.95986	-1.90703	-2.57201	-3.15137	-1.99265	-1.37423	-2.36306	1.25129	-1.3041	0.221002	0.792136	-1.51276	-2.63032	1.14939	-1.66402	0.126637	0.554178	1.10081	-1.59521	1.93304	0.379318	0.712268	0.941699
NM_016743	54003	17856	NEL-like 2	Nell2	-1	15	95075230	95528559	-3.1066	0.444082	-2.89106	-3.29847	-2.48364	-3.34966	-3.73052	-2.96879	-3.01832	-3.43749	-2.59915	-1.37421	-2.03412	1.07714	-1.80238	0.101217	0.655659	-1.09222	-1.62976	1.36617	-0.490133	0.634463	0.831596	-1.25818	-1.89087	1.19448	-1.25367	0.238073	0.843872
NM_145588	110033	9686	kinesin family member 22	Kif22	-1	7	127027729	127042471	-2.62127	0.528037	-2.42621	-3.00833	-1.84409	-2.88431	-3.42849	-2.34013	-2.48752	-3.08643	-1.8886	-1.37373	-2.40582	1.27486	-1.26008	0.235846	0.808765	-1.04341	-1.84842	1.69783	-0.16524	0.872	0.94557	-1.31658	-2.35631	1.35937	-1.05077	0.317742	0.892981
NM_001039219	619597	309	galactose-3-O-sulfotransferase 2C	Gal3st2c	1	1	93990509	94017147	-4.36653	0.354815	-4.03927	-4.37053	-3.708	-4.49662	-4.8063	-4.18694	-4.53116	-4.87199	-4.19034	-1.37302	-1.88872	1.00187	-2.21068	0.0511231	0.543962	-1.40629	-1.94717	-1.01566	-2.32993	0.0417028	0.554178	1.02423	-1.35973	1.42643	0.160744	0.87545	0.96855
NM_009160	20390	16873	surfactant associated protein D	Sftpd	-1	14	41172214	41185149	-2.29271	0.721215	-2.25627	-3.01376	-1.49879	-2.71358	-3.42171	-2.00545	-1.80306	-2.58241	-1.02371	-1.37297	-2.84669	1.51014	-0.966666	0.356182	0.815474	1.36909	-1.53721	2.88136	0.938804	0.369638	0.663666	-1.87973	-4.00898	1.13461	-1.85296	0.0931546	0.763082
NM_001001321	70484	16208	solute carrier family 35, member D2	Slc35d2	-1	13	64096308	64129368	-1.64254	0.385976	-1.55582	-1.84912	-1.26252	-2.01291	-2.2871	-1.73873	-1.26628	-1.56805	-0.964519	-1.37278	-1.82061	-1.0351	-2.49544	0.0313779	0.478079	1.22225	-1.09137	1.63038	1.54893	0.151995	0.554178	-1.67787	-2.24969	-1.25139	-3.92417	0.00276792	0.601346
NM_001163640 | NM_023543	69993	6869	chimerin 2	Chn2	1	6	54039554	54301810	-2.15463	0.74353	-2.11951	-2.89381	-1.34522	-2.57661	-3.30045	-1.85277	-1.66227	-2.45892	-0.86563	-1.37277	-2.89271	1.53499	-0.945249	0.366493	0.815474	1.37291	-1.55845	2.93751	0.926575	0.375657	0.66882	-1.8847	-4.08772	1.15079	-1.82033	0.0982859	0.763082
NM_198052 | NM_011535	21386	5845	T-box 3	Tbx3	1	5	119670669	119684724	-1.69332	0.405529	-1.38919	-1.76013	-1.01824	-1.84607	-2.19284	-1.49929	-1.80652	-2.18817	-1.42487	-1.37257	-1.96162	1.04122	-1.97215	0.0764486	0.611924	-1.33546	-1.92259	1.07802	-1.76529	0.107532	0.554178	-1.02779	-1.48932	1.40987	-0.164342	0.872689	0.967938
NM_007824	13122	4777	cytochrome P450, family 7, subfamily a, polypeptide 1	Cyp7a1	-1	4	6265612	6275633	-4.30483	0.629387	-3.94869	-4.64806	-3.24932	-4.40555	-5.05935	-3.75176	-4.53507	-5.25462	-3.81552	-1.37255	-2.69097	1.4284	-1.046	0.319837	0.815474	-1.50147	-2.98461	1.32389	-1.31558	0.21726	0.56462	1.09393	-1.83955	2.20135	0.285478	0.78102	0.951983
NM_021400 | NM_001110146	96875	433	proteoglycan 4 (megakaryocyte stimulating factor, articular superficial zone protein)	Prg4	-1	1	150449412	150466165	-0.984597	0.752449	-0.85897	-1.52716	-0.190784	-1.3157	-1.94035	-0.691058	-0.696341	-1.38381	-0.00887052	-1.37243	-2.61117	1.38629	-1.09449	0.299035	0.815474	1.11933	-1.72231	2.15786	0.381895	0.710414	0.875272	-1.5362	-2.99645	1.26974	-1.42889	0.183085	0.777847
NM_178758	272428	8616	acyl-CoA synthetase medium-chain family member 5	Acsm5	1	7	119519463	119545551	-3.74308	0.453535	-3.45277	-3.93956	-2.96597	-3.90921	-4.36428	-3.45413	-3.82573	-4.32657	-3.32488	-1.37215	-2.19237	1.16442	-1.50137	0.163718	0.740932	-1.29501	-2.08907	1.24568	-1.20215	0.256605	0.587539	-1.05957	-1.72394	1.53554	-0.264357	0.796796	0.951983
NM_007562	12173	9365	basonuclin 1	Bnc1	-1	7	81966672	81992292	-2.75006	0.556718	-2.59088	-3.05426	-2.12749	-3.04704	-3.48023	-2.61385	-2.53802	-3.01478	-2.06126	-1.37189	-2.1431	1.13869	-1.57626	0.145598	0.724528	1.03732	-1.51978	1.63533	0.178987	0.861471	0.941185	-1.42309	-2.26181	1.11685	-1.69335	0.12081	0.763082
NM_001277305 | NM_175643	216725	13307	a disintegrin-like and metallopeptidase (reprolysin type) with thrombospondin type 1 motif, 2	Adamts2	1	11	50602084	50807573	-0.725531	0.47849	-0.540938	-0.976348	-0.105528	-0.997037	-1.40407	-0.589999	-0.570742	-1.01872	-0.122766	-1.37183	-2.08607	1.10849	-1.67729	0.12397	0.698181	-1.02087	-1.56578	1.5024	-0.107406	0.916561	0.963963	-1.34378	-2.07685	1.15014	-1.50925	0.161721	0.76555
NM_145356	207259	19992	zinc finger and BTB domain containing 7C	Zbtb7c	1	18	75820178	76148564	-2.53069	0.513716	-2.35983	-2.80164	-1.91802	-2.81562	-3.22865	-2.4026	-2.34538	-2.79994	-1.89081	-1.37154	-2.09852	1.11557	-1.65188	0.12912	0.70392	1.01007	-1.52805	1.55898	0.0513306	0.960058	0.983503	-1.38535	-2.15484	1.12279	-1.64074	0.131439	0.763082
NM_019952	56708	20263	cardiotrophin-like cytokine factor 1	Clcf1	1	19	4214238	4223490	-1.87197	0.656869	-1.75589	-2.47504	-1.03675	-2.21118	-2.88346	-1.53889	-1.56403	-2.30393	-0.824123	-1.37105	-2.73971	1.45746	-1.01371	0.334281	0.815474	1.14224	-1.77439	2.31508	0.418628	0.68421	0.862078	-1.56607	-3.21442	1.31062	-1.3872	0.195089	0.79291
NM_019587	140571	21178	plexin B3	Plxnb3	1	X	73757090	73772514	-4.08449	0.570994	-3.96862	-4.57921	-3.35802	-4.4234	-4.9942	-3.85259	-3.77673	-4.40495	-3.14851	-1.37057	-2.467	1.31331	-1.1926	0.260164	0.815474	1.14226	-1.5949	2.08095	0.493105	0.632434	0.830183	-1.56555	-2.88282	1.17621	-1.6326	0.133157	0.763082
NM_009913 | NM_001166625	12769	11549	chemokine (C-C motif) receptor 9	Ccr9	1	9	123678439	123784330	-2.0871	0.73757	-1.91013	-2.73835	-1.08191	-2.36411	-3.13836	-1.58986	-1.91779	-2.76992	-1.06567	-1.36981	-3.04025	1.62028	-0.877677	0.40042	0.815474	-1.00532	-2.26802	2.24407	-0.0145093	0.988705	0.995496	-1.36256	-3.11896	1.67996	-0.830708	0.42525	0.892981
NM_145526	228139	2496	purinergic receptor P2X, ligand-gated ion channel, 3	P2rx3	-1	2	84998583	85037462	-1.67822	0.465198	-1.44593	-1.84621	-1.04565	-1.89944	-2.27363	-1.52524	-1.63398	-2.04581	-1.22214	-1.36936	-2.01308	1.07356	-1.81411	0.0992926	0.652255	-1.13922	-1.68802	1.30066	-0.737112	0.477749	0.728675	-1.20202	-1.79363	1.2414	-1.02232	0.330382	0.892981
NM_025676	66634	1902	minichromosome maintenance 8 homologous recombination repair factor	Mcm8	1	2	132816141	132844197	-2.0809	0.316116	-1.83678	-2.13062	-1.54295	-2.29023	-2.56492	-2.01554	-2.06334	-2.36566	-1.76103	-1.36931	-1.81695	-1.03195	-2.47098	0.032728	0.484615	-1.17004	-1.56156	1.14066	-1.20981	0.253778	0.58583	-1.17031	-1.56999	1.1463	-1.19031	0.261025	0.866372
NM_175548	268890	18171	limbic system-associated membrane protein	Lsamp	1	16	39984361	42181679	-2.6052	0.620657	-2.40398	-3.0266	-1.78136	-2.85723	-3.43928	-2.27519	-2.49138	-3.13197	-1.8508	-1.36912	-2.49308	1.33	-1.16565	0.270422	0.815474	-1.06246	-1.95856	1.73506	-0.220269	0.830029	0.929273	-1.28864	-2.40161	1.44624	-0.905797	0.386044	0.892981
NM_010564	16322	212	inhibin alpha	Inha	1	1	75507077	75510366	-2.45206	0.794935	-1.96849	-2.59813	-1.33886	-2.42141	-3.01002	-1.8328	-2.97393	-3.62174	-2.32612	-1.3688	-2.5094	1.33933	-1.15179	0.275818	0.815474	-2.00755	-3.72638	-1.08155	-2.50557	0.030835	0.554178	1.46665	-1.27966	2.75262	1.35273	0.205512	0.805455
NM_146063	223917	17941	keratin 79	Krt79	-1	15	101929332	101940324	-3.38372	0.478733	-3.04324	-3.52424	-2.56223	-3.49589	-3.94555	-3.04624	-3.58399	-4.07887	-3.0891	-1.36856	-2.17447	1.16098	-1.50685	0.162326	0.739504	-1.45473	-2.33341	1.10262	-1.76397	0.107763	0.554178	1.06296	-1.5218	1.71947	0.282318	0.783374	0.951983
NM_183046	240641	20489	kinesin family member 20B	Kif20b	1	19	34922361	34975745	-2.39401	0.520689	-2.27159	-2.81662	-1.72656	-2.72411	-3.23362	-2.21459	-2.10382	-2.66458	-1.54306	-1.36842	-2.31248	1.23492	-1.3294	0.212824	0.782958	1.12333	-1.52062	1.91881	0.483006	0.639342	0.83448	-1.53718	-2.65097	1.1219	-1.75438	0.109456	0.763082
NM_025866	66953	1545	cell division cycle associated 7	Cdca7	1	2	72476159	72486893	-1.84834	0.418898	-1.63796	-2.08979	-1.18613	-2.09005	-2.51243	-1.66766	-1.7566	-2.22147	-1.29173	-1.36802	-2.11342	1.12928	-1.60213	0.139764	0.71996	-1.08571	-1.69231	1.43565	-0.412019	0.688893	0.864274	-1.26002	-1.97963	1.2469	-1.13762	0.281424	0.884581
NM_001001309	241226	1270	integrin alpha 8	Itga8	-1	2	12106632	12301922	-2.07885	0.409406	-1.79027	-2.13801	-1.44253	-2.24233	-2.56741	-1.91725	-2.16308	-2.52086	-1.80531	-1.36799	-1.91188	1.02163	-2.08156	0.0636268	0.578484	-1.29487	-1.82214	1.08674	-1.68221	0.122994	0.554178	-1.05646	-1.49575	1.34014	-0.351294	0.732552	0.943733
NM_178269 | NM_025639 | NM_001080158	66570	17785	centromere protein M	Cenpm	-1	15	82233779	82244748	-1.23515	0.544019	-1.07141	-1.46811	-0.674699	-1.52303	-1.89389	-1.15217	-1.03903	-1.44719	-0.630877	-1.36758	-2.00355	1.07126	-1.82287	0.0978763	0.651152	1.02269	-1.44378	1.51005	0.128042	0.900617	0.957213	-1.39861	-2.07954	1.0631	-1.88072	0.0889851	0.763082
NM_010430 | NM_001098203	15248	14348	hypermethylated in cancer 1	Hic1	-1	11	75164565	75169519	-0.41436	0.373159	-0.207262	-0.517141	0.102617	-0.658583	-0.948269	-0.368897	-0.31618	-0.635002	0.0026416	-1.36729	-1.84251	-1.01464	-2.33207	0.0415497	0.516804	-1.07842	-1.46215	1.25723	-0.551508	0.59322	0.805972	-1.26787	-1.72838	1.07521	-1.70332	0.118885	0.763082
NM_028022	71962	13156	cytosolic arginine sensor for mTORC1 subunit 1	Castor1	1	11	4218225	4222409	-2.04658	0.833932	-2.02682	-2.70856	-1.34508	-2.47811	-3.11543	-1.8408	-1.52693	-2.22834	-0.825513	-1.36726	-2.6355	1.4098	-1.05995	0.31374	0.815474	1.41411	-1.38155	2.76269	1.15054	0.276309	0.593797	-1.93346	-3.82279	1.02261	-2.15079	0.0565984	0.763082
NM_009437	22117	17742	thiosulfate sulfurtransferase, mitochondrial	Tst	-1	15	78399556	78405907	1.45126	0.345097	1.68317	1.58421	1.78214	1.23193	1.13942	1.32445	1.49349	1.39167	1.59531	-1.36721	-1.50388	-1.24297	-7.30061	2.3996466784917e-05	0.0304448	-1.14051	-1.25697	-1.03485	-3.00731	0.0129727	0.554178	-1.19877	-1.32347	-1.08582	-4.07398	0.00216891	0.601346
NM_134471	73804	5094	kinesin family member 2C	Kif2c	-1	4	117159639	117182639	-3.56025	0.630836	-3.31463	-4.04312	-2.58614	-3.76582	-4.44685	-3.0848	-3.54889	-4.2984	-2.79937	-1.36717	-2.75663	1.4748	-0.991712	0.344394	0.815474	-1.1763	-2.40609	1.73891	-0.504553	0.624647	0.825558	-1.16226	-2.40798	1.78256	-0.459051	0.655873	0.929521
NM_030556	80721	858	solute carrier family 19, member 3	Slc19a3	-1	1	83012523	83038448	-3.75193	0.480491	-3.4906	-3.92134	-3.05986	-3.94167	-4.34434	-3.539	-3.77609	-4.21926	-3.33293	-1.36705	-2.06948	1.10736	-1.6768	0.124067	0.698181	-1.21883	-1.86082	1.25263	-1.03998	0.322491	0.622857	-1.12162	-1.72541	1.37152	-0.592577	0.566433	0.915143
NM_010259	14468	3568	guanylate binding protein 2b	Gbp2b	1	3	142594847	142619179	-2.82375	0.976299	-2.99341	-3.88935	-2.09747	-3.44394	-4.2815	-2.60639	-1.87884	-2.80064	-0.957043	-1.36654	-3.2373	1.73355	-0.805183	0.439171	0.815474	2.16531	-1.11356	5.22098	1.95197	0.0790654	0.554178	-2.95899	-7.24778	-1.20804	-2.69287	0.022317	0.700523
NM_144761	12965	802	crystallin, gamma B	Crygb	-1	1	65080219	65082288	-2.39415	0.411867	-2.1778	-2.60092	-1.75468	-2.62824	-3.02379	-2.23269	-2.31789	-2.75323	-1.88256	-1.36646	-2.05347	1.09976	-1.70459	0.118642	0.685847	-1.10198	-1.66989	1.37513	-0.519506	0.614549	0.819095	-1.24001	-1.89306	1.23117	-1.13067	0.284207	0.885866
NM_027984	71889	14469	epsin 3	Epn3	-1	11	94489599	94499974	0.0405279	0.275198	0.30874	0.125394	0.492086	-0.14168	-0.313078	0.0297188	7.57203901064624e-05	-0.188562	0.188713	-1.36644	-1.6302	-1.14535	-3.93364	0.00272535	0.215137	-1.23856	-1.48299	-1.03442	-2.64154	0.0243862	0.554178	-1.10325	-1.32523	1.08879	-1.19185	0.260447	0.866034
NM_001271799 | NM_001271800 | NM_001271798 | NM_001081377	211712	17112	protocadherin 9	Pcdh9	-1	14	93013410	93890679	-2.33842	0.467786	-2.0364	-2.54251	-1.5303	-2.48675	-2.95987	-2.01362	-2.45502	-2.97573	-1.93431	-1.36637	-2.22408	1.19129	-1.42481	0.184232	0.75748	-1.33665	-2.19753	1.22999	-1.29784	0.223063	0.566797	-1.02224	-1.69561	1.62265	-0.0966384	0.924895	0.983299
NM_025565 | NM_001199124 | NM_001199123	66442	2444	SPC25, NDC80 kinetochore complex component, homolog (S. cerevisiae)	Spc25	-1	2	69193895	69206194	-0.235423	0.577565	0.120587	-0.501	0.742174	-0.329635	-0.910717	0.251448	-0.473668	-1.11319	0.165858	-1.36625	-2.48538	1.33147	-1.15977	0.272699	0.815474	-1.50969	-2.78019	1.21982	-1.50008	0.164046	0.554178	1.10499	-1.68487	2.05723	0.357201	0.728258	0.942539
NM_009122 | NM_001163631 | NM_001163632 | NM_001163630	20230	19602	special AT-rich sequence binding protein 1	Satb1	-1	17	51736187	51833290	-1.67662	0.372761	-1.3649	-1.72294	-1.00686	-1.81508	-2.14979	-1.48037	-1.81525	-2.18362	-1.44687	-1.36621	-1.92843	1.03315	-2.01329	0.071366	0.601131	-1.36637	-1.94231	1.04036	-1.97358	0.0762664	0.554178	1.00011	-1.43031	1.43063	0.000694609	0.999459	0.99993
NM_013693	21926	19473	tumor necrosis factor	Tnf	-1	17	35199381	35202007	-3.0211	0.6664	-3.09643	-3.54506	-2.6478	-3.54659	-3.96599	-3.1272	-2.28891	-2.75049	-1.82734	-1.36619	-2.10411	1.12731	-1.60669	0.138755	0.71996	1.7502	1.12639	2.71947	2.82429	0.017785	0.554178	-2.39111	-3.7447	-1.5268	-4.32152	0.00145886	0.601346
NM_008360	16173	11137	interleukin 18	Il18	1	9	50554827	50581840	-1.52965	0.341799	-1.31787	-1.66133	-0.974405	-1.76789	-2.08897	-1.44681	-1.44362	-1.797	-1.09025	-1.36606	-1.90134	1.01887	-2.09797	0.0618902	0.571591	-1.09108	-1.52893	1.28433	-0.574495	0.578145	0.797316	-1.25203	-1.76508	1.12599	-1.45536	0.175796	0.771536
NM_001256181 | NM_001256180	329716	3903	cDNA sequence BC107364	BC107364	-1	3	96433788	96452306	-2.40174	0.48646	-2.23466	-2.73902	-1.73029	-2.68465	-3.15615	-2.21316	-2.21518	-2.7341	-1.69627	-1.36604	-2.21982	1.18958	-1.42861	0.183163	0.756176	1.01359	-1.61925	1.66355	0.0605775	0.952872	0.980446	-1.3846	-2.29268	1.1959	-1.43488	0.181414	0.775442
NM_001276466 | NM_007709 | NM_001276473 | NM_001276474	12705	21745	Cbp/p300-interacting transactivator with Glu/Asp-rich carboxy-terminal domain 1	Cited1	-1	X	102247381	102252181	-1.81102	0.464121	-1.50703	-2.00762	-1.00644	-1.95649	-2.42446	-1.48852	-1.93318	-2.44822	-1.41815	-1.36553	-2.21095	1.18571	-1.43766	0.180641	0.753031	-1.34365	-2.19711	1.21697	-1.33577	0.210808	0.560061	-1.01628	-1.67647	1.62318	-0.0717542	0.944192	0.988271
NM_173027	271424	19369	inositol hexaphosphate kinase 3	Ip6k3	-1	17	27143965	27167795	-3.59858	0.470709	-3.43135	-3.91582	-2.94688	-3.88015	-4.33305	-3.42725	-3.41385	-3.9123	-2.9154	-1.36491	-2.17592	1.16799	-1.48332	0.168367	0.741521	1.0122	-1.59009	1.62913	0.0566765	0.955903	0.981312	-1.38156	-2.2426	1.17493	-1.48371	0.168264	0.766546
NM_001033288	226866	662	somatomedin B and thrombospondin, type 1 domain containing	Sbspon	-1	1	15853862	15892722	-1.33178	0.515414	-1.25609	-1.69564	-0.816532	-1.70414	-2.11505	-1.29323	-0.942004	-1.39424	-0.489766	-1.3642	-2.08277	1.11913	-1.6322	0.133242	0.711504	1.24322	-1.23873	1.91458	1.12117	0.288042	0.599139	-1.696	-2.6321	-1.09283	-2.67285	0.0231023	0.700523
NM_007606	12350	3086	carbonic anhydrase 3	Car3	1	3	14863512	14872523	-1.15174	1.6825	-1.36514	-2.99062	0.260337	-1.81216	-3.33171	-0.292597	-0.112812	-1.7852	1.55958	-1.36321	-6.51807	3.50744	-0.440338	0.668923	0.833736	2.38226	-2.07245	11.7615	1.20887	0.254123	0.586297	-3.24753	-16.4975	1.56427	-1.61158	0.137684	0.763082
NR_033635	100042056	6869	RIKEN cDNA 9130019P16 gene	9130019P16Rik	-1	6	54269681	54430221	-4.51216	0.655612	-4.45411	-5.10896	-3.79927	-4.90067	-5.51285	-4.2885	-4.08458	-4.75832	-3.41083	-1.36279	-2.55973	1.37828	-1.09193	0.30011	0.815474	1.29194	-1.47276	2.45819	0.885452	0.396408	0.682868	-1.76064	-3.38872	1.09319	-1.92113	0.0832246	0.763082
NM_009104	20135	14834	ribonucleotide reductase M2	Rrm2	1	12	24708241	24714146	0.211297	0.627461	0.420681	0.245117	0.596244	-0.025822	-0.189945	0.138301	0.298312	0.117682	0.478942	-1.36273	-1.61364	-1.15084	-4.07229	0.00217483	0.207417	-1.08852	-1.29341	1.0916	-1.09365	0.299387	0.608888	-1.25191	-1.49215	-1.05035	-2.84605	0.0171294	0.693379
NM_017370	15439	10777	haptoglobin	Hp	-1	8	109575128	109579172	-1.91675	1.50145	-1.74065	-3.54642	0.0651167	-2.18696	-3.87506	-0.498866	-1.75507	-3.61295	0.102812	-1.36255	-7.74961	4.17419	-0.395755	0.700478	0.85096	-1.01004	-5.95292	5.83511	-0.0125291	0.990246	0.996001	-1.349	-8.20668	4.50964	-0.368694	0.719931	0.942198
NM_172446 | NM_001163755 | NM_001163758 | NM_001163757	207667	11855	SKI family transcriptional corepressor 1	Skor1	-1	9	63138170	63148961	-3.44217	0.364453	-3.26973	-3.55475	-2.98472	-3.71598	-3.98242	-3.44954	-3.27235	-3.5656	-2.97911	-1.36249	-1.79262	-1.03557	-2.50698	0.03076	0.475539	-1.00182	-1.32552	1.32071	-0.0144225	0.988772	0.995496	-1.36002	-1.80848	-1.02276	-2.39937	0.0370187	0.763082
NM_001164258	446101	8443	X-ray radiation resistance associated 1	Xrra1	1	7	99859116	99917822	-3.28609	0.488958	-3.05145	-3.59603	-2.50687	-3.49736	-4.00645	-2.98827	-3.25664	-3.81694	-2.69634	-1.36218	-2.30093	1.24004	-1.3111	0.218714	0.790115	-1.15284	-1.96835	1.48103	-0.591213	0.567312	0.790379	-1.18158	-2.0368	1.45888	-0.681396	0.51087	0.895098
NM_027495	70652	3761	transmembrane protein 144	Tmem144	-1	3	79812564	79852773	-2.20255	0.453579	-1.9761	-2.48011	-1.47209	-2.42196	-2.89313	-1.95079	-2.15473	-2.67329	-1.63617	-1.36212	-2.21271	1.19259	-1.41646	0.186596	0.760514	-1.13181	-1.85694	1.44961	-0.556101	0.590192	0.803918	-1.20349	-1.9921	1.37538	-0.817323	0.432513	0.892981
NR_002874	594843	17261	hyaluronan synthase 2, opposite strand	Has2os	1	15	56689944	56778399	-2.43949	0.342464	-2.13585	-2.45625	-1.81545	-2.58157	-2.88109	-2.28204	-2.56555	-2.89519	-2.2359	-1.36199	-1.85406	-1.00052	-2.22749	0.0496808	0.540177	-1.34695	-1.8452	1.01704	-2.10432	0.0612296	0.554178	-1.01117	-1.39302	1.36242	-0.0770808	0.940058	0.987386
NM_015789	50722	9224	dickkopf-like 1	Dkkl1	-1	7	45207519	45212147	-1.64801	0.673684	-1.29303	-1.76496	-0.821097	-1.73849	-2.17967	-1.29731	-1.88988	-2.37543	-1.40433	-1.36175	-2.14484	1.15665	-1.5114	0.161181	0.738316	-1.51241	-2.40441	1.05116	-1.9844	0.0749002	0.554178	1.11064	-1.44332	1.78037	0.494503	0.63148	0.928406
NR_024720	77022	19223	NDC80 homolog, kinetochore complex component pseudogene	2700099C18Rik	1	17	94750100	94775132	-3.19847	0.441737	-3.01627	-3.42868	-2.60386	-3.4616	-3.84714	-3.07606	-3.05175	-3.47606	-2.62743	-1.36163	-2.02523	1.09234	-1.72902	0.11405	0.678276	-1.0249	-1.53683	1.46308	-0.134983	0.895265	0.954975	-1.32855	-2.00664	1.13687	-1.53196	0.15609	0.76555
NM_011340	20317	14351	serine (or cysteine) peptidase inhibitor, clade F, member 1	Serpinf1	-1	11	75409769	75422701	0.855493	0.396807	1.06541	0.754929	1.37589	0.620242	0.329995	0.910488	0.939644	0.620205	1.25908	-1.36147	-1.83573	-1.00974	-2.29582	0.0442099	0.526259	-1.09108	-1.48019	1.24337	-0.635571	0.539123	0.771169	-1.24781	-1.70206	1.09314	-1.58583	0.143414	0.763082
NM_001010937 | NM_001271663	14623	16997	gap junction protein, beta 6	Gjb6	-1	14	57123303	57133611	-3.41966	0.352012	-3.09452	-3.42339	-2.76565	-3.53965	-3.84709	-3.23221	-3.59482	-3.93318	-3.25646	-1.36143	-1.86847	1.00807	-2.16724	0.0550411	0.555278	-1.41451	-1.95394	-1.024	-2.38699	0.0378144	0.554178	1.03899	-1.33722	1.44352	0.258627	0.801093	0.951983
NM_146230	235674	12075	acetyl-Coenzyme A acyltransferase 1B	Acaa1b	-1	9	119148023	119157093	-0.0194304	0.240287	0.261873	0.139744	0.384002	-0.182859	-0.29703	-0.0686885	-0.0964477	-0.222101	0.0292059	-1.36106	-1.53086	-1.2101	-5.8308	0.000156574	0.0720002	-1.28193	-1.44534	-1.137	-4.60358	0.000937972	0.296543	-1.06173	-1.19963	1.0642	-1.0907	0.300625	0.892887
NM_026895 | NM_001163422 | NM_001163421	68972	1211	TatD DNase domain containing 3	Tatdn3	-1	1	191045826	191062932	-0.35042	0.489267	-0.094535	-0.435768	0.246698	-0.538722	-0.857719	-0.219724	-0.370928	-0.72201	-0.0198469	-1.36055	-1.8896	1.02081	-2.08431	0.0633328	0.577328	-1.21116	-1.69349	1.15445	-1.27092	0.232115	0.572231	-1.12334	-1.58013	1.25219	-0.758009	0.465683	0.892981
NM_181277	12818	17259	collagen, type XIV, alpha 1	Col14a1	1	15	55307750	55520803	0.618256	0.45795	0.741928	0.379249	1.10461	0.298171	-0.0408747	0.637216	0.894692	0.521546	1.26784	-1.36014	-1.92844	1.04241	-1.95917	0.0781225	0.612759	1.1117	-1.28452	1.58751	0.660908	0.523391	0.760663	-1.51207	-2.17302	-1.05215	-2.53545	0.0292867	0.738332
NM_001134644	100048885	4936	major urinary protein LOC100048885	Mup2	-1	4	60135932	60154289	-3.44807	0.61421	-3.09815	-3.77802	-2.41829	-3.54152	-4.17708	-2.90595	-3.68119	-4.38068	-2.9817	-1.35977	-2.61634	1.41501	-1.04421	0.320623	0.815474	-1.498	-2.9212	1.30178	-1.3456	0.207722	0.558988	1.10166	-1.79137	2.17409	0.316694	0.757894	0.950029
NR_033613	72224	11072	ring finger protein 19A pseudogene	1700001J11Rik	1	9	40050365	40053028	-3.58153	0.584208	-3.38095	-4.01206	-2.74984	-3.82417	-4.41415	-3.23419	-3.47882	-4.12814	-2.8295	-1.35963	-2.49612	1.35027	-1.12451	0.286691	0.815474	-1.07019	-1.98934	1.73694	-0.243332	0.812596	0.921793	-1.27046	-2.38791	1.47945	-0.843534	0.418369	0.892981
NM_178389	74246	4599	galactose-4-epimerase, UDP	Gale	1	4	135963727	135968178	0.127797	0.359736	0.362574	-0.00632139	0.731469	-0.0803608	-0.425218	0.264496	0.153216	-0.226325	0.532758	-1.35937	-1.93891	1.04927	-1.92258	0.0830246	0.622262	-1.15617	-1.66113	1.24268	-0.890488	0.393825	0.680747	-1.17575	-1.70023	1.22993	-0.976065	0.351725	0.892981
NM_011881	24013	9867	G protein-coupled receptor kinase 1	Grk1	1	8	13405081	13421951	-4.13954	0.533369	-3.82898	-4.32234	-3.33561	-4.27179	-4.733	-3.81057	-4.28479	-4.79239	-3.77719	-1.35925	-2.18554	1.18293	-1.43715	0.180784	0.753031	-1.37156	-2.22688	1.18378	-1.44965	0.177347	0.554178	1.00905	-1.62304	1.65256	0.0406226	0.968385	0.993558
NM_145219	213469	16676	leucine-rich repeat LGI family, member 3	Lgi3	1	14	70530685	70538324	-3.5433	0.677713	-3.31588	-4.09974	-2.53202	-3.75868	-4.49146	-3.0259	-3.5015	-4.30798	-2.69501	-1.35924	-2.89068	1.56462	-0.904519	0.386689	0.815474	-1.1373	-2.45635	1.89907	-0.371545	0.717872	0.879452	-1.19515	-2.61705	1.83219	-0.505782	0.623814	0.924145
NM_016771	53315	6299	sulfotransferase family 1D, member 1	Sult1d1	-1	5	87554645	87569027	-3.00239	0.779334	-2.51341	-3.24427	-1.78255	-2.95589	-3.63913	-2.27266	-3.54949	-4.30145	-2.79754	-1.35894	-2.74629	1.48713	-0.969407	0.354878	0.815474	-2.05065	-4.20433	-1.0002	-2.22434	0.0499479	0.554178	1.50901	-1.37621	3.13378	1.25202	0.238648	0.844503
NM_008234	15201	20509	helicase, lymphoid specific	Hells	1	19	38930915	38971051	-1.77446	0.426989	-1.60448	-2.04156	-1.16739	-2.04663	-2.45523	-1.63802	-1.60424	-2.05394	-1.15454	-1.35863	-2.06933	1.12106	-1.61975	0.135907	0.714923	1.00016	-1.53604	1.53654	0.000845798	0.999342	0.999845	-1.35885	-2.10366	1.13929	-1.56021	0.149326	0.76516
NM_029550	64697	20395	kidney expressed gene 1	Keg1	1	19	12695786	12719902	-3.48163	0.456558	-3.17118	-3.66094	-2.68143	-3.61315	-4.07099	-3.15531	-3.62766	-4.13155	-3.12378	-1.35845	-2.17667	1.17951	-1.44498	0.178624	0.75211	-1.37219	-2.22001	1.17904	-1.46247	0.173879	0.554178	1.01011	-1.6155	1.64833	0.0456817	0.96445	0.992504
NM_013654	20306	13628	chemokine (C-C motif) ligand 7	Ccl7	1	11	82045712	82047525	-1.9815	0.670053	-1.88722	-2.62402	-1.15043	-2.32902	-3.01781	-1.64023	-1.64139	-2.39945	-0.883323	-1.35829	-2.76072	1.49636	-0.960105	0.359318	0.815474	1.18578	-1.73914	2.44536	0.52353	0.611846	0.816656	-1.61064	-3.36475	1.29705	-1.43866	0.180365	0.774667
NM_009185	20460	4421	Scl/Tal1 interrupting locus	Stil	1	4	115000159	115043196	-3.47934	0.611073	-3.34108	-3.98812	-2.69403	-3.78267	-4.38755	-3.17778	-3.23843	-3.90415	-2.5727	-1.3581	-2.53187	1.3727	-1.09279	0.299749	0.815474	1.07374	-1.75852	2.02745	0.248921	0.808387	0.920016	-1.45826	-2.78493	1.30963	-1.2966	0.223473	0.824261
NM_020509	57262	18195	resistin like alpha	Retnla	1	16	48842551	48844461	0.792046	0.736471	0.800098	0.175975	1.42422	0.359191	-0.224262	0.942645	1.32506	0.682928	1.9672	-1.35746	-2.47542	1.34338	-1.13116	0.284009	0.815474	1.4389	-1.28303	2.65643	1.31978	0.215903	0.563461	-1.95324	-3.64571	-1.04648	-2.38562	0.0379035	0.763082
NM_175532	244202	9594	NLR family, pyrin domain containing 10	Nlrp10	-1	7	108921852	108930178	-4.16521	0.429799	-4.04739	-4.46908	-3.62571	-4.48793	-4.88214	-4.09373	-3.87962	-4.31347	-3.44576	-1.35711	-2.03661	1.1058	-1.67281	0.124864	0.699844	1.12332	-1.34709	1.69984	0.624277	0.546223	0.776165	-1.52448	-2.32401	-1.00001	-2.22378	0.0499957	0.763082
NM_199223	269295	2495	reticulon 4 receptor-like 2	Rtn4rl2	-1	2	84871924	84886710	-1.99769	0.567934	-1.89214	-2.49532	-1.28896	-2.3326	-2.89647	-1.76873	-1.68459	-2.30517	-1.064	-1.35704	-2.42526	1.31697	-1.16926	0.26903	0.815474	1.15473	-1.56622	2.08839	0.539915	0.600901	0.810521	-1.56701	-2.86419	1.16643	-1.65611	0.12825	0.763082
NM_001161541 | NM_177193 | NM_001161540 | NM_001161535 | NM_001161538 | NM_001161537 | NM_001161539 | NM_001161536	320563	11829	immunoglobulin superfamily containing leucine-rich repeat 2	Islr2	-1	9	58196297	58204319	-2.17067	0.658985	-1.86103	-2.49297	-1.2291	-2.30069	-2.89144	-1.70993	-2.31779	-2.96796	-1.66762	-1.35628	-2.49195	1.35469	-1.11401	0.290962	0.815474	-1.37245	-2.55328	1.35551	-1.13411	0.282826	0.595949	1.01192	-1.85896	1.90356	0.041716	0.967534	0.993373
NM_008250	15284	1192	H2.0-like homeobox	Hlx	-1	1	184727140	184732619	-0.673311	0.329301	-0.525091	-0.765214	-0.284968	-0.96464	-1.18912	-0.740164	-0.457369	-0.704422	-0.210316	-1.35618	-1.70885	-1.07629	-2.93104	0.0147935	0.381183	1.04806	-1.20797	1.32687	0.442528	0.66739	0.853615	-1.42136	-1.80708	-1.11797	-3.25655	0.00846313	0.637043
NM_021378	58179	7753	killer cell lectin-like receptor subfamily C, member 3	Klrc3	-1	6	129639064	129643337	-2.57047	0.329171	-2.26527	-2.55193	-1.97861	-2.70467	-2.97265	-2.43669	-2.70792	-3.00285	-2.41298	-1.35604	-1.78696	-1.02904	-2.45438	0.033677	0.489273	-1.35909	-1.80113	-1.02554	-2.42288	0.0355526	0.554178	1.00225	-1.32894	1.33493	0.0174497	0.986416	0.99791
NM_010670	16694	12354	keratin associated protein 12-1	Krtap12-1	1	10	77720599	77721254	-2.57803	0.328696	-2.27313	-2.55958	-1.98668	-2.71223	-2.98002	-2.44445	-2.71516	-3.00988	-2.42045	-1.35576	-1.78623	-1.02903	-2.45452	0.0336688	0.489273	-1.35852	-1.8	-1.02532	-2.42131	0.0356488	0.554178	1.00203	-1.32895	1.33436	0.0157705	0.987723	0.998092
NR_028320	385493	21222	NA	NA	NA	NA	NA	NA	-4.03776	0.316072	-3.80686	-4.1125	-3.50121	-4.24585	-4.53157	-3.96012	-4.00857	-4.32303	-3.6941	-1.35565	-1.81939	-1.01011	-2.29976	0.0439132	0.525166	-1.15006	-1.5528	1.17402	-1.0355	0.324482	0.624514	-1.17877	-1.60013	1.15159	-1.19672	0.258623	0.864862
NM_001177513	633057	20948	predicted gene 7102	Gm7102	-1	19	61174686	61176309	-1.85204	0.503847	-1.52932	-2.01313	-1.04552	-1.96809	-2.42037	-1.51581	-2.02968	-2.52745	-1.53191	-1.35545	-2.15945	1.17538	-1.45215	0.176665	0.749669	-1.41456	-2.27524	1.13706	-1.62275	0.135261	0.554178	1.04362	-1.55436	1.69291	0.196241	0.848296	0.95854
NM_027552	70789	1473	kynureninase	Kynu	1	2	43555329	43682715	-2.59864	0.683352	-2.27093	-3.05054	-1.49131	-2.70965	-3.43846	-1.98084	-2.78759	-3.5897	-1.98547	-1.3554	-2.87076	1.56264	-0.90107	0.388434	0.815474	-1.43064	-3.07705	1.5034	-1.03984	0.322554	0.622927	1.05551	-2.06579	2.30149	0.154102	0.880551	0.971098
NM_001145969 | NM_001145968 | NM_027100	69519	11321	RWD domain containing 2A	Rwdd2a	1	9	86571991	86574899	-0.0681179	0.546867	0.200915	-0.116528	0.518359	-0.23757	-0.534328	0.0591874	-0.125335	-0.45194	0.201269	-1.35518	-1.83954	1.00165	-2.21176	0.0510296	0.543809	-1.25375	-1.71254	1.08948	-1.6126	0.13746	0.554178	-1.0809	-1.48469	1.27076	-0.545021	0.597512	0.917734
NM_019546	56189	8147	proline dehydrogenase (oxidase) 2	Prodh2	1	7	30493622	30513402	-3.56662	0.454371	-3.25957	-3.748	-2.77115	-3.69793	-4.15453	-3.24133	-3.70952	-4.21204	-3.207	-1.35506	-2.16847	1.18096	-1.43707	0.180805	0.753031	-1.36599	-2.20711	1.18285	-1.44545	0.178494	0.554178	1.00806	-1.61663	1.64281	0.0365734	0.971535	0.994508
NM_001114174	381217	20807	family with sequence similarity 189, member A2	Fam189a2	-1	19	23972750	24031019	0.832272	0.365319	1.1195	0.850569	1.38843	0.681152	0.429745	0.93256	0.733942	0.457248	1.01064	-1.35505	-1.75544	-1.04598	-2.60991	0.0257553	0.452139	-1.30637	-1.70137	-1.00307	-2.24953	0.0478485	0.554178	-1.03727	-1.3573	1.26152	-0.30259	0.768313	0.951605
NM_033325	94352	16669	lysyl oxidase-like 2	Loxl2	1	14	69609068	69695834	-0.33082	0.484977	-0.0679455	-0.484626	0.348735	-0.505918	-0.895446	-0.11639	-0.374821	-0.803527	0.0538846	-1.3547	-2.02321	1.10244	-1.68303	0.122832	0.69572	-1.23703	-1.86271	1.21727	-1.15559	0.274332	0.592822	-1.09513	-1.66115	1.3851	-0.484997	0.637977	0.929521
NM_001164743 | NM_134069	105355	15626	solute carrier family 17 (sodium phosphate), member 3	Slc17a3	1	13	23839434	23860716	-4.10815	0.452731	-3.80518	-4.29373	-3.31662	-4.24314	-4.69986	-3.78642	-4.24238	-4.74504	-3.73973	-1.35469	-2.16814	1.18143	-1.43538	0.181273	0.75327	-1.35398	-2.18799	1.19349	-1.40415	0.19013	0.554178	-1.00052	-1.63074	1.62903	-0.00238042	0.998147	0.999607
NR_002891	433224	12664	NA	NA	NA	NA	NA	NA	-0.933028	0.622119	-0.77851	-1.41781	-0.139209	-1.21625	-1.8139	-0.618612	-0.733514	-1.39127	-0.0757633	-1.35448	-2.50636	1.36614	-1.09639	0.298244	0.815474	1.03168	-1.81634	1.93325	0.110436	0.914217	0.962755	-1.3974	-2.64811	1.35612	-1.16402	0.271052	0.87583
NM_175561	270109	10860	pecanex homolog 2	Pcnx2	-1	8	125751508	125898317	-3.93914	0.649787	-3.80637	-4.44787	-3.16487	-4.2441	-4.8438	-3.64441	-3.69071	-4.35073	-3.0307	-1.35447	-2.51164	1.36905	-1.09259	0.299829	0.815474	1.08347	-1.73326	2.03469	0.282895	0.782944	0.909339	-1.46753	-2.78713	1.29415	-1.3298	0.212699	0.814629
NM_001252639 | NM_001252640 | NM_025935	67046	16101	TBC1 domain family, member 7	Tbc1d7	-1	13	43151740	43171501	0.249494	0.347202	0.423364	0.238347	0.60838	-0.0142847	-0.187245	0.158675	0.405346	0.21499	0.595702	-1.35439	-1.61843	-1.13343	-3.7876	0.0034654	0.2367	-1.01257	-1.21439	1.18443	-0.152801	0.881551	0.948969	-1.33759	-1.6094	-1.11168	-3.4963	0.00563617	0.601346
NM_001162957	212892	12201	radial spoke head 4 homolog A (Chlamydomonas)	Rsph4a	1	10	33905111	33916021	-2.91696	0.471526	-2.65033	-3.17585	-2.1248	-3.08789	-3.57917	-2.59661	-2.96994	-3.51063	-2.42925	-1.35432	-2.24607	1.22457	-1.33321	0.211616	0.781387	-1.24799	-2.09129	1.34274	-0.954261	0.362128	0.656795	-1.0852	-1.83535	1.55848	-0.346008	0.736403	0.944734
NM_001145813 | NM_010125	13711	1716	E74-like factor 5	Elf5	1	2	103411688	103450989	-2.61046	0.645284	-2.14712	-2.77354	-1.52069	-2.58468	-3.17028	-1.99907	-3.10602	-3.75052	-2.46151	-1.35431	-2.47517	1.34948	-1.11845	0.289148	0.815474	-1.94383	-3.59673	-1.05053	-2.40186	0.0368608	0.554178	1.43529	-1.30343	2.68512	1.28293	0.228042	0.831266
NM_144856	108114	19572	solute carrier family 22 (organic anion transporter), member 7	Slc22a7	-1	17	46432183	46438457	-3.67345	0.453831	-3.36723	-3.85542	-2.87905	-3.80466	-4.26104	-3.34829	-3.81566	-4.31793	-3.31338	-1.35419	-2.16657	1.18144	-1.43475	0.18145	0.753467	-1.36455	-2.20426	1.18382	-1.44127	0.179642	0.554178	1.00765	-1.61691	1.64173	0.0347074	0.972986	0.994827
NM_001162970	230806	4577	crystallin beta-gamma domain containing 2	Crybg2	1	4	134060815	134092504	-4.00043	0.513	-3.70808	-4.21303	-3.20312	-4.14542	-4.61747	-3.67337	-4.11155	-4.63108	-3.59203	-1.35411	-2.20168	1.20074	-1.38681	0.195205	0.764652	-1.32269	-2.17213	1.24156	-1.25375	0.238045	0.577483	-1.02375	-1.69617	1.61839	-0.103378	0.919677	0.982286
NM_026632	68240	7300	replication protein A3	Rpa3	-1	6	8255936	8259173	-0.258521	0.304119	-0.0618434	-0.352058	0.228372	-0.499074	-0.770377	-0.22777	-0.154507	-0.453098	0.144083	-1.354	-1.79039	-1.02398	-2.41234	0.0362025	0.49837	-1.06634	-1.4181	1.24715	-0.500995	0.627062	0.826809	-1.26977	-1.69727	1.05269	-1.83022	0.0967026	0.763082
NM_175309	100647	5953	uroplakin 3B	Upk3b	1	5	136038496	136046487	-0.24481	0.790382	-0.0861959	-0.714886	0.542495	-0.52335	-1.11107	0.0643727	-0.055248	-0.702083	0.591586	-1.35393	-2.47987	1.35281	-1.11339	0.291217	0.815474	1.02168	-1.8151	1.89467	0.077239	0.939935	0.974337	-1.38329	-2.59371	1.35549	-1.14777	0.2774	0.882111
NM_009973	12992	5667	casein alpha s2-like B	Csn1s2b	1	5	87808082	87824426	-2.48254	0.565642	-2.06942	-2.63088	-1.50795	-2.5061	-3.03098	-1.98123	-2.86622	-3.44388	-2.28855	-1.35349	-2.32372	1.26844	-1.24537	0.240982	0.813962	-1.73724	-3.01576	-1.00075	-2.22675	0.0497433	0.554178	1.28353	-1.36587	2.2502	0.988708	0.345793	0.892981
NM_017407	54141	13598	sperm associated antigen 5	Spag5	1	11	78301529	78322457	-3.53201	0.807957	-3.66962	-4.32735	-3.0119	-4.10615	-4.72102	-3.49128	-2.67672	-3.35342	-2.00001	-1.35334	-2.54905	1.39176	-1.06271	0.312546	0.815474	1.99019	1.04302	3.7975	2.36868	0.0390218	0.554178	-2.69341	-5.19899	-1.39536	-3.3502	0.00721632	0.637043
NM_133234	170770	7943	BCL2 binding component 3	Bbc3	1	7	16308393	16318205	-0.0639321	0.267207	0.196424	0.0212126	0.371635	-0.240044	-0.403838	-0.0762503	-0.104148	-0.284416	0.0761201	-1.35329	-1.60192	-1.14325	-3.98877	0.00249075	0.211362	-1.23163	-1.46296	-1.03689	-2.69171	0.0223618	0.554178	-1.09878	-1.30917	1.08437	-1.19563	0.25903	0.865364
NM_013561 | NM_001099644	15561	11770	5-hydroxytryptamine (serotonin) receptor 3A	Htr3a	-1	9	48899213	48911099	-2.48264	0.715963	-2.0459	-2.69552	-1.39627	-2.48176	-3.08905	-1.87446	-2.92049	-3.58886	-2.25211	-1.35272	-2.52808	1.38158	-1.07432	0.307559	0.815474	-1.83349	-3.47076	1.03245	-2.11244	0.0603945	0.554178	1.35541	-1.41263	2.5952	1.04109	0.322001	0.892981
NM_019699	56473	20726	fatty acid desaturase 2	Fads2	-1	19	10062765	10101746	1.89316	0.304527	2.18894	1.92895	2.44893	1.75381	1.51077	1.99686	1.77156	1.50406	2.03905	-1.35203	-1.73651	-1.05268	-2.67986	0.0228245	0.437503	-1.33551	-1.72411	-1.03449	-2.51899	0.0301296	0.554178	-1.01237	-1.31293	1.28103	-0.105194	0.918272	0.982201
NM_010391	15007	18978	histocompatibility 2, Q region locus 10	H2-Q10	1	17	35470089	35474563	-1.82258	0.83713	-1.55814	-2.54493	-0.571355	-1.9932	-2.91568	-1.07071	-1.87376	-2.88903	-0.858493	-1.35196	-3.49546	1.91239	-0.705938	0.496112	0.822922	-1.24454	-3.28096	2.11827	-0.501857	0.626477	0.826648	-1.08631	-2.91385	2.46922	-0.186578	0.855668	0.962153
NR_045819	108809	4494	NA	NA	NA	NA	NA	NA	-3.59305	0.347671	-3.2754	-3.60232	-2.94848	-3.71038	-4.01599	-3.40476	-3.76405	-4.1004	-3.4277	-1.35189	-1.85188	1.01328	-2.13049	0.0585792	0.563204	-1.40313	-1.9345	-1.01771	-2.34531	0.0406174	0.554178	1.0379	-1.336	1.43919	0.253069	0.805267	0.951983
NM_001081655	629378	7951	dishevelled-binding antagonist of beta-catenin 3	Dact3	1	7	16875317	16887462	-2.03798	0.372012	-1.95777	-2.24286	-1.67269	-2.39249	-2.659	-2.12598	-1.67504	-1.96835	-1.38172	-1.35165	-1.77847	-1.02726	-2.44164	0.0344239	0.491086	1.2165	-1.08771	1.60967	1.55614	0.150283	0.554178	-1.64428	-2.18662	-1.23645	-3.87945	0.00297852	0.601346
NR_033512	620966	3618	NA	NA	NA	NA	NA	NA	-2.82815	0.869784	-2.52898	-3.50983	-1.54813	-2.96351	-3.88044	-2.04657	-2.95811	-3.96727	-1.94895	-1.35147	-3.47428	1.90218	-0.709361	0.494075	0.822922	-1.34643	-3.5289	1.94659	-0.686488	0.507786	0.749096	-1.00375	-2.67645	2.6565	-0.00848254	0.993396	0.998808
NM_010681	16775	12209	laminin, alpha 4	Lama4	1	10	38965515	39110188	0.542517	0.362116	0.797001	0.63591	0.958093	0.362576	0.211981	0.51317	0.51296	0.347219	0.678701	-1.35137	-1.57805	-1.15725	-4.31808	0.00146683	0.175764	-1.2176	-1.42637	-1.03939	-2.76663	0.0196473	0.554178	-1.10987	-1.30384	1.05848	-1.43907	0.180252	0.774667
NM_009892	12655	3949	chitinase-like 3	Chil3	-1	3	106147554	106167564	-2.82971	0.655795	-2.64469	-3.35836	-1.93102	-3.07903	-3.74619	-2.41187	-2.70309	-3.43736	-1.96883	-1.35129	-2.68601	1.47099	-0.974497	0.352466	0.815474	-1.04131	-2.09919	1.93592	-0.128409	0.900334	0.957213	-1.29768	-2.64897	1.57305	-0.812019	0.435414	0.892981
NM_207216	105887	17177	UDP glycosyltransferases 3 family, polypeptide A1	Ugt3a1	1	15	9276888	9315032	-3.781	0.452816	-3.47793	-3.96646	-2.9894	-3.91208	-4.36878	-3.45539	-3.92021	-4.42284	-3.41759	-1.35112	-2.16237	1.18452	-1.42299	0.184743	0.757733	-1.35875	-2.19563	1.18927	-1.42054	0.185438	0.554178	1.00565	-1.62068	1.63904	0.025649	0.980035	0.996606
NM_001204904 | NM_001204905	75368	1071	RIKEN cDNA 4930558K02 gene	4930558K02Rik	-1	1	161942086	161979636	-2.66423	0.324453	-2.36394	-2.6521	-2.07578	-2.79785	-3.06724	-2.52847	-2.7975	-3.09397	-2.50102	-1.35089	-1.78275	-1.02365	-2.41107	0.0362815	0.49837	-1.35056	-1.79246	-1.01759	-2.36074	0.039557	0.554178	-1.00025	-1.33426	1.33361	-0.00190416	0.998518	0.999673
NM_146106	226791	1199	lysophospholipase-like 1	Lyplal1	-1	1	186087731	186117310	-0.0159194	0.344807	0.210541	0.0227472	0.398334	-0.223219	-0.398775	-0.0476625	0.0167447	-0.176469	0.209958	-1.35075	-1.61839	-1.12737	-3.69843	0.00401782	0.251408	-1.14377	-1.37549	1.05143	-1.61922	0.136022	0.554178	-1.18096	-1.4249	1.02168	-1.96977	0.0767529	0.763082
NM_178086	338521	10794	fatty acid 2-hydroxylase	Fa2h	-1	8	111345135	111393824	-2.02161	0.50611	-1.7986	-2.33167	-1.26554	-2.23229	-2.73062	-1.73397	-1.98126	-2.5297	-1.43281	-1.35068	-2.25636	1.2368	-1.30271	0.221458	0.793039	-1.13497	-1.91603	1.48742	-0.53764	0.602415	0.811115	-1.19006	-2.02792	1.4319	-0.725953	0.484273	0.892981
NM_001199025 | NM_016915 | NM_001199024 | NM_001199023	53357	17755	phospholipase A2, group VI	Pla2g6	-1	15	79286228	79328390	0.737604	0.255495	0.992692	0.793929	1.19145	0.559263	0.373452	0.745073	0.705443	0.500944	0.909942	-1.35044	-1.6352	-1.11527	-3.49166	0.0056804	0.283586	-1.22031	-1.48343	-1.00386	-2.2676	0.0463948	0.554178	-1.10664	-1.34995	1.10232	-1.13372	0.282984	0.885866
NM_053173	16580	18844	kinesin family member C5B	Kifc5b	1	17	26917091	26932583	-2.71424	0.518955	-2.39912	-2.95949	-1.83875	-2.83245	-3.35631	-2.3086	-2.8816	-3.45814	-2.30506	-1.35035	-2.31589	1.27006	-1.23821	0.243516	0.815474	-1.39714	-2.42275	1.24117	-1.35096	0.206057	0.55816	1.03465	-1.69257	1.8119	0.13519	0.895105	0.976081
NM_009932	12827	9850	collagen, type IV, alpha 2	Col4a2	1	8	11312805	11449287	1.52492	0.408829	1.73529	1.51244	1.95815	1.30212	1.09378	1.51045	1.59304	1.36376	1.82233	-1.3502	-1.67327	-1.08951	-3.11236	0.0108305	0.354452	-1.10362	-1.37372	1.12786	-1.00153	0.339851	0.638073	-1.22343	-1.52881	1.0214	-2.0124	0.0714726	0.763082
NM_008047	14314	18160	follistatin-like 1	Fstl1	1	16	37776873	37836514	0.872943	0.521053	1.06653	0.69314	1.43991	0.633607	0.284552	0.982662	0.978529	0.594367	1.36269	-1.34996	-1.93384	1.06115	-1.85651	0.0926115	0.642088	-1.06289	-1.53386	1.35771	-0.369789	0.719139	0.880359	-1.27008	-1.84491	1.1437	-1.42401	0.184456	0.779776
NM_001159628 | NM_181273 | NM_001159627 | NM_010417	15203	21231	hephaestin	Heph	1	X	96455359	96574485	-1.55866	0.451353	-1.38613	-1.78543	-0.986821	-1.81887	-2.19215	-1.44558	-1.40592	-1.81675	-0.995089	-1.34979	-1.98245	1.0881	-1.73527	0.112903	0.676459	-1.01381	-1.50077	1.46015	-0.0777701	0.939523	0.974255	-1.3314	-1.98476	1.11967	-1.59419	0.141532	0.763082
NM_172781	237010	21304	kelch-like 4	Klhl4	1	X	114474333	114560829	-2.55014	0.598655	-2.36849	-2.98126	-1.75572	-2.80076	-3.3736	-2.22792	-2.41852	-3.04898	-1.78807	-1.34936	-2.43391	1.33675	-1.12955	0.284657	0.815474	-1.03529	-1.89011	1.76345	-0.12812	0.900557	0.957213	-1.30336	-2.40526	1.4159	-0.961576	0.358614	0.892981
NR_037282	100526504	7980	microRNA 3100	Mir3100	1	7	19086828	19086892	0.226101	0.682075	0.342271	-0.359276	1.04382	-0.0897802	-0.745613	0.566052	0.504784	-0.21701	1.22658	-1.34915	-2.65065	1.45623	-0.986113	0.347004	0.815474	1.11923	-1.77983	2.22957	0.363474	0.723708	0.882422	-1.51002	-3.04529	1.33557	-1.30645	0.220231	0.821269
NR_028569	100216536	13932	NA	NA	NA	NA	NA	NA	-0.356342	0.400695	-0.121671	-0.537043	0.2937	-0.553583	-0.941888	-0.165279	-0.34446	-0.771819	0.0828993	-1.34902	-2.0122	1.10569	-1.66497	0.126444	0.70246	-1.16699	-1.75499	1.28867	-0.841586	0.419409	0.70044	-1.15599	-1.75117	1.31046	-0.7761	0.455396	0.892981
NM_026837	68777	4451	transmembrane protein 53	Tmem53	1	4	117251951	117268582	-1.73522	0.651033	-1.73141	-2.36894	-1.09389	-2.16324	-2.75922	-1.56726	-1.20401	-1.85993	-0.548091	-1.34894	-2.49184	1.3694	-1.08459	0.303195	0.815474	1.44133	-1.29784	2.69618	1.29804	0.222998	0.566797	-1.94428	-3.67792	-1.02781	-2.31942	0.04246	0.763082
NM_011318	20219	1138	serum amyloid P-component	Apcs	-1	1	172893961	172895041	-1.52282	0.669049	-1.28592	-2.06951	-0.502335	-1.71752	-2.45005	-0.984992	-1.51636	-2.32256	-0.710153	-1.34872	-2.86757	1.5764	-0.881936	0.398219	0.815474	-1.17319	-2.53319	1.84049	-0.461422	0.654228	0.844392	-1.14962	-2.51669	1.90422	-0.395741	0.700488	0.941149
NM_177756	269132	439	collagen beta(1-O)galactosyltransferase 2	Colgalt2	1	1	152399830	152510695	-1.40629	0.433452	-1.16229	-1.51475	-0.809834	-1.59372	-1.92321	-1.26423	-1.41601	-1.77864	-1.05338	-1.34857	-1.89331	1.04106	-1.95996	0.0780188	0.612686	-1.19227	-1.68556	1.18575	-1.12948	0.284684	0.597442	-1.13109	-1.60898	1.25765	-0.777251	0.454747	0.892981
NM_008885	18858	13428	peripheral myelin protein 22	Pmp22	1	11	63128982	63159547	0.597996	0.439091	0.729648	0.471404	0.987891	0.298264	0.056848	0.539679	0.841011	0.575315	1.10671	-1.34853	-1.72911	-1.05171	-2.67475	0.0230267	0.439191	1.08025	-1.19303	1.39219	0.676638	0.513762	0.753719	-1.45674	-1.88593	-1.12523	-3.23981	0.00870833	0.637043
NM_026077	67290	9363	RIKEN cDNA 3110040N11 gene	3110040N11Rik	-1	7	81782182	81789478	0.193527	0.355339	0.37622	0.0633953	0.689046	-0.054831	-0.347271	0.237609	0.321281	-0.00057197	0.643135	-1.34822	-1.82197	1.00235	-2.20636	0.0515008	0.545004	-1.03882	-1.41253	1.30895	-0.275564	0.788412	0.911676	-1.29784	-1.77446	1.05347	-1.85339	0.0930883	0.763082
NM_009367	21808	1200	transforming growth factor, beta 2	Tgfb2	-1	1	186622792	186705989	-0.617529	0.373505	-0.366845	-0.613472	-0.120217	-0.797245	-1.0278	-0.566689	-0.643569	-0.897314	-0.389824	-1.34761	-1.70871	-1.06281	-2.79435	0.0187288	0.411693	-1.21144	-1.54355	1.05176	-1.76055	0.108363	0.554178	-1.1124	-1.42351	1.15037	-0.960543	0.359108	0.892981
NM_026257 | NR_045571	67586	4578	UBX domain protein 11	Ubxn11	1	4	134102570	134127593	-2.18818	0.488864	-1.94828	-2.49067	-1.40589	-2.37842	-2.88547	-1.87137	-2.19029	-2.74834	-1.63225	-1.34736	-2.27112	1.25104	-1.26983	0.232489	0.804076	-1.18264	-2.01489	1.44061	-0.70011	0.499593	0.742443	-1.13928	-1.95959	1.50974	-0.534677	0.604389	0.918933
NM_024444	72054	10639	cytochrome P450, family 4, subfamily f, polypeptide 18	Cyp4f18	-1	8	71988482	72009626	-1.98793	0.713673	-1.91424	-2.70561	-1.12288	-2.34417	-3.08397	-1.60438	-1.61631	-2.43051	-0.802108	-1.34717	-2.88578	1.59008	-0.869907	0.404457	0.815474	1.22938	-1.76983	2.67488	0.590721	0.567629	0.790513	-1.65619	-3.65392	1.33211	-1.41783	0.186205	0.782398
NR_045627	73600	17472	RIKEN cDNA 1700120C14 gene	1700120C14Rik	1	15	99249511	99262044	-1.97208	0.408758	-1.75614	-2.16843	-1.34385	-2.18604	-2.57147	-1.80062	-1.92057	-2.34476	-1.49638	-1.34714	-2.00345	1.10395	-1.66961	0.125507	0.701228	-1.12072	-1.68032	1.33781	-0.625785	0.545272	0.775555	-1.20203	-1.81531	1.25638	-0.992581	0.34399	0.892981
NM_007856	13360	8808	7-dehydrocholesterol reductase	Dhcr7	1	7	143823145	143848410	0.467664	0.366745	0.670322	0.509638	0.831005	0.240972	0.090759	0.391185	0.548371	0.38305	0.713692	-1.34663	-1.57189	-1.15364	-4.27847	0.00156209	0.181591	-1.08821	-1.27427	1.07607	-1.19085	0.260822	0.589628	-1.23747	-1.45316	-1.0538	-2.94906	0.0143413	0.678458
NM_027519	70717	6065	mesenteric estrogen dependent adipogenesis	Medag	1	5	149411749	149431723	-0.300819	0.388314	-0.122266	-0.389871	0.145339	-0.55154	-0.801707	-0.301373	-0.165972	-0.4413	0.109356	-1.34656	-1.74221	-1.04075	-2.56856	0.0276608	0.458906	-1.03076	-1.34068	1.26186	-0.256269	0.802863	0.917895	-1.30637	-1.70716	1.00032	-2.22105	0.0502289	0.763082
NM_001043322 | NM_010230	14260	1763	formin 1	Fmn1	1	2	113327736	113716767	-1.30205	0.256974	-1.0451	-1.26607	-0.824123	-1.47393	-1.6805	-1.26735	-1.34415	-1.5715	-1.1168	-1.34614	-1.66522	-1.0882	-3.10736	0.0109237	0.354452	-1.23034	-1.52861	1.00983	-2.12351	0.0592754	0.554178	-1.09412	-1.36466	1.13997	-0.905312	0.386288	0.892981
NM_026853	68854	21441	ankyrin repeat and SOCS box-containing 11	Asb11	1	X	164436994	164459170	-1.16643	0.518251	-0.914785	-1.42452	-0.405052	-1.34341	-1.81993	-0.866898	-1.19683	-1.72127	-0.672385	-1.34596	-2.19853	1.21359	-1.34645	0.20746	0.776969	-1.21592	-2.00618	1.35695	-0.868195	0.40535	0.689891	-1.10695	-1.8428	1.50392	-0.443304	0.666847	0.930798
NM_153075	212670	2777	cation channel, sperm associated 2	Catsper2	-1	2	121392631	121413792	-1.93557	0.437003	-1.71534	-2.18036	-1.25031	-2.14374	-2.57847	-1.70902	-1.89558	-2.37403	-1.41713	-1.34574	-2.10558	1.16265	-1.47511	0.170518	0.742515	-1.13307	-1.78917	1.39359	-0.608162	0.556445	0.783449	-1.18769	-1.89078	1.3404	-0.822643	0.429617	0.892981
NM_054085	116904	8371	alpha-kinase 3	Alpk3	1	7	81057600	81105612	-3.99297	0.696582	-3.53887	-4.05422	-3.02353	-3.96725	-4.44901	-3.48549	-4.4792	-5.00942	-3.94899	-1.34572	-2.21005	1.22037	-1.33101	0.212314	0.781988	-1.91896	-3.18366	-1.15667	-2.86303	0.0166347	0.554178	1.42598	-1.17402	2.38726	1.53138	0.156234	0.76555
NR_040331	109344	1960	RIKEN cDNA E130215H24 gene	E130215H24Rik	1	2	150667494	150668935	-2.48264	0.609334	-2.36837	-2.96738	-1.76937	-2.79639	-3.35636	-2.23642	-2.20473	-2.82102	-1.58844	-1.34539	-2.3948	1.32305	-1.14415	0.278832	0.815474	1.12011	-1.60801	2.0175	0.428663	0.677125	0.858242	-1.50698	-2.74301	1.20784	-1.52264	0.158381	0.76555
NM_011674	22239	4021	UDP galactosyltransferase 8A	Ugt8a	-1	3	125865271	125938619	-1.82326	0.463046	-1.65531	-2.10473	-1.2059	-2.08304	-2.50317	-1.66292	-1.66648	-2.12886	-1.2041	-1.34512	-2.07321	1.14584	-1.52396	0.158056	0.737265	-1.00777	-1.56709	1.54302	-0.0389772	0.969665	0.987758	-1.33475	-2.09198	1.17425	-1.42886	0.183093	0.777847
NM_010142	13844	5264	Eph receptor B2	Ephb2	-1	4	136647539	136835988	-1.97443	0.410077	-1.85177	-2.24788	-1.45565	-2.27918	-2.64948	-1.90888	-1.71615	-2.1237	-1.30861	-1.34482	-1.96909	1.08877	-1.72775	0.114286	0.678715	1.09856	-1.34329	1.62112	0.537188	0.602716	0.811239	-1.47737	-2.19533	1.00583	-2.19111	0.0528541	0.763082
NM_019835	56336	3009	UDP-Gal:betaGlcNAc beta 1,4-galactosyltransferase, polypeptide 5	B4galt5	-1	2	167298444	167349183	-0.577898	0.360878	-0.427374	-0.689746	-0.165003	-0.854597	-1.09987	-0.609323	-0.382548	-0.652491	-0.112605	-1.34464	-1.73099	-1.04453	-2.60727	0.0258727	0.45284	1.03156	-1.25441	1.33484	0.268076	0.794011	0.913709	-1.38708	-1.80317	-1.067	-2.77346	0.0194167	0.695083
NM_133660	13897	10711	carboxylesterase 1E	Ces1e	-1	8	93201218	93229619	1.48652	0.293018	1.76174	1.66324	1.86025	1.33522	1.24313	1.42731	1.40042	1.29907	1.50177	-1.34399	-1.47767	-1.2224	-6.93318	3.73921165882292e-05	0.0308073	-1.2846	-1.41512	-1.16612	-5.75547	0.000173692	0.150315	-1.04623	-1.15452	1.05475	-1.02031	0.331287	0.892981
NM_001177715	100040671	16375	predicted gene 2897	Gm2897	1	14	3049285	3076840	-3.62779	0.312697	-3.40541	-3.70651	-3.10431	-3.83191	-4.11339	-3.55044	-3.59501	-3.9048	-3.28522	-1.34397	-1.79585	-1.0058	-2.26811	0.0463541	0.532241	-1.14045	-1.53297	1.17864	-0.988061	0.346094	0.643293	-1.17846	-1.59245	1.14667	-1.21286	0.252661	0.860576
NR_033813 | NM_001190704 | NM_010052 | NM_001190703 | NM_001190705	13386	15103	delta like non-canonical Notch ligand 1	Dlk1	1	12	109452823	109463336	-1.16449	0.376857	-0.812799	-1.10282	-0.522781	-1.23904	-1.51016	-0.96792	-1.42298	-1.72137	-1.12459	-1.34373	-1.77647	-1.0164	-2.3533	0.0400649	0.511797	-1.52645	-2.02961	-1.14803	-3.30124	0.00784275	0.523582	1.13598	-1.17644	1.51814	0.977699	0.350954	0.892981
NM_019631	56277	18525	transmembrane protein 45a	Tmem45a	-1	16	56805161	56886166	-1.62637	0.469521	-1.30755	-1.79914	-0.815961	-1.73355	-2.19311	-1.27399	-1.81122	-2.317	-1.30544	-1.3435	-2.15653	1.19475	-1.38756	0.194983	0.764426	-1.41781	-2.29797	1.14316	-1.60761	0.138554	0.554178	1.05531	-1.54915	1.72526	0.243551	0.812432	0.95199
NM_023680	79202	9808	tumor necrosis factor receptor superfamily, member 22	Tnfrsf22	-1	7	143634806	143649661	-1.81905	0.357493	-1.5904	-1.90077	-1.28004	-2.01624	-2.30638	-1.7261	-1.8012	-2.12052	-1.48188	-1.34335	-1.8111	1.0036	-2.19696	0.0523312	0.546612	-1.15733	-1.56988	1.17207	-1.06569	0.311262	0.618895	-1.16074	-1.58311	1.17501	-1.06809	0.31023	0.892981
NR_015495	320845	8307	NA	NA	NA	NA	NA	NA	-1.75875	0.491447	-1.58421	-1.87699	-1.29143	-2.00967	-2.28337	-1.73596	-1.61965	-1.92088	-1.31842	-1.343	-1.78024	-1.01315	-2.32683	0.0419245	0.516943	-1.02487	-1.3664	1.30088	-0.189972	0.853077	0.938085	-1.31041	-1.75609	1.02267	-2.05347	0.0667102	0.763082
NM_029004	74563	13300	RasGEF domain family, member 1C	Rasgef1c	1	11	49901835	49980994	-3.36672	0.401142	-3.00746	-3.35962	-2.6553	-3.43266	-3.76187	-3.10344	-3.64357	-4.00589	-3.28124	-1.34275	-1.88462	1.04527	-1.93327	0.0815634	0.620999	-1.55413	-2.19649	-1.09963	-2.83419	0.0174836	0.554178	1.15742	-1.22867	1.64595	0.923229	0.377316	0.892981
NM_175332	103551	14504	elongin BC and polycomb repressive complex 2 associated protein	Epop	-1	11	97627389	97629702	-3.31726	0.548681	-3.2947	-3.78867	-2.80073	-3.71962	-4.1814	-3.25784	-2.83687	-3.3451	-2.32865	-1.3425	-2.15984	1.19839	-1.37739	0.198009	0.768042	1.37347	-1.18282	2.2313	1.45427	0.17609	0.554178	-1.84388	-3.0216	-1.12519	-2.75479	0.0200532	0.696646
NM_028623	73720	20665	cystatin E/M	Cst6	-1	19	5344705	5349574	-1.75098	0.359764	-1.46164	-1.7445	-1.17879	-1.88651	-2.15093	-1.62208	-1.87092	-2.16194	-1.5799	-1.34245	-1.76258	-1.02246	-2.4051	0.0366562	0.499801	-1.32802	-1.75339	-1.00584	-2.27036	0.0461767	0.554178	-1.01086	-1.34129	1.31262	-0.0849432	0.933959	0.985543
NM_010281	14590	4145	gamma-glutamyl hydrolase	Ggh	1	4	20042052	20066750	4.70134	0.295874	4.95116	4.78779	5.11454	4.52661	4.37388	4.67934	4.66991	4.50182	4.838	-1.34215	-1.57074	-1.14683	-4.16092	0.00188516	0.193196	-1.21525	-1.42681	-1.03506	-2.70115	0.022	0.554178	-1.10443	-1.30042	1.06613	-1.35209	0.205709	0.805664
NM_027961	71856	2989	WAP four-disulfide core domain 3	Wfdc3	-1	2	164731180	164745931	-1.57316	0.461846	-1.27729	-1.6515	-0.903088	-1.70144	-2.05126	-1.35162	-1.70868	-2.09369	-1.32368	-1.34178	-1.92363	1.06846	-1.81492	0.09916	0.65175	-1.34853	-1.94763	1.07099	-1.80887	0.100149	0.554178	1.00503	-1.4465	1.4611	0.029839	0.976774	0.99588
NM_011606	21922	11545	C-type lectin domain family 3, member b	Clec3b	1	9	123150946	123157432	1.36923	0.46268	1.50099	1.3173	1.68468	1.07744	0.90572	1.24916	1.6022	1.41321	1.7912	-1.34122	-1.60064	-1.12384	-3.69199	0.00406111	0.252069	1.07268	-1.1166	1.2848	0.864572	0.407246	0.691498	-1.4387	-1.72877	-1.19729	-4.40377	0.0012811	0.601346
NM_026023	52653	13249	NudC domain containing 2	Nudcd2	1	11	40733667	40740046	1.0057	0.249312	1.24053	1.0448	1.43626	0.817154	0.634179	1.00013	1.00655	0.805172	1.20793	-1.34106	-1.61911	-1.11077	-3.46355	0.00595622	0.284429	-1.17608	-1.42541	1.03055	-1.87572	0.0897231	0.554178	-1.14029	-1.38679	1.06655	-1.49165	0.166206	0.76555
NM_001162412 | NM_133720	70086	17079	cysteinyl leukotriene receptor 2	Cysltr2	-1	14	73025603	73049114	-2.40767	0.443711	-2.35764	-2.7107	-2.00458	-2.78053	-3.11058	-2.45047	-1.99163	-2.35488	-1.62838	-1.34061	-1.88323	1.04785	-1.91788	0.0836746	0.622458	1.28879	-1.0976	1.82308	1.62664	0.134426	0.554178	-1.72775	-2.45923	-1.21385	-3.44449	0.0061511	0.627443
NM_177567	193286	14146	cDNA sequence BC049762	BC049762	-1	11	51253651	51263046	-2.42803	0.518762	-2.0983	-2.65429	-1.5423	-2.52109	-3.04086	-2.00132	-2.64146	-3.2135	-2.06941	-1.34052	-2.28937	1.274	-1.2176	0.250931	0.815474	-1.45716	-2.51601	1.18494	-1.53284	0.155875	0.554178	1.08701	-1.60401	1.8953	0.333726	0.745379	0.947227
NM_027581	70859	17086	leucine rich repeat containing 63	Lrrc63	-1	14	75084303	75130881	-2.71388	0.393852	-2.45666	-2.87157	-2.04175	-2.87941	-3.26728	-2.49154	-2.76419	-3.19107	-2.33731	-1.34048	-1.99857	1.11224	-1.63147	0.133395	0.711504	-1.23759	-1.86031	1.21461	-1.16299	0.27145	0.591449	-1.08314	-1.64006	1.39794	-0.428087	0.677531	0.934655
NM_207298	99151	1379	cerebral endothelial cell adhesion molecule	Cercam	1	2	29869164	29882840	-1.23898	0.458639	-1.02068	-1.45563	-0.585726	-1.44308	-1.84969	-1.03647	-1.20216	-1.64967	-0.754652	-1.34016	-2.03702	1.13418	-1.555	0.150553	0.727974	-1.13405	-1.73858	1.35186	-0.654676	0.527235	0.762857	-1.18175	-1.82559	1.30724	-0.853858	0.412885	0.892981
NM_001171003	232714	6779	maltase-glucoamylase	Mgam	1	6	40628831	40769123	-1.41539	0.317805	-1.22998	-1.50984	-0.950113	-1.65225	-1.91388	-1.39063	-1.30471	-1.59265	-1.01677	-1.34004	-1.75436	-1.02357	-2.41601	0.0359747	0.497452	-1.05317	-1.38642	1.24997	-0.419022	0.683931	0.862006	-1.27239	-1.68326	1.03971	-1.91429	0.0841746	0.763082
NM_007634	12449	19322	cyclin F	Ccnf	-1	17	24222198	24251484	-3.13171	0.549849	-3.07679	-3.62323	-2.53035	-3.49857	-4.0094	-2.98774	-2.72806	-3.29027	-2.16586	-1.33958	-2.2668	1.26322	-1.23592	0.24433	0.815474	1.27343	-1.34322	2.17822	1.00135	0.339936	0.638089	-1.70586	-2.94601	1.01239	-2.17363	0.0544476	0.763082
NM_019984 | NM_001161715 | NM_001161714	21816	16971	transglutaminase 1, K polypeptide	Tgm1	-1	14	55700009	55713926	-2.81497	0.530305	-2.69245	-3.27206	-2.11284	-3.11397	-3.65581	-2.57213	-2.56373	-3.16007	-1.96739	-1.33934	-2.33994	1.30444	-1.16448	0.270875	0.815474	1.09332	-1.61632	1.93209	0.348465	0.734612	0.887811	-1.46433	-2.61418	1.21915	-1.46342	0.173625	0.768674
NM_025399	66174	15513	nudix (nucleoside diphosphate linked moiety X)-type motif 14	Nudt14	-1	12	112934291	112942124	0.249203	0.332292	0.559848	0.300367	0.819329	0.138529	-0.104043	0.381101	0.0769	-0.190069	0.343869	-1.33915	-1.71913	-1.04316	-2.59989	0.0262046	0.453482	-1.3976	-1.80336	-1.08313	-2.92037	0.0150681	0.554178	1.04364	-1.24202	1.35279	0.366125	0.721789	0.942198
NM_025563	66439	20572	BLOC-1 related complex subunit 7	Borcs7	1	19	46689906	46703382	-0.362237	0.286687	-0.0902665	-0.31148	0.130947	-0.511546	-0.718345	-0.304748	-0.447572	-0.67517	-0.219974	-1.33911	-1.65691	-1.08227	-3.04935	0.0120679	0.362813	-1.28103	-1.59197	-1.03082	-2.53437	0.0293413	0.554178	-1.04534	-1.30413	1.19345	-0.445807	0.665097	0.929663
NR_045318	77594	20928	RIKEN cDNA 4930552P12 gene	4930552P12Rik	-1	19	55640589	55702204	-3.11402	0.501228	-2.83904	-3.3976	-2.28048	-3.26031	-3.78247	-2.73814	-3.20614	-3.78082	-2.63146	-1.33911	-2.29261	1.2785	-1.20764	0.254576	0.815474	-1.28976	-2.23257	1.34211	-1.03123	0.326382	0.625813	-1.03826	-1.81494	1.68364	-0.149498	0.88409	0.972344
NR_102312 | NR_102314 | NR_102310 | NR_102311	414116	14083	RIKEN cDNA D630024D03 gene	D630024D03Rik	-1	11	31790113	31824524	-1.72195	0.49315	-1.63733	-2.13778	-1.13688	-2.05841	-2.52625	-1.59057	-1.38598	-1.90088	-0.871091	-1.33893	-2.1676	1.2091	-1.34727	0.207204	0.776754	1.19031	-1.37355	1.94611	0.788041	0.448688	0.714719	-1.59375	-2.6287	1.03491	-2.07126	0.0647418	0.763082
NM_027093	69487	1916	NADH:ubiquinone oxidoreductase complex assembly factor 5	Ndufaf5	1	2	140170649	140203689	-0.995887	0.327655	-0.772358	-1.09301	-0.451708	-1.19313	-1.49288	-0.893372	-0.972867	-1.30277	-0.642963	-1.33864	-1.82271	1.01716	-2.10117	0.0615559	0.570728	-1.1491	-1.57455	1.19245	-0.981173	0.349319	0.645794	-1.16494	-1.60527	1.18287	-1.0589	0.314196	0.892981
NM_018826	54352	10196	Iroquois homeobox 5	Irx5	1	8	92357625	92376286	-3.81167	0.31945	-3.59655	-3.91552	-3.27759	-4.01671	-4.31489	-3.71853	-3.7705	-4.09867	-3.44233	-1.33807	-1.81897	1.01594	-2.10918	0.0607287	0.570139	-1.12814	-1.54327	1.2126	-0.855672	0.411926	0.696011	-1.18609	-1.63165	1.15983	-1.18991	0.261173	0.866372
NM_001199960 | NM_001199961	100040048	4194	chemokine (C-C motif) ligand 27b	Ccl27a	-1	4	41769467	41774247	-1.16651	0.461609	-1.01351	-1.50948	-0.51754	-1.43343	-1.89708	-0.969782	-0.985847	-1.49613	-0.475564	-1.33786	-2.15654	1.20486	-1.3557	0.204596	0.772929	1.01936	-1.59686	1.65929	0.0875152	0.931965	0.970972	-1.36376	-2.2393	1.20403	-1.39114	0.193926	0.791903
NM_011315	20210	9252	serum amyloid A 3	Saa3	-1	7	46711998	46715700	-1.0029	0.904476	-1.03032	-1.7385	-0.322128	-1.45009	-2.11213	-0.788054	-0.416481	-1.14511	0.312146	-1.33772	-2.64505	1.47809	-0.949118	0.364615	0.815474	1.53032	-1.31024	3.06842	1.36002	0.203267	0.557016	-2.04715	-4.15604	-1.00837	-2.24989	0.0478188	0.763082
NR_040670	407793	5381	NA	NA	NA	NA	NA	NA	-2.32068	0.314412	-2.02178	-2.28453	-1.75903	-2.44153	-2.68716	-2.1959	-2.46851	-2.73885	-2.19818	-1.3377	-1.72268	-1.03875	-2.558	0.0281693	0.460801	-1.36295	-1.76432	-1.05289	-2.66777	0.0233059	0.554178	1.01888	-1.27637	1.32502	0.158289	0.877334	0.969808
NM_022422	64337	18825	guanine nucleotide binding protein (G protein), gamma 13	Gng13	1	17	25717171	25719406	-2.37382	0.40692	-2.16638	-2.59886	-1.7339	-2.5861	-2.9904	-2.18181	-2.3159	-2.76086	-1.87095	-1.33767	-2.02839	1.13358	-1.554	0.150792	0.727974	-1.1092	-1.69635	1.37878	-0.542482	0.599196	0.809626	-1.20598	-1.85841	1.2778	-0.963114	0.357878	0.892981
NM_026931	69068	10494	transcriptional and immune response regulator	Tcim	-1	8	24437180	24438984	2.10007	0.511315	2.34115	1.93769	2.74461	1.92208	1.54491	2.29925	2.08148	1.66638	2.49659	-1.33706	-1.97162	1.10286	-1.66314	0.126815	0.70281	-1.19721	-1.77949	1.24154	-1.00987	0.336031	0.635148	-1.11682	-1.67181	1.34036	-0.609012	0.555903	0.911211
NM_028034	71981	9163	tudor domain containing 12	Tdrd12	-1	7	35469098	35537745	-3.46712	0.431397	-3.1822	-3.64428	-2.72013	-3.601	-4.03296	-3.16903	-3.58469	-4.0601	-3.10928	-1.33681	-2.08567	1.1671	-1.45123	0.176916	0.749829	-1.32179	-2.08111	1.19117	-1.36674	0.201219	0.556954	-1.01136	-1.60533	1.56945	-0.0543875	0.957682	0.990931
NM_010468	15434	1557	homeobox D3	Hoxd3	1	2	74711927	74748442	-3.95022	0.355102	-3.61604	-3.93285	-3.29922	-4.03458	-4.33075	-3.73841	-4.17894	-4.5049	-3.85298	-1.33658	-1.81319	1.01497	-2.11538	0.0600959	0.569109	-1.47724	-2.01657	-1.08215	-2.78785	0.01894	0.554178	1.10524	-1.242	1.51716	0.702388	0.498231	0.892981
NM_022883 | NM_001199118	64899	2068	lipin 3	Lpin3	1	2	160880670	160906002	0.891547	0.375688	1.06095	0.683817	1.43808	0.642623	0.290065	0.99518	1.0333	0.645282	1.42132	-1.33638	-1.9213	1.07581	-1.77611	0.105653	0.662733	-1.01935	-1.47645	1.42093	-0.115043	0.910656	0.96078	-1.31101	-1.91151	1.11215	-1.59689	0.140928	0.763082
NM_145532	228576	2812	mal, T cell differentiation protein-like	Mall	-1	2	127704386	127729932	-1.37493	0.359697	-1.22664	-1.57237	-0.880909	-1.64482	-1.96803	-1.32162	-1.18586	-1.54157	-0.830153	-1.33624	-1.86391	1.04388	-1.93676	0.0810916	0.620617	1.02867	-1.36528	1.44469	0.185068	0.856822	0.939059	-1.37455	-1.94221	1.02795	-2.04639	0.0675086	0.763082
NM_178925	106338	18563	NOL1/NOP2/Sun domain family member 3	Nsun3	-1	16	62732444	62786818	-0.0526141	0.302408	0.271743	0.130968	0.412518	-0.146391	-0.277993	-0.0147893	-0.25975	-0.404588	-0.114912	-1.3362	-1.53012	-1.16686	-4.75595	0.00074231	0.142944	-1.44542	-1.65979	-1.25874	-5.92398	0.000137865	0.134223	1.08174	-1.06416	1.24525	1.24131	0.242418	0.850247
NM_145450	217887	15193	clathrin binding box of aftiphilin containing 1	Clba1	1	12	112808937	112816252	-1.39282	0.373536	-1.07763	-1.44456	-0.710711	-1.49572	-1.83873	-1.15271	-1.57938	-1.95689	-1.20187	-1.33615	-1.90219	1.06547	-1.82448	0.0976193	0.651152	-1.41593	-2.0304	1.01274	-2.14563	0.0570958	0.554178	1.05971	-1.36192	1.5294	0.351495	0.732405	0.943666
NM_177620 | NM_001161365	217835	15057	Ras and Rab interactor 3	Rin3	1	12	102283048	102390855	-0.588468	0.343379	-0.446285	-0.736132	-0.156438	-0.864239	-1.1352	-0.593279	-0.385938	-0.68415	-0.087726	-1.33603	-1.766	-1.01075	-2.30892	0.0432306	0.523652	1.04272	-1.27494	1.38619	0.326684	0.750545	0.89622	-1.3931	-1.86144	-1.0426	-2.5438	0.0288677	0.738332
NM_178070	233405	8365	vacuolar protein sorting 33B	Vps33b	1	7	80269649	80291754	-0.184055	0.217861	0.0390264	-0.125939	0.203992	-0.377915	-0.53213	-0.223699	-0.164812	-0.334538	0.00491467	-1.33509	-1.56487	-1.13906	-4.04698	0.0022659	0.209516	-1.15176	-1.35438	1.02098	-1.93881	0.080816	0.554178	-1.15918	-1.36706	1.01739	-1.99135	0.0740349	0.763082
NM_134092 | NM_001168250	105837	17260	Mdm2, transformed 3T3 cell double minute p53 binding protein	Mtbp	1	15	55557408	55626423	-1.25962	0.388754	-1.10393	-1.40666	-0.801203	-1.52043	-1.80343	-1.23743	-1.08929	-1.40076	-0.777823	-1.33468	-1.78623	1.00273	-2.20296	0.0517995	0.545435	1.0102	-1.33274	1.36007	0.0758962	0.940977	0.974898	-1.3483	-1.82493	1.00386	-2.19541	0.0524689	0.763082
NM_026999	69234	9701	zinc finger protein 688	Zfp688	-1	7	127418967	127422068	-0.655168	0.461096	-0.297787	-0.751648	0.156073	-0.714275	-1.13856	-0.28999	-0.938664	-1.40562	-0.471705	-1.33467	-2.06594	1.15976	-1.46936	0.17204	0.744286	-1.55928	-2.4353	1.00163	-2.21562	0.0506953	0.554178	1.16828	-1.34754	1.83923	0.762133	0.463326	0.892981
NM_009382	21838	11091	thymus cell antigen 1, theta	Thy1	1	9	44043384	44048579	0.285226	0.517057	0.37489	0.0247153	0.725065	-0.0415345	-0.368891	0.285822	0.604012	0.243731	0.964293	-1.33462	-1.86961	1.04964	-1.90414	0.0856027	0.627413	1.17212	-1.20343	1.65336	1.02666	0.328431	0.627348	-1.56433	-2.2202	-1.10221	-2.84181	0.0172554	0.693379
NM_001033767	240327	19929	predicted gene 4951	Gm4951	1	18	60212080	60247820	-1.60972	0.637165	-1.58606	-2.20474	-0.967375	-2.0023	-2.58067	-1.42394	-1.14264	-1.77918	-0.506105	-1.33445	-2.42076	1.3594	-1.07728	0.306296	0.815474	1.35982	-1.35041	2.49706	1.12456	0.286669	0.598331	-1.81461	-3.36858	1.02301	-2.14195	0.0574531	0.763082
NM_176832 | NM_194355	68166	20191	spire type actin nucleation factor 1	Spire1	-1	18	67488209	67610790	-0.987967	0.271657	-0.703576	-0.93374	-0.473412	-1.1195	-1.33467	-0.904334	-1.10794	-1.34475	-0.871136	-1.33415	-1.66506	-1.06901	-2.89351	0.0157826	0.390428	-1.32351	-1.65928	-1.05568	-2.75664	0.0199891	0.554178	-1.00804	-1.2689	1.24873	-0.0774026	0.939808	0.98737
NM_001083935 | NM_011199 | NM_001083936	19228	12050	parathyroid hormone 1 receptor	Pth1r	-1	9	110722085	110747145	-1.7406	0.44104	-1.39009	-1.81661	-0.963558	-1.80583	-2.20456	-1.40709	-2.00958	-2.44842	-1.57074	-1.33399	-2.01125	1.13023	-1.56072	0.149206	0.726961	-1.53633	-2.3359	-1.01046	-2.27893	0.0455053	0.554178	1.15169	-1.3301	1.76423	0.736378	0.478177	0.892981
NM_007722 | NM_001271607	12778	270	atypical chemokine receptor 3	Ackr3	1	1	90203980	90216751	0.234171	0.394879	0.43179	0.114569	0.74901	0.0164269	-0.280122	0.312976	0.308732	-0.017643	0.635108	-1.33363	-1.8099	1.01761	-2.0966	0.0620334	0.572048	-1.08904	-1.48723	1.25398	-0.608679	0.556116	0.783351	-1.2246	-1.68169	1.1214	-1.42045	0.185462	0.781828
NM_146189	233199	9200	myosin binding protein C, fast-type	Mybpc2	-1	7	44501699	44524656	-3.35977	0.711126	-3.00903	-3.68436	-2.33369	-3.42437	-4.0557	-2.79304	-3.62977	-4.3246	-2.93495	-1.33362	-2.55484	1.43649	-0.984773	0.347631	0.815474	-1.53767	-2.98524	1.26256	-1.44224	0.179376	0.554178	1.15301	-1.70385	2.26515	0.468857	0.649082	0.929521
NM_001102563	69017	9684	proline-rich transmembrane protein 2	Prrt2	-1	7	127017531	127021211	-2.39904	0.526494	-2.2919	-2.80805	-1.77574	-2.70703	-3.18955	-2.2245	-2.12121	-2.65227	-1.59016	-1.33342	-2.19157	1.23259	-1.28781	0.226401	0.797814	1.12559	-1.47512	1.86891	0.518854	0.614987	0.819446	-1.50089	-2.51473	1.11633	-1.74956	0.110316	0.763082
NM_010242	14345	11577	fucosyltransferase 4	Fut4	-1	9	14748320	14752393	-1.72933	0.28596	-1.52838	-1.8026	-1.25416	-1.9433	-2.19966	-1.68695	-1.66282	-1.94496	-1.38068	-1.33323	-1.73599	-1.02391	-2.42276	0.0355601	0.49702	-1.09767	-1.43702	1.19267	-0.769258	0.45927	0.720132	-1.2146	-1.59777	1.08305	-1.5767	0.145498	0.763082
NM_007671	12580	5062	cyclin dependent kinase inhibitor 2C	Cdkn2c	-1	4	109660876	109667189	-0.655772	0.467857	-0.531285	-0.976492	-0.0860782	-0.945306	-1.3615	-0.529111	-0.418343	-0.876398	0.0397124	-1.33239	-2.0453	1.15211	-1.48905	0.166878	0.741521	1.08143	-1.43198	1.6747	0.398049	0.698839	0.869366	-1.44089	-2.24886	1.08318	-1.82461	0.0975978	0.763082
NM_012050	27047	15722	osteomodulin	Omd	1	13	49582462	49592822	-2.52917	0.413926	-2.35559	-2.79711	-1.91408	-2.76961	-3.18235	-2.35687	-2.40219	-2.85645	-1.94794	-1.33239	-2.03804	1.14802	-1.50149	0.163685	0.740927	-1.03283	-1.59364	1.49394	-0.165616	0.871712	0.945478	-1.29004	-2.006	1.20538	-1.28282	0.228078	0.831271
NM_001025575	545366	1017	complement factor H-related 2	Cfhr2	-1	1	139804167	139858702	-1.3348	0.77284	-1.16909	-2.01825	-0.31993	-1.583	-2.37683	-0.789172	-1.19024	-2.06391	-0.316574	-1.33229	-3.01719	1.69983	-0.780481	0.452928	0.815474	-1.01477	-2.33692	2.26939	-0.0390827	0.969583	0.987717	-1.3129	-3.06888	1.7804	-0.712993	0.491919	0.892981
NM_021412 | NM_001164197	58223	12629	matrix metallopeptidase 19	Mmp19	1	10	128790910	128800824	-0.559506	0.388849	-0.369743	-0.659298	-0.0801886	-0.783541	-1.05423	-0.512855	-0.469225	-0.767136	-0.171314	-1.33219	-1.76043	-1.00812	-2.28827	0.044785	0.526259	-1.07139	-1.4239	1.24047	-0.539081	0.601456	0.810614	-1.24342	-1.66096	1.07429	-1.67336	0.124756	0.763082
NM_181749	217302	13900	G protein-coupled receptor 142	Gpr142	1	11	114798924	114806745	-2.72777	0.545917	-2.44712	-3.02455	-1.8697	-2.86066	-3.40046	-2.32087	-2.84231	-3.4364	-2.24822	-1.33195	-2.32214	1.30892	-1.14676	0.277798	0.815474	-1.31512	-2.31904	1.34085	-1.07388	0.307748	0.617052	-1.0128	-1.80414	1.75882	-0.048993	0.961876	0.991921
NM_011985	26561	5397	matrix metallopeptidase 23	Mmp23	-1	4	155650655	155653384	-0.909326	0.371595	-0.77994	-1.07887	-0.481012	-1.19337	-1.47282	-0.913922	-0.683657	-0.991212	-0.376102	-1.33185	-1.77593	1.00119	-2.21455	0.0507879	0.543768	1.06902	-1.25472	1.43389	0.505389	0.62408	0.825349	-1.42377	-1.91977	-1.05592	-2.62852	0.0249407	0.711706
NM_175319	101744	9088	acid phosphatase 7, tartrate resistant	Acp7	-1	7	28607634	28631332	-3.40392	0.489141	-3.13168	-3.64874	-2.61461	-3.545	-4.02837	-3.06163	-3.49982	-4.03181	-2.96783	-1.33175	-2.19074	1.23522	-1.27995	0.229045	0.800463	-1.29069	-2.14495	1.28757	-1.11716	0.289677	0.600358	-1.03181	-1.73036	1.62531	-0.134699	0.895484	0.976081
NM_028935	72230	11589	zinc finger protein 558	Zfp558	-1	9	18455575	18478268	-2.14303	0.528065	-1.76474	-2.29914	-1.23034	-2.17801	-2.67759	-1.67844	-2.47758	-3.0274	-1.92776	-1.3317	-2.22751	1.25605	-1.23827	0.243494	0.815474	-1.63903	-2.77061	1.03134	-2.093	0.0624114	0.554178	1.23078	-1.38638	2.10011	0.864139	0.407472	0.892981
NM_010656	16651	7262	sarcospan	Sspn	1	6	145931641	145965223	-1.07509	0.416276	-0.889354	-1.22184	-0.556864	-1.30253	-1.61335	-0.991702	-0.976533	-1.31862	-0.634448	-1.33161	-1.83392	1.03425	-1.98976	0.0742326	0.607355	-1.06229	-1.47263	1.30499	-0.411414	0.689323	0.864443	-1.25353	-1.7479	1.11237	-1.5114	0.161181	0.76555
NR_029458	664702	18893	RIKEN cDNA A530088E08 gene		1	17	32396778	32412926	-3.05686	0.606012	-3.01793	-3.63843	-2.39742	-3.43106	-4.01114	-2.85099	-2.62806	-3.26647	-1.98964	-1.33158	-2.4198	1.36473	-1.0661	0.311086	0.815474	1.31027	-1.40399	2.41039	0.985857	0.347124	0.643887	-1.74473	-3.24478	1.06592	-1.99491	0.0735959	0.763082
NM_134148	107239	20642	carnosine synthase 1	Carns1	-1	19	4164324	4175479	-3.01361	0.492705	-2.92406	-3.4181	-2.43003	-3.33691	-3.79875	-2.87506	-2.69904	-3.20733	-2.19075	-1.33131	-2.14199	1.20854	-1.33806	0.210084	0.779308	1.1688	-1.39005	1.89892	0.714676	0.490922	0.735124	-1.55603	-2.55007	1.05322	-1.99032	0.0741632	0.763082
NM_008819	18618	14219	phosphatidylethanolamine N-methyltransferase	Pemt	-1	11	59970614	60046489	-0.909035	0.569013	-0.538146	-1.08919	0.0128942	-0.950944	-1.46608	-0.435811	-1.22754	-1.79448	-0.660596	-1.33127	-2.26274	1.27675	-1.19951	0.257586	0.815474	-1.6126	-2.77087	1.06552	-1.96303	0.0776214	0.554178	1.21133	-1.43227	2.10161	0.773771	0.456712	0.892981
NM_001080742 | NM_016872	53620	7504	vesicle-associated membrane protein 5	Vamp5	-1	6	72368794	72380468	-0.935076	0.361659	-0.767388	-1.10795	-0.426821	-1.17989	-1.49826	-0.861516	-0.796746	-1.14714	-0.446351	-1.33099	-1.84737	1.0428	-1.93943	0.0807331	0.619888	-1.02056	-1.42604	1.36917	-0.135259	0.895052	0.954924	-1.30418	-1.83328	1.07784	-1.73425	0.113089	0.763082
NM_015812	50779	14985	regulator of G-protein signaling 6	Rgs6	1	12	82588292	83162056	-3.54338	0.477857	-3.35492	-3.88336	-2.82648	-3.76713	-4.26114	-3.27313	-3.45215	-3.99584	-2.90845	-1.33073	-2.21315	1.24978	-1.24904	0.239694	0.813458	-1.06972	-1.7977	1.57101	-0.288693	0.778628	0.907644	-1.244	-2.11007	1.3635	-0.918855	0.379493	0.892981
NM_031258 | NM_001114385	83453	21833	chordin-like 1	Chrdl1	-1	X	143285674	143394262	-1.70355	0.478152	-1.67031	-1.99087	-1.34976	-2.08207	-2.38174	-1.78241	-1.26362	-1.59342	-0.933813	-1.33031	-1.81119	1.02344	-2.05679	0.0663384	0.586035	1.32565	-1.03355	1.81629	1.99072	0.074113	0.554178	-1.76352	-2.42985	-1.27991	-3.9359	0.00271527	0.601346
NM_011516	20957	3934	synaptonemal complex protein 1	Sycp1	-1	3	102818499	102936100	-4.06475	0.462583	-3.78961	-4.30298	-3.27623	-4.20109	-4.68101	-3.72117	-4.16948	-4.69767	-3.64129	-1.33005	-2.18018	1.23241	-1.28342	0.227877	0.799247	-1.30123	-2.15463	1.27252	-1.16104	0.272206	0.591462	-1.02215	-1.70784	1.63462	-0.0949164	0.926229	0.983784
NR_040484 | NR_040485	69776	18643	RIKEN cDNA 1600002D24 gene	1600002D24Rik	-1	16	95756541	95929077	-2.35273	0.328227	-2.06415	-2.35215	-1.77614	-2.47556	-2.7448	-2.20632	-2.48778	-2.7841	-2.19146	-1.32998	-1.7549	-1.00795	-2.28728	0.0448607	0.526259	-1.3413	-1.77991	-1.01077	-2.30794	0.0433025	0.554178	1.00851	-1.32248	1.34507	0.0654088	0.949119	0.988946
NM_133712	69540	8207	kallikrein related-peptidase 10	Klk10	1	7	43781035	43785410	-3.15916	0.376231	-2.93707	-3.31686	-2.55729	-3.34829	-3.70333	-2.99326	-3.14484	-3.53559	-2.7541	-1.32981	-1.91674	1.08389	-1.73374	0.113182	0.677024	-1.1549	-1.67714	1.25743	-0.858387	0.410494	0.694692	-1.15145	-1.68332	1.26963	-0.825801	0.427904	0.892981
NM_009398	21930	1487	tumor necrosis factor alpha induced protein 6	Tnfaip6	1	2	52038009	52056686	-2.59554	0.630668	-2.35292	-3.06577	-1.64007	-2.76379	-3.43018	-2.09739	-2.62786	-3.36128	-1.89444	-1.32948	-2.64059	1.49394	-0.922892	0.377483	0.815474	-1.20995	-2.43718	1.66478	-0.605181	0.558348	0.784584	-1.0988	-2.24116	1.85626	-0.293934	0.774732	0.951605
NM_178906	330941	11792	expressed sequence AI593442	AI593442	-1	9	52673042	52679780	-4.53101	0.501148	-4.20238	-4.69882	-3.70593	-4.61312	-5.07722	-4.14903	-4.75702	-5.26779	-4.24625	-1.32937	-2.14384	1.21311	-1.3248	0.214294	0.784299	-1.4688	-2.39199	1.10875	-1.75301	0.1097	0.554178	1.10489	-1.48684	1.81509	0.446819	0.66439	0.929663
NM_133931	101185	7331	protection of telomeres 1A	Pot1a	-1	6	25743737	25809246	-0.676974	0.217242	-0.511879	-0.646687	-0.377072	-0.922591	-1.04861	-0.796568	-0.535047	-0.673745	-0.396349	-1.32934	-1.51354	-1.16756	-4.87834	0.000616618	0.133406	-1.01619	-1.16008	1.12341	-0.269656	0.792828	0.913293	-1.30816	-1.49693	-1.1432	-4.43159	0.00122627	0.601346
NR_027344 | NM_145520	227682	2330	TruB pseudouridine (psi) synthase family member 2	Trub2	-1	2	29761224	29788502	-0.135332	0.277815	0.121928	-0.123836	0.367691	-0.288737	-0.518486	-0.0589877	-0.200837	-0.453694	0.0520193	-1.3293	-1.6841	-1.04925	-2.67558	0.0229937	0.439191	-1.25073	-1.59225	1.01786	-2.06068	0.065905	0.554178	-1.06282	-1.35889	1.20299	-0.551341	0.593331	0.917734
NM_007681	12615	5504	centromere protein A	Cenpa	1	5	30666777	30674830	-2.26273	0.523022	-1.99519	-2.59029	-1.40009	-2.4057	-2.96202	-1.84938	-2.35156	-2.96384	-1.73928	-1.32916	-2.35704	1.33418	-1.10454	0.294858	0.815474	-1.2802	-2.29703	1.40155	-0.939622	0.369237	0.663253	-1.03824	-1.88244	1.74633	-0.140242	0.891213	0.975006
NR_033473	100038454	2705	pluripotency associated transcript 8	Platr8	-1	2	109902396	109913319	-1.99828	0.573933	-1.80469	-2.46607	-1.14332	-2.21509	-2.83337	-1.59682	-1.92084	-2.6013	-1.24037	-1.32906	-2.51212	1.42218	-0.993593	0.343521	0.815474	-1.08383	-2.07551	1.76685	-0.275543	0.788428	0.911676	-1.22625	-2.37565	1.57987	-0.685852	0.508171	0.894151
NR_046214	100039706	9187	NA	NA	NA	NA	NA	NA	-4.07836	0.497725	-3.88788	-4.39799	-3.37778	-4.29807	-4.77493	-3.8212	-3.99422	-4.51905	-3.46939	-1.32886	-2.17138	1.22965	-1.28755	0.226488	0.797814	-1.07649	-1.77679	1.53326	-0.327083	0.750252	0.896145	-1.23443	-2.0558	1.34911	-0.918221	0.379809	0.892981
NM_177407 | NM_009792	12322	19938	calcium/calmodulin-dependent protein kinase II alpha	Camk2a	1	18	60925618	60988152	-3.79793	0.559802	-3.76967	-4.30306	-3.23628	-4.17985	-4.67848	-3.68121	-3.34879	-3.89758	-2.80001	-1.32885	-2.22058	1.25753	-1.23132	0.245976	0.815474	1.33874	-1.26143	2.26077	1.2381	0.243555	0.580059	-1.77898	-3.03247	-1.04363	-2.40179	0.0368651	0.763082
NR_045987 | NR_045986	100503613	7623	NA	NA	NA	NA	NA	NA	-2.05172	0.550297	-1.93851	-2.53134	-1.34569	-2.34857	-2.90276	-1.79437	-1.79387	-2.40381	-1.18394	-1.32873	-2.35113	1.33169	-1.10754	0.29362	0.815474	1.10546	-1.61947	1.97906	0.382838	0.709736	0.875104	-1.46886	-2.65715	1.23156	-1.44238	0.179339	0.774667
NM_008770	18417	3122	claudin 11	Cldn11	1	3	31149920	31164324	-3.08379	0.635199	-2.83934	-3.35285	-2.32582	-3.24933	-3.72938	-2.76927	-3.12133	-3.64966	-2.59299	-1.32868	-2.17823	1.23385	-1.27841	0.229567	0.801331	-1.21587	-2.01357	1.36205	-0.861632	0.408787	0.693108	-1.09278	-1.82611	1.52919	-0.384253	0.70872	0.941699
NM_001253888 | NM_001253889 | NM_027673	71099	16590	testis-specific serine kinase 4	Tssk4	1	14	55650184	55652539	-2.50271	0.484385	-2.37762	-2.8842	-1.87104	-2.78743	-3.261	-2.31386	-2.27192	-2.79312	-1.75072	-1.32851	-2.16345	1.2258	-1.29533	0.223897	0.796526	1.07602	-1.52863	1.76987	0.327396	0.750022	0.896099	-1.4295	-2.37228	1.16091	-1.56869	0.147345	0.764742
NM_011035	18479	8429	p21 (RAC1) activated kinase 1	Pak1	1	7	97788541	97912381	-1.09704	0.360447	-0.977182	-1.28258	-0.671788	-1.38641	-1.67191	-1.10092	-0.855177	-1.16938	-0.540969	-1.32798	-1.78182	1.01038	-2.14564	0.0570951	0.557029	1.08825	-1.2404	1.46898	0.626847	0.544603	0.775075	-1.44517	-1.96126	-1.06488	-2.6815	0.0227596	0.700523
NM_173394	225471	20130	toll-like receptor adaptor molecule 2	Ticam2	-1	18	46557291	46574533	-2.32293	0.599274	-2.29452	-2.88199	-1.70704	-2.70357	-3.25277	-2.15437	-1.87553	-2.47996	-1.2711	-1.32782	-2.33745	1.32576	-1.11491	0.290596	0.815474	1.33699	-1.33201	2.38101	1.11905	0.288907	0.599483	-1.77527	-3.19431	1.01356	-2.17275	0.0545283	0.763082
NM_028516	73363	1190	RIKEN cDNA 1700056E22 gene	1700056E22Rik	-1	1	184033030	184034301	-2.58596	0.447166	-2.23223	-2.66826	-1.79619	-2.64119	-3.04881	-2.23358	-2.87064	-3.31926	-2.42202	-1.32774	-2.02023	1.14598	-1.50182	0.163602	0.740927	-1.55661	-2.38894	-1.01428	-2.29733	0.0440959	0.554178	1.17238	-1.3191	1.81308	0.811162	0.435884	0.892981
NM_178183	319169	15996	histone cluster 1, H2ak	Hist1h2ak	-1	13	21753435	21753827	-1.12867	0.682617	-1.09897	-1.79242	-0.405523	-1.50779	-2.15605	-0.859531	-0.684479	-1.39794	0.0289824	-1.3276	-2.58805	1.46838	-0.943987	0.367107	0.815474	1.33283	-1.48276	2.63402	0.937876	0.370092	0.664034	-1.76946	-3.53975	1.13055	-1.83021	0.0967043	0.763082
NM_001136088 | NM_011893 | NM_001145858 | NM_001145859	24055	5544	SH3-domain binding protein 2	Sh3bp2	1	5	34525838	34563641	-0.874093	0.319842	-0.670987	-0.990825	-0.351149	-1.0798	-1.37879	-0.780799	-0.820073	-1.14914	-0.491004	-1.32759	-1.80624	1.02482	-2.04662	0.0674822	0.590557	-1.10887	-1.51821	1.23473	-0.731389	0.481088	0.729374	-1.19725	-1.64844	1.15002	-1.25179	0.23873	0.844664
NM_001109991 | NM_009929	12822	12867	collagen, type XVIII, alpha 1	Col18a1	-1	10	77052178	77166548	0.190413	0.367358	0.349574	0.154579	0.544569	-0.0590334	-0.241322	0.123255	0.343061	0.142439	0.543683	-1.3274	-1.60149	-1.10023	-3.3553	0.00715407	0.309706	-1.00452	-1.21661	1.20567	-0.0524053	0.959223	0.982906	-1.32143	-1.6059	-1.08734	-3.17875	0.00966609	0.637043
NM_030558	80733	18367	carbonic anhydrase 15	Car15	-1	16	17835276	17838364	-1.40083	0.455577	-1.07826	-1.55667	-0.599854	-1.48671	-1.93395	-1.03948	-1.61603	-2.10825	-1.12382	-1.32726	-2.10359	1.19413	-1.36705	0.201126	0.770034	-1.45173	-2.32267	1.10209	-1.76376	0.107799	0.554178	1.09378	-1.47509	1.76474	0.416708	0.685569	0.936891
NM_008238 | NM_001277290	15218	14381	forkhead box N1	Foxn1	-1	11	78357577	78386558	-3.74835	0.449365	-3.65071	-4.09038	-3.21103	-4.05909	-4.47011	-3.64807	-3.45757	-3.90994	-3.00521	-1.3272	-2.02651	1.15047	-1.48725	0.167344	0.741521	1.14324	-1.34722	1.76083	0.689235	0.506128	0.747499	-1.51731	-2.35507	1.02295	-2.10895	0.0607522	0.763082
NM_028805	74187	10225	katanin p80 (WD40-containing) subunit B 1	Katnb1	1	8	95081186	95103149	-0.875222	0.297215	-0.642232	-0.887193	-0.397271	-1.05033	-1.27933	-0.821331	-0.889327	-1.14136	-0.637297	-1.32693	-1.67981	-1.04819	-2.66757	0.0233142	0.439825	-1.18681	-1.5097	1.07183	-1.58274	0.144117	0.554178	-1.11806	-1.42837	1.14264	-1.01318	0.33452	0.892981
NM_001177666 | NM_001039244	633640	15934	transmembrane protein 267	Tmem267	1	13	119488039	119611059	1.0905	0.464268	1.51575	1.18095	1.85055	1.1078	0.794814	1.42078	0.643616	0.299156	0.988076	-1.3268	-1.83136	1.0403	-1.95109	0.0791806	0.617077	-1.83037	-2.54315	-1.31736	-4.08736	0.00212246	0.359688	1.37953	-1.0131	1.92805	2.13724	0.0579128	0.763082
NM_029803	76933	15457	interferon, alpha-inducible protein 27 like 2A	Ifi27l2a	-1	12	103442167	103443680	0.546633	0.660083	0.568514	0.0304755	1.10655	0.160609	-0.342369	0.663587	1.00728	0.453716	1.56085	-1.32676	-2.22703	1.26515	-1.21393	0.252268	0.815474	1.35545	-1.25158	2.29945	1.27957	0.229175	0.569827	-1.79835	-3.07976	-1.0501	-2.42579	0.0353748	0.760057
NR_003619	229613	3905	RIKEN cDNA 6330549D23 gene	6330549D23Rik	-1	3	96606659	96629820	-1.77186	0.303423	-1.63371	-1.89233	-1.37508	-2.04147	-2.28325	-1.7997	-1.573	-1.8391	-1.30691	-1.32663	-1.70166	-1.03425	-2.52455	0.0298426	0.470197	1.04297	-1.23613	1.34465	0.368277	0.720233	0.880907	-1.38364	-1.79197	-1.06835	-2.79226	0.0187965	0.695083
NM_001205035	100502921	12353	predicted gene 10142	Gm10142	1	10	77715807	77716169	-1.96205	0.349379	-1.66248	-1.95675	-1.36821	-2.07023	-2.34533	-1.79514	-2.12641	-2.42917	-1.82364	-1.32662	-1.76105	1.00064	-2.21872	0.0504287	0.543213	-1.37929	-1.84162	-1.03303	-2.47371	0.0325749	0.554178	1.03971	-1.29085	1.3954	0.294268	0.774484	0.951605
NR_015532	68245	17147	RIKEN cDNA 1700108J01 gene	1700108J01Rik	-1	14	122229905	122233654	-2.08865	0.410514	-1.81044	-2.2065	-1.41438	-2.21755	-2.5878	-1.8473	-2.20574	-2.61323	-1.79825	-1.32603	-1.94147	1.10415	-1.64588	0.130365	0.705546	-1.31521	-1.94074	1.12195	-1.56605	0.14796	0.554178	-1.00822	-1.49812	1.47378	-0.0459732	0.964224	0.992382
NM_022995	65112	3031	prostate transmembrane protein, androgen induced 1	Pmepa1	-1	2	173224458	173276533	-0.819876	0.274299	-0.575895	-0.82793	-0.323859	-0.982317	-1.21793	-0.746705	-0.860805	-1.12011	-0.601496	-1.32539	-1.68932	-1.03987	-2.58205	0.0270241	0.458906	-1.21833	-1.5606	1.05138	-1.77374	0.106062	0.554178	-1.08787	-1.39967	1.18268	-0.743206	0.474211	0.892981
NM_019978 | NM_001195538 | NM_001195540 | NM_001111053 | NM_001111052 | NM_001111051 | NM_001195539	13175	3180	doublecortin-like kinase 1	Dclk1	1	3	55242364	55539068	-0.683121	0.431068	-0.529281	-0.911652	-0.146909	-0.935582	-1.29304	-0.578127	-0.521384	-0.914791	-0.127978	-1.32528	-1.91498	1.0903	-1.70142	0.119251	0.686926	1.00549	-1.44795	1.46389	0.0324028	0.974779	0.989775	-1.33256	-1.95313	1.09991	-1.66983	0.125462	0.763082
NM_011369	20419	10428	Shc SH2-domain binding protein 1	Shcbp1	-1	8	4735976	4779567	-3.33319	0.665344	-3.28279	-3.9829	-2.58268	-3.68879	-4.34328	-3.0343	-2.93911	-3.65942	-2.21879	-1.32501	-2.59961	1.48072	-0.928553	0.374679	0.815474	1.26899	-1.56757	2.52433	0.770257	0.458703	0.719828	-1.68142	-3.3861	1.19769	-1.65068	0.129369	0.763082
NM_173036	54672	10223	adhesion G protein-coupled receptor G3	Adgrg3	1	8	95017692	95045250	-2.70038	0.549921	-2.58835	-3.18783	-1.98888	-2.99406	-3.55447	-2.43365	-2.44532	-3.06209	-1.82854	-1.32474	-2.35911	1.34427	-1.08366	0.303591	0.815474	1.10423	-1.6319	1.9898	0.374385	0.715822	0.878231	-1.46281	-2.66385	1.2449	-1.41108	0.188134	0.785167
NM_024198	67305	5057	glutathione peroxidase 7	Gpx7	-1	4	108400390	108406961	-1.69284	0.373038	-1.58306	-1.94008	-1.22604	-1.98875	-2.3225	-1.65499	-1.43273	-1.80005	-1.0654	-1.32472	-1.86802	1.06447	-1.81948	0.0984218	0.651679	1.10982	-1.27956	1.57605	0.660685	0.523528	0.760663	-1.47021	-2.10095	-1.02883	-2.40075	0.0369308	0.763082
NR_027944 | NR_015494 | NR_027945	75084	20147	RIKEN cDNA 4930511M06 gene	4930511M06Rik	-1	18	57373455	57552397	-2.90245	0.372301	-2.68028	-3.05644	-2.30412	-3.08577	-3.43742	-2.73413	-2.89547	-3.28248	-2.50846	-1.32454	-1.90249	1.08441	-1.72609	0.114593	0.678715	-1.16086	-1.67979	1.24652	-0.897624	0.390184	0.679181	-1.141	-1.66201	1.27661	-0.779888	0.453261	0.892981
NM_010487	15571	11632	ELAV like RNA binding protein 3	Elavl3	-1	9	22015005	22052023	-4.61163	0.27315	-4.33716	-4.57463	-4.09969	-4.7425	-4.96449	-4.52051	-4.7225	-4.96682	-4.47818	-1.3244	-1.66454	-1.05376	-2.73313	0.0208175	0.428437	-1.30617	-1.64933	-1.0344	-2.54613	0.0287523	0.554178	-1.01396	-1.2857	1.25055	-0.129829	0.899239	0.977012
NM_008061	14377	13817	glucose-6-phosphatase, catalytic	G6pc	1	11	101367561	101377903	-2.92325	0.92196	-2.55414	-3.59063	-1.51766	-2.95933	-3.92827	-1.99038	-3.24725	-4.31365	-2.18085	-1.32426	-3.59162	2.04807	-0.625947	0.54517	0.822922	-1.61676	-4.47547	1.71217	-1.04925	0.318407	0.619449	1.22088	-2.30898	3.44166	0.428218	0.677438	0.934583
NR_015483	100042464	11086	NA	NA	NA	NA	NA	NA	-1.71643	0.483242	-1.50341	-1.98769	-1.01913	-1.90853	-2.36125	-1.4558	-1.68934	-2.1876	-1.19109	-1.3242	-2.11064	1.20367	-1.33948	0.209638	0.779308	-1.13756	-1.83054	1.4146	-0.602437	0.560103	0.785726	-1.16408	-1.88921	1.39418	-0.697694	0.50104	0.892981
NM_133686	67375	9688	quinolinate phosphoribosyltransferase	Qprt	-1	7	127107114	127122226	-2.45245	0.620083	-2.1863	-2.90551	-1.46708	-2.59118	-3.26353	-1.91884	-2.54519	-3.28515	-1.80522	-1.32399	-2.64582	1.50936	-0.901419	0.388258	0.815474	-1.28244	-2.59939	1.58052	-0.782972	0.451528	0.717572	-1.0324	-2.11916	1.98825	-0.0985918	0.923383	0.983174
NM_172616	224171	18197	cell proliferation regulating inhibitor of protein phosphatase 2A	Cip2a	1	16	48994185	49019709	-1.74053	0.439933	-1.62921	-1.90705	-1.35136	-2.03404	-2.29378	-1.7743	-1.48497	-1.77083	-1.19911	-1.32393	-1.72991	-1.01323	-2.33303	0.0414818	0.516804	1.10515	-1.18882	1.45196	0.814544	0.434031	0.708738	-1.46314	-1.9317	-1.10823	-3.04631	0.012131	0.659349
NM_134006	19682	13101	retinol dehydrogenase 5	Rdh5	-1	10	128913593	128922888	-1.79259	0.567602	-1.63022	-2.20255	-1.05789	-2.03487	-2.5699	-1.49983	-1.65211	-2.24095	-1.06326	-1.32377	-2.29657	1.31057	-1.13209	0.283637	0.815474	-1.01529	-1.78139	1.72815	-0.0600118	0.953312	0.98052	-1.30383	-2.31076	1.35929	-1.03093	0.326515	0.892981
NM_153546	218121	15651	membrane bound O-acyltransferase domain containing 1	Mboat1	1	13	30136489	30246717	-1.28955	0.392296	-1.05364	-1.30536	-0.801926	-1.45827	-1.69359	-1.22296	-1.31457	-1.57355	-1.05559	-1.32375	-1.68671	-1.0389	-2.57396	0.0274042	0.458906	-1.19825	-1.53439	1.06867	-1.62649	0.134458	0.554178	-1.10474	-1.42091	1.16425	-0.880077	0.399179	0.892981
NM_010100	13608	12799	ectodysplasin-A receptor	Edar	-1	10	58600789	58675654	-4.18807	0.352567	-3.86111	-4.17985	-3.54237	-4.2657	-4.56367	-3.96773	-4.41799	-4.74593	-4.09005	-1.32371	-1.79906	1.02674	-2.03246	0.0691075	0.596295	-1.47108	-2.01197	-1.07561	-2.74137	0.0205236	0.554178	1.11134	-1.23756	1.52848	0.736545	0.47808	0.892981
NM_001034866	240023	19254	poly(A)-specific ribonuclease (PARN)-like domain containing 1	Pnldc1	-1	17	12888729	12910230	-3.40573	0.341948	-3.07125	-3.36274	-2.77975	-3.47563	-3.74813	-3.20313	-3.65285	-3.95276	-3.35295	-1.32352	-1.75225	1.00031	-2.22131	0.0502066	0.542216	-1.49652	-1.9927	-1.12388	-3.13069	0.0104954	0.55182	1.13071	-1.18367	1.51333	0.937224	0.370411	0.892981
NM_026778	68588	17233	collagen triple helix repeat containing 1	Cthrc1	1	15	39076932	39087121	-2.8137	0.542222	-2.49877	-3.08119	-1.91635	-2.90314	-3.44761	-2.35867	-3.01683	-3.61606	-2.4176	-1.32351	-2.31856	1.32361	-1.11172	0.291903	0.815474	-1.43203	-2.53763	1.23745	-1.39567	0.192597	0.554178	1.08199	-1.65461	1.93704	0.300892	0.769571	0.951605
NM_009436	22115	18047	testis-specific serine kinase 2	Tssk2	1	16	17898637	17900024	-2.82644	0.375528	-2.57957	-2.98519	-2.17395	-2.98394	-3.36313	-2.60475	-2.87643	-3.29376	-2.4591	-1.32351	-1.95571	1.11647	-1.59628	0.141064	0.72183	-1.22847	-1.82984	1.21251	-1.14835	0.27717	0.593963	-1.07737	-1.61624	1.39244	-0.408584	0.691333	0.938814
NM_001243090 | NM_001243091	381272	839	RIKEN cDNA A630095N17 gene	A630095N17Rik	-1	1	75220095	75232102	-1.66388	0.558302	-1.43615	-1.97535	-0.896947	-1.84002	-2.34409	-1.33596	-1.67142	-2.22618	-1.11666	-1.32306	-2.2233	1.27011	-1.19935	0.257644	0.815474	-1.17713	-1.99923	1.44282	-0.684645	0.508901	0.749956	-1.12397	-1.92709	1.52543	-0.48202	0.640018	0.929521
NM_177006	319807	5604	NACHT and WD repeat domain containing 2	Nwd2	1	5	63649102	63810546	-4.88411	0.467959	-4.5456	-5.01628	-4.07492	-4.9494	-5.38941	-4.5094	-5.141	-5.62526	-4.65673	-1.32299	-2.08128	1.18909	-1.37371	0.199113	0.768697	-1.51089	-2.39904	1.05092	-1.98484	0.0748454	0.554178	1.14202	-1.4019	1.82838	0.627493	0.544196	0.90606
NM_010460	15415	13734	homeobox B7	Hoxb7	1	11	96286623	96290162	-2.17462	0.658784	-1.91488	-2.53923	-1.29053	-2.31838	-2.90205	-1.73471	-2.25467	-2.89705	-1.6123	-1.32271	-2.41259	1.37897	-1.0348	0.32479	0.815474	-1.26558	-2.33698	1.45908	-0.85394	0.412841	0.696897	-1.04514	-1.9512	1.78628	-0.157281	0.878109	0.970113
NR_038126	66838	13967	RIKEN cDNA 0610009L18 gene	0610009L18Rik	1	11	120348678	120351190	-1.74193	0.540307	-1.45727	-2.06779	-0.846751	-1.86059	-2.43133	-1.28985	-1.87827	-2.50641	-1.25013	-1.32255	-2.38039	1.3609	-1.05779	0.314682	0.815474	-1.33885	-2.43893	1.3606	-1.08199	0.304297	0.613926	1.01233	-1.81885	1.86398	0.0446379	0.965262	0.992707
NM_027532	75430	8463	anaphase prompoting complex C subunit 15	Anapc15	1	7	101863715	101901849	-0.128949	0.36776	0.133559	-0.182812	0.44993	-0.269485	-0.565239	0.0262704	-0.215787	-0.541289	0.109714	-1.32229	-1.79305	1.0255	-2.03988	0.0682515	0.592714	-1.27398	-1.73835	1.07105	-1.73262	0.113389	0.554178	-1.03792	-1.42413	1.32196	-0.261642	0.798831	0.951983
NM_028934	74430	16782	RIKEN cDNA 4930452B06 gene	4930452B06Rik	-1	14	8431192	8666240	-2.69478	0.736423	-2.67249	-3.44335	-1.90162	-3.07495	-3.79558	-2.35431	-2.24188	-3.03499	-1.44876	-1.32176	-2.77603	1.58898	-0.835973	0.422416	0.815474	1.3478	-1.58215	2.87409	0.876491	0.401034	0.686036	-1.78147	-3.8506	1.21331	-1.66592	0.126252	0.763082
NM_020621	57385	21733	pyrimidinergic receptor P2Y, G-protein coupled, 4	P2ry4	-1	X	100590154	100594869	-4.32394	0.531551	-4.16396	-4.75294	-3.57497	-4.5661	-5.11671	-4.01549	-4.18122	-4.78721	-3.57524	-1.32147	-2.32965	1.33407	-1.09326	0.299551	0.815474	-1.01204	-1.80499	1.76231	-0.0459897	0.964211	0.985123	-1.30575	-2.35303	1.38009	-1.00733	0.337191	0.892981
NM_010222	14231	2474	FK506 binding protein 7	Fkbp7	-1	2	76663044	76673116	-0.475101	0.625477	-0.287673	-0.867193	0.291848	-0.689514	-1.23127	-0.147757	-0.394511	-0.990757	0.201734	-1.32119	-2.30804	1.32224	-1.11028	0.292491	0.815474	-1.07687	-1.90283	1.64088	-0.289269	0.778199	0.907491	-1.22689	-2.19009	1.45496	-0.784709	0.450553	0.892981
NR_030776	67289	7111	NA	NA	NA	NA	NA	NA	-2.43626	0.538	-2.21936	-2.83628	-1.60244	-2.62103	-3.19775	-2.0443	-2.42219	-3.05691	-1.78746	-1.32103	-2.39236	1.37088	-1.04251	0.321372	0.815474	-1.15095	-2.10986	1.59272	-0.515869	0.616998	0.820514	-1.14777	-2.12694	1.61452	-0.496842	0.629886	0.927464
NR_002890	654472	13214	NA	NA	NA	NA	NA	NA	-3.39838	0.399006	-3.26392	-3.66216	-2.86568	-3.66516	-4.03745	-3.29287	-3.19937	-3.6091	-2.78963	-1.32064	-1.93765	1.11098	-1.61327	0.137315	0.717625	1.04576	-1.41407	1.54644	0.254322	0.804326	0.918836	-1.38107	-2.05662	1.07825	-1.80299	0.101116	0.763082
NM_133902	257635	6458	serine dehydratase-like	Sdsl	-1	5	120458186	120472810	0.00264531	0.270468	0.276081	0.0764275	0.475734	-0.125085	-0.311728	0.0615587	-0.111128	-0.316543	0.0942874	-1.32057	-1.60041	-1.08967	-3.21733	0.00904916	0.335673	-1.30786	-1.59125	-1.07494	-3.04306	0.0121989	0.554178	-1.00972	-1.23282	1.2092	-0.10776	0.916287	0.981994
NM_008091	14462	2234	GATA binding protein 3	Gata3	-1	2	9857078	9890034	-2.89139	0.595822	-2.85277	-3.41359	-2.29195	-3.25274	-3.77701	-2.72846	-2.47833	-3.05533	-1.90132	-1.31947	-2.26392	1.30035	-1.14194	0.279706	0.815474	1.29634	-1.33827	2.24896	1.04762	0.319122	0.619735	-1.71049	-2.9968	1.02428	-2.12861	0.0587656	0.763082
NM_130450	170439	3524	ELOVL family member 6, elongation of long chain fatty acids (yeast)	Elovl6	1	3	129532355	129638495	-1.84708	0.507167	-1.60577	-2.18573	-1.0258	-2.00546	-2.54763	-1.46329	-1.89042	-2.48712	-1.29372	-1.31923	-2.30559	1.32477	-1.10351	0.295284	0.815474	-1.21811	-2.15336	1.45124	-0.77011	0.458786	0.719828	-1.08301	-1.93411	1.64899	-0.305788	0.765947	0.951605
NM_025949	67071	21778	ribosomal protein S6 kinase polypeptide 6	Rps6ka6	-1	X	111388192	111537959	-0.436439	0.390886	-0.151294	-0.313945	0.0113573	-0.550919	-0.702971	-0.398867	-0.578483	-0.745829	-0.411138	-1.31916	-1.54276	-1.12798	-3.93409	0.00272334	0.215137	-1.34461	-1.57757	-1.14606	-4.12104	0.00201015	0.359688	1.01929	-1.15434	1.1993	0.261245	0.799129	0.951983
NM_013920	30942	3068	hepatocyte nuclear factor 4, gamma	Hnf4g	1	3	3508030	3658052	-1.64341	0.314889	-1.40905	-1.70439	-1.1137	-1.80817	-2.08428	-1.53207	-1.67182	-1.97569	-1.36795	-1.31871	-1.75236	1.00769	-2.16385	0.0553589	0.555278	-1.19978	-1.60364	1.11404	-1.39601	0.192498	0.554178	-1.09913	-1.47673	1.22238	-0.711689	0.492692	0.892981
NM_001081228	620631	2469	tetratricopeptide repeat domain 30A2	Ttc30a2	-1	2	75975740	75978170	-0.490402	0.319785	-0.295139	-0.599962	0.00968422	-0.693737	-0.978696	-0.408777	-0.431498	-0.745118	-0.117878	-1.31823	-1.76777	1.01729	-2.0938	0.0623265	0.573585	-1.09913	-1.48284	1.22743	-0.701907	0.498518	0.741982	-1.19934	-1.62671	1.13091	-1.32617	0.213854	0.815255
NM_175522	243312	6003	leucine rich repeat and fibronectin type III, extracellular 1	Elfn1	1	5	139907943	139974722	-3.89471	0.485407	-3.69134	-4.24553	-3.13714	-4.08973	-4.60781	-3.57165	-3.8543	-4.42449	-3.28411	-1.31804	-2.24707	1.29348	-1.15106	0.276106	0.815474	-1.11958	-1.92971	1.5395	-0.461386	0.654252	0.844392	-1.17726	-2.04895	1.47838	-0.654868	0.527116	0.900722
NM_146007	12834	12864	collagen, type VI, alpha 2	Col6a2	-1	10	76595762	76623630	1.68109	0.459901	1.87486	1.59563	2.1541	1.47657	1.21553	1.73761	1.74296	1.45567	2.03026	-1.31795	-1.7244	-1.0073	-2.28393	0.0451186	0.527092	-1.09574	-1.44157	1.20067	-0.741174	0.475389	0.728675	-1.2028	-1.5902	1.09917	-1.47063	0.171703	0.766856
NR_027974	67304	15934	RIKEN cDNA 3110070M22 gene	3110070M22Rik	-1	13	119487252	119488384	-2.34386	0.630867	-2.2236	-2.94139	-1.50582	-2.62181	-3.29282	-1.9508	-2.11668	-2.85518	-1.37818	-1.31787	-2.62997	1.51429	-0.888305	0.394943	0.815474	1.07693	-1.87948	2.17978	0.233734	0.819839	0.924579	-1.41925	-2.90908	1.44424	-1.08483	0.303097	0.892981
NM_028523	73379	18212	discoidin, CUB and LCCL domain containing 2	Dcbld2	1	16	58408443	58469727	-0.894288	0.312747	-0.711578	-0.897994	-0.525162	-1.10914	-1.28341	-0.934869	-0.808437	-1.00023	-0.616641	-1.31728	-1.5762	-1.10089	-3.41481	0.00646761	0.293799	-1.06944	-1.28436	1.12298	-0.81527	0.433634	0.708738	-1.23174	-1.48413	-1.02228	-2.48657	0.0318609	0.752691
NM_134102	85031	18477	phospholipase A1 member A	Pla1a	-1	16	38396117	38433145	-0.142437	0.367171	0.0291579	-0.290951	0.349267	-0.368017	-0.667267	-0.0687668	-0.032058	-0.361406	0.29729	-1.31693	-1.79221	1.03339	-1.9867	0.0746137	0.607355	-1.04334	-1.42888	1.31262	-0.300061	0.770187	0.904209	-1.26222	-1.73837	1.09112	-1.61785	0.136318	0.763082
NM_011921	26358	20800	aldehyde dehydrogenase family 1, subfamily A7	Aldh1a7	-1	19	20692953	20727562	2.24341	0.234407	2.44296	2.28025	2.60567	2.04593	1.89382	2.19804	2.29072	2.12331	2.45812	-1.3168	-1.54007	-1.12589	-3.90713	0.00284628	0.21877	-1.1113	-1.30391	1.05581	-1.46816	0.17236	0.554178	-1.18492	-1.39426	-1.007	-2.31911	0.0424827	0.763082
NM_001103182 | NM_175186	72568	582	lin-9 homolog (C. elegans)	Lin9	1	1	180641150	180690694	-0.258493	0.249817	-0.0957487	-0.29041	0.0989128	-0.492594	-0.674571	-0.310618	-0.128612	-0.328892	0.0716674	-1.31663	-1.58797	-1.09165	-3.2643	0.00835207	0.323048	-1.02304	-1.23863	1.18346	-0.264896	0.796392	0.915052	-1.28697	-1.56351	-1.05935	-2.88238	0.0160884	0.693379
NM_001004140	80986	10484	cytoskeleton associated protein 2	Ckap2	-1	8	22168160	22185819	-2.96027	0.669608	-2.97969	-3.64473	-2.31464	-3.37631	-3.99802	-2.7546	-2.42081	-3.10505	-1.73657	-1.31642	-2.49706	1.44091	-0.954935	0.361803	0.815474	1.47312	-1.30464	2.83117	1.31857	0.216294	0.563926	-1.93925	-3.77079	1.00268	-2.21477	0.050769	0.763082
NM_027127	69590	16353	glutathione peroxidase 8 (putative)	Gpx8	-1	13	113042753	113046410	-0.293846	0.502601	-0.0743669	-0.480437	0.331703	-0.469709	-0.849318	-0.0900999	-0.293497	-0.711286	0.124292	-1.31525	-1.94434	1.12397	-1.55891	0.149632	0.727381	-1.16403	-1.73462	1.28019	-0.846727	0.416667	0.699361	-1.12991	-1.69583	1.32828	-0.668939	0.518461	0.89756
NM_145494	107029	20204	malic enzyme 2, NAD()-dependent, mitochondrial	Me2	-1	18	73769903	73815449	1.21068	0.292063	1.42618	1.31498	1.53738	1.03096	0.927011	1.13491	1.21981	1.10541	1.33422	-1.31514	-1.46373	-1.18164	-5.69104	0.00018993	0.0752187	-1.15378	-1.28695	-1.03439	-2.91197	0.0152881	0.554178	-1.13986	-1.27391	-1.01991	-2.61806	0.0253953	0.715785
NR_045829	70858	14816	RIKEN cDNA 4921511I17 gene	4921511I17Rik	-1	12	12351522	12392615	-2.29767	0.760385	-2.00717	-2.86702	-1.14732	-2.40196	-3.20578	-1.59814	-2.4578	-3.34247	-1.57314	-1.31475	-3.00826	1.74032	-0.735176	0.478877	0.822922	-1.36664	-3.18046	1.70287	-0.822327	0.429788	0.707506	1.03947	-2.27289	2.45584	0.100118	0.922201	0.98279
NM_029953	77669	4043	Rho guanine nucleotide exchange factor (GEF) 38	Arhgef38	-1	3	133112278	133234949	-0.985605	0.315434	-0.810043	-1.08962	-0.530462	-1.20448	-1.46584	-0.943114	-0.887576	-1.17523	-0.599927	-1.31443	-1.72036	-1.00428	-2.259	0.0470815	0.534371	-1.05521	-1.38873	1.2472	-0.435138	0.672571	0.856008	-1.24565	-1.64742	1.06172	-1.7473	0.110723	0.763082
NM_053113	93726	16929	ribonuclease, RNase A family, 2A (liver, eosinophil-derived neurotoxin)	Rnase2a	-1	14	51255262	51256112	-2.50622	0.365142	-2.31262	-2.70951	-1.91574	-2.70689	-3.07791	-2.33587	-2.44899	-2.85733	-2.04066	-1.31427	-1.92578	1.1149	-1.59064	0.142329	0.722651	-1.09914	-1.6232	1.3436	-0.539137	0.601419	0.810611	-1.19573	-1.7782	1.24369	-1.00168	0.339785	0.892981
NM_139001	121021	11172	chondroitin sulfate proteoglycan 4	Cspg4	1	9	56865033	56899870	-1.05529	0.351287	-0.807969	-1.01962	-0.596321	-1.20217	-1.40003	-1.00432	-1.11902	-1.33678	-0.901268	-1.31422	-1.6112	-1.07197	-2.98232	0.0135428	0.372074	-1.24061	-1.52733	-1.00772	-2.30603	0.0434443	0.554178	-1.05933	-1.309	1.16648	-0.605601	0.55808	0.91266
NM_001197147 | NM_018760 | NM_001136260	54403	5684	solute carrier family 4 (anion exchanger), member 4	Slc4a4	1	5	88886818	89239653	-0.706867	0.300382	-0.495291	-0.689257	-0.301325	-0.889098	-1.07042	-0.707772	-0.690653	-0.890217	-0.491089	-1.31386	-1.58357	-1.09008	-3.25092	0.0085448	0.327845	-1.14501	-1.38535	1.05667	-1.58036	0.144659	0.554178	-1.14746	-1.39305	1.05801	-1.57713	0.1454	0.763082
NM_013753	27355	12812	phosphatase domain containing, paladin 1	Pald1	-1	10	61319656	61383530	-1.71915	0.383243	-1.51293	-1.82134	-1.20453	-1.90672	-2.19503	-1.61841	-1.6909	-2.00821	-1.3736	-1.31384	-1.76798	1.02421	-2.04451	0.0677219	0.591326	-1.13129	-1.53161	1.19674	-0.905449	0.38622	0.678731	-1.16136	-1.58086	1.17208	-1.07875	0.305669	0.892981
NM_008695	18074	16408	nidogen 2	Nid2	1	14	19751265	19811787	0.00609793	0.348707	0.215946	0.0666829	0.365209	-0.177806	-0.317343	-0.0382694	0.0261299	-0.127441	0.179701	-1.31381	-1.51682	-1.13797	-4.22395	0.00170401	0.185064	-1.14062	-1.32075	1.01517	-1.99537	0.0735396	0.554178	-1.15184	-1.33724	1.00792	-2.10617	0.0610389	0.763082
NM_001177900 | NM_023727	74023	628	retinal degeneration 3	Rd3	1	1	191977370	191988283	-3.39949	0.532405	-3.18629	-3.773	-2.59959	-3.58002	-4.12849	-3.03154	-3.38702	-3.99066	-2.78338	-1.31378	-2.31102	1.33893	-1.07454	0.307464	0.815474	-1.14928	-2.04517	1.54838	-0.536828	0.602956	0.811269	-1.14314	-2.0553	1.57282	-0.507084	0.622932	0.92392
NR_077229 | NR_077231 | NR_077230	78102	17773	RIKEN cDNA 8430426J06 gene	8430426J06Rik	-1	15	81242657	81312866	-2.25746	0.465215	-1.9397	-2.43244	-1.44697	-2.33321	-2.79384	-1.87259	-2.48052	-2.98748	-1.97357	-1.31359	-2.11083	1.22331	-1.27877	0.229445	0.801279	-1.4548	-2.36057	1.11535	-1.7222	0.115316	0.554178	1.1075	-1.47783	1.81265	0.460863	0.654615	0.929521
NM_009772 | NM_001113179	12235	2815	BUB1, mitotic checkpoint serine/threonine kinase	Bub1	-1	2	127801122	127831865	-3.47393	0.665825	-3.51495	-4.13831	-2.8916	-3.90834	-4.49108	-3.3256	-2.88988	-3.53123	-2.24853	-1.31347	-2.39345	1.38734	-1.01049	0.335746	0.815474	1.54229	-1.19612	2.84516	1.5734	0.146258	0.554178	-2.02575	-3.77815	-1.08616	-2.5186	0.03015	0.74417
NM_026410	67849	20301	cell division cycle associated 5	Cdca5	1	19	6084983	6091777	-3.21979	0.559254	-3.21004	-3.73148	-2.68859	-3.60338	-4.09085	-3.11592	-2.75004	-3.28654	-2.21355	-1.31344	-2.16973	1.25773	-1.20785	0.254498	0.815474	1.37554	-1.21336	2.29581	1.38417	0.195988	0.556435	-1.80668	-3.04312	-1.07261	-2.5227	0.0299376	0.74232
NM_008475	16682	17940	keratin 4	Krt4	-1	15	101918535	101924735	-3.09608	0.620554	-2.84579	-3.52832	-2.16327	-3.23905	-3.8771	-2.60101	-3.16765	-3.86987	-2.46543	-1.31336	-2.5335	1.46877	-0.922597	0.37763	0.815474	-1.24994	-2.44383	1.56421	-0.739919	0.476117	0.728675	-1.05074	-2.07913	1.88317	-0.161277	0.875041	0.968464
NM_175350	106757	19131	cation channel sperm associated auxiliary subunit delta	Catsperd	1	17	56628143	56664456	-3.05423	0.577307	-2.85614	-3.38622	-2.32606	-3.24929	-3.74482	-2.75375	-3.0085	-3.55388	-2.46312	-1.31326	-2.18754	1.2684	-1.18759	0.262048	0.815474	-1.11139	-1.87073	1.51454	-0.451007	0.661468	0.849737	-1.18164	-2.00757	1.43781	-0.700231	0.49952	0.892981
NM_010835	17701	5567	msh homeobox 1	Msx1	-1	5	37820485	37824583	-2.86415	0.594452	-2.66271	-3.22658	-2.09884	-3.05564	-3.58276	-2.52851	-2.82622	-3.40636	-2.24608	-1.31305	-2.25952	1.31054	-1.11579	0.290235	0.815474	-1.12001	-1.94887	1.5536	-0.455001	0.658687	0.847656	-1.17236	-2.06026	1.49899	-0.627187	0.544388	0.90606
NR_038175	72495	8388	RIKEN cDNA 2610206C17 gene	2610206C17Rik	1	7	84689640	84779053	-3.30554	0.360242	-3.25458	-3.50939	-2.99976	-3.64724	-3.88545	-3.40903	-2.92939	-3.19156	-2.66722	-1.31281	-1.67776	-1.02724	-2.46739	0.0329313	0.48486	1.25283	-1.02522	1.60918	2.00242	0.0726767	0.554178	-1.64473	-2.12201	-1.2748	-4.34269	0.00141074	0.601346
NM_198865	75409	16740	SLIT and NTRK-like family, member 5	Slitrk5	1	14	111675097	111683141	-4.10049	0.577283	-3.84076	-4.49186	-3.18967	-4.23317	-4.84184	-3.62451	-4.19435	-4.86424	-3.52447	-1.31259	-2.45656	1.42584	-0.965044	0.356956	0.815474	-1.27774	-2.42224	1.48365	-0.852122	0.413803	0.697513	-1.02727	-1.96981	1.8666	-0.091909	0.928559	0.983889
NM_010595	16485	7721	potassium voltage-gated channel, shaker-related subfamily, member 1	Kcna1	-1	6	126640397	126646384	-2.36586	0.392609	-2.06875	-2.46625	-1.67126	-2.46113	-2.83273	-2.08954	-2.54387	-2.95283	-2.1349	-1.31256	-1.9244	1.11702	-1.58061	0.144603	0.724125	-1.39003	-2.05402	1.06306	-1.87547	0.0897608	0.554178	1.05902	-1.4051	1.57586	0.320851	0.754833	0.949108
NM_001039684	380718	13686	Meckel syndrome, type 1	Mks1	1	11	87853215	87863803	-2.0461	0.476035	-1.82519	-2.32288	-1.32751	-2.21715	-2.6824	-1.75189	-2.05319	-2.56523	-1.54114	-1.31217	-2.11863	1.23048	-1.26105	0.235509	0.808584	-1.17121	-1.90967	1.39217	-0.71881	0.488478	0.732827	-1.12036	-1.84279	1.46812	-0.507854	0.622411	0.923791
NM_001045516	216974	13595	protein interacting with cyclin A1	Proca1	1	11	78193392	78205763	-1.95617	0.610401	-1.78166	-2.47788	-1.08543	-2.17356	-2.82441	-1.52271	-1.85894	-2.57525	-1.14263	-1.31212	-2.56472	1.48967	-0.901324	0.388306	0.815474	-1.05503	-2.0907	1.87829	-0.174177	0.865152	0.942739	-1.24368	-2.49485	1.61296	-0.696609	0.501691	0.892981
NM_133223	170758	13979	Rac family small GTPase 3	Rac3	1	11	120721470	120723969	-1.88367	0.519514	-1.57238	-2.12712	-1.01763	-1.96359	-2.48219	-1.445	-2.09505	-2.6658	-1.52429	-1.3115	-2.23711	1.30062	-1.1292	0.284798	0.815474	-1.43661	-2.47747	1.20041	-1.47834	0.169669	0.554178	1.0954	-1.58974	1.90752	0.365282	0.722399	0.942198
NM_054044	78560	9953	adhesion G protein-coupled receptor A2	Adgra2	1	8	27085583	27123436	-1.24072	0.426791	-1.06728	-1.42061	-0.71395	-1.45842	-1.78873	-1.12812	-1.14204	-1.50557	-0.778514	-1.31143	-1.84272	1.07144	-1.77257	0.106265	0.663488	-1.05319	-1.4902	1.34349	-0.331999	0.746645	0.894475	-1.2452	-1.77286	1.14339	-1.38033	0.197131	0.795948
NM_008626	17534	13861	mannose receptor, C type 2	Mrc2	1	11	105292643	105351139	-0.506182	0.391994	-0.310214	-0.516477	-0.103951	-0.701259	-0.894081	-0.508437	-0.458304	-0.670519	-0.246088	-1.31134	-1.59936	-1.07519	-3.03567	0.012355	0.363695	-1.1081	-1.35699	1.10514	-1.12654	0.285871	0.59788	-1.18341	-1.45448	1.03856	-1.81576	0.0990251	0.763082
NR_027656	100041965	12420	NA	NA	NA	NA	NA	NA	1.11426	0.702312	1.59018	1.01956	2.16081	1.19934	0.665901	1.73278	0.531974	-0.055119	1.11907	-1.31116	-2.27098	1.321	-1.09673	0.298103	0.815474	-2.08234	-3.64751	-1.1888	-2.9098	0.0153452	0.554178	1.58817	-1.11403	2.80991	1.80288	0.101135	0.763082
NM_134110	246133	18278	potassium voltage-gated channel, Isk-related subfamily, gene 2	Kcne2	1	16	92292389	92298129	-3.11178	0.51737	-3.12645	-3.56412	-2.68879	-3.51701	-3.92615	-3.10786	-2.59059	-3.04088	-2.14029	-1.3109	-1.99775	1.16253	-1.42886	0.183093	0.756176	1.44981	-1.06025	2.22859	1.92112	0.0832264	0.554178	-1.90055	-2.94398	-1.22694	-3.263	0.00837063	0.637043
NM_153541	215627	5182	zinc finger and BTB domain containing 8b	Zbtb8b	-1	4	129425765	129440853	-3.66487	0.561808	-3.60496	-4.10811	-3.10182	-3.99533	-4.46569	-3.52497	-3.31169	-3.82936	-2.79403	-1.31073	-2.12744	1.23832	-1.24231	0.242063	0.815463	1.22542	-1.33774	2.00881	0.914584	0.381626	0.674565	-1.60619	-2.65635	1.02966	-2.09453	0.0622498	0.763082
NM_001081408	75986	4653	agmatine ureohydrolase (agmatinase)	Agmat	1	4	141746672	141759263	-3.3281	0.395802	-3.05254	-3.47318	-2.6319	-3.44276	-3.83599	-3.04953	-3.46035	-3.89313	-3.02757	-1.31059	-1.96481	1.1439	-1.48539	0.167826	0.741521	-1.32667	-2.00548	1.13945	-1.52121	0.158735	0.554178	1.01227	-1.50441	1.54156	0.0644786	0.949842	0.989041
NM_008564	17216	7579	minichromosome maintenance complex component 2	Mcm2	-1	6	88883474	88898780	0.193705	0.359688	0.338056	0.165081	0.511032	-0.0521564	-0.21386	0.109547	0.356681	0.178713	0.534648	-1.31059	-1.54803	-1.10956	-3.61215	0.00463989	0.267211	1.01299	-1.17001	1.20061	0.168944	0.869161	0.944423	-1.32762	-1.57829	-1.11675	-3.64349	0.0044031	0.601346
NM_001190950 | NM_020574 | NM_001190869 | NM_001190871 | NM_001190870	57442	8446	potassium voltage-gated channel, Isk-related subfamily, gene 3	Kcne3	1	7	100176502	100184869	0.17901	0.501866	0.289371	-0.114868	0.693609	-0.1008	-0.478697	0.277097	0.418412	0.00250731	0.834317	-1.31055	-1.93397	1.12602	-1.54549	0.152819	0.73067	1.09357	-1.36023	1.62669	0.500881	0.627139	0.826809	-1.43317	-2.14703	1.0453	-1.97997	0.0754573	0.763082
NR_045971 | NR_045972 | NR_045969 | NR_045970	330599	8431	NA	NA	NA	NA	NA	NA	-1.80202	0.375134	-1.63985	-2.03362	-1.24608	-2.02971	-2.39782	-1.66159	-1.67958	-2.08472	-1.27444	-1.31027	-1.91417	1.11497	-1.58529	0.143537	0.724008	-1.02792	-1.5134	1.4323	-0.158318	0.877312	0.947656	-1.27467	-1.88971	1.16305	-1.37067	0.200031	0.798961
NM_009196	20501	3443	solute carrier family 16 (monocarboxylic acid transporters), member 1	Slc16a1	1	3	104638668	104658462	-0.412881	0.291689	-0.195269	-0.453261	0.0627219	-0.585008	-0.826187	-0.343828	-0.415334	-0.680771	-0.149897	-1.31016	-1.6795	-1.02204	-2.41889	0.0357971	0.497452	-1.16479	-1.50076	1.10617	-1.33841	0.209976	0.559851	-1.1248	-1.45583	1.15068	-1.01382	0.33423	0.892981
NM_001146013 | NM_148931	104245	8297	solute carrier family 6 (neurotransmitter transporter, glycine), member 5	Slc6a5	1	7	49910146	49963856	-3.60295	0.278056	-3.33406	-3.58297	-3.08515	-3.72369	-3.95638	-3.49101	-3.7209	-3.97699	-3.46481	-1.31006	-1.66476	-1.03094	-2.50652	0.0307846	0.475539	-1.30753	-1.66971	-1.02391	-2.43861	0.0346035	0.554178	-1.00194	-1.28507	1.28011	-0.017288	0.986542	0.99791
NR_045808	52027	19248	NA	NA	NA	NA	NA	NA	-2.37457	0.395693	-2.17106	-2.57592	-1.7662	-2.56063	-2.93911	-2.18215	-2.3455	-2.76205	-1.92896	-1.31	-1.93433	1.12716	-1.54074	0.15396	0.732187	-1.12853	-1.67972	1.3189	-0.676061	0.514113	0.753719	-1.16081	-1.74009	1.29137	-0.819119	0.431534	0.892981
NM_133193	107527	84	interleukin 1 receptor-like 2	Il1rl2	1	1	40324610	40367562	-1.97834	0.46687	-1.78278	-2.27119	-1.29436	-2.17225	-2.62884	-1.71567	-1.93151	-2.43402	-1.429	-1.30992	-2.0962	1.22164	-1.27685	0.230095	0.802033	-1.10859	-1.7912	1.45747	-0.477805	0.642914	0.836526	-1.1816	-1.9256	1.37918	-0.759844	0.464633	0.892981
NM_053272	74754	4375	24-dehydrocholesterol reductase	Dhcr24	1	4	106561038	106589113	0.509571	0.418479	0.721014	0.431938	1.01009	0.33166	0.0614211	0.601899	0.520516	0.223097	0.817935	-1.30981	-1.73005	1.00843	-2.15666	0.0560385	0.555278	-1.14909	-1.52645	1.15604	-1.08828	0.301641	0.611079	-1.13986	-1.52189	1.17133	-1.00709	0.337298	0.892981
NM_177028	319888	19958	O-acyltransferase like	Oacyl	1	18	65698268	65751601	-4.22365	0.272898	-3.95798	-4.20296	-3.713	-4.34732	-4.57633	-4.1183	-4.33475	-4.5868	-4.0827	-1.30979	-1.65813	-1.03462	-2.5447	0.0288233	0.462876	-1.29843	-1.65171	-1.02071	-2.41315	0.0361524	0.554178	-1.00875	-1.28874	1.26649	-0.0790588	0.938523	0.986985
NM_153393	237759	13316	collagen, type XXIII, alpha 1	Col23a1	1	11	51289920	51583918	-2.3835	0.386147	-2.32493	-2.62669	-2.02316	-2.71411	-2.9962	-2.43201	-2.0288	-2.33927	-1.71833	-1.30965	-1.7511	1.02094	-2.06506	0.0654215	0.584342	1.22784	-1.09546	1.65152	1.53976	0.154196	0.554178	-1.60804	-2.17439	-1.1892	-3.50082	0.00559344	0.601346
NM_010140	13837	18565	Eph receptor A3	Epha3	-1	16	63543534	63864175	-1.64266	0.392832	-1.332	-1.69199	-0.97202	-1.72116	-2.05768	-1.38463	-1.8552	-2.22557	-1.48482	-1.30962	-1.85201	1.07982	-1.73095	0.113696	0.677524	-1.43713	-2.0468	-1.00906	-2.28045	0.0453875	0.554178	1.09736	-1.30609	1.5728	0.573989	0.578474	0.91768
NM_178406	100129	4721	G protein-coupled receptor 153	Gpr153	1	4	152274232	152285337	-0.62273	0.344275	-0.383298	-0.626488	-0.140109	-0.772129	-0.999472	-0.544787	-0.675413	-0.925621	-0.425206	-1.30933	-1.6547	-1.03605	-2.56015	0.0280652	0.460801	-1.22443	-1.55484	1.03709	-1.88474	0.0883958	0.554178	-1.06934	-1.3637	1.19259	-0.613061	0.553326	0.910628
NM_177243	320718	365	solute carrier family 26, member 9	Slc26a9	1	1	131744022	131771504	-3.74285	0.638983	-3.73899	-4.38648	-3.09151	-4.12765	-4.73295	-3.52236	-3.26572	-3.93189	-2.59954	-1.30918	-2.44168	1.4246	-0.961142	0.358821	0.815474	1.38826	-1.36071	2.62245	1.14691	0.277739	0.594076	-1.81748	-3.47249	1.05124	-2.05209	0.0668642	0.763082
NM_008482	16777	14850	laminin B1	Lamb1	1	12	31265234	31329644	0.942599	0.369827	1.1445	0.981866	1.30713	0.756373	0.604337	0.908409	0.973479	0.806152	1.14081	-1.30869	-1.53048	-1.11904	-3.8213	0.00327779	0.234513	-1.12585	-1.32089	1.04208	-1.64999	0.129513	0.554178	-1.1624	-1.36766	1.0122	-2.05784	0.0662209	0.763082
NM_001204129 | NM_019959 | NM_001204130	56745	13950	C1q and tumor necrosis factor related protein 1	C1qtnf1	1	11	118428203	118449963	0.0123369	0.422496	0.197484	-0.0854303	0.480399	-0.190475	-0.454954	0.0740038	0.0807047	-0.210375	0.371784	-1.30854	-1.71816	1.00343	-2.19573	0.0524401	0.546941	-1.08431	-1.4317	1.21771	-0.647671	0.531576	0.765912	-1.20679	-1.60136	1.09957	-1.47759	0.169867	0.766637
NM_008145	14714	16662	gonadotropin releasing hormone 1	Gnrh1	1	14	67745181	67749439	-2.25507	0.33808	-1.96619	-2.2808	-1.65158	-2.35414	-2.64825	-2.06003	-2.42013	-2.74382	-2.09644	-1.30853	-1.77138	1.03453	-1.97447	0.0761539	0.611924	-1.36977	-1.86582	-1.0056	-2.26393	0.0466865	0.554178	1.0468	-1.30845	1.43378	0.323318	0.753018	0.948102
NM_001003666	431706	16222	zinc finger protein 457	Zfp457	-1	13	67288138	67306485	-3.26064	0.666087	-3.00075	-3.73877	-2.26274	-3.3887	-4.07862	-2.69877	-3.36047	-4.11978	-2.60115	-1.30853	-2.66268	1.55509	-0.841689	0.419354	0.815474	-1.28317	-2.64936	1.60906	-0.764774	0.461819	0.721195	-1.01976	-2.13295	2.05109	-0.0589667	0.954124	0.989835
NR_027377	100045653	12345	NA	NA	NA	NA	NA	NA	-2.74647	0.634981	-2.54691	-3.28837	-1.80544	-2.93469	-3.62784	-2.24154	-2.71076	-3.47363	-1.9479	-1.30838	-2.67125	1.56044	-0.837425	0.421637	0.815474	-1.12028	-2.3209	1.84929	-0.346745	0.735865	0.888375	-1.16791	-2.45127	1.7971	-0.465553	0.651366	0.929521
NM_010388	15000	18927	histocompatibility 2, class II, locus Mb2	H2-DMb2	1	17	34143307	34151555	-0.971284	0.645217	-0.930579	-1.62226	-0.238894	-1.3182	-1.96481	-0.671586	-0.578345	-1.28999	0.133301	-1.30823	-2.54597	1.48759	-0.897317	0.39034	0.815474	1.27654	-1.54546	2.5184	0.799034	0.44257	0.711412	-1.67001	-3.3349	1.19577	-1.64888	0.129742	0.763082
NM_023623	71754	17794	cytochrome P450, family 2, subfamily d, polypeptide 40	Cyp2d40	-1	15	82759833	82764183	-3.09298	0.400105	-2.81763	-3.24429	-2.39098	-3.20481	-3.60366	-2.80596	-3.22853	-3.6675	-2.78956	-1.30783	-1.97207	1.15296	-1.45307	0.176416	0.749465	-1.32951	-2.02169	1.14375	-1.51112	0.161251	0.554178	1.01657	-1.50708	1.55745	0.085688	0.933381	0.985242
NM_206822	18307	13283	olfactory receptor 10	Olfr10	1	11	49304741	49320021	-2.86844	0.406168	-2.69052	-3.13437	-2.24667	-3.07763	-3.49256	-2.66271	-2.78486	-3.24152	-2.3282	-1.30777	-2.00489	1.17226	-1.39654	0.192344	0.762163	-1.06758	-1.65104	1.44863	-0.333508	0.745539	0.894127	-1.22499	-1.9093	1.27235	-1.01683	0.332863	0.892981
NM_153100	235636	12054	receptor transporter protein 3	Rtp3	-1	9	110984935	110990583	-1.85528	0.320958	-1.56508	-1.85984	-1.27031	-1.95214	-2.22771	-1.67658	-2.02439	-2.32767	-1.72112	-1.30773	-1.73681	1.01558	-2.1026	0.0614077	0.570728	-1.37489	-1.83664	-1.02923	-2.44498	0.0342265	0.554178	1.05135	-1.27719	1.41173	0.37783	0.71334	0.941699
NR_040421 | NR_040422	100038714	6940	NA	NA	NA	NA	NA	NA	-1.77515	0.395346	-1.48777	-1.89687	-1.07867	-1.87451	-2.25696	-1.49207	-1.93834	-2.35925	-1.51743	-1.30744	-1.93844	1.13399	-1.51372	0.160601	0.737847	-1.36658	-2.04253	1.0937	-1.72812	0.114217	0.554178	1.04523	-1.44026	1.57349	0.240492	0.814737	0.95199
NM_001085421	239364	17580	testis-specific protein, Y-encoded-like 5	Tspyl5	-1	15	33683875	33687884	-2.3866	0.331517	-2.23743	-2.56601	-1.90885	-2.62404	-2.93121	-2.31687	-2.23897	-2.57704	-1.90091	-1.30731	-1.79369	1.04951	-1.88397	0.0885087	0.63419	-1.00107	-1.38244	1.37949	-0.00735486	0.994274	0.997647	-1.30592	-1.81385	1.06358	-1.80652	0.100534	0.763082
NM_001166028	237890	14409	schlafen 14	Slfn14	-1	11	83275110	83286726	-4.25013	0.308817	-4.04183	-4.36432	-3.71933	-4.42823	-4.72971	-4.12675	-4.23581	-4.56761	-3.90401	-1.30713	-1.78296	1.04353	-1.91852	0.0835867	0.622458	-1.14392	-1.57029	1.20002	-0.943811	0.367193	0.661098	-1.14268	-1.57749	1.20815	-0.919764	0.379039	0.892981
NM_001252651 | NM_007782 | NR_045561	12986	4509	colony stimulating factor 3 receptor (granulocyte)	Csf3r	1	4	126024550	126044440	-1.87421	0.440847	-1.81248	-2.23488	-1.39008	-2.19886	-2.59373	-1.80398	-1.53013	-1.96472	-1.09554	-1.30711	-1.96291	1.14889	-1.46465	0.173295	0.745299	1.21618	-1.24512	1.84163	1.04884	0.318586	0.619501	-1.58967	-2.42512	-1.04203	-2.44049	0.0344915	0.760057
NR_045813	75379	6768	RIKEN cDNA 4930599N23 gene	4930599N23Rik	1	6	39118473	39148312	-2.59908	0.525627	-2.29099	-2.86184	-1.72013	-2.67702	-3.21068	-2.14337	-2.80976	-3.39708	-2.22243	-1.3068	-2.26392	1.3257	-1.08281	0.303947	0.815474	-1.43273	-2.51019	1.22286	-1.42592	0.183919	0.554178	1.09637	-1.61412	1.94022	0.358435	0.727362	0.942387
NM_001170641 | NM_001034060	435626	183	RUN and FYVE domain containing 4	Rufy4	1	1	74125541	74148223	-0.78004	0.362825	-0.513589	-0.882701	-0.144477	-0.899522	-1.24458	-0.554463	-0.89714	-1.2769	-0.517375	-1.30671	-1.86419	1.09178	-1.67418	0.12459	0.699421	-1.30455	-1.87471	1.10157	-1.63045	0.133613	0.554178	-1.00165	-1.44879	1.44401	-0.00995063	0.992254	0.998579
NM_178111	68728	2026	transformation related protein 53 inducible nuclear protein 2	Trp53inp2	1	2	155381059	155389850	2.37191	0.200909	2.61361	2.48245	2.74476	2.22772	2.10511	2.35032	2.31044	2.1755	2.44537	-1.30666	-1.4825	-1.15169	-4.71122	0.000794814	0.146233	-1.23385	-1.40352	-1.0847	-3.62705	0.00452566	0.476336	-1.05901	-1.20741	1.0766	-0.972231	0.353538	0.892981
NR_004052	668272	13059	NA	NA	NA	NA	NA	NA	-1.86792	0.290804	-1.62271	-1.89462	-1.3508	-2.00838	-2.26256	-1.75419	-1.93755	-2.21731	-1.6578	-1.30646	-1.69735	-1.00559	-2.27112	0.0461171	0.531085	-1.24388	-1.62473	1.05009	-1.81683	0.0988503	0.554178	-1.05032	-1.37847	1.24956	-0.401522	0.696361	0.940258
NM_033509	93840	1127	VANGL planar cell polarity 2	Vangl2	-1	1	172000960	172028444	-2.27812	0.404215	-2.11542	-2.54898	-1.68185	-2.50067	-2.90598	-2.09536	-2.16264	-2.60872	-1.71657	-1.30609	-1.98258	1.16221	-1.42279	0.184799	0.757814	-1.03328	-1.58193	1.48168	-0.170916	0.867649	0.943831	-1.26403	-1.94998	1.22045	-1.20185	0.256718	0.863074
NM_199033	381802	7088	tRNA splicing endonuclease subunit 2	Tsen2	1	6	115544664	115578628	0.0504341	0.277436	0.255957	0.035448	0.476467	-0.129169	-0.33531	0.0769709	0.0694152	-0.157458	0.296289	-1.30597	-1.61481	-1.0562	-2.79657	0.0186572	0.411693	-1.13803	-1.41329	1.09124	-1.32737	0.213471	0.561903	-1.14757	-1.43066	1.08637	-1.38826	0.194776	0.79233
NM_001013820	434674	20711	solute carrier family 22, member 28	Slc22a28	-1	19	8062209	8131982	-3.68813	0.3957	-3.41836	-3.84268	-2.99404	-3.80302	-4.19969	-3.40635	-3.81427	-4.25084	-3.37771	-1.30556	-1.96422	1.15238	-1.45158	0.176821	0.749669	-1.31578	-1.99623	1.15304	-1.46404	0.173458	0.554178	1.00783	-1.51661	1.54045	0.04087	0.968192	0.993558
NM_001037742 | NM_001114102 | NR_004860	68736	123	tRNA-yW synthesizing protein 5	Tyw5	-1	1	57388237	57407101	-0.0249551	0.212518	0.190828	0.0334995	0.348157	-0.193774	-0.340851	-0.0466972	-0.029715	-0.191584	0.132154	-1.3055	-1.51897	-1.12203	-3.91428	0.00281311	0.217653	-1.16517	-1.35991	1.00168	-2.19952	0.0521033	0.554178	-1.12044	-1.31131	1.04456	-1.60747	0.138584	0.763082
NM_134157	110935	6970	ATPase, H transporting, lysosomal V1 subunit B1	Atp6v1b1	1	6	83742990	83758855	-3.43894	0.424044	-3.27806	-3.74399	-2.81213	-3.66245	-4.09802	-3.22688	-3.32043	-3.79981	-2.84105	-1.30531	-2.0441	1.19971	-1.32098	0.215519	0.78611	-1.0298	-1.62755	1.5347	-0.142686	0.889332	0.952317	-1.26753	-2.01971	1.25711	-1.13156	0.28385	0.885866
NM_019874	56323	4196	DnaJ heat shock protein family (Hsp40) member B5	Dnajb5	1	4	42949814	42959425	-0.744532	0.265437	-0.556485	-0.808572	-0.304397	-0.94076	-1.17642	-0.705099	-0.687293	-0.946656	-0.42793	-1.3052	-1.66367	-1.02398	-2.44084	0.0344708	0.491086	-1.09491	-1.40257	1.16996	-0.814192	0.434224	0.708738	-1.19207	-1.53381	1.07936	-1.54996	0.151749	0.76516
NM_028066	109821	10554	coagulation factor XI	F11	-1	8	45241174	45262031	-3.69735	0.568485	-3.38712	-4.02046	-2.75378	-3.77109	-4.36315	-3.17902	-3.9154	-4.56702	-3.26379	-1.30493	-2.40083	1.4099	-0.970759	0.354236	0.815474	-1.44221	-2.68675	1.29172	-1.30881	0.219461	0.566288	1.1052	-1.70445	2.08194	0.351257	0.732579	0.943733
NM_146027	217140	13749	secernin 2	Scrn2	1	11	97029938	97033958	0.590142	0.207933	0.817796	0.685556	0.950036	0.43412	0.310497	0.557742	0.557516	0.42146	0.693572	-1.30466	-1.48178	-1.14872	-4.6457	0.000878943	0.153226	-1.19771	-1.36386	-1.0518	-3.08831	0.0112867	0.554178	-1.0893	-1.24329	1.0478	-1.43844	0.180426	0.774667
NM_201374	384619	9223	coiled-coil domain containing 155	Ccdc155	-1	7	45183624	45204892	-3.7831	0.26824	-3.52011	-3.75856	-3.28167	-3.90333	-4.12624	-3.68042	-3.8958	-4.14113	-3.65047	-1.30425	-1.64076	-1.03675	-2.5734	0.0274307	0.458906	-1.29746	-1.63991	-1.02652	-2.4722	0.0326597	0.554178	-1.00523	-1.27588	1.26264	-0.0486781	0.96212	0.991921
NM_172708	231134	5552	docking protein 7	Dok7	1	5	35056766	35087839	-3.50332	0.547323	-3.31852	-3.94502	-2.69202	-3.70162	-4.2873	-3.11595	-3.44025	-4.08483	-2.79567	-1.30414	-2.38365	1.4015	-0.979131	0.350279	0.815474	-1.08804	-2.01338	1.70074	-0.304869	0.766627	0.902509	-1.19862	-2.24253	1.56091	-0.643117	0.534409	0.905052
NM_026535	68054	15469	serine (or cysteine) peptidase inhibitor, clade A (alpha-1 antiproteinase, antitrypsin), member 12	Serpina12	-1	12	104028769	104044443	-4.29633	0.390116	-4.0307	-4.45006	-3.61133	-4.41379	-4.80583	-4.02175	-4.41512	-4.84659	-3.98365	-1.30414	-1.95275	1.14815	-1.46272	0.173811	0.746337	-1.30533	-1.97077	1.15662	-1.43832	0.180459	0.554178	1.00092	-1.51954	1.52233	0.00486552	0.996212	0.999116
NM_010210	14198	16783	fragile histidine triad gene	Fhit	-1	14	9550092	11162035	-1.22353	0.479607	-0.957942	-1.48678	-0.429104	-1.34091	-1.83529	-0.846536	-1.3424	-1.8865	-0.7983	-1.30402	-2.16957	1.27586	-1.15956	0.272783	0.815474	-1.30537	-2.19458	1.2879	-1.14069	0.280201	0.594739	1.00103	-1.69512	1.69862	0.00433496	0.996625	0.999192
NM_010332	13617	10649	endothelin receptor type A	Ednra	-1	8	77663031	77724464	-1.26729	0.374268	-1.05345	-1.34688	-0.760016	-1.4364	-1.71071	-1.16209	-1.26973	-1.57163	-0.96783	-1.30401	-1.72963	1.01716	-2.08975	0.0627541	0.574997	-1.16174	-1.54986	1.14836	-1.15654	0.27396	0.592701	-1.12247	-1.50521	1.19467	-0.875622	0.401485	0.892981
NM_001127346	75597	16344	NADH:ubiquinone oxidoreductase complex assembly factor 2	Ndufaf2	-1	13	108002715	108158623	0.292113	0.364399	0.592986	0.404556	0.781417	0.210807	0.0346548	0.386958	0.0928723	-0.100996	0.286741	-1.30331	-1.56251	-1.08711	-3.24762	0.00859307	0.328081	-1.41433	-1.70192	-1.17533	-4.16448	0.00187441	0.359688	1.08518	-1.11256	1.31017	0.964806	0.357069	0.892981
NM_001003951	67935	10714	carboxylesterase 5A	Ces5a	-1	8	93499064	93535830	-2.42217	0.578241	-2.3037	-2.61318	-1.99421	-2.68572	-2.97504	-2.3964	-2.21119	-2.52961	-1.89278	-1.30317	-1.75544	1.03368	-1.97651	0.0758949	0.611924	1.06622	-1.27112	1.44505	0.469	0.648983	0.840817	-1.38946	-1.8934	-1.01966	-2.3636	0.0393633	0.763082
NM_026279 | NR_033793	67621	4409	BEN domain containing 5	Bend5	1	4	111415006	111460298	-1.8471	0.476109	-1.62704	-2.16383	-1.09026	-2.009	-2.51081	-1.50719	-1.86479	-2.41707	-1.31251	-1.30311	-2.1847	1.28656	-1.13936	0.280732	0.815474	-1.17915	-1.99792	1.43694	-0.694962	0.50268	0.744903	-1.10512	-1.89021	1.54771	-0.414129	0.687397	0.937709
NM_009878	12581	11621	cyclin dependent kinase inhibitor 2D	Cdkn2d	-1	9	21288410	21291407	-1.04914	0.339527	-0.741102	-1.04862	-0.433584	-1.12297	-1.41045	-0.83549	-1.2649	-1.58129	-0.948508	-1.30303	-1.75193	1.03183	-1.98834	0.0744095	0.607355	-1.43774	-1.9448	-1.06288	-2.67261	0.0231119	0.554178	1.10338	-1.23258	1.5006	0.711475	0.492819	0.892981
NM_028913	74400	8200	zinc finger protein 819	Zfp819	1	7	43607169	43618285	-3.8697	0.272131	-3.60882	-3.85683	-3.36082	-3.99062	-4.22246	-3.75877	-3.97945	-4.23461	-3.72429	-1.30296	-1.65429	-1.02624	-2.465	0.0330668	0.485936	-1.29291	-1.64959	-1.01336	-2.34487	0.0406484	0.554178	-1.00777	-1.29139	1.27155	-0.0694158	0.946007	0.988682
NM_133746	72691	20914	calcium homeostasis modulator family member 2	Calhm2	-1	19	47105353	47138294	-1.28842	0.532247	-1.1446	-1.65066	-0.638527	-1.52637	-1.99946	-1.05327	-1.13481	-1.65548	-0.614134	-1.30294	-2.12077	1.24924	-1.20793	0.254469	0.815474	1.00681	-1.63289	1.65519	0.0303482	0.976378	0.990408	-1.31181	-2.17586	1.26441	-1.19272	0.260118	0.8658
NM_028128	72151	6452	replication factor C (activator 1) 5	Rfc5	-1	5	117378103	117389047	0.0313754	0.254011	0.157277	-0.0335907	0.348145	-0.224367	-0.402797	-0.0459367	0.225151	0.0287753	0.421528	-1.30283	-1.5656	-1.08415	-3.20165	0.00929483	0.335677	1.04817	-1.15079	1.26433	0.557977	0.588957	0.803385	-1.36558	-1.65273	-1.12832	-3.6305	0.00449968	0.601346
NM_011885	24030	9089	mitochondrial ribosomal protein S12	Mrps12	-1	7	28739641	28741820	1.69017	0.265051	1.90991	1.72923	2.09059	1.52878	1.35988	1.69768	1.67216	1.48627	1.85805	-1.30236	-1.54976	-1.09445	-3.37766	0.00688778	0.304234	-1.17915	-1.40816	1.01278	-2.06468	0.0654633	0.554178	-1.10449	-1.32319	1.08467	-1.22333	0.248851	0.857112
NM_008563	17215	674	minichromosome maintenance complex component 3	Mcm3	-1	1	20802968	20820312	-1.00329	0.430087	-0.971675	-1.34683	-0.596525	-1.35251	-1.70321	-1.0018	-0.598372	-0.984349	-0.212394	-1.30209	-1.86844	1.10203	-1.62547	0.134677	0.712566	1.29532	-1.11603	1.87251	1.56135	0.149059	0.554178	-1.68662	-2.4543	-1.15907	-3.09882	0.011085	0.651738
NM_175432	208213	5908	transmembrane protein 132C	Tmem132c	1	5	127241808	127565793	-3.0712	0.392601	-2.83981	-3.25169	-2.42793	-3.22063	-3.60567	-2.83558	-3.11579	-3.53956	-2.69202	-1.30208	-1.93566	1.14171	-1.48044	0.169119	0.741521	-1.21082	-1.81468	1.23777	-1.05136	0.317485	0.618895	-1.07537	-1.62337	1.40379	-0.392358	0.702908	0.941284
NM_207260	330998	11942	ankyrin repeat domain 34C	Ankrd34c	-1	9	89725245	89738475	-3.15772	0.618844	-3.0297	-3.66688	-2.39252	-3.40999	-4.00565	-2.81434	-2.9704	-3.62597	-2.31483	-1.30161	-2.4036	1.41874	-0.955669	0.36145	0.815474	1.04196	-1.79468	1.94845	0.146027	0.88676	0.951365	-1.35622	-2.56464	1.39432	-1.06351	0.312201	0.892981
NM_175470	229714	3971	G protein-coupled receptor 61	Gpr61	-1	3	108148321	108154882	-3.20909	0.708965	-2.94025	-3.76996	-2.11053	-3.32045	-4.0961	-2.5448	-3.33872	-4.19238	-2.48506	-1.30153	-2.89286	1.70774	-0.733729	0.479721	0.822922	-1.31811	-2.97805	1.71407	-0.75355	0.468241	0.725259	1.01274	-2.26363	2.32169	0.0339423	0.973582	0.994827
NM_173428	243369	6830	SCO-spondin	Sspo	1	6	48448229	48501250	-5.18664	0.479347	-5.04335	-5.53888	-4.54781	-5.42352	-5.88677	-4.96028	-5.03383	-5.54367	-4.524	-1.3015	-2.09705	1.238	-1.22845	0.247004	0.815474	1.00662	-1.61638	1.63785	0.0301345	0.976544	0.990491	-1.31011	-2.15028	1.25279	-1.21227	0.252877	0.860576
NM_029617	76464	1787	kinetochore scaffold 1	Knl1	1	2	119047119	119105501	-3.27856	0.685561	-3.40203	-3.94398	-2.86009	-3.78208	-4.28872	-3.27545	-2.52567	-3.08326	-1.96809	-1.30139	-2.19268	1.29467	-1.12289	0.287347	0.815474	1.83574	1.07796	3.12622	2.53729	0.0291941	0.554178	-2.38901	-4.10731	-1.38956	-3.57378	0.00494789	0.601346
NM_015732	12006	13881	axin 2	Axin2	1	11	108920349	108950783	-0.258725	0.267373	-0.1087	-0.349792	0.132392	-0.488741	-0.714122	-0.26336	-0.12123	-0.369279	0.12682	-1.30138	-1.64133	-1.03184	-2.52404	0.0298683	0.470285	-1.00872	-1.27829	1.25627	-0.0815455	0.936594	0.972887	-1.29013	-1.64182	-1.01377	-2.34985	0.0403027	0.763082
NM_029249	75317	12476	PARP1 binding protein	Parpbp	-1	10	88091432	88146941	-4.37083	0.964868	-4.29465	-5.2204	-3.36889	-4.67454	-5.53997	-3.80911	-4.06736	-5.01983	-3.11489	-1.30125	-3.17237	1.87355	-0.657074	0.525754	0.822922	1.17063	-2.12096	2.90651	0.385232	0.708016	0.874493	-1.52328	-3.84404	1.65664	-1.01105	0.33549	0.892981
NR_045739	319940	9998	sorbin and SH3 domain containing 2, opposite strand	Sorbs2os	-1	8	45723325	45819297	-0.767881	0.328935	-0.590789	-0.899863	-0.281716	-0.970653	-1.25959	-0.681719	-0.691507	-1.0095	-0.373513	-1.30122	-1.75212	1.03481	-1.96795	0.0769867	0.611924	-1.07231	-1.45271	1.2634	-0.511311	0.620073	0.822516	-1.21348	-1.6529	1.12249	-1.39226	0.193597	0.791391
NR_040690	622523	10553	predicted gene 6329	Gm6329	-1	8	45160494	45165219	-2.7673	0.301307	-2.56683	-2.87944	-2.25422	-2.94639	-3.23863	-2.65415	-2.74391	-3.06555	-2.42228	-1.30095	-1.75773	1.03856	-1.94414	0.0801026	0.618328	-1.1306	-1.53701	1.20243	-0.888832	0.394673	0.681728	-1.15067	-1.57291	1.18795	-0.998443	0.341275	0.892981
NM_018885	50916	15816	Iroquois homeobox 4	Irx4	1	13	73260479	73269608	-3.48001	0.562742	-3.28979	-3.88187	-2.69771	-3.66931	-4.22281	-3.11582	-3.4336	-4.04276	-2.82444	-1.30091	-2.30024	1.35919	-1.02637	0.328558	0.815474	-1.10482	-1.97646	1.61922	-0.38111	0.710979	0.875712	-1.17749	-2.12846	1.53516	-0.613695	0.552923	0.910628
NM_008968	19223	3008	prostaglandin I2 (prostacyclin) synthase	Ptgis	-1	2	167191805	167240604	-0.443192	0.66167	-0.358284	-0.736539	0.0199722	-0.737643	-1.09125	-0.384036	-0.160035	-0.549207	0.229137	-1.30076	-1.87212	1.10646	-1.60589	0.138933	0.71996	1.1473	-1.26385	1.66362	0.822369	0.429766	0.707506	-1.49237	-2.17839	-1.0224	-2.35396	0.0400196	0.763082
NM_001033425	332221	18774	zinc finger and SCAN domain containing 10	Zscan10	1	17	23600856	23611019	-3.73985	0.438852	-3.51964	-3.97564	-3.06365	-3.89888	-4.32516	-3.4726	-3.76128	-4.23043	-3.29212	-1.30065	-2.01742	1.19254	-1.33168	0.212101	0.78182	-1.18233	-1.85046	1.32373	-0.831474	0.424837	0.704274	-1.10007	-1.73555	1.43415	-0.465164	0.651635	0.929521
NM_028854	74286	11832	TBC1 domain family, member 21	Tbc1d21	-1	9	58359704	58370455	-2.33396	0.623125	-2.01411	-2.7004	-1.32781	-2.39303	-3.03461	-1.75146	-2.57998	-3.28609	-1.87388	-1.30037	-2.51758	1.48884	-0.884075	0.397117	0.815474	-1.48028	-2.90494	1.32571	-1.29375	0.22442	0.566797	1.13835	-1.7448	2.26101	0.419919	0.683296	0.936283
[truncated: 22,227 more rows]

## Sheet: Aging-DEGs
transcript	gene_id	island_id	entrezgene_description	mgi_symbol	strand	chromosome_name	start_position	end_position	Old.vs.Old.OSKM.FC.FC.log2Mean	Old.vs.Young.FC.FC.log2Mean	Old.vs.Old.OSKM.FC.FC	Old.vs.Old.OSKM.pv	Old.vs.Young.FC.FC	Old.vs.Young.pv
[truncated: 217 more rows]
