# Supplementary material for: Multi‐omic rejuvenation of naturally aged tissues by a single cycle of transient reprogramming
Source: Aging Cell. 2022 Mar 2;21(3):e13578. doi: 10.1111/acel.13578 (PMC8920440; doi:10.1111/acel.13578)
Supplement: Supplementary file 6 — Table S5 [file ACEL-21-e13578-s011.xlsx]

## Sheet: HALLMARKS
Old versus Young
Maxmean - Hallmarks
geneset	total_genes	overlap_genes	est	nes	pval	adj.pval
HALLMARK_FATTY_ACID_METABOLISM	173	168	-0.645	-2.682	0.004	0.225
HALLMARK_OXIDATIVE_PHOSPHORYLATION	205	196	-0.829	-2.855	0.01	0.262
HALLMARK_ADIPOGENESIS	199	193	-0.554	-2.288	0.023	0.287
HALLMARK_PEROXISOME	115	112	-0.639	-2.237	0.034	0.287
HALLMARK_HEDGEHOG_SIGNALING	35	35	0.618	2.149	0.02	0.287
HALLMARK_UV_RESPONSE_DN	155	145	0.476	2.099	0.031	0.287
HALLMARK_GLYCOLYSIS	202	200	-0.394	-1.817	0.05	0.361
HALLMARK_WNT_BETA_CATENIN_SIGNALING	43	42	0.287	1.516	0.147	0.84
HALLMARK_HEME_METABOLISM	193	187	0.167	1.382	0.181	0.84
HALLMARK_MYC_TARGETS_V1	209	194	-0.452	-1.38	0.175	0.84
HALLMARK_UV_RESPONSE_UP	166	162	-0.268	-1.214	0.237	0.84
HALLMARK_SPERMATOGENESIS	137	135	0.112	1.212	0.278	0.84
HALLMARK_MTORC1_SIGNALING	212	205	-0.443	-1.125	0.263	0.84
HALLMARK_MITOTIC_SPINDLE	199	198	0.295	1.047	0.323	0.84
HALLMARK_CHOLESTEROL_HOMEOSTASIS	80	79	-0.295	-1.023	0.306	0.84
HALLMARK_ESTROGEN_RESPONSE_EARLY	198	195	0.17	1.021	0.403	0.84
HALLMARK_E2F_TARGETS	202	196	-0.39	-0.986	0.33	0.84
HALLMARK_ANDROGEN_RESPONSE	118	114	0.221	0.97	0.402	0.84
HALLMARK_PROTEIN_SECRETION	97	95	-0.214	-0.968	0.305	0.84
HALLMARK_PANCREAS_BETA_CELLS	41	41	0.516	0.91	0.283	0.84
HALLMARK_BILE_ACID_METABOLISM	125	122	-0.339	-0.905	0.329	0.84
HALLMARK_XENOBIOTIC_METABOLISM	221	213	-0.33	-0.867	0.382	0.84
HALLMARK_EPITHELIAL_MESENCHYMAL_TRANSITION	205	203	-0.429	-0.847	0.394	0.84
HALLMARK_MYC_TARGETS_V2	60	58	-0.344	-0.839	0.377	0.84
HALLMARK_DNA_REPAIR	149	141	-0.157	-0.797	0.528	0.957
HALLMARK_ESTROGEN_RESPONSE_LATE	212	208	-0.133	-0.761	0.6	0.957
HALLMARK_ANGIOGENESIS	36	36	-0.293	-0.704	0.483	0.957
HALLMARK_APICAL_JUNCTION	205	204	0.175	0.63	0.546	0.957
HALLMARK_KRAS_SIGNALING_DN	208	200	-0.068	-0.616	0.577	0.957
HALLMARK_COAGULATION	144	141	-0.272	-0.594	0.58	0.957
HALLMARK_PI3K_AKT_MTOR_SIGNALING	106	105	-0.125	-0.569	0.586	0.957
HALLMARK_TGF_BETA_SIGNALING	55	54	0.134	0.448	0.612	0.957
HALLMARK_G2M_CHECKPOINT	204	193	-0.168	-0.474	0.633	0.959
HALLMARK_HYPOXIA	167	156	0.158	0.568	0.681	0.967
HALLMARK_MYOGENESIS	201	199	0.106	0.549	0.722	0.967
HALLMARK_P53_PATHWAY	197	191	0.109	0.522	0.832	0.967
HALLMARK_NOTCH_SIGNALING	32	31	0.15	0.51	0.723	0.967
HALLMARK_APOPTOSIS	155	153	-0.187	-0.506	0.714	0.967
HALLMARK_APICAL_SURFACE	45	43	0.113	0.419	0.815	0.967
HALLMARK_TNFA_SIGNALING_VIA_NFKB	156	153	0.174	0.415	0.79	0.967
HALLMARK_KRAS_SIGNALING_UP	216	212	0.122	0.334	0.845	0.967
HALLMARK_REACTIVE_OXIGEN_SPECIES_PATHWAY	50	48	-0.085	-0.255	0.896	0.967
HALLMARK_UNFOLDED_PROTEIN_RESPONSE	114	111	0.082	0.212	0.777	0.967
HALLMARK_IL2_STAT5_SIGNALING	206	203	0.051	0.152	0.928	0.967
HALLMARK_INFLAMMATORY_RESPONSE	202	200	0.057	0.125	0.948	0.967
HALLMARK_COMPLEMENT	217	215	0.05	0.125	0.928	0.967
HALLMARK_INTERFERON_GAMMA_RESPONSE	212	204	0.085	0.117	0.833	0.967
HALLMARK_ALLOGRAFT_REJECTION	206	202	0.035	0.06	0.921	0.967
HALLMARK_INTERFERON_ALPHA_RESPONSE	114	108	0.03	0.039	0.931	0.967
HALLMARK_IL6_JAK_STAT3_SIGNALING	93	90	-0.015	-0.027	0.978	0.978
Old OSKM versus Young
Maxmean - Hallmarks
geneset	total_genes	overlap_genes	est	nes	pval	adj.pval
HALLMARK_ALLOGRAFT_REJECTION	206	202	1.012	1.696	0.099	0.851
HALLMARK_MITOTIC_SPINDLE	199	198	0.512	1.666	0.091	0.851
HALLMARK_UV_RESPONSE_DN	155	145	0.405	1.578	0.106	0.851
HALLMARK_INFLAMMATORY_RESPONSE	202	200	0.721	1.529	0.12	0.851
HALLMARK_APICAL_SURFACE	45	43	0.455	1.524	0.096	0.851
HALLMARK_KRAS_SIGNALING_UP	216	212	0.538	1.473	0.143	0.851
HALLMARK_APICAL_JUNCTION	205	204	0.423	1.463	0.165	0.851
HALLMARK_INTERFERON_GAMMA_RESPONSE	212	204	1.028	1.408	0.176	0.851
HALLMARK_TNFA_SIGNALING_VIA_NFKB	156	153	0.597	1.37	0.154	0.851
HALLMARK_IL2_STAT5_SIGNALING	206	203	0.473	1.362	0.178	0.851
HALLMARK_INTERFERON_ALPHA_RESPONSE	114	108	1.002	1.279	0.217	0.851
HALLMARK_NOTCH_SIGNALING	32	31	0.36	1.248	0.219	0.851
HALLMARK_IL6_JAK_STAT3_SIGNALING	93	90	0.666	1.164	0.24	0.851
HALLMARK_COMPLEMENT	217	215	0.448	1.134	0.291	0.851
HALLMARK_HEDGEHOG_SIGNALING	35	35	0.322	1.063	0.309	0.851
HALLMARK_OXIDATIVE_PHOSPHORYLATION	205	196	-0.286	-1.051	0.304	0.851
HALLMARK_G2M_CHECKPOINT	204	193	0.398	1.046	0.296	0.851
HALLMARK_APOPTOSIS	155	153	0.383	0.989	0.34	0.851
HALLMARK_PANCREAS_BETA_CELLS	41	41	-0.52	-0.936	0.29	0.851
HALLMARK_WNT_BETA_CATENIN_SIGNALING	43	42	0.202	0.933	0.325	0.851
HALLMARK_HYPOXIA	167	156	0.255	0.902	0.413	0.898
HALLMARK_KRAS_SIGNALING_DN	208	200	0.094	0.88	0.411	0.898
HALLMARK_ANGIOGENESIS	36	36	0.405	0.872	0.38	0.898
HALLMARK_E2F_TARGETS	202	196	0.309	0.742	0.476	0.992
HALLMARK_ESTROGEN_RESPONSE_EARLY	198	195	0.145	0.858	0.553	0.998
HALLMARK_HEME_METABOLISM	193	187	0.082	0.709	0.537	0.998
HALLMARK_ESTROGEN_RESPONSE_LATE	212	208	0.107	0.633	0.701	0.998
HALLMARK_P53_PATHWAY	197	191	0.12	0.564	0.766	0.998
HALLMARK_PI3K_AKT_MTOR_SIGNALING	106	105	0.106	0.494	0.662	0.998
HALLMARK_UV_RESPONSE_UP	166	162	0.105	0.474	0.814	0.998
HALLMARK_EPITHELIAL_MESENCHYMAL_TRANSITION	205	203	0.255	0.473	0.587	0.998
HALLMARK_COAGULATION	144	141	0.178	0.414	0.676	0.998
HALLMARK_SPERMATOGENESIS	137	135	-0.033	-0.351	0.754	0.998
HALLMARK_UNFOLDED_PROTEIN_RESPONSE	114	111	-0.124	-0.324	0.663	0.998
HALLMARK_REACTIVE_OXIGEN_SPECIES_PATHWAY	50	48	0.094	0.289	0.875	0.998
HALLMARK_CHOLESTEROL_HOMEOSTASIS	80	79	0.061	0.197	0.871	0.998
HALLMARK_MYC_TARGETS_V2	60	58	0.076	0.196	0.825	0.998
HALLMARK_FATTY_ACID_METABOLISM	173	168	-0.041	-0.187	0.903	0.998
HALLMARK_ANDROGEN_RESPONSE	118	114	-0.039	-0.168	0.887	0.998
HALLMARK_MYOGENESIS	201	199	0.032	0.154	0.905	0.998
HALLMARK_GLYCOLYSIS	202	200	-0.027	-0.127	0.966	0.998
HALLMARK_PEROXISOME	115	112	-0.033	-0.119	0.922	0.998
HALLMARK_TGF_BETA_SIGNALING	55	54	0.027	0.09	0.882	0.998
HALLMARK_BILE_ACID_METABOLISM	125	122	-0.023	-0.063	0.958	0.998
HALLMARK_MTORC1_SIGNALING	212	205	0.021	0.055	0.956	0.998
HALLMARK_DNA_REPAIR	149	141	-0.009	-0.046	0.972	0.998
HALLMARK_XENOBIOTIC_METABOLISM	221	213	0.013	0.037	0.952	0.998
HALLMARK_PROTEIN_SECRETION	97	95	-0.006	-0.031	0.935	0.998
HALLMARK_MYC_TARGETS_V1	209	194	-0.01	-0.031	0.998	0.998
HALLMARK_ADIPOGENESIS	199	193	0.002	0.008	0.993	0.998
Old versus Old OSKM
Maxmean - Hallmarks
geneset	total_genes	overlap_genes	est	nes	pval	adj.pval
HALLMARK_PANCREAS_BETA_CELLS	41	41	1.605	3.019	0.009	0.237
HALLMARK_E2F_TARGETS	202	196	-1.048	-2.366	0.008	0.237
HALLMARK_DNA_REPAIR	149	141	-0.365	-1.872	0.025	0.291
HALLMARK_INTERFERON_ALPHA_RESPONSE	114	108	-1.445	-1.845	0.077	0.291
HALLMARK_APICAL_SURFACE	45	43	-0.549	-1.832	0.03	0.291
HALLMARK_G2M_CHECKPOINT	204	193	-0.692	-1.832	0.065	0.291
HALLMARK_PEROXISOME	115	112	-0.549	-1.809	0.069	0.291
HALLMARK_SPERMATOGENESIS	137	135	0.164	1.804	0.078	0.291
HALLMARK_INFLAMMATORY_RESPONSE	202	200	-0.795	-1.684	0.08	0.291
HALLMARK_IL6_JAK_STAT3_SIGNALING	93	90	-0.96	-1.682	0.092	0.291
HALLMARK_ESTROGEN_RESPONSE_LATE	212	208	-0.307	-1.678	0.034	0.291
HALLMARK_EPITHELIAL_MESENCHYMAL_TRANSITION	205	203	-0.903	-1.661	0.106	0.291
HALLMARK_INTERFERON_GAMMA_RESPONSE	212	204	-1.226	-1.659	0.104	0.291
HALLMARK_APOPTOSIS	155	153	-0.657	-1.652	0.076	0.291
HALLMARK_FATTY_ACID_METABOLISM	173	168	-0.418	-1.645	0.072	0.291
HALLMARK_NOTCH_SIGNALING	32	31	-0.45	-1.582	0.094	0.291
HALLMARK_ADIPOGENESIS	199	193	-0.415	-1.574	0.11	0.291
HALLMARK_UV_RESPONSE_UP	166	162	-0.355	-1.551	0.086	0.291
HALLMARK_GLYCOLYSIS	202	200	-0.355	-1.533	0.102	0.291
HALLMARK_ALLOGRAFT_REJECTION	206	202	-0.955	-1.594	0.121	0.304
HALLMARK_ESTROGEN_RESPONSE_EARLY	198	195	-0.227	-1.383	0.129	0.308
HALLMARK_IL2_STAT5_SIGNALING	206	203	-0.502	-1.436	0.149	0.317
HALLMARK_ANGIOGENESIS	36	36	-0.682	-1.429	0.159	0.317
HALLMARK_MTORC1_SIGNALING	212	205	-0.583	-1.414	0.171	0.317
HALLMARK_MYC_TARGETS_V1	209	194	-0.471	-1.408	0.167	0.317
HALLMARK_MITOTIC_SPINDLE	199	198	-0.404	-1.404	0.171	0.317
HALLMARK_REACTIVE_OXIGEN_SPECIES_PATHWAY	50	48	-0.481	-1.399	0.15	0.317
HALLMARK_COMPLEMENT	217	215	-0.539	-1.344	0.197	0.353
HALLMARK_OXIDATIVE_PHOSPHORYLATION	205	196	-0.358	-1.262	0.227	0.372
HALLMARK_APICAL_JUNCTION	205	204	-0.362	-1.257	0.238	0.372
HALLMARK_PROTEIN_SECRETION	97	95	-0.279	-1.237	0.234	0.372
HALLMARK_CHOLESTEROL_HOMEOSTASIS	80	79	-0.378	-1.185	0.228	0.372
HALLMARK_COAGULATION	144	141	-0.534	-1.14	0.269	0.405
HALLMARK_HEDGEHOG_SIGNALING	35	35	0.296	1.089	0.275	0.405
HALLMARK_TNFA_SIGNALING_VIA_NFKB	156	153	-0.471	-1.125	0.304	0.42
HALLMARK_KRAS_SIGNALING_UP	216	212	-0.411	-1.117	0.313	0.42
HALLMARK_HYPOXIA	167	156	-0.314	-1.09	0.319	0.42
HALLMARK_UV_RESPONSE_DN	155	145	-0.247	-1.034	0.314	0.42
HALLMARK_WNT_BETA_CATENIN_SIGNALING	43	42	-0.202	-1.014	0.331	0.425
HALLMARK_PI3K_AKT_MTOR_SIGNALING	106	105	-0.218	-0.968	0.362	0.453
HALLMARK_MYC_TARGETS_V2	60	58	-0.309	-0.788	0.427	0.521
HALLMARK_P53_PATHWAY	197	191	-0.176	-0.824	0.52	0.613
HALLMARK_KRAS_SIGNALING_DN	208	200	-0.081	-0.691	0.527	0.613
HALLMARK_XENOBIOTIC_METABOLISM	221	213	-0.217	-0.579	0.566	0.629
HALLMARK_BILE_ACID_METABOLISM	125	122	-0.211	-0.559	0.566	0.629
HALLMARK_MYOGENESIS	201	199	-0.132	-0.654	0.635	0.69
HALLMARK_ANDROGEN_RESPONSE	118	114	0.114	0.487	0.656	0.698
HALLMARK_TGF_BETA_SIGNALING	55	54	-0.088	-0.294	0.735	0.766
HALLMARK_HEME_METABOLISM	193	187	0.046	0.359	0.765	0.781
HALLMARK_UNFOLDED_PROTEIN_RESPONSE	114	111	-0.041	-0.11	0.894	0.894

## Sheet: GOCC
Old versus Young
Maxmean - GOCC
geneset	total_genes	overlap_genes	est	nes	pval	adj.pval
GO0048786 presynaptic active zone	16	16	2.227	4.589	0	0.04
GO0005583 fibrillar collagen	13	13	-2.23	-3.552	0	0.04
GO0030673 axolemma	14	13	1.134	3.488	0.001	0.04
GO0032279 asymmetric synapse	14	14	1.163	3.422	0.001	0.04
GO0035097 histone methyltransferase complex	67	63	0.665	3.35	0	0.04
GO0000315 organellar large ribosomal subunit	23	20	-1.075	-3.306	0.001	0.04
GO0005762 mitochondrial large ribosomal subunit	23	20	-1.075	-3.306	0.001	0.04
GO0034708 methyltransferase complex	68	64	0.646	3.291	0	0.04
GO0042734 presynaptic membrane	49	47	0.861	3.291	0.001	0.04
GO0000123 histone acetyltransferase complex	76	69	0.868	3.206	0.001	0.04
GO0043189 H4/H2A histone acetyltransferase complex	16	16	1.054	3.081	0.001	0.04
GO0033267 axon part	177	174	0.574	3.021	0	0.04
GO0044292 dendrite terminus	13	12	0.928	3	0.001	0.04
GO0008076 voltage-gated potassium channel complex	54	54	0.704	2.967	0.001	0.04
GO0034705 potassium channel complex	55	55	0.709	2.951	0.001	0.04
GO0016607 nuclear speck	75	72	0.744	2.882	0	0.04
GO0000313 organellar ribosome	55	50	-0.7	-2.815	0.001	0.04
GO0005761 mitochondrial ribosome	55	50	-0.7	-2.815	0.001	0.04
GO0044295 axonal growth cone	17	17	1.123	3.587	0.002	0.06
GO0035267 NuA4 histone acetyltransferase complex	15	15	1.14	3.195	0.002	0.06
GO0033268 node of Ranvier	14	13	0.789	2.584	0.003	0.08
GO0019012 virion	25	21	1.121	3.09	0.004	0.094
GO0031235 intrinsic to internal side of plasma membrane	12	11	0.824	2.966	0.004	0.094
GO0042470 melanosome	21	21	-0.522	-3.019	0.005	0.105
GO0048770 pigment granule	21	21	-0.522	-3.019	0.005	0.105
GO0031304 intrinsic to mitochondrial inner membrane	11	11	-1.369	-3.013	0.007	0.112
GO0031305 integral to mitochondrial inner membrane	11	11	-1.369	-3.013	0.007	0.112
GO0005743 mitochondrial inner membrane	350	336	-0.639	-2.649	0.007	0.112
GO0051233 spindle midzone	14	14	0.727	2.58	0.006	0.112
GO0030424 axon	341	330	0.419	2.552	0.006	0.112
GO0005581 collagen	89	89	-1.009	-2.52	0.007	0.112
GO0016604 nuclear body	195	191	0.464	2.363	0.007	0.112
GO0034703 cation channel complex	114	112	0.588	2.567	0.009	0.138
GO0030665 clathrin-coated vesicle membrane	54	54	0.588	2.49	0.01	0.144
GO0005667 transcription factor complex	335	332	0.235	2.373	0.01	0.144
GO0031519 PcG protein complex	40	40	0.573	2.494	0.011	0.149
GO0005759 mitochondrial matrix	160	150	-0.508	-2.483	0.011	0.149
GO0043679 axon terminus	94	93	0.499	2.673	0.014	0.173
GO0005665 DNA-directed RNA polymerase II, core complex	13	13	-0.938	-2.671	0.014	0.173
GO0019866 organelle inner membrane	368	354	-0.576	-2.488	0.015	0.173
GO0016605 PML body	63	63	0.449	2.173	0.014	0.173
GO0030427 site of polarized growth	111	105	0.31	2.004	0.015	0.173
GO0030426 growth cone	108	102	0.336	1.953	0.015	0.173
GO0000314 organellar small ribosomal subunit	18	17	-0.783	-2.599	0.017	0.178
GO0005763 mitochondrial small ribosomal subunit	18	17	-0.783	-2.599	0.017	0.178
GO0044304 main axon	54	52	0.479	2.552	0.017	0.178
GO0005905 coated pit	52	52	0.409	2.013	0.016	0.178
GO0005753 mitochondrial proton-transporting ATP synthase complex	17	14	-1.039	-2.655	0.02	0.178
GO0044306 neuron projection terminus	103	101	0.513	2.527	0.02	0.178
GO0044455 mitochondrial membrane part	126	123	-0.66	-2.419	0.02	0.178
GO0031966 mitochondrial membrane	470	453	-0.463	-2.377	0.018	0.178
GO0005740 mitochondrial envelope	493	475	-0.46	-2.311	0.02	0.178
GO0005891 voltage-gated calcium channel complex	28	28	0.806	2.257	0.02	0.178
GO0030425 dendrite	389	378	0.315	2.245	0.019	0.178
GO0034702 ion channel complex	216	214	0.36	2.219	0.019	0.178
GO0043195 terminal bouton	52	52	0.434	2.4	0.022	0.192
GO0034399 nuclear periphery	79	78	0.434	2.006	0.024	0.206
GO0032420 stereocilium	20	19	0.661	2.262	0.025	0.21
GO0045259 proton-transporting ATP synthase complex	20	15	-1.028	-2.519	0.026	0.215
GO0045211 postsynaptic membrane	199	196	0.406	2.211	0.028	0.217
GO0002080 acrosomal membrane	17	16	-0.661	-2.176	0.028	0.217
GO0014069 postsynaptic density	118	113	0.382	2.07	0.028	0.217
GO0031256 leading edge membrane	86	83	0.323	1.66	0.028	0.217
GO0030125 clathrin vesicle coat	16	16	0.727	2.299	0.032	0.243
GO0030672 synaptic vesicle membrane	32	32	0.706	2.074	0.033	0.247
GO0032589 neuron projection membrane	40	39	0.459	2.072	0.034	0.25
GO0005922 connexon complex	20	20	-0.576	-2.114	0.037	0.268
GO0016363 nuclear matrix	62	62	0.425	1.881	0.038	0.271
GO0070469 respiratory chain	66	57	-1.01	-2.265	0.039	0.274
GO0005849 mRNA cleavage factor complex	13	13	0.792	2.153	0.041	0.276
GO0001917 photoreceptor inner segment	27	27	0.534	2.067	0.04	0.276
GO0072372 primary cilium	114	113	0.233	2.028	0.041	0.276
GO0097060 synaptic membrane	233	227	0.41	2.092	0.042	0.279
GO0042555 MCM complex	11	11	-1.686	-2.379	0.043	0.281
GO0005637 nuclear inner membrane	18	18	0.765	2.053	0.046	0.297
GO0000932 cytoplasmic mRNA processing body	43	40	0.477	1.912	0.049	0.312
GO0005746 mitochondrial respiratory chain	51	51	-0.979	-2.103	0.052	0.326
GO0043025 neuronal cell body	422	413	0.288	1.928	0.053	0.328
GO0005776 autophagic vacuole	31	31	-0.432	-2.022	0.055	0.33
GO0005839 proteasome core complex	19	19	-1.162	-1.978	0.055	0.33
GO0005758 mitochondrial intermembrane space	37	36	-0.677	-1.919	0.056	0.33
GO0030014 CCR4-NOT complex	13	12	0.678	1.916	0.056	0.33
GO0016528 sarcoplasm	61	60	0.37	1.931	0.057	0.332
GO0044456 synapse part	408	400	0.333	1.854	0.058	0.333
GO0000421 autophagic vacuole membrane	11	11	-0.542	-2.053	0.059	0.335
GO0032592 integral to mitochondrial membrane	33	33	-0.469	-2.004	0.06	0.337
GO0031513 nonmotile primary cilium	91	90	0.282	1.915	0.063	0.342
GO0016469 proton-transporting two-sector ATPase complex	43	38	-0.555	-1.894	0.063	0.342
GO0044297 cell body	475	465	0.245	1.745	0.062	0.342
GO0005747 mitochondrial respiratory chain complex I	36	36	-0.999	-1.969	0.068	0.349
GO0030964 NADH dehydrogenase complex	36	36	-0.999	-1.969	0.068	0.349
GO0045271 respiratory chain complex I	36	36	-0.999	-1.969	0.068	0.349
GO0034706 sodium channel complex	15	14	0.571	1.892	0.071	0.349
GO0033177 proton-transporting two-sector ATPase complex, proton-transporting domain	21	18	-0.764	-1.867	0.071	0.349
GO0030894 replisome	19	18	-0.761	-1.859	0.071	0.349
GO0097223 sperm part	105	103	-0.2	-1.832	0.067	0.349
GO0030662 coated vesicle membrane	74	73	0.331	1.763	0.071	0.349
GO0000790 nuclear chromatin	161	158	0.341	1.63	0.069	0.349
GO0031526 brush border membrane	47	47	-0.288	-1.772	0.074	0.36
GO0044420 extracellular matrix part	191	187	-0.606	-1.84	0.081	0.365
GO0016529 sarcoplasmic reticulum	53	52	0.366	1.812	0.08	0.365
GO0005778 peroxisomal membrane	47	47	-0.374	-1.774	0.081	0.365
GO0031903 microbody membrane	47	47	-0.374	-1.774	0.081	0.365
GO0035102 PRC1 complex	11	11	0.858	1.882	0.088	0.38
GO0060053 neurofilament cytoskeleton	11	11	0.809	1.802	0.094	0.39
Old OSKM versus Young
Maxmean - GOCC
geneset	total_genes	overlap_genes	est	nes	pval	adj.pval
GO0035267 NuA4 histone acetyltransferase complex	15	15	1.592	3.831	0	0.048
GO0043189 H4/H2A histone acetyltransferase complex	16	16	1.458	3.776	0	0.048
GO0051233 spindle midzone	14	14	1.113	3.381	0	0.048
GO0001518 voltage-gated sodium channel complex	12	11	1.023	3.316	0	0.048
GO0032588 trans-Golgi network membrane	12	12	0.83	3.251	0	0.048
GO0019012 virion	25	21	1.164	3.056	0.001	0.12
GO0044304 main axon	54	52	0.495	2.878	0.002	0.15
GO0005876 spindle microtubule	40	40	0.924	2.53	0.002	0.15
GO0044295 axonal growth cone	17	17	0.922	2.971	0.008	0.393
GO0034706 sodium channel complex	15	14	0.765	2.625	0.009	0.393
GO0000315 organellar large ribosomal subunit	23	20	-0.729	-2.515	0.011	0.393
GO0005762 mitochondrial large ribosomal subunit	23	20	-0.729	-2.515	0.011	0.393
GO0033267 axon part	177	174	0.45	2.436	0.011	0.393
GO0005905 coated pit	52	52	0.462	2.173	0.007	0.393
GO0031430 M band	14	14	0.748	2.597	0.015	0.464
GO0031235 intrinsic to internal side of plasma membrane	12	11	0.776	2.453	0.015	0.464
GO0000123 histone acetyltransferase complex	76	69	0.58	2.333	0.017	0.493
GO0005922 connexon complex	20	20	-0.592	-2.382	0.019	0.519
GO0042470 melanosome	21	21	-0.436	-2.376	0.023	0.536
GO0048770 pigment granule	21	21	-0.436	-2.376	0.023	0.536
GO0030424 axon	341	330	0.336	1.997	0.022	0.536
GO0032279 asymmetric synapse	14	14	0.737	2.334	0.027	0.549
GO0044292 dendrite terminus	13	12	0.654	2.272	0.025	0.549
GO0043195 terminal bouton	52	52	0.391	2.217	0.027	0.549
GO0000940 condensed chromosome outer kinetochore	11	11	1.524	2.181	0.036	0.561
GO0000307 cyclin-dependent protein kinase holoenzyme complex	18	18	0.649	2.167	0.034	0.561
GO0016607 nuclear speck	75	72	0.57	2.083	0.03	0.561
GO0000313 organellar ribosome	55	50	-0.484	-2.048	0.037	0.561
GO0005761 mitochondrial ribosome	55	50	-0.484	-2.048	0.037	0.561
GO0043204 perikaryon	66	66	0.288	2.041	0.036	0.561
GO0005881 cytoplasmic microtubule	45	43	0.51	1.988	0.034	0.561
GO0032838 cell projection cytoplasm	46	45	0.512	1.832	0.037	0.561
GO0005819 spindle	169	165	0.427	1.829	0.042	0.617
GO0043596 nuclear replication fork	25	24	0.679	1.902	0.047	0.65
GO0044297 cell body	475	465	0.232	1.68	0.047	0.65
GO0031304 intrinsic to mitochondrial inner membrane	11	11	-0.948	-2.006	0.053	0.657
GO0031305 integral to mitochondrial inner membrane	11	11	-0.948	-2.006	0.053	0.657
GO0005637 nuclear inner membrane	18	18	0.605	1.925	0.052	0.657
GO0000785 chromatin	297	283	0.331	1.73	0.051	0.657
GO0042101 T cell receptor complex	11	11	1.913	2.081	0.059	0.658
GO0001772 immunological synapse	23	22	1.35	1.99	0.058	0.658
GO0046658 anchored to plasma membrane	34	31	0.603	1.87	0.056	0.658
GO0033268 node of Ranvier	14	13	0.517	1.83	0.057	0.658
GO0043025 neuronal cell body	422	413	0.244	1.712	0.06	0.658
GO0048786 presynaptic active zone	16	16	0.854	1.917	0.064	0.686
GO0000242 pericentriolar material	14	14	0.826	2.005	0.071	0.694
GO0000786 nucleosome	54	45	0.573	1.907	0.069	0.694
GO0016605 PML body	63	63	0.451	1.889	0.068	0.694
GO0008076 voltage-gated potassium channel complex	54	54	0.349	1.752	0.071	0.694
GO0034399 nuclear periphery	79	78	0.399	1.683	0.072	0.694
GO0032993 protein-DNA complex	97	86	0.431	1.785	0.074	0.699
GO0045095 keratin filament	38	36	-0.421	-1.864	0.078	0.718
GO0009897 external side of plasma membrane	265	244	0.847	1.812	0.079	0.718
GO0045335 phagocytic vesicle	36	36	1.02	1.919	0.081	0.723
GO0016604 nuclear body	195	191	0.345	1.629	0.084	0.736
GO0030673 axolemma	14	13	0.523	1.724	0.094	0.747
GO0000777 condensed chromosome kinetochore	24	23	0.904	1.718	0.087	0.747
GO0008305 integrin complex	29	29	0.934	1.685	0.102	0.747
GO0030666 endocytic vesicle membrane	14	14	0.7	1.676	0.104	0.747
GO0034705 potassium channel complex	55	55	0.333	1.674	0.095	0.747
GO0005884 actin filament	64	64	0.637	1.671	0.095	0.747
GO0016529 sarcoplasmic reticulum	53	52	0.326	1.661	0.1	0.747
GO0000779 condensed chromosome, centromeric region	31	26	0.807	1.659	0.1	0.747
GO0043235 receptor complex	177	174	0.451	1.639	0.098	0.747
GO0043679 axon terminus	94	93	0.305	1.62	0.104	0.747
GO0048471 perinuclear region of cytoplasm	426	418	0.274	1.498	0.091	0.747
GO0005815 microtubule organizing center	409	393	0.223	1.42	0.101	0.747
GO0042611 MHC protein complex	23	20	1.554	1.653	0.118	0.79
GO0032839 dendrite cytoplasm	18	17	0.658	1.611	0.119	0.79
GO0031672 A band	25	25	0.396	1.61	0.114	0.79
GO0044447 axoneme part	28	27	0.272	1.567	0.122	0.79
GO0030139 endocytic vesicle	87	86	0.574	1.56	0.144	0.79
GO0035085 cilium axoneme	24	24	0.438	1.532	0.118	0.79
GO0097014 cilium cytoplasm	24	24	0.438	1.532	0.118	0.79
GO0045121 membrane raft	237	232	0.401	1.529	0.138	0.79
GO0072686 mitotic spindle	27	26	0.686	1.49	0.134	0.79
GO0005779 integral to peroxisomal membrane	14	14	-0.362	-1.483	0.128	0.79
GO0000145 exocyst	12	12	0.638	1.482	0.139	0.79
GO0005938 cell cortex	182	176	0.323	1.471	0.135	0.79
GO0043601 nuclear replisome	17	16	0.556	1.466	0.125	0.79
GO0005657 replication fork	45	44	0.54	1.459	0.138	0.79
GO0005743 mitochondrial inner membrane	350	336	-0.326	-1.457	0.144	0.79
GO0005790 smooth endoplasmic reticulum	12	12	-0.537	-1.456	0.143	0.79
GO0008287 protein serine/threonine phosphatase complex	36	33	0.334	1.452	0.159	0.79
GO0030425 dendrite	389	378	0.194	1.441	0.126	0.79
GO0034703 cation channel complex	114	112	0.28	1.439	0.139	0.79
GO0000323 lytic vacuole	290	276	0.308	1.438	0.172	0.79
GO0005764 lysosome	290	276	0.308	1.438	0.172	0.79
GO0005771 multivesicular body	27	25	0.476	1.432	0.158	0.79
GO0000159 protein phosphatase type 2A complex	16	15	0.509	1.431	0.158	0.79
GO0005652 nuclear lamina	11	11	0.697	1.425	0.163	0.79
GO0005882 intermediate filament	159	143	-0.354	-1.425	0.155	0.79
GO0034702 ion channel complex	216	214	0.207	1.421	0.143	0.79
GO0016363 nuclear matrix	62	62	0.343	1.404	0.16	0.79
GO0035097 histone methyltransferase complex	67	63	0.277	1.403	0.163	0.79
GO0071013 catalytic step 2 spliceosome	79	77	0.434	1.374	0.162	0.79
GO0005773 vacuole	349	335	0.251	1.373	0.177	0.79
GO0042588 zymogen granule	18	17	0.423	1.372	0.184	0.79
GO0034708 methyltransferase complex	68	64	0.264	1.368	0.175	0.79
GO0000790 nuclear chromatin	161	158	0.277	1.363	0.148	0.79
Old versus Old OSKM
Maxmean - GOCC
geneset	total_genes	overlap_genes	est	nes	pval	adj.pval
GO0042555 MCM complex	11	11	-3.223	-3.951	0	0.048
GO0043596 nuclear replication fork	25	24	-1.417	-3.218	0	0.048
GO0030894 replisome	19	18	-1.454	-3.194	0	0.048
GO0005657 replication fork	45	44	-1.371	-3.156	0	0.048
GO0043601 nuclear replisome	17	16	-1.388	-2.997	0	0.048
GO0032588 trans-Golgi network membrane	12	12	-1.041	-3.395	0.002	0.199
GO0042588 zymogen granule	18	17	-1.055	-2.801	0.003	0.239
GO0030673 axolemma	14	13	0.906	2.891	0.004	0.269
GO0035102 PRC1 complex	11	11	1.234	2.665	0.008	0.452
GO0072372 primary cilium	114	113	0.291	2.415	0.009	0.455
GO0034705 potassium channel complex	55	55	0.556	2.693	0.011	0.501
GO0048786 presynaptic active zone	16	16	1.318	2.716	0.023	0.518
GO0008076 voltage-gated potassium channel complex	54	54	0.524	2.586	0.013	0.518
GO0000800 lateral element	13	13	-1.111	-2.424	0.024	0.518
GO0000795 synaptonemal complex	32	29	-0.659	-2.413	0.014	0.518
GO0001750 photoreceptor outer segment	46	45	0.468	2.403	0.024	0.518
GO0045120 pronucleus	20	20	-0.526	-2.366	0.028	0.518
GO0005581 collagen	89	89	-1.112	-2.348	0.025	0.518
GO0031513 nonmotile primary cilium	91	90	0.368	2.318	0.018	0.518
GO0042589 zymogen granule membrane	12	11	-0.9	-2.27	0.023	0.518
GO0030496 midbody	87	85	-0.563	-2.233	0.019	0.518
GO0005583 fibrillar collagen	13	13	-1.745	-2.192	0.048	0.518
GO0032993 protein-DNA complex	97	86	-0.528	-2.181	0.027	0.518
GO0030667 secretory granule membrane	54	52	-0.478	-2.172	0.019	0.518
GO0072686 mitotic spindle	27	26	-0.98	-2.138	0.029	0.518
GO0005839 proteasome core complex	19	19	-1.437	-2.122	0.041	0.518
GO0032391 photoreceptor connecting cilium	24	24	0.519	2.114	0.034	0.518
GO0042734 presynaptic membrane	49	47	0.559	2.104	0.055	0.518
GO0001673 male germ cell nucleus	20	20	-0.747	-2.101	0.028	0.518
GO0010369 chromocenter	11	11	-0.772	-2.091	0.026	0.518
GO0000307 cyclin-dependent protein kinase holoenzyme complex	18	18	-0.697	-2.081	0.05	0.518
GO0030672 synaptic vesicle membrane	32	32	0.726	2.079	0.04	0.518
GO0042575 DNA polymerase complex	12	11	-0.829	-2.056	0.03	0.518
GO0005771 multivesicular body	27	25	-0.694	-2.054	0.037	0.518
GO0005665 DNA-directed RNA polymerase II, core complex	13	13	-0.844	-2.045	0.041	0.518
GO0043073 germ cell nucleus	24	24	-0.683	-2.044	0.034	0.518
GO0045259 proton-transporting ATP synthase complex	20	15	-0.868	-2.018	0.051	0.518
GO0000793 condensed chromosome	123	113	-0.664	-2.011	0.033	0.518
GO0044433 cytoplasmic vesicle part	162	159	-0.251	-2.005	0.028	0.518
GO0005881 cytoplasmic microtubule	45	43	-0.544	-2.005	0.042	0.518
GO0000777 condensed chromosome kinetochore	24	23	-1.093	-2.002	0.04	0.518
GO0005876 spindle microtubule	40	40	-0.711	-1.987	0.043	0.518
GO0005753 mitochondrial proton-transporting ATP synthase complex	17	14	-0.805	-1.978	0.059	0.518
GO0001917 photoreceptor inner segment	27	27	0.519	1.973	0.056	0.518
GO0000779 condensed chromosome, centromeric region	31	26	-0.977	-1.944	0.042	0.518
GO0070062 extracellular vesicular exosome	67	67	-1.207	-1.938	0.067	0.518
GO0044304 main axon	54	52	0.29	1.929	0.064	0.518
GO0000940 condensed chromosome outer kinetochore	11	11	-1.355	-1.928	0.066	0.518
GO0043230 extracellular organelle	79	79	-1.215	-1.926	0.07	0.518
GO0065010 extracellular membrane-bounded organelle	79	79	-1.215	-1.926	0.07	0.518
GO0031526 brush border membrane	47	47	-0.332	-1.886	0.067	0.518
GO0005578 proteinaceous extracellular matrix	345	339	-0.657	-1.878	0.082	0.518
GO0044420 extracellular matrix part	191	187	-0.714	-1.876	0.079	0.518
GO0031012 extracellular matrix	410	402	-0.677	-1.854	0.081	0.518
GO0055037 recycling endosome	69	66	-0.423	-1.842	0.065	0.518
GO0032589 neuron projection membrane	40	39	0.358	1.837	0.062	0.518
GO0030659 cytoplasmic vesicle membrane	155	152	-0.249	-1.833	0.035	0.518
GO0034703 cation channel complex	114	112	0.36	1.83	0.074	0.518
GO0045335 phagocytic vesicle	36	36	-0.96	-1.827	0.079	0.518
GO0070461 SAGA-type complex	26	23	0.566	1.818	0.069	0.518
GO0005652 nuclear lamina	11	11	-0.856	-1.811	0.079	0.518
GO0030666 endocytic vesicle membrane	14	14	-0.708	-1.804	0.081	0.518
GO0005791 rough endoplasmic reticulum	57	57	-0.5	-1.793	0.054	0.518
GO0030141 secretory granule	252	247	-0.165	-1.792	0.078	0.518
GO0005819 spindle	169	165	-0.398	-1.791	0.059	0.518
GO0008023 transcription elongation factor complex	34	30	-0.579	-1.786	0.072	0.518
GO0031519 PcG protein complex	40	40	0.386	1.785	0.079	0.518
GO0016605 PML body	63	63	-0.34	-1.78	0.06	0.518
GO0033276 transcription factor TFTC complex	14	13	0.657	1.727	0.076	0.518
GO0005770 late endosome	121	117	-0.367	-1.708	0.064	0.518
GO0010008 endosome membrane	102	102	-0.337	-1.702	0.079	0.518
GO0044440 endosomal part	102	102	-0.337	-1.702	0.079	0.518
GO0005689 U12-type spliceosomal complex	24	23	-0.531	-1.689	0.071	0.518
GO0044454 nuclear chromosome part	262	250	-0.298	-1.664	0.056	0.518
GO0005778 peroxisomal membrane	47	47	-0.381	-1.66	0.086	0.518
GO0031903 microbody membrane	47	47	-0.381	-1.66	0.086	0.518
GO0000228 nuclear chromosome	295	282	-0.321	-1.634	0.071	0.518
GO0000775 chromosome, centromeric region	141	132	-0.547	-1.626	0.085	0.518
GO0012506 vesicle membrane	178	175	-0.223	-1.541	0.083	0.518
GO0005815 microtubule organizing center	409	393	-0.233	-1.522	0.075	0.518
GO0005903 brush border	69	69	-0.304	-1.612	0.09	0.535
GO0044292 dendrite terminus	13	12	0.572	1.681	0.092	0.54
GO0000502 proteasome complex	64	62	-0.889	-1.707	0.096	0.544
GO0019898 extrinsic to membrane	139	130	-0.345	-1.616	0.096	0.544
GO0005813 centrosome	374	358	-0.233	-1.471	0.094	0.544
GO0043218 compact myelin	15	15	-0.602	-1.738	0.098	0.548
GO0019897 extrinsic to plasma membrane	92	90	-0.43	-1.678	0.103	0.562
GO0016469 proton-transporting two-sector ATPase complex	43	38	-0.468	-1.591	0.104	0.562
GO0005905 coated pit	52	52	-0.334	-1.547	0.103	0.562
GO0002080 acrosomal membrane	17	16	-0.512	-1.683	0.107	0.57
GO0031528 microvillus membrane	12	12	-0.497	-1.625	0.11	0.57
GO0030665 clathrin-coated vesicle membrane	54	54	0.376	1.593	0.114	0.57
GO0000776 kinetochore	101	94	-0.616	-1.588	0.113	0.57
GO0055038 recycling endosome membrane	25	25	-0.639	-1.57	0.115	0.57
GO0030532 small nuclear ribonucleoprotein complex	30	29	-0.448	-1.562	0.112	0.57
GO0030173 integral to Golgi membrane	33	33	0.418	1.52	0.115	0.57
GO0031228 intrinsic to Golgi membrane	33	33	0.418	1.52	0.115	0.57
GO0030914 STAGA complex	13	12	0.681	1.57	0.118	0.579
GO0042611 MHC protein complex	23	20	-1.57	-1.644	0.125	0.594
GO0045121 membrane raft	237	232	-0.414	-1.574	0.128	0.594
GO0000794 condensed nuclear chromosome	75	67	-0.521	-1.547	0.127	0.594
GO0031901 early endosome membrane	20	20	-0.31	-1.53	0.129	0.594
GO0000922 spindle pole	73	72	-0.375	-1.529	0.137	0.604

## Sheet: GOSLIM 
Old versus Young
Maxmean - GOSLIM
geneset	total_genes	overlap_genes	est	nes	pval	adj.pval
GO0007009 plasma membrane organization	131	129	0.373	2.229	0.001	0.105
GO0008134 transcription factor binding	443	441	0.346	2.444	0.005	0.192
GO0000988 protein binding transcription factor activity	384	374	0.349	2.234	0.015	0.217
GO0008565 protein transporter activity	67	65	-0.475	-2.227	0.014	0.217
GO0021700 developmental maturation	197	190	0.274	2.136	0.013	0.217
GO0042393 histone binding	110	105	0.367	2.075	0.041	0.372
GO0016853 isomerase activity	137	132	-0.494	-1.995	0.041	0.372
GO0006397 mRNA processing	326	319	0.42	1.974	0.042	0.372
GO0022618 ribonucleoprotein complex assembly	87	78	0.372	1.802	0.068	0.533
GO0003729 mRNA binding	116	111	0.298	1.841	0.077	0.542
GO0005777 peroxisome	135	134	-0.431	-1.751	0.107	0.579
GO0006091 generation of precursor metabolites and energy	302	288	-0.296	-1.671	0.098	0.579
GO0005198 structural molecule activity	421	405	-0.213	-1.631	0.101	0.579
GO0051186 cofactor metabolic process	229	226	-0.357	-1.53	0.143	0.59
GO0016765 transferase activity, transferring alkyl or aryl (other than methyl) groups	55	55	-0.45	-1.512	0.144	0.59
GO0016829 lyase activity	158	145	-0.305	-1.438	0.146	0.59
GO0016874 ligase activity	452	443	0.152	1.423	0.154	0.59
GO0030705 cytoskeleton-dependent intracellular transport	63	63	0.237	1.397	0.149	0.59
GO0005578 proteinaceous extracellular matrix	345	339	-0.426	-1.362	0.171	0.59
GO0016779 nucleotidyltransferase activity	111	99	-0.271	-1.36	0.185	0.59
GO0019748 secondary metabolic process	34	33	0.322	1.346	0.183	0.59
GO0019843 rRNA binding	31	28	-0.435	-1.293	0.184	0.59
GO0008135 translation factor activity, nucleic acid binding	86	80	-0.261	-1.302	0.2	0.61
GO0007034 vacuolar transport	45	43	0.215	1.31	0.212	0.619
GO0007568 aging	111	107	0.185	1.264	0.238	0.667
GO0005929 cilium	314	299	0.124	1.161	0.277	0.719
GO0004518 nuclease activity	160	144	0.173	1.137	0.318	0.719
GO0016791 phosphatase activity	246	231	0.173	1.122	0.286	0.719
GO0007005 mitochondrion organization	257	246	-0.164	-1.067	0.308	0.719
GO0016887 ATPase activity	300	294	-0.179	-1.065	0.31	0.719
GO0003013 circulatory system process	338	329	0.172	1.048	0.358	0.719
GO0043473 pigmentation	87	76	-0.123	-1.022	0.359	0.719
GO0006520 cellular amino acid metabolic process	318	310	-0.228	-1.005	0.344	0.719
GO0030198 extracellular matrix organization	163	158	-0.286	-0.931	0.317	0.719
GO0005840 ribosome	213	187	-0.185	-0.773	0.355	0.719
GO0006914 autophagy	120	115	0.131	1.01	0.387	0.753
GO0005815 microtubule organizing center	409	393	0.151	1.011	0.407	0.771
GO0006457 protein folding	122	117	-0.194	-0.781	0.425	0.783
GO0030674 protein binding, bridging	76	74	0.17	0.918	0.442	0.794
GO0061024 membrane organization	426	415	0.133	0.876	0.503	0.859
GO0042254 ribosome biogenesis	163	147	-0.156	-0.669	0.493	0.859
GO0008168 methyltransferase activity	189	172	0.104	0.715	0.535	0.862
GO0016746 transferase activity, transferring acyl groups	224	212	0.104	0.682	0.553	0.862
GO0006412 translation	463	414	-0.079	-0.609	0.534	0.862
GO0071554 cell wall organization or biogenesis	12	12	0.179	0.526	0.566	0.862
GO0003735 structural constituent of ribosome	126	120	-0.123	-0.4	0.555	0.862
GO0032182 small conjugating protein binding	76	72	0.115	0.587	0.59	0.879
GO0006790 sulfur compound metabolic process	153	152	-0.118	-0.642	0.608	0.887
GO0051604 protein maturation	130	127	-0.161	-0.682	0.624	0.892
GO0034330 cell junction organization	126	122	0.163	0.642	0.639	0.895
GO0000228 nuclear chromosome	295	282	0.124	0.629	0.731	0.91
GO0005635 nuclear envelope	232	224	0.092	0.619	0.687	0.91
GO0016757 transferase activity, transferring glycosyl groups	249	237	-0.118	-0.608	0.712	0.91
GO0006913 nucleocytoplasmic transport	308	300	0.111	0.565	0.761	0.91
GO0005730 nucleolus	439	421	0.088	0.488	0.712	0.91
GO0006399 tRNA metabolic process	123	119	-0.106	-0.425	0.674	0.91
GO0016798 hydrolase activity, acting on glycosyl bonds	122	113	0.053	0.337	0.759	0.91
GO0004386 helicase activity	138	135	-0.07	-0.311	0.78	0.91
GO0005811 lipid particle	48	48	-0.087	-0.299	0.768	0.91
GO0071941 nitrogen cycle metabolic process	11	11	0.149	0.231	0.748	0.91
GO0007059 chromosome segregation	150	140	0.089	0.367	0.814	0.929
GO0007067 mitosis	324	313	-0.068	-0.316	0.823	0.929
GO0016810 hydrolase activity, acting on carbon-nitrogen (but not peptide) bonds	110	107	-0.031	-0.194	0.843	0.937
GO0051301 cell division	464	449	-0.051	-0.258	0.863	0.944
GO0006605 protein targeting	344	336	0.071	0.401	0.912	0.957
GO0005773 vacuole	349	335	-0.023	-0.127	0.901	0.957
GO0005764 lysosome	290	276	-0.018	-0.084	0.916	0.957
GO0003924 GTPase activity	187	184	0.053	0.223	0.958	0.972
GO0044403 symbiosis, encompassing mutualism through parasitism	173	166	-0.01	-0.026	0.958	0.972
GO0051082 unfolded protein binding	54	53	-0.009	-0.032	0.974	0.974
Old OSKM versus Young
Maxmean - GOSLIM
geneset	total_genes	overlap_genes	est	nes	pval	adj.pval
GO0019748 secondary metabolic process	34	33	0.506	2.339	0.012	0.822
GO0008134 transcription factor binding	443	441	0.287	2.064	0.023	0.822
GO0007059 chromosome segregation	150	140	0.489	1.838	0.05	0.973
GO0032182 small conjugating protein binding	76	72	0.357	1.827	0.068	0.973
GO0008135 translation factor activity, nucleic acid binding	86	80	-0.322	-1.548	0.133	0.973
GO0005764 lysosome	290	276	0.308	1.443	0.173	0.973
GO0005815 microtubule organizing center	409	393	0.223	1.415	0.115	0.973
GO0005773 vacuole	349	335	0.251	1.376	0.203	0.973
GO0006605 protein targeting	344	336	0.249	1.356	0.153	0.973
GO0021700 developmental maturation	197	190	0.161	1.35	0.182	0.973
GO0006913 nucleocytoplasmic transport	308	300	0.279	1.348	0.162	0.973
GO0044403 symbiosis, encompassing mutualism through parasitism	173	166	0.49	1.323	0.214	0.973
GO0003013 circulatory system process	338	329	0.234	1.321	0.192	0.973
GO0007009 plasma membrane organization	131	129	0.203	1.273	0.203	0.973
GO0007568 aging	111	107	0.198	1.231	0.226	0.973
GO0007067 mitosis	324	313	0.276	1.227	0.236	0.973
GO0000228 nuclear chromosome	295	282	0.263	1.216	0.224	0.973
GO0061024 membrane organization	426	415	0.182	1.186	0.252	0.981
GO0051301 cell division	464	449	0.238	1.14	0.277	0.985
GO0030674 protein binding, bridging	76	74	0.201	1.128	0.281	0.985
GO0005635 nuclear envelope	232	224	0.166	1.105	0.305	1
GO0016874 ligase activity	452	443	0.106	1.01	0.348	1
GO0006397 mRNA processing	326	319	0.225	0.988	0.369	1
GO0016798 hydrolase activity, acting on glycosyl bonds	122	113	0.161	0.952	0.363	1
GO0005811 lipid particle	48	48	0.284	0.938	0.403	1
GO0006914 autophagy	120	115	0.111	0.881	0.436	1
GO0022618 ribonucleoprotein complex assembly	87	78	0.183	0.872	0.41	1
GO0005840 ribosome	213	187	-0.207	-0.871	0.347	1
GO0000988 protein binding transcription factor activity	384	374	0.123	0.871	0.438	1
GO0004386 helicase activity	138	135	0.214	0.846	0.395	1
GO0004518 nuclease activity	160	144	0.138	0.803	0.532	1
GO0008168 methyltransferase activity	189	172	-0.115	-0.799	0.503	1
GO0016746 transferase activity, transferring acyl groups	224	212	0.106	0.691	0.536	1
GO0005578 proteinaceous extracellular matrix	345	339	0.223	0.66	0.549	1
GO0051604 protein maturation	130	127	0.142	0.609	0.751	1
GO0019843 rRNA binding	31	28	0.206	0.584	0.523	1
GO0030198 extracellular matrix organization	163	158	0.19	0.554	0.591	1
GO0071941 nitrogen cycle metabolic process	11	11	0.347	0.534	0.55	1
GO0005929 cilium	314	299	-0.051	-0.522	0.678	1
GO0016791 phosphatase activity	246	231	0.072	0.519	0.811	1
GO0030705 cytoskeleton-dependent intracellular transport	63	63	0.084	0.481	0.658	1
GO0016853 isomerase activity	137	132	-0.107	-0.458	0.725	1
GO0003735 structural constituent of ribosome	126	120	-0.114	-0.384	0.622	1
GO0005198 structural molecule activity	421	405	-0.051	-0.379	0.657	1
GO0005730 nucleolus	439	421	0.065	0.357	0.804	1
GO0006412 translation	463	414	-0.044	-0.338	0.762	1
GO0034330 cell junction organization	126	122	0.089	0.327	0.835	1
GO0016887 ATPase activity	300	294	0.055	0.324	0.773	1
GO0006091 generation of precursor metabolites and energy	302	288	-0.05	-0.281	0.793	1
GO0042393 histone binding	110	105	0.043	0.271	0.821	1
GO0016810 hydrolase activity, acting on carbon-nitrogen (but not peptide) bonds	110	107	-0.04	-0.265	0.857	1
GO0003924 GTPase activity	187	184	0.057	0.242	0.947	1
GO0005777 peroxisome	135	134	0.051	0.212	0.854	1
GO0016765 transferase activity, transferring alkyl or aryl (other than methyl) groups	55	55	-0.051	-0.173	0.846	1
GO0071554 cell wall organization or biogenesis	12	12	-0.053	-0.168	0.864	1
GO0006520 cellular amino acid metabolic process	318	310	0.037	0.162	0.912	1
GO0051082 unfolded protein binding	54	53	0.047	0.152	0.875	1
GO0006457 protein folding	122	117	0.035	0.147	0.88	1
GO0043473 pigmentation	87	76	0.016	0.124	0.891	1
GO0016829 lyase activity	158	145	0.023	0.117	0.963	1
GO0016779 nucleotidyltransferase activity	111	99	-0.022	-0.117	0.922	1
GO0007034 vacuolar transport	45	43	-0.013	-0.092	0.924	1
GO0008565 protein transporter activity	67	65	-0.017	-0.083	0.942	1
GO0051186 cofactor metabolic process	229	226	-0.017	-0.073	0.962	1
GO0006790 sulfur compound metabolic process	153	152	0.01	0.054	0.98	1
GO0016757 transferase activity, transferring glycosyl groups	249	237	0.01	0.048	1	1
GO0006399 tRNA metabolic process	123	119	0.011	0.043	0.946	1
GO0042254 ribosome biogenesis	163	147	0.007	0.029	0.993	1
GO0003729 mRNA binding	116	111	0.004	0.027	0.94	1
GO0007005 mitochondrion organization	257	246	0	0	0.992	1
Old versus Old OSKM
Maxmean - GOSLIM
geneset	total_genes	overlap_genes	est	nes	pval	adj.pval
GO0007059 chromosome segregation	150	140	-0.588	-2.311	0.006	0.315
GO0051301 cell division	464	449	-0.463	-2.181	0.012	0.315
GO0016779 nucleotidyltransferase activity	111	99	-0.455	-2.158	0.019	0.315
GO0016853 isomerase activity	137	132	-0.542	-2.145	0.015	0.315
GO0007067 mitosis	324	313	-0.463	-2.05	0.022	0.315
GO0005578 proteinaceous extracellular matrix	345	339	-0.657	-1.86	0.066	0.377
GO0007568 aging	111	107	-0.29	-1.726	0.047	0.377
GO0004518 nuclease activity	160	144	-0.273	-1.719	0.06	0.377
GO0006457 protein folding	122	117	-0.439	-1.711	0.077	0.377
GO0004386 helicase activity	138	135	-0.434	-1.704	0.089	0.377
GO0016887 ATPase activity	300	294	-0.318	-1.703	0.091	0.377
GO0044403 symbiosis, encompassing mutualism through parasitism	173	166	-0.629	-1.681	0.09	0.377
GO0006913 nucleocytoplasmic transport	308	300	-0.329	-1.623	0.063	0.377
GO0000228 nuclear chromosome	295	282	-0.321	-1.618	0.067	0.377
GO0051604 protein maturation	130	127	-0.378	-1.565	0.077	0.377
GO0006605 protein targeting	344	336	-0.28	-1.537	0.081	0.377
GO0005815 microtubule organizing center	409	393	-0.233	-1.523	0.072	0.377
GO0030198 extracellular matrix organization	163	158	-0.526	-1.514	0.137	0.464
GO0005811 lipid particle	48	48	-0.463	-1.433	0.142	0.464
GO0016798 hydrolase activity, acting on glycosyl bonds	122	113	-0.227	-1.418	0.172	0.464
GO0003013 circulatory system process	338	329	-0.237	-1.411	0.141	0.464
GO0005773 vacuole	349	335	-0.273	-1.404	0.162	0.464
GO0042393 histone binding	110	105	0.203	1.377	0.16	0.464
GO0005764 lysosome	290	276	-0.308	-1.376	0.166	0.464
GO0005929 cilium	314	299	0.138	1.353	0.172	0.464
GO0021700 developmental maturation	197	190	0.158	1.301	0.17	0.464
GO0008565 protein transporter activity	67	65	-0.276	-1.294	0.199	0.499
GO0061024 membrane organization	426	415	-0.197	-1.281	0.193	0.499
GO0005777 peroxisome	135	134	-0.313	-1.225	0.218	0.527
GO0019843 rRNA binding	31	28	-0.463	-1.268	0.226	0.528
GO0003924 GTPase activity	187	184	-0.275	-1.202	0.235	0.532
GO0032182 small conjugating protein binding	76	72	-0.224	-1.24	0.252	0.535
GO0016829 lyase activity	158	145	-0.236	-1.138	0.246	0.535
GO0005635 nuclear envelope	232	224	-0.181	-1.13	0.276	0.569
GO0016765 transferase activity, transferring alkyl or aryl (other than methyl) groups	55	55	-0.335	-1.033	0.288	0.577
GO0034330 cell junction organization	126	122	-0.278	-1.084	0.31	0.587
GO0003729 mRNA binding	116	111	0.158	1.009	0.303	0.587
GO0000988 protein binding transcription factor activity	384	374	0.129	0.955	0.332	0.612
GO0006790 sulfur compound metabolic process	153	152	-0.182	-0.93	0.398	0.664
GO0005198 structural molecule activity	421	405	-0.123	-0.911	0.389	0.664
GO0051186 cofactor metabolic process	229	226	-0.208	-0.889	0.383	0.664
GO0006091 generation of precursor metabolites and energy	302	288	-0.154	-0.878	0.37	0.664
GO0007009 plasma membrane organization	131	129	0.138	0.951	0.427	0.696
GO0030705 cytoskeleton-dependent intracellular transport	63	63	0.152	0.84	0.446	0.71
GO0016757 transferase activity, transferring glycosyl groups	249	237	-0.163	-0.817	0.502	0.748
GO0007034 vacuolar transport	45	43	-0.113	-0.767	0.485	0.748
GO0006914 autophagy	120	115	-0.102	-0.755	0.499	0.748
GO0005730 nucleolus	439	421	-0.131	-0.724	0.522	0.762
GO0008135 translation factor activity, nucleic acid binding	86	80	0.117	0.605	0.55	0.786
GO0030674 protein binding, bridging	76	74	-0.128	-0.736	0.563	0.788
GO0006520 cellular amino acid metabolic process	318	310	-0.125	-0.535	0.574	0.788
GO0043473 pigmentation	87	76	-0.057	-0.46	0.643	0.866
GO0008134 transcription factor binding	443	441	-0.057	-0.529	0.732	0.899
GO0016810 hydrolase activity, acting on carbon-nitrogen (but not peptide) bonds	110	107	-0.077	-0.488	0.688	0.899
GO0007005 mitochondrion organization	257	246	-0.07	-0.424	0.726	0.899
GO0051082 unfolded protein binding	54	53	-0.108	-0.362	0.72	0.899
GO0005840 ribosome	213	187	0.066	0.267	0.704	0.899
GO0008168 methyltransferase activity	189	172	0.045	0.308	0.787	0.92
GO0006412 translation	463	414	0.037	0.273	0.789	0.92
GO0016874 ligase activity	452	443	-0.027	-0.271	0.792	0.92
GO0016746 transferase activity, transferring acyl groups	224	212	-0.038	-0.237	0.802	0.92
GO0006397 mRNA processing	326	319	-0.062	-0.3	0.837	0.921
GO0071554 cell wall organization or biogenesis	12	12	-0.09	-0.281	0.819	0.921
GO0019748 secondary metabolic process	34	33	0.061	0.24	0.846	0.921
GO0006399 tRNA metabolic process	123	119	-0.054	-0.21	0.855	0.921
GO0022618 ribonucleoprotein complex assembly	87	78	0.026	0.136	0.868	0.921
GO0042254 ribosome biogenesis	163	147	-0.02	-0.082	0.938	0.98
GO0016791 phosphatase activity	246	231	0.023	0.17	0.982	0.993
GO0071941 nitrogen cycle metabolic process	11	11	0.028	0.04	0.981	0.993
GO0003735 structural constituent of ribosome	126	120	-0.006	-0.018	0.993	0.993

## Sheet: KEGG
Old versus Young
Maxmean - KEGG
geneset	total_genes	overlap_genes	est	nes	pval	adj.pval
05214 Glioma	66	62	0.362	2.809	0	0.034
04070 Phosphatidylinositol signaling system	78	76	0.524	2.681	0	0.034
05220 Chronic myeloid leukemia	74	72	0.475	2.445	0	0.034
00020 Citrate cycle (TCA cycle)	31	31	-0.914	-3.035	0.004	0.139
04974 Protein digestion and absorption	78	78	-0.995	-2.987	0.006	0.139
00071 Fatty acid metabolism	48	45	-0.838	-2.943	0.006	0.139
04720 Long-term potentiation	69	66	0.506	2.708	0.004	0.139
04012 ErbB signaling pathway	87	86	0.49	2.418	0.005	0.139
05215 Prostate cancer	89	88	0.356	2.31	0.006	0.139
03015 mRNA surveillance pathway	93	84	0.35	2.21	0.007	0.139
04310 Wnt signaling pathway	154	151	0.273	1.916	0.007	0.139
00620 Pyruvate metabolism	43	41	-0.717	-2.643	0.008	0.144
04330 Notch signaling pathway	50	49	0.384	2.438	0.011	0.18
04146 Peroxisome	80	80	-0.677	-2.469	0.014	0.211
05223 Non-small cell lung cancer	55	53	0.384	2.384	0.019	0.265
00410 beta-Alanine metabolism	23	22	-0.556	-2.492	0.026	0.27
05012 Parkinson's disease	148	115	-0.7	-2.397	0.025	0.27
05016 Huntington's disease	197	169	-0.526	-2.393	0.025	0.27
04150 mTOR signaling pathway	53	52	0.536	2.361	0.025	0.27
00240 Pyrimidine metabolism	99	96	-0.421	-2.145	0.025	0.27
04964 Proximal tubule bicarbonate reclamation	20	20	-0.75	-2.253	0.03	0.292
00310 Lysine degradation	45	38	0.249	2.024	0.031	0.292
04930 Type II diabetes mellitus	49	49	0.6	2.122	0.033	0.297
05010 Alzheimer's disease	188	161	-0.484	-2.184	0.035	0.298
04910 Insulin signaling pathway	137	134	0.288	1.848	0.036	0.298
00190 Oxidative phosphorylation	147	117	-0.696	-2.168	0.041	0.309
03030 DNA replication	35	35	-1.065	-2.077	0.042	0.309
04270 Vascular smooth muscle contraction	123	116	0.405	1.966	0.04	0.309
03020 RNA polymerase	29	26	-0.508	-1.938	0.044	0.313
00520 Amino sugar and nucleotide sugar metabolism	48	46	-0.602	-1.996	0.049	0.336
05221 Acute myeloid leukemia	57	55	0.41	1.782	0.052	0.345
00500 Starch and sucrose metabolism	45	45	-0.716	-2.044	0.056	0.349
04912 GnRH signaling pathway	99	96	0.227	1.685	0.056	0.349
04020 Calcium signaling pathway	178	175	0.244	1.663	0.059	0.357
05146 Amoebiasis	116	113	-0.395	-1.764	0.071	0.417
00280 Valine, leucine and isoleucine degradation	50	45	-0.569	-1.756	0.079	0.438
04972 Pancreatic secretion	104	98	0.314	1.72	0.079	0.438
00670 One carbon pool by folate	19	18	-0.729	-1.753	0.089	0.48
00053 Ascorbate and aldarate metabolism	25	24	-0.98	-1.746	0.112	0.491
03050 Proteasome	45	43	-1.041	-1.667	0.105	0.491
04512 ECM-receptor interaction	86	86	-0.688	-1.666	0.101	0.491
04710 Circadian rhythm - mammal	22	22	0.537	1.655	0.106	0.491
00860 Porphyrin and chlorophyll metabolism	40	39	-0.777	-1.6	0.115	0.491
00592 alpha-Linolenic acid metabolism	20	20	0.393	1.598	0.102	0.491
00030 Pentose phosphate pathway	28	28	-0.52	-1.595	0.111	0.491
03410 Base excision repair	38	33	-0.567	-1.594	0.104	0.491
05219 Bladder cancer	43	40	-0.349	-1.587	0.113	0.491
00562 Inositol phosphate metabolism	57	57	0.292	1.574	0.108	0.491
05222 Small cell lung cancer	87	85	-0.307	-1.453	0.119	0.497
00100 Steroid biosynthesis	18	17	-0.874	-1.604	0.127	0.5
04722 Neurotrophin signaling pathway	131	124	0.28	1.524	0.124	0.5
03430 Mismatch repair	22	21	-0.656	-1.515	0.127	0.5
04960 Aldosterone-regulated sodium reabsorption	44	44	0.391	1.508	0.138	0.512
03060 Protein export	32	25	-0.63	-1.506	0.137	0.512
00640 Propanoate metabolism	33	30	-0.423	-1.499	0.14	0.512
00010 Glycolysis / Gluconeogenesis	62	57	-0.403	-1.434	0.138	0.512
00512 Mucin type O-Glycan biosynthesis	28	27	0.454	1.566	0.143	0.513
00040 Pentose and glucuronate interconversions	31	30	-0.714	-1.529	0.161	0.562
03018 RNA degradation	76	66	0.286	1.418	0.162	0.562
00480 Glutathione metabolism	54	53	-0.307	-1.336	0.166	0.566
00630 Glyoxylate and dicarboxylate metabolism	19	17	-0.601	-1.389	0.178	0.587
00270 Cysteine and methionine metabolism	39	35	-0.354	-1.314	0.177	0.587
04730 Long-term depression	72	68	0.292	1.364	0.187	0.604
04350 TGF-beta signaling pathway	85	84	0.274	1.353	0.189	0.604
03320 PPAR signaling pathway	80	76	-0.494	-1.247	0.208	0.654
05211 Renal cell carcinoma	71	67	0.281	1.313	0.219	0.655
00230 Purine metabolism	168	160	-0.221	-1.238	0.217	0.655
04110 Cell cycle	127	123	-0.332	-1.237	0.216	0.655
03420 Nucleotide excision repair	43	43	-0.281	-1.23	0.221	0.655
04916 Melanogenesis	100	96	0.185	1.267	0.228	0.659
00561 Glycerolipid metabolism	51	43	0.233	1.199	0.229	0.659
03440 Homologous recombination	27	26	-0.482	-1.183	0.251	0.693
05213 Endometrial cancer	52	51	0.274	1.182	0.247	0.693
00120 Primary bile acid biosynthesis	15	15	-0.741	-1.105	0.251	0.693
00970 Aminoacyl-tRNA biosynthesis	65	41	-0.381	-1.036	0.259	0.705
00514 Other types of O-glycan biosynthesis	43	41	-0.438	-1.105	0.267	0.711
00650 Butanoate metabolism	30	30	-0.327	-1.071	0.268	0.711
04622 RIG-I-like receptor signaling pathway	69	67	-0.189	-1.099	0.272	0.712
04630 Jak-STAT signaling pathway	153	152	0.213	1.089	0.285	0.737
00330 Arginine and proline metabolism	54	52	-0.295	-1.048	0.296	0.756
04977 Vitamin digestion and absorption	24	23	-0.439	-0.999	0.303	0.76
00983 Drug metabolism - other enzymes	59	57	-0.524	-0.963	0.305	0.76
00590 Arachidonic acid metabolism	90	85	-0.259	-0.881	0.309	0.76
00534 Glycosaminoglycan biosynthesis - heparan sulfate	26	26	-0.261	-1.081	0.316	0.763
05218 Melanoma	72	70	-0.15	-1.041	0.32	0.763
04120 Ubiquitin mediated proteolysis	140	131	0.166	0.98	0.325	0.763
04614 Renin-angiotensin system	19	17	-0.475	-0.933	0.322	0.763
04975 Fat digestion and absorption	45	42	-0.291	-0.938	0.333	0.769
03450 Non-homologous end-joining	12	12	-0.39	-0.898	0.335	0.769
04010 MAPK signaling pathway	268	265	0.199	1.11	0.346	0.785
04973 Carbohydrate digestion and absorption	39	39	0.275	1.005	0.359	0.802
05143 African trypanosomiasis	32	30	-0.393	-0.979	0.367	0.802
00564 Glycerophospholipid metabolism	80	74	0.225	0.977	0.381	0.802
03013 RNA transport	168	156	-0.144	-0.955	0.369	0.802
04320 Dorso-ventral axis formation	22	22	0.195	0.857	0.378	0.802
00510 N-Glycan biosynthesis	50	49	-0.223	-0.803	0.374	0.802
00140 Steroid hormone biosynthesis	55	53	-0.388	-0.712	0.381	0.802
00600 Sphingolipid metabolism	41	38	-0.176	-0.875	0.398	0.829
00830 Retinol metabolism	77	72	-0.392	-0.618	0.405	0.835
04510 Focal adhesion	200	195	-0.25	-0.809	0.419	0.847
04370 VEGF signaling pathway	76	75	0.184	0.88	0.431	0.863
05212 Pancreatic cancer	71	69	0.202	0.853	0.466	0.897
04115 p53 signaling pathway	70	64	-0.19	-0.837	0.494	0.908
05200 Pathways in cancer	325	316	0.175	0.923	0.51	0.911
Old OSKM versus Young
Maxmean - KEGG
geneset	total_genes	overlap_genes	est	nes	pval	adj.pval
04972 Pancreatic secretion	104	98	0.541	2.687	0	0.051
04970 Salivary secretion	77	73	0.579	2.632	0	0.051
04912 GnRH signaling pathway	99	96	0.395	2.873	0.001	0.102
04730 Long-term depression	72	68	0.511	2.568	0.003	0.153
04971 Gastric acid secretion	73	71	0.532	2.425	0.004	0.153
04916 Melanogenesis	100	96	0.351	2.188	0.004	0.153
05220 Chronic myeloid leukemia	74	72	0.385	2.051	0.011	0.335
04020 Calcium signaling pathway	178	175	0.346	2.069	0.013	0.344
04270 Vascular smooth muscle contraction	123	116	0.423	2.102	0.015	0.351
04720 Long-term potentiation	69	66	0.373	2.196	0.021	0.438
04310 Wnt signaling pathway	154	151	0.309	1.908	0.029	0.547
00592 alpha-Linolenic acid metabolism	20	20	0.494	2.104	0.033	0.554
04664 Fc epsilon RI signaling pathway	80	78	0.446	1.98	0.042	0.554
05310 Asthma	23	23	1.131	1.943	0.074	0.554
05332 Graft-versus-host disease	54	48	0.902	1.93	0.069	0.554
04662 B cell receptor signaling pathway	76	74	0.764	1.925	0.055	0.554
05145 Toxoplasmosis	127	126	0.609	1.92	0.043	0.554
04330 Notch signaling pathway	50	49	0.311	1.897	0.038	0.554
00563 Glycosylphosphatidylinositol(GPI)-anchor biosynthesis	25	25	-0.514	-1.876	0.078	0.554
04612 Antigen processing and presentation	78	72	0.883	1.833	0.09	0.554
05330 Allograft rejection	52	46	0.871	1.832	0.091	0.554
04722 Neurotrophin signaling pathway	131	124	0.337	1.826	0.052	0.554
05214 Glioma	66	62	0.235	1.82	0.048	0.554
04370 VEGF signaling pathway	76	75	0.371	1.82	0.06	0.554
04973 Carbohydrate digestion and absorption	39	39	0.48	1.811	0.062	0.554
04666 Fc gamma R-mediated phagocytosis	90	85	0.669	1.809	0.069	0.554
05340 Primary immunodeficiency	34	34	1.135	1.789	0.095	0.554
04660 T cell receptor signaling pathway	110	107	0.622	1.744	0.083	0.554
05142 Chagas disease (American trypanosomiasis)	100	100	0.636	1.731	0.085	0.554
05221 Acute myeloid leukemia	57	55	0.371	1.703	0.067	0.554
05322 Systemic lupus erythematosus	149	119	1.039	1.703	0.107	0.554
04380 Osteoclast differentiation	118	115	0.752	1.702	0.095	0.554
04062 Chemokine signaling pathway	185	173	0.693	1.7	0.103	0.554
04940 Type I diabetes mellitus	59	53	0.629	1.699	0.111	0.554
04630 Jak-STAT signaling pathway	153	152	0.326	1.646	0.108	0.554
05320 Autoimmune thyroid disease	67	60	0.49	1.638	0.124	0.554
05223 Non-small cell lung cancer	55	53	0.263	1.621	0.106	0.554
05140 Leishmaniasis	64	64	0.949	1.62	0.128	0.554
04070 Phosphatidylinositol signaling system	78	76	0.263	1.579	0.122	0.554
05150 Staphylococcus aureus infection	50	48	1.215	1.575	0.126	0.554
04145 Phagosome	176	162	0.645	1.569	0.125	0.554
04114 Oocyte meiosis	113	107	0.295	1.564	0.107	0.554
04640 Hematopoietic cell lineage	82	81	0.735	1.563	0.123	0.554
00531 Glycosaminoglycan degradation	21	21	0.433	1.549	0.126	0.554
04144 Endocytosis	220	209	0.306	1.54	0.121	0.554
04930 Type II diabetes mellitus	49	49	0.385	1.536	0.128	0.554
04010 MAPK signaling pathway	268	265	0.275	1.518	0.091	0.554
00565 Ether lipid metabolism	36	32	0.412	1.462	0.13	0.554
04514 Cell adhesion molecules (CAMs)	149	137	0.539	1.515	0.149	0.575
04142 Lysosome	123	121	0.385	1.46	0.147	0.575
04623 Cytosolic DNA-sensing pathway	56	54	0.293	1.445	0.144	0.575
05143 African trypanosomiasis	32	30	0.584	1.444	0.148	0.575
04012 ErbB signaling pathway	87	86	0.268	1.413	0.142	0.575
04650 Natural killer cell mediated cytotoxicity	125	116	0.503	1.473	0.161	0.61
04672 Intestinal immune network for IgA production	43	42	0.927	1.422	0.175	0.623
04621 NOD-like receptor signaling pathway	57	55	0.525	1.414	0.183	0.623
05323 Rheumatoid arthritis	81	81	0.604	1.412	0.179	0.623
05144 Malaria	46	42	0.752	1.402	0.175	0.623
04060 Cytokine-cytokine receptor interaction	245	239	0.471	1.382	0.186	0.623
05200 Pathways in cancer	325	316	0.269	1.31	0.186	0.623
03430 Mismatch repair	22	21	0.549	1.276	0.185	0.623
04670 Leukocyte transendothelial migration	120	113	0.524	1.372	0.193	0.625
05416 Viral myocarditis	89	81	0.455	1.327	0.199	0.625
04622 RIG-I-like receptor signaling pathway	69	67	0.212	1.321	0.197	0.625
05212 Pancreatic cancer	71	69	0.311	1.301	0.205	0.625
04360 Axon guidance	131	129	0.284	1.292	0.19	0.625
03060 Protein export	32	25	-0.527	-1.277	0.202	0.625
04810 Regulation of actin cytoskeleton	216	208	0.339	1.252	0.222	0.667
04210 Apoptosis	86	85	0.36	1.268	0.227	0.672
05100 Bacterial invasion of epithelial cells	71	68	0.456	1.263	0.238	0.685
04950 Maturity onset diabetes of the young	26	26	-0.521	-1.132	0.236	0.685
04962 Vasopressin-regulated water reabsorption	43	43	0.207	1.249	0.247	0.701
00052 Galactose metabolism	27	27	0.244	1.201	0.261	0.715
05215 Prostate cancer	89	88	0.183	1.19	0.262	0.715
04620 Toll-like receptor signaling pathway	101	99	0.334	1.149	0.265	0.715
04140 Regulation of autophagy	35	34	-0.374	-1.134	0.266	0.715
04540 Gap junction	88	83	0.251	1.134	0.281	0.738
04080 Neuroactive ligand-receptor interaction	277	274	0.074	1.022	0.282	0.738
03015 mRNA surveillance pathway	93	84	0.184	1.107	0.289	0.747
05014 Amyotrophic lateral sclerosis (ALS)	56	55	0.256	1.069	0.295	0.751
05146 Amoebiasis	116	113	0.257	1.055	0.298	0.751
03410 Base excision repair	38	33	0.384	1.045	0.305	0.76
05222 Small cell lung cancer	87	85	0.251	1.079	0.316	0.768
05210 Colorectal cancer	65	63	0.284	1.045	0.316	0.768
03030 DNA replication	35	35	0.52	1.009	0.32	0.769
04350 TGF-beta signaling pathway	85	84	0.225	1.051	0.337	0.796
00053 Ascorbate and aldarate metabolism	25	24	-0.459	-0.853	0.339	0.796
05414 Dilated cardiomyopathy	89	89	0.268	1.026	0.35	0.812
04520 Adherens junction	75	66	0.284	0.991	0.358	0.821
05211 Renal cell carcinoma	71	67	0.204	0.919	0.369	0.837
04120 Ubiquitin mediated proteolysis	140	131	0.163	0.912	0.393	0.882
00071 Fatty acid metabolism	48	45	-0.249	-0.847	0.398	0.883
04914 Progesterone-mediated oocyte maturation	88	85	0.157	0.869	0.414	0.899
04975 Fat digestion and absorption	45	42	0.215	0.732	0.411	0.899
03040 Spliceosome	138	121	0.27	0.866	0.437	0.931
00280 Valine, leucine and isoleucine degradation	50	45	-0.236	-0.708	0.447	0.931
05012 Parkinson's disease	148	115	-0.205	-0.702	0.447	0.931
00591 Linoleic acid metabolism	46	43	-0.319	-0.578	0.444	0.931
00561 Glycerolipid metabolism	51	43	0.153	0.748	0.457	0.941
05160 Hepatitis C	137	132	0.126	0.688	0.461	0.941
04910 Insulin signaling pathway	137	134	0.121	0.833	0.476	0.951
05217 Basal cell carcinoma	55	55	0.24	0.825	0.493	0.951
05410 Hypertrophic cardiomyopathy (HCM)	83	83	0.207	0.749	0.553	0.955
Old versus Old OSKM
Maxmean - KEGG
geneset	total_genes	overlap_genes	est	nes	pval	adj.pval
03030 DNA replication	35	35	-2.182	-3.897	0	0.034
03420 Nucleotide excision repair	43	43	-0.726	-2.89	0	0.034
03410 Base excision repair	38	33	-1.106	-2.849	0	0.034
04150 mTOR signaling pathway	53	52	0.669	2.892	0.001	0.076
03430 Mismatch repair	22	21	-1.791	-3.656	0.002	0.085
04950 Maturity onset diabetes of the young	26	26	1.28	2.99	0.002	0.085
00670 One carbon pool by folate	19	18	-1.282	-2.764	0.01	0.306
00240 Pyrimidine metabolism	99	96	-0.493	-2.358	0.012	0.319
03440 Homologous recombination	27	26	-1.098	-2.553	0.016	0.374
03450 Non-homologous end-joining	12	12	-1.122	-2.318	0.026	0.43
04930 Type II diabetes mellitus	49	49	0.508	2.314	0.029	0.43
04110 Cell cycle	127	123	-0.619	-2.115	0.025	0.43
04070 Phosphatidylinositol signaling system	78	76	0.347	2.095	0.025	0.43
05144 Malaria	46	42	-1.156	-2.023	0.029	0.43
05310 Asthma	23	23	-1.346	-2.246	0.035	0.452
04622 RIG-I-like receptor signaling pathway	69	67	-0.361	-2.11	0.033	0.452
04623 Cytosolic DNA-sensing pathway	56	54	-0.463	-1.987	0.056	0.527
04974 Protein digestion and absorption	78	78	-0.775	-1.947	0.069	0.527
05146 Amoebiasis	116	113	-0.493	-1.858	0.065	0.527
05323 Rheumatoid arthritis	81	81	-0.813	-1.809	0.07	0.527
00052 Galactose metabolism	27	27	-0.442	-1.8	0.05	0.527
05140 Leishmaniasis	64	64	-1.095	-1.787	0.081	0.527
00562 Inositol phosphate metabolism	57	57	0.288	1.759	0.077	0.527
03022 Basal transcription factors	36	32	0.45	1.741	0.074	0.527
04612 Antigen processing and presentation	78	72	-0.914	-1.73	0.099	0.527
05330 Allograft rejection	52	46	-0.872	-1.721	0.099	0.527
05145 Toxoplasmosis	127	126	-0.583	-1.717	0.082	0.527
04145 Phagosome	176	162	-0.735	-1.716	0.091	0.527
03050 Proteasome	45	43	-1.136	-1.702	0.096	0.527
00030 Pentose phosphate pathway	28	28	-0.602	-1.672	0.092	0.527
05142 Chagas disease (American trypanosomiasis)	100	100	-0.607	-1.662	0.097	0.527
04380 Osteoclast differentiation	118	115	-0.728	-1.653	0.114	0.527
00051 Fructose and mannose metabolism	37	36	-0.369	-1.639	0.086	0.527
04672 Intestinal immune network for IgA production	43	42	-1.107	-1.623	0.105	0.527
05014 Amyotrophic lateral sclerosis (ALS)	56	55	-0.391	-1.619	0.098	0.527
04330 Notch signaling pathway	50	49	0.243	1.616	0.097	0.527
05332 Graft-versus-host disease	54	48	-0.787	-1.612	0.116	0.527
04620 Toll-like receptor signaling pathway	101	99	-0.48	-1.597	0.123	0.527
00520 Amino sugar and nucleotide sugar metabolism	48	46	-0.525	-1.577	0.101	0.527
05322 Systemic lupus erythematosus	149	119	-1.004	-1.577	0.116	0.527
04940 Type I diabetes mellitus	59	53	-0.619	-1.573	0.12	0.527
05010 Alzheimer's disease	188	161	-0.371	-1.572	0.106	0.527
03020 RNA polymerase	29	26	-0.456	-1.559	0.098	0.527
00230 Purine metabolism	168	160	-0.286	-1.539	0.091	0.527
04144 Endocytosis	220	209	-0.287	-1.537	0.108	0.527
00563 Glycosylphosphatidylinositol(GPI)-anchor biosynthesis	25	25	0.449	1.532	0.125	0.527
04514 Cell adhesion molecules (CAMs)	149	137	-0.577	-1.524	0.129	0.527
04972 Pancreatic secretion	104	98	-0.337	-1.523	0.117	0.527
04640 Hematopoietic cell lineage	82	81	-0.726	-1.517	0.134	0.527
00020 Citrate cycle (TCA cycle)	31	31	-0.496	-1.509	0.141	0.527
05340 Primary immunodeficiency	34	34	-0.999	-1.502	0.133	0.527
05143 African trypanosomiasis	32	30	-0.69	-1.49	0.131	0.527
05150 Staphylococcus aureus infection	50	48	-1.198	-1.462	0.14	0.527
04970 Salivary secretion	77	73	-0.318	-1.443	0.111	0.527
00533 Glycosaminoglycan biosynthesis - keratan sulfate	15	14	-0.642	-1.42	0.165	0.527
04060 Cytokine-cytokine receptor interaction	245	239	-0.492	-1.418	0.168	0.527
05414 Dilated cardiomyopathy	89	89	-0.379	-1.413	0.155	0.527
05222 Small cell lung cancer	87	85	-0.352	-1.387	0.16	0.527
00100 Steroid biosynthesis	18	17	-0.864	-1.385	0.162	0.527
04142 Lysosome	123	121	-0.368	-1.381	0.163	0.527
04146 Peroxisome	80	80	-0.384	-1.375	0.165	0.527
05217 Basal cell carcinoma	55	55	-0.381	-1.369	0.17	0.527
04964 Proximal tubule bicarbonate reclamation	20	20	-0.52	-1.369	0.163	0.527
04664 Fc epsilon RI signaling pathway	80	78	-0.309	-1.349	0.16	0.527
04912 GnRH signaling pathway	99	96	-0.192	-1.344	0.153	0.527
00500 Starch and sucrose metabolism	45	45	-0.429	-1.339	0.164	0.527
04512 ECM-receptor interaction	86	86	-0.695	-1.41	0.182	0.532
05416 Viral myocarditis	89	81	-0.501	-1.361	0.191	0.532
00603 Glycosphingolipid biosynthesis - globo series	15	15	-0.607	-1.36	0.18	0.532
05200 Pathways in cancer	325	316	-0.278	-1.351	0.182	0.532
05160 Hepatitis C	137	132	-0.24	-1.336	0.202	0.532
04670 Leukocyte transendothelial migration	120	113	-0.513	-1.327	0.194	0.532
04971 Gastric acid secretion	73	71	-0.279	-1.315	0.19	0.532
04666 Fc gamma R-mediated phagocytosis	90	85	-0.469	-1.289	0.203	0.532
05320 Autoimmune thyroid disease	67	60	-0.403	-1.287	0.187	0.532
04660 T cell receptor signaling pathway	110	107	-0.44	-1.274	0.197	0.532
04062 Chemokine signaling pathway	185	173	-0.519	-1.264	0.201	0.532
05016 Huntington's disease	197	169	-0.3	-1.239	0.203	0.532
05100 Bacterial invasion of epithelial cells	71	68	-0.456	-1.312	0.214	0.546
04810 Regulation of actin cytoskeleton	216	208	-0.332	-1.258	0.217	0.546
05210 Colorectal cancer	65	63	-0.342	-1.243	0.219	0.546
04510 Focal adhesion	200	195	-0.424	-1.23	0.223	0.546
00010 Glycolysis / Gluconeogenesis	62	57	-0.341	-1.229	0.219	0.546
00480 Glutathione metabolism	54	53	-0.299	-1.214	0.225	0.546
04540 Gap junction	88	83	-0.262	-1.201	0.227	0.546
00270 Cysteine and methionine metabolism	39	35	-0.329	-1.194	0.238	0.553
04960 Aldosterone-regulated sodium reabsorption	44	44	0.25	1.165	0.234	0.553
00120 Primary bile acid biosynthesis	15	15	-0.766	-1.142	0.236	0.553
02010 ABC transporters	45	45	-0.267	-1.2	0.241	0.553
03040 Spliceosome	138	121	-0.377	-1.187	0.247	0.554
00190 Oxidative phosphorylation	147	117	-0.375	-1.156	0.247	0.554
04662 B cell receptor signaling pathway	76	74	-0.465	-1.147	0.252	0.554
00620 Pyruvate metabolism	43	41	-0.313	-1.142	0.251	0.554
05215 Prostate cancer	89	88	-0.185	-1.209	0.264	0.574
05212 Pancreatic cancer	71	69	-0.271	-1.152	0.27	0.575
05012 Parkinson's disease	148	115	-0.321	-1.085	0.268	0.575
05410 Hypertrophic cardiomyopathy (HCM)	83	83	-0.314	-1.139	0.284	0.592
04910 Insulin signaling pathway	137	134	0.158	1.126	0.283	0.592
00565 Ether lipid metabolism	36	32	-0.342	-1.129	0.294	0.603
04973 Carbohydrate digestion and absorption	39	39	-0.305	-1.089	0.295	0.603

## Sheet: GOBP
Old versus Young
Maxmean - GOBP
geneset	total_genes	overlap_genes	est	nes	pval	adj.pval
GO0097152 mesenchymal cell apoptotic process	13	13	-2.062	-9.553	0	0.04
GO2001053 regulation of mesenchymal cell apoptotic process	13	13	-2.062	-9.553	0	0.04
GO0032341 aldosterone metabolic process	11	11	1.549	4.853	0	0.04
GO0046541 saliva secretion	12	12	1.526	4.732	0	0.04
GO0008212 mineralocorticoid metabolic process	12	12	1.374	4.64	0	0.04
GO0051705 multi-organism behavior	62	59	0.924	4.58	0	0.04
GO0009268 response to pH	24	24	0.913	4.551	0	0.04
GO0021872 forebrain generation of neurons	60	60	-0.44	-4.278	0	0.04
GO0007320 insemination	13	13	0.921	4.169	0	0.04
GO0090103 cochlea morphogenesis	22	22	-1.17	-4.118	0	0.04
GO0032007 negative regulation of TOR signaling cascade	19	19	1.359	4.056	0	0.04
GO0009133 nucleoside diphosphate biosynthetic process	11	11	-1.232	-4.017	0	0.04
GO0007618 mating	49	46	0.633	3.988	0	0.04
GO0023058 adaptation of signaling pathway	21	19	1.282	3.959	0	0.04
GO0031114 regulation of microtubule depolymerization	22	22	1.056	3.89	0	0.04
GO0045814 negative regulation of gene expression, epigenetic	30	30	0.78	3.85	0	0.04
GO0007026 negative regulation of microtubule depolymerization	20	20	1.145	3.74	0	0.04
GO0042491 auditory receptor cell differentiation	33	33	0.561	3.695	0	0.04
GO0009048 dosage compensation by inactivation of X chromosome	11	11	1.604	3.69	0	0.04
GO0021879 forebrain neuron differentiation	51	51	-0.453	-3.689	0	0.04
GO0006342 chromatin silencing	27	27	0.743	3.628	0	0.04
GO0035176 social behavior	29	27	1.275	3.616	0	0.04
GO0051703 intraspecies interaction between organisms	29	27	1.275	3.616	0	0.04
GO0000578 embryonic axis specification	32	31	0.554	3.612	0	0.04
GO0001953 negative regulation of cell-matrix adhesion	20	20	1.052	3.583	0	0.04
GO0009948 anterior/posterior axis specification	41	40	0.785	3.504	0	0.04
GO0048511 rhythmic process	185	177	0.343	3.491	0	0.04
GO0007007 inner mitochondrial membrane organization	13	13	-0.787	-3.489	0	0.04
GO0048268 clathrin coat assembly	13	13	1.281	3.432	0	0.04
GO0001967 suckling behavior	15	15	1.071	3.414	0	0.04
GO0060004 reflex	21	21	1.205	3.365	0	0.04
GO0007549 dosage compensation	13	13	1.301	3.316	0	0.04
GO0018394 peptidyl-lysine acetylation	119	112	0.623	3.31	0	0.04
GO0016573 histone acetylation	112	105	0.638	3.26	0	0.04
GO0090102 cochlea development	32	32	-0.837	-3.256	0	0.04
GO0007019 microtubule depolymerization	31	31	0.783	3.25	0	0.04
GO0018393 internal peptidyl-lysine acetylation	115	108	0.626	3.202	0	0.04
GO0006475 internal protein amino acid acetylation	119	112	0.584	3.194	0	0.04
GO0050905 neuromuscular process	102	98	0.643	3.189	0	0.04
GO0043967 histone H4 acetylation	46	43	0.73	3.182	0	0.04
GO0006473 protein acetylation	132	124	0.535	3.124	0	0.04
GO0009798 axis specification	74	72	0.499	3.103	0	0.04
GO0035282 segmentation	80	79	0.389	3.1	0	0.04
GO0010812 negative regulation of cell-substrate adhesion	33	33	0.667	3.093	0	0.04
GO0009185 ribonucleoside diphosphate metabolic process	18	17	-0.786	-3.059	0	0.04
GO0018205 peptidyl-lysine modification	167	154	0.546	3.04	0	0.04
GO0006901 vesicle coating	17	17	0.988	2.92	0	0.04
GO0035162 embryonic hemopoiesis	27	27	0.837	2.912	0	0.04
GO0043543 protein acylation	155	147	0.5	2.733	0	0.04
GO0009952 anterior/posterior pattern specification	201	200	0.271	2.701	0	0.04
GO0035690 cellular response to drug	30	29	0.628	2.472	0	0.04
GO0014074 response to purine-containing compound	73	70	0.424	2.34	0	0.04
GO0007623 circadian rhythm	82	80	0.472	3.638	0.001	0.09
GO0060113 inner ear receptor cell differentiation	51	49	0.428	3.549	0.001	0.09
GO0007350 blastoderm segmentation	11	11	1.043	3.493	0.001	0.09
GO0007351 tripartite regional subdivision	11	11	1.043	3.493	0.001	0.09
GO0008595 anterior/posterior axis specification, embryo	11	11	1.043	3.493	0.001	0.09
GO0072665 protein localization to vacuole	13	13	0.843	3.421	0.001	0.09
GO0007271 synaptic transmission, cholinergic	22	22	0.799	3.08	0.001	0.09
GO0010508 positive regulation of autophagy	25	25	0.657	3.006	0.001	0.09
GO0048168 regulation of neuronal synaptic plasticity	48	45	0.657	2.993	0.001	0.09
GO0031111 negative regulation of microtubule polymerization or depolymerization	29	29	0.755	2.989	0.001	0.09
GO0010171 body morphogenesis	47	44	0.461	2.917	0.001	0.09
GO0001502 cartilage condensation	19	18	-0.405	-2.856	0.001	0.09
GO0006325 chromatin organization	514	488	0.402	2.849	0.001	0.09
GO0050885 neuromuscular process controlling balance	58	58	0.718	2.845	0.001	0.09
GO0097305 response to alcohol	116	111	0.317	2.824	0.001	0.09
GO0031123 RNA 3'-end processing	54	51	0.514	2.698	0.001	0.09
GO0007009 plasma membrane organization	131	129	0.373	2.233	0.001	0.09
GO0032941 secretion by tissue	60	59	0.458	3.439	0.002	0.127
GO0007620 copulation	25	25	0.642	3.343	0.002	0.127
GO0010765 positive regulation of sodium ion transport	21	21	0.946	3.125	0.002	0.127
GO0060291 long-term synaptic potentiation	27	26	0.674	3.038	0.002	0.127
GO1901862 negative regulation of muscle tissue development	22	22	0.563	3.036	0.002	0.127
GO0035315 hair cell differentiation	36	36	0.503	3.018	0.002	0.127
GO0048668 collateral sprouting	15	15	1.207	2.999	0.002	0.127
GO0032350 regulation of hormone metabolic process	30	30	0.651	2.865	0.002	0.127
GO0007589 body fluid secretion	64	63	0.427	2.854	0.002	0.127
GO0051875 pigment granule localization	16	15	-0.573	-2.78	0.002	0.127
GO0006900 membrane budding	24	24	0.748	2.452	0.002	0.127
GO0050773 regulation of dendrite development	88	88	0.341	2.112	0.002	0.127
GO0033057 multicellular organismal reproductive behavior	28	24	0.682	3.238	0.003	0.161
GO0007617 mating behavior	27	24	0.617	3.209	0.003	0.161
GO0045986 negative regulation of smooth muscle contraction	12	11	1.343	3.192	0.003	0.161
GO0001823 mesonephros development	12	12	1.031	3.182	0.003	0.161
GO0006884 cell volume homeostasis	15	15	1.025	2.934	0.003	0.161
GO0016568 chromatin modification	450	427	0.445	2.852	0.003	0.161
GO0030004 cellular monovalent inorganic cation homeostasis	45	45	0.532	2.775	0.003	0.161
GO0016570 histone modification	302	284	0.476	2.755	0.003	0.161
GO0016569 covalent chromatin modification	308	290	0.459	2.723	0.003	0.161
GO0001964 startle response	24	23	0.959	3.241	0.004	0.179
GO0042490 mechanoreceptor differentiation	57	54	0.435	3.151	0.004	0.179
GO0031000 response to caffeine	13	12	1.112	3.103	0.004	0.179
GO0006635 fatty acid beta-oxidation	47	47	-0.837	-3	0.004	0.179
GO0070633 transepithelial transport	16	15	-0.609	-2.982	0.004	0.179
GO0060180 female mating behavior	13	12	0.606	2.962	0.004	0.179
GO0007628 adult walking behavior	42	39	0.748	2.78	0.004	0.179
GO0031124 mRNA 3'-end processing	41	41	0.603	2.664	0.004	0.179
GO0007605 sensory perception of sound	119	113	-0.302	-2.521	0.004	0.179
GO0032006 regulation of TOR signaling cascade	39	38	0.729	2.465	0.004	0.179
GO0009135 purine nucleoside diphosphate metabolic process	14	13	-0.913	-2.974	0.005	0.203
GO0009179 purine ribonucleoside diphosphate metabolic process	14	13	-0.913	-2.974	0.005	0.203
GO0045540 regulation of cholesterol biosynthetic process	13	13	-1.169	-2.757	0.005	0.203
GO0009071 serine family amino acid catabolic process	16	15	-1.241	-2.822	0.006	0.231
GO0009132 nucleoside diphosphate metabolic process	39	37	-0.565	-2.782	0.006	0.231
GO0009262 deoxyribonucleotide metabolic process	26	24	-0.799	-2.835	0.008	0.281
GO0060968 regulation of gene silencing	20	20	0.788	3.036	0.009	0.295
GO0046621 negative regulation of organ growth	12	12	1.15	2.807	0.009	0.295
GO1901070 guanosine-containing compound biosynthetic process	15	14	-0.931	-2.892	0.01	0.316
GO0010257 NADH dehydrogenase complex assembly	15	15	-0.951	-2.77	0.012	0.344
GO0032981 mitochondrial respiratory chain complex I assembly	15	15	-0.951	-2.77	0.012	0.344
GO0097031 mitochondrial respiratory chain complex I biogenesis	15	15	-0.951	-2.77	0.012	0.344
Old OSKM versus Young
Maxmean - GOBP
geneset	total_genes	overlap_genes	est	nes	pval	adj.pval
GO0097152 mesenchymal cell apoptotic process	13	13	-1.911	-9.642	0	0.071
GO2001053 regulation of mesenchymal cell apoptotic process	13	13	-1.911	-9.642	0	0.071
GO0009268 response to pH	24	24	1	5.061	0	0.071
GO0021872 forebrain generation of neurons	60	60	-0.425	-4.681	0	0.071
GO0021879 forebrain neuron differentiation	51	51	-0.503	-4.425	0	0.071
GO0008212 mineralocorticoid metabolic process	12	12	1.203	4.223	0	0.071
GO0032341 aldosterone metabolic process	11	11	1.217	4.076	0	0.071
GO0043968 histone H2A acetylation	12	12	1.612	3.902	0	0.071
GO0023058 adaptation of signaling pathway	21	19	1.349	3.887	0	0.071
GO0030854 positive regulation of granulocyte differentiation	11	11	1.06	3.768	0	0.071
GO0035282 segmentation	80	79	0.622	3.757	0	0.071
GO0046541 saliva secretion	12	12	1.268	3.744	0	0.071
GO0010171 body morphogenesis	47	44	0.741	3.467	0	0.071
GO0090003 regulation of establishment of protein localization to plasma membrane	30	29	0.621	3.281	0	0.071
GO0001756 somitogenesis	62	61	0.516	3.253	0	0.071
GO0048668 collateral sprouting	15	15	1.023	3.175	0	0.071
GO0001823 mesonephros development	12	12	0.949	3.16	0	0.071
GO0030004 cellular monovalent inorganic cation homeostasis	45	45	0.654	3.143	0	0.071
GO0007586 digestion	79	79	0.451	3.117	0	0.071
GO0009952 anterior/posterior pattern specification	201	200	0.341	3.034	0	0.071
GO0031114 regulation of microtubule depolymerization	22	22	0.784	3.012	0	0.071
GO0002029 desensitization of G-protein coupled receptor protein signaling pathway	19	17	0.975	2.988	0	0.071
GO0022401 negative adaptation of signaling pathway	19	17	0.975	2.988	0	0.071
GO0031109 microtubule polymerization or depolymerization	61	61	0.68	2.912	0	0.071
GO0035162 embryonic hemopoiesis	27	27	0.888	2.896	0	0.071
GO0031110 regulation of microtubule polymerization or depolymerization	50	50	0.719	2.835	0	0.071
GO0051592 response to calcium ion	73	72	0.527	2.58	0	0.071
GO0022600 digestive system process	64	64	0.394	2.484	0	0.071
GO0014074 response to purine-containing compound	73	70	0.503	2.469	0	0.071
GO0007320 insemination	13	13	0.954	3.918	0.001	0.159
GO0002209 behavioral defense response	31	29	0.535	3.429	0.001	0.159
GO0045986 negative regulation of smooth muscle contraction	12	11	1.352	3.346	0.001	0.159
GO0001662 behavioral fear response	30	28	0.493	3.067	0.001	0.159
GO0072111 cell proliferation involved in kidney development	14	14	1.097	2.914	0.001	0.159
GO0007026 negative regulation of microtubule depolymerization	20	20	0.885	2.889	0.001	0.159
GO0031111 negative regulation of microtubule polymerization or depolymerization	29	29	0.81	2.838	0.001	0.159
GO0070304 positive regulation of stress-activated protein kinase signaling cascade	62	60	0.649	2.393	0.001	0.159
GO0014070 response to organic cyclic compound	425	401	0.295	2.372	0.001	0.159
GO0031960 response to corticosteroid stimulus	49	48	0.675	2.34	0.001	0.159
GO0000578 embryonic axis specification	32	31	0.699	3.388	0.002	0.224
GO0007007 inner mitochondrial membrane organization	13	13	-0.703	-3.132	0.002	0.224
GO0032469 endoplasmic reticulum calcium ion homeostasis	13	13	1.129	2.75	0.002	0.224
GO0045932 negative regulation of muscle contraction	18	16	0.84	2.629	0.002	0.224
GO2001237 negative regulation of extrinsic apoptotic signaling pathway	80	80	0.602	2.42	0.002	0.224
GO0051403 stress-activated MAPK cascade	167	162	0.459	2.301	0.002	0.224
GO0031098 stress-activated protein kinase signaling cascade	172	167	0.45	2.289	0.002	0.224
GO0009948 anterior/posterior axis specification	41	40	0.689	3.059	0.003	0.283
GO0050860 negative regulation of T cell receptor signaling pathway	12	12	1.283	2.707	0.003	0.283
GO0032874 positive regulation of stress-activated MAPK cascade	61	59	0.624	2.355	0.003	0.283
GO0046683 response to organophosphorus	60	58	0.491	2.29	0.003	0.283
GO0045732 positive regulation of protein catabolic process	88	87	0.472	2.222	0.003	0.283
GO0030852 regulation of granulocyte differentiation	18	18	1.162	2.974	0.004	0.326
GO2000243 positive regulation of reproductive process	31	31	0.671	2.62	0.004	0.326
GO0007019 microtubule depolymerization	31	31	0.671	2.485	0.004	0.326
GO0048268 clathrin coat assembly	13	13	0.987	2.422	0.004	0.326
GO1901099 negative regulation of signal transduction in absence of ligand	30	30	0.621	2.392	0.004	0.326
GO2001240 negative regulation of extrinsic apoptotic signaling pathway in absence of ligand	30	30	0.621	2.392	0.004	0.326
GO0003157 endocardium development	12	12	1.085	2.875	0.005	0.366
GO0042596 fear response	33	31	0.416	2.753	0.005	0.366
GO0043967 histone H4 acetylation	46	43	0.755	2.716	0.005	0.366
GO0045685 regulation of glial cell differentiation	56	53	0.471	2.303	0.005	0.366
GO0042771 intrinsic apoptotic signaling pathway in response to DNA damage by p53 class mediator	39	39	0.743	2.287	0.005	0.366
GO0035094 response to nicotine	22	21	0.963	2.992	0.006	0.401
GO0090102 cochlea development	32	32	-0.736	-2.96	0.006	0.401
GO0009048 dosage compensation by inactivation of X chromosome	11	11	1.424	2.93	0.006	0.401
GO0006837 serotonin transport	19	18	0.877	2.672	0.006	0.401
GO0007076 mitotic chromosome condensation	11	11	1.601	2.601	0.006	0.401
GO0007549 dosage compensation	13	13	1.284	2.836	0.007	0.43
GO0051705 multi-organism behavior	62	59	0.525	2.8	0.007	0.43
GO0032872 regulation of stress-activated MAPK cascade	144	140	0.517	2.218	0.007	0.43
GO0050773 regulation of dendrite development	88	88	0.349	2.096	0.007	0.43
GO0009896 positive regulation of catabolic process	153	152	0.329	1.729	0.007	0.43
GO0007350 blastoderm segmentation	11	11	0.903	2.732	0.008	0.45
GO0007351 tripartite regional subdivision	11	11	0.903	2.732	0.008	0.45
GO0008595 anterior/posterior axis specification, embryo	11	11	0.903	2.732	0.008	0.45
GO0009798 axis specification	74	72	0.437	2.591	0.008	0.45
GO0018107 peptidyl-threonine phosphorylation	59	56	0.605	2.345	0.008	0.45
GO0070302 regulation of stress-activated protein kinase signaling cascade	145	141	0.528	2.231	0.008	0.45
GO0007062 sister chromatid cohesion	35	32	0.83	2.912	0.009	0.451
GO0090103 cochlea morphogenesis	22	22	-0.793	-2.8	0.009	0.451
GO2000050 regulation of non-canonical Wnt receptor signaling pathway	13	13	0.871	2.573	0.009	0.451
GO0060307 regulation of ventricular cardiac muscle cell membrane repolarization	12	12	0.705	2.529	0.009	0.451
GO0050858 negative regulation of antigen receptor-mediated signaling pathway	13	13	1.241	2.493	0.009	0.451
GO0018210 peptidyl-threonine modification	62	59	0.546	2.352	0.009	0.451
GO0046636 negative regulation of alpha-beta T cell activation	19	19	1.088	2.319	0.009	0.451
GO0018209 peptidyl-serine modification	158	156	0.345	2.28	0.009	0.451
GO0033198 response to ATP	19	19	0.662	2.113	0.009	0.451
GO0072078 nephron tubule morphogenesis	15	14	0.545	2.529	0.01	0.482
GO0048305 immunoglobulin secretion	18	18	0.984	2.41	0.01	0.482
GO0018105 peptidyl-serine phosphorylation	145	143	0.358	2.378	0.01	0.482
GO0030851 granulocyte differentiation	30	30	0.636	2.652	0.011	0.516
GO0045862 positive regulation of proteolysis	76	74	0.426	2.093	0.011	0.516
GO0006884 cell volume homeostasis	15	15	0.951	2.584	0.012	0.532
GO0002762 negative regulation of myeloid leukocyte differentiation	32	32	0.843	2.311	0.012	0.532
GO0060325 face morphogenesis	34	32	0.501	2.198	0.012	0.532
GO0003002 regionalization	307	304	0.268	2.184	0.012	0.532
GO0097191 extrinsic apoptotic signaling pathway	194	191	0.46	1.934	0.012	0.532
GO0050850 positive regulation of calcium-mediated signaling	25	24	0.961	2.424	0.013	0.557
GO0007565 female pregnancy	107	102	-0.281	-2.401	0.013	0.557
GO0007254 JNK cascade	144	139	0.448	2.158	0.013	0.557
GO1902043 positive regulation of extrinsic apoptotic signaling pathway via death domain receptors	16	15	1.032	2.415	0.014	0.581
GO0019748 secondary metabolic process	34	33	0.506	2.321	0.014	0.581
GO0035020 regulation of Rac protein signal transduction	28	28	0.61	2.459	0.015	0.61
GO0010389 regulation of G2/M transition of mitotic cell cycle	17	17	1.145	2.758	0.021	0.667
GO0046621 negative regulation of organ growth	12	12	1.024	2.663	0.023	0.667
GO0002093 auditory receptor cell morphogenesis	12	12	-0.686	-2.661	0.023	0.667
GO0061053 somite development	72	71	0.42	2.587	0.018	0.667
GO0006359 regulation of transcription from RNA polymerase III promoter	11	11	1.191	2.566	0.026	0.667
GO0010880 regulation of release of sequestered calcium ion into cytosol by sarcoplasmic reticulum	13	13	-0.881	-2.547	0.029	0.667
GO0035176 social behavior	29	27	0.889	2.527	0.024	0.667
GO0051703 intraspecies interaction between organisms	29	27	0.889	2.527	0.024	0.667
GO0021542 dentate gyrus development	13	12	0.76	2.487	0.019	0.667
GO0051956 negative regulation of amino acid transport	11	11	0.907	2.399	0.035	0.667
GO0045414 regulation of interleukin-8 biosynthetic process	12	12	0.981	2.396	0.018	0.667
GO0051647 nucleus localization	21	21	0.684	2.393	0.025	0.667
GO0048011 neurotrophin TRK receptor signaling pathway	23	22	-0.601	-2.352	0.023	0.667
GO0031063 regulation of histone deacetylation	19	19	0.66	2.325	0.019	0.667
GO0045684 positive regulation of epidermis development	19	18	0.656	2.32	0.019	0.667
Old versus Old OSKM
Maxmean - GOBP
geneset	total_genes	overlap_genes	est	nes	pval	adj.pval
GO0051044 positive regulation of membrane protein ectodomain proteolysis	12	12	-1.142	-3.501	0	0.31
GO0006270 DNA replication initiation	18	16	-2.072	-3.388	0.001	0.31
GO0006261 DNA-dependent DNA replication	75	68	-1.141	-3.231	0.001	0.31
GO0001756 somitogenesis	62	61	-0.414	-3.012	0.001	0.31
GO0051043 regulation of membrane protein ectodomain proteolysis	16	16	-0.988	-2.969	0.001	0.31
GO0006260 DNA replication	232	217	-0.839	-2.939	0.001	0.31
GO0042033 chemokine biosynthetic process	11	11	-1.28	-2.727	0.001	0.31
GO0045073 regulation of chemokine biosynthetic process	11	11	-1.28	-2.727	0.001	0.31
GO0050755 chemokine metabolic process	11	11	-1.28	-2.727	0.001	0.31
GO0001516 prostaglandin biosynthetic process	23	22	-1.156	-2.72	0.001	0.31
GO0046457 prostanoid biosynthetic process	23	22	-1.156	-2.72	0.001	0.31
GO0040029 regulation of gene expression, epigenetic	160	156	0.444	2.699	0.001	0.31
GO0006284 base-excision repair	31	29	-0.835	-2.697	0	0.31
GO0045862 positive regulation of proteolysis	76	74	-0.525	-2.693	0	0.31
GO0046823 negative regulation of nucleocytoplasmic transport	54	54	-0.586	-2.471	0.001	0.31
GO0010524 positive regulation of calcium ion transport into cytosol	32	30	-0.791	-2.401	0.001	0.31
GO0042308 negative regulation of protein import into nucleus	47	47	-0.507	-2.374	0	0.31
GO0008630 intrinsic apoptotic signaling pathway in response to DNA damage	89	89	-0.603	-2.198	0	0.31
GO0090317 negative regulation of intracellular protein transport	64	63	-0.541	-2.186	0	0.31
GO0032387 negative regulation of intracellular transport	81	80	-0.456	-2.158	0.001	0.31
GO0051023 regulation of immunoglobulin secretion	13	13	-1.111	-2.754	0.002	0.356
GO0010332 response to gamma radiation	34	33	-0.884	-2.752	0.002	0.356
GO0006275 regulation of DNA replication	96	92	-0.566	-2.587	0.002	0.356
GO0032633 interleukin-4 production	28	28	-1.271	-2.557	0.002	0.356
GO0001942 hair follicle development	88	82	-0.374	-2.53	0.002	0.356
GO0022404 molting cycle process	89	82	-0.374	-2.53	0.002	0.356
GO0022405 hair cycle process	89	82	-0.374	-2.53	0.002	0.356
GO0007051 spindle organization	71	69	-0.832	-2.516	0.002	0.356
GO0051291 protein heterooligomerization	101	99	-0.43	-2.465	0.002	0.356
GO0035115 embryonic forelimb morphogenesis	32	31	-0.653	-3.077	0.003	0.371
GO0032392 DNA geometric change	28	26	-1.208	-3.057	0.003	0.371
GO0035137 hindlimb morphogenesis	45	42	-0.601	-2.993	0.003	0.371
GO0002067 glandular epithelial cell differentiation	34	33	0.928	2.989	0.003	0.371
GO0032508 DNA duplex unwinding	25	24	-1.129	-2.887	0.003	0.371
GO0046456 icosanoid biosynthetic process	42	40	-1.104	-2.689	0.003	0.371
GO1901570 fatty acid derivative biosynthetic process	42	40	-1.104	-2.689	0.003	0.371
GO0006636 unsaturated fatty acid biosynthetic process	44	42	-1.041	-2.688	0.003	0.371
GO0045737 positive regulation of cyclin-dependent protein kinase activity	20	19	-0.856	-2.48	0.003	0.371
GO0097193 intrinsic apoptotic signaling pathway	205	200	-0.349	-2.056	0.003	0.371
GO0009954 proximal/distal pattern formation	28	28	-0.48	-3.19	0.004	0.373
GO1901862 negative regulation of muscle tissue development	22	22	0.622	3.042	0.006	0.373
GO0035883 enteroendocrine cell differentiation	22	22	1.08	2.906	0.005	0.373
GO0006301 postreplication repair	15	13	-0.921	-2.856	0.005	0.373
GO0031018 endocrine pancreas development	39	39	0.788	2.814	0.005	0.373
GO0007076 mitotic chromosome condensation	11	11	-1.571	-2.792	0.004	0.373
GO0002068 glandular epithelial cell development	17	16	0.979	2.762	0.005	0.373
GO0008156 negative regulation of DNA replication	33	32	-0.69	-2.719	0.005	0.373
GO0045414 regulation of interleukin-8 biosynthetic process	12	12	-1.125	-2.71	0.005	0.373
GO0009593 detection of chemical stimulus	55	55	-0.312	-2.671	0.005	0.373
GO0002369 T cell cytokine production	15	15	-0.846	-2.657	0.004	0.373
GO0035282 segmentation	80	79	-0.316	-2.655	0.006	0.373
GO0042303 molting cycle	97	90	-0.371	-2.614	0.004	0.373
GO0042633 hair cycle	97	90	-0.371	-2.614	0.004	0.373
GO0000070 mitotic sister chromatid segregation	44	43	-0.922	-2.576	0.006	0.373
GO0043506 regulation of JUN kinase activity	64	62	-0.672	-2.563	0.005	0.373
GO0051321 meiotic cell cycle	162	153	-0.336	-2.551	0.004	0.373
GO0006692 prostanoid metabolic process	28	27	-1.001	-2.544	0.006	0.373
GO0006693 prostaglandin metabolic process	28	27	-1.001	-2.544	0.006	0.373
GO2000243 positive regulation of reproductive process	31	31	-0.714	-2.526	0.004	0.373
GO0033559 unsaturated fatty acid metabolic process	62	60	-0.898	-2.513	0.005	0.373
GO0030574 collagen catabolic process	17	17	-1.225	-2.498	0.006	0.373
GO0006690 icosanoid metabolic process	60	58	-0.924	-2.492	0.006	0.373
GO1901568 fatty acid derivative metabolic process	60	58	-0.924	-2.492	0.006	0.373
GO0048873 homeostasis of number of cells within a tissue	25	24	-1.209	-2.471	0.006	0.373
GO0010952 positive regulation of peptidase activity	123	119	-0.648	-2.432	0.004	0.373
GO0043507 positive regulation of JUN kinase activity	53	51	-0.632	-2.416	0.006	0.373
GO0032465 regulation of cytokinesis	28	28	-0.672	-2.385	0.004	0.373
GO0045624 positive regulation of T-helper cell differentiation	13	13	-1.018	-2.377	0.005	0.373
GO0007059 chromosome segregation	150	140	-0.588	-2.342	0.006	0.373
GO0051301 cell division	464	449	-0.463	-2.223	0.005	0.373
GO0032088 negative regulation of NF-kappaB transcription factor activity	58	55	-0.544	-2.182	0.004	0.373
GO0051224 negative regulation of protein transport	110	109	-0.583	-2.107	0.006	0.373
GO0007062 sister chromatid cohesion	35	32	-0.767	-2.862	0.007	0.397
GO0010833 telomere maintenance via telomere lengthening	14	12	-0.893	-2.692	0.007	0.397
GO0000819 sister chromatid segregation	47	46	-0.896	-2.508	0.007	0.397
GO0002863 positive regulation of inflammatory response to antigenic stimulus	17	12	-1.664	-2.43	0.007	0.397
GO0010165 response to X-ray	23	23	-0.906	-2.311	0.007	0.397
GO0045995 regulation of embryonic development	92	92	-0.368	-2.177	0.007	0.397
GO0010470 regulation of gastrulation	34	34	-0.571	-2.538	0.008	0.423
GO0007126 meiosis	155	146	-0.334	-2.526	0.008	0.423
GO0042771 intrinsic apoptotic signaling pathway in response to DNA damage by p53 class mediator	39	39	-0.814	-2.442	0.008	0.423
GO0044243 multicellular organismal catabolic process	20	20	-1.136	-2.376	0.008	0.423
GO0008643 carbohydrate transport	118	109	-0.299	-2.012	0.008	0.423
GO0001964 startle response	24	23	0.801	2.87	0.009	0.441
GO0061053 somite development	72	71	-0.386	-2.682	0.009	0.441
GO0031016 pancreas development	68	67	0.39	2.525	0.009	0.441
GO0032616 interleukin-13 production	11	11	-1.268	-2.454	0.009	0.441
GO0032753 positive regulation of interleukin-4 production	13	13	-1.228	-2.379	0.009	0.441
GO0097202 activation of cysteine-type endopeptidase activity	77	75	-0.595	-2.122	0.009	0.441
GO0072348 sulfur compound transport	23	22	-0.763	-2.507	0.01	0.448
GO0042228 interleukin-8 biosynthetic process	13	13	-0.996	-2.455	0.01	0.448
GO0006691 leukotriene metabolic process	24	23	-1.132	-2.437	0.011	0.448
GO0010950 positive regulation of endopeptidase activity	113	109	-0.537	-2.282	0.01	0.448
GO0051651 maintenance of location in cell	94	91	-0.53	-2.213	0.01	0.448
GO0051225 spindle assembly	40	40	-0.78	-2.188	0.011	0.448
GO0042990 regulation of transcription factor import into nucleus	65	64	-0.624	-2.143	0.011	0.448
GO0032846 positive regulation of homeostatic process	71	68	-0.577	-2.115	0.01	0.448
GO0042991 transcription factor import into nucleus	67	66	-0.588	-2.098	0.011	0.448
GO0006302 double-strand break repair	108	105	-0.565	-2.073	0.011	0.448
GO0045429 positive regulation of nitric oxide biosynthetic process	32	30	-0.82	-2.071	0.011	0.448
GO0032467 positive regulation of cytokinesis	16	16	-0.917	-2.75	0.012	0.449
GO0048505 regulation of timing of cell differentiation	11	11	-0.695	-2.729	0.013	0.449
GO0042490 mechanoreceptor differentiation	57	54	0.452	2.663	0.013	0.449
GO0006110 regulation of glycolysis	22	22	1.081	2.627	0.012	0.449
GO0035136 forelimb morphogenesis	42	40	-0.525	-2.612	0.016	0.449
GO0006817 phosphate ion transport	14	14	0.79	2.609	0.014	0.449
GO0003309 type B pancreatic cell differentiation	20	20	0.991	2.605	0.013	0.449
GO0003323 type B pancreatic cell development	15	15	0.859	2.598	0.017	0.449
GO0006298 mismatch repair	16	15	-0.92	-2.574	0.017	0.449
GO0045132 meiotic chromosome segregation	26	22	-0.697	-2.565	0.016	0.449
GO0040034 regulation of development, heterochronic	13	13	-0.828	-2.56	0.017	0.449
GO0001774 microglial cell activation	12	12	-1.719	-2.525	0.013	0.449
GO0045843 negative regulation of striated muscle tissue development	21	21	0.508	2.513	0.016	0.449
GO0071425 hematopoietic stem cell proliferation	12	12	-1.026	-2.508	0.013	0.449
GO0042362 fat-soluble vitamin biosynthetic process	14	14	-1.119	-2.506	0.016	0.449
GO0034114 regulation of heterotypic cell-cell adhesion	12	12	-1.238	-2.498	0.016	0.449
GO0070586 cell-cell adhesion involved in gastrulation	13	12	-1.238	-2.498	0.016	0.449
GO0070587 regulation of cell-cell adhesion involved in gastrulation	12	12	-1.238	-2.498	0.016	0.449
GO0045684 positive regulation of epidermis development	19	18	-0.76	-2.489	0.017	0.449
GO0009263 deoxyribonucleotide biosynthetic process	11	11	-1.117	-2.445	0.017	0.449
GO0001967 suckling behavior	15	15	0.883	2.557	0.019	0.465
GO0046856 phosphatidylinositol dephosphorylation	17	17	0.603	2.506	0.02	0.465
GO0002063 chondrocyte development	18	18	-0.822	-2.493	0.018	0.465
GO0051953 negative regulation of amine transport	23	23	-0.572	-2.462	0.019	0.465
GO0002066 columnar/cuboidal epithelial cell development	29	28	0.769	2.452	0.02	0.465
GO0030261 chromosome condensation	29	29	-0.721	-2.448	0.019	0.465
GO0009396 folic acid-containing compound biosynthetic process	11	11	-1.124	-2.435	0.02	0.465

## Sheet: GOMF
Old versus Young
Maxmean - GOMF
geneset	total_genes	overlap_genes	est	nes	pval	adj.pval
GO0015269 calcium-activated potassium channel activity	17	17	1.452	5.773	0	0.052
GO0005227 calcium activated cation channel activity	25	25	1.151	4.271	0	0.052
GO0022829 wide pore channel activity	22	22	-0.929	-4.251	0	0.052
GO0003785 actin monomer binding	15	14	0.969	4.136	0	0.052
GO0005328 neurotransmittersodium symporter activity	19	19	0.851	3.538	0	0.052
GO0042975 peroxisome proliferator activated receptor binding	14	13	1.505	3.502	0	0.052
GO0015101 organic cation transmembrane transporter activity	16	16	-0.644	-3.16	0	0.052
GO0003682 chromatin binding	350	339	0.402	2.814	0	0.052
GO0016408 C-acyltransferase activity	14	14	-1.167	-4.058	0.001	0.097
GO0016208 AMP binding	13	13	-1.051	-3.511	0.001	0.097
GO0004402 histone acetyltransferase activity	49	46	0.684	3.141	0.001	0.097
GO0003714 transcription corepressor activity	131	129	0.404	2.692	0.001	0.097
GO0008017 microtubule binding	143	142	0.381	2.011	0.001	0.097
GO0017022 myosin binding	32	31	0.537	3.047	0.002	0.123
GO0046965 retinoid X receptor binding	17	15	1.071	3.024	0.002	0.123
GO0005262 calcium channel activity	94	92	0.42	2.804	0.002	0.123
GO0008080 N-acetyltransferase activity	78	70	0.438	2.525	0.002	0.123
GO0008134 transcription factor binding	443	441	0.346	2.456	0.003	0.163
GO0015288 porin activity	12	12	-1.036	-3.47	0.004	0.179
GO0051287 NAD binding	55	55	-0.725	-2.956	0.004	0.179
GO0043425 bHLH transcription factor binding	24	24	0.622	2.621	0.004	0.179
GO0004143 diacylglycerol kinase activity	14	14	0.969	2.934	0.005	0.2
GO0015085 calcium ion transmembrane transporter activity	109	107	0.36	2.286	0.005	0.2
GO0048407 platelet-derived growth factor binding	12	12	-2.075	-3.118	0.006	0.218
GO0005083 small GTPase regulator activity	253	249	0.398	1.931	0.006	0.218
GO0005201 extracellular matrix structural constituent	28	28	-1.746	-2.934	0.007	0.224
GO0015923 mannosidase activity	13	13	0.786	2.627	0.007	0.224
GO0044212 transcription regulatory region DNA binding	357	353	0.238	2.22	0.007	0.224
GO0004559 alpha-mannosidase activity	12	12	0.792	2.653	0.008	0.237
GO0000989 transcription factor binding transcription factor activity	373	364	0.351	2.324	0.008	0.237
GO0000988 protein binding transcription factor activity	384	374	0.349	2.303	0.009	0.248
GO0015631 tubulin binding	199	195	0.368	1.889	0.009	0.248
GO0003712 transcription cofactor activity	341	334	0.352	2.317	0.01	0.266
GO0005326 neurotransmitter transporter activity	23	23	0.698	2.464	0.011	0.267
GO0008170 N-methyltransferase activity	66	59	0.418	2.351	0.011	0.267
GO0008565 protein transporter activity	67	65	-0.475	-2.253	0.011	0.267
GO0043014 alpha-tubulin binding	22	21	0.642	2.558	0.012	0.275
GO0033613 activating transcription factor binding	53	53	0.397	2.266	0.012	0.275
GO0042800 histone methyltransferase activity (H3-K4 specific)	12	12	1.434	2.626	0.016	0.286
GO0016303 1-phosphatidylinositol-3-kinase activity	11	11	0.76	2.473	0.016	0.286
GO0016653 oxidoreductase activity, acting on NAD(P)H, heme protein as acceptor	11	11	-0.915	-2.458	0.016	0.286
GO0042974 retinoic acid receptor binding	25	23	0.83	2.412	0.018	0.286
GO0015464 acetylcholine receptor activity	15	15	0.619	2.403	0.018	0.286
GO0005245 voltage-gated calcium channel activity	29	29	0.892	2.392	0.016	0.286
GO0070577 histone acetyl-lysine binding	16	16	0.695	2.373	0.017	0.286
GO0016278 lysine N-methyltransferase activity	45	39	0.563	2.321	0.02	0.286
GO0016279 protein-lysine N-methyltransferase activity	45	39	0.563	2.321	0.02	0.286
GO0035258 steroid hormone receptor binding	59	58	0.574	2.295	0.018	0.286
GO0035257 nuclear hormone receptor binding	98	95	0.524	2.279	0.02	0.286
GO0030374 ligand-dependent nuclear receptor transcription coactivator activity	37	36	0.603	2.245	0.015	0.286
GO0017137 Rab GTPase binding	53	49	0.37	2.245	0.019	0.286
GO0015278 calcium-release channel activity	13	13	0.732	2.189	0.013	0.286
GO0016410 N-acyltransferase activity	92	84	0.365	2.149	0.016	0.286
GO0005248 voltage-gated sodium channel activity	13	12	0.64	2.145	0.02	0.286
GO0070491 repressing transcription factor binding	45	45	0.528	2.12	0.019	0.286
GO0000975 regulatory region DNA binding	364	360	0.237	2.027	0.014	0.286
GO0001067 regulatory region nucleic acid binding	364	360	0.237	2.027	0.014	0.286
GO0004674 protein serine/threonine kinase activity	433	418	0.337	2.008	0.017	0.286
GO0030695 GTPase regulator activity	386	376	0.338	1.753	0.015	0.286
GO0060589 nucleoside-triphosphatase regulator activity	398	388	0.322	1.695	0.018	0.286
GO0017112 Rab guanyl-nucleotide exchange factor activity	23	23	0.702	2.458	0.021	0.29
GO0016627 oxidoreductase activity, acting on the CH-CH group of donors	54	53	-0.658	-2.356	0.021	0.29
GO0051536 iron-sulfur cluster binding	63	62	-0.52	-2.128	0.022	0.294
GO0051540 metal cluster binding	63	62	-0.52	-2.128	0.022	0.294
GO0042805 actinin binding	26	26	0.522	2.451	0.024	0.3
GO0008198 ferrous iron binding	14	13	-0.824	-2.444	0.029	0.3
GO0034593 phosphatidylinositol bisphosphate phosphatase activity	12	12	0.787	2.433	0.029	0.3
GO0015175 neutral amino acid transmembrane transporter activity	20	19	-0.58	-2.293	0.026	0.3
GO0016248 channel inhibitor activity	19	18	0.699	2.258	0.025	0.3
GO0050681 androgen receptor binding	25	25	0.662	2.252	0.027	0.3
GO0016616 oxidoreductase activity, acting on the CH-OH group of donors, NAD or NADP as acceptor	128	121	-0.484	-2.239	0.029	0.3
GO0035004 phosphatidylinositol 3-kinase activity	12	12	0.683	2.211	0.03	0.3
GO0051539 4 iron, 4 sulfur cluster binding	36	36	-0.638	-2.194	0.027	0.3
GO0042393 histone binding	110	105	0.367	2.171	0.028	0.3
GO0005261 cation channel activity	267	264	0.296	2.151	0.024	0.3
GO0016651 oxidoreductase activity, acting on NAD(P)H	71	64	-0.478	-2.12	0.03	0.3
GO0005165 neurotrophin receptor binding	14	14	0.843	2.111	0.028	0.3
GO0015370 solutesodium symporter activity	46	46	0.474	2.106	0.023	0.3
GO0051427 hormone receptor binding	119	116	0.394	2.103	0.028	0.3
GO0003713 transcription coactivator activity	192	187	0.334	2.052	0.029	0.3
GO0016407 acetyltransferase activity	92	83	0.309	2.034	0.027	0.3
GO0005244 voltage-gated ion channel activity	177	175	0.308	1.908	0.03	0.3
GO0022832 voltage-gated channel activity	177	175	0.308	1.908	0.03	0.3
GO0008022 protein C-terminus binding	177	175	0.332	1.866	0.027	0.3
GO0030971 receptor tyrosine kinase binding	38	37	0.48	1.862	0.028	0.3
GO0018024 histone-lysine N-methyltransferase activity	39	34	0.629	2.219	0.031	0.306
GO0043022 ribosome binding	29	27	-0.444	-2.306	0.035	0.312
GO0000062 fatty-acyl-CoA binding	20	20	-0.742	-2.302	0.036	0.312
GO0004221 ubiquitin thiolesterase activity	62	62	0.438	2.135	0.032	0.312
GO0005548 phospholipid transporter activity	22	22	-0.5	-2.106	0.036	0.312
GO0016866 intramolecular transferase activity	25	24	-0.574	-2.08	0.034	0.312
GO0016614 oxidoreductase activity, acting on CH-OH group of donors	139	132	-0.472	-2.07	0.036	0.312
GO0022836 gated channel activity	286	281	0.275	2.055	0.033	0.312
GO0022839 ion gated channel activity	286	281	0.275	2.055	0.033	0.312
GO0005216 ion channel activity	352	343	0.229	2.042	0.034	0.312
GO0022843 voltage-gated cation channel activity	130	129	0.404	1.962	0.036	0.312
GO0015399 primary active transmembrane transporter activity	95	94	-0.328	-1.902	0.036	0.312
GO0015405 P-P-bond-hydrolysis-driven transmembrane transporter activity	94	94	-0.328	-1.902	0.036	0.312
GO0003899 DNA-directed RNA polymerase activity	35	34	-0.485	-2.03	0.037	0.314
GO0034062 RNA polymerase activity	35	34	-0.485	-2.03	0.037	0.314
GO0043176 amine binding	13	12	-0.6	-2.214	0.038	0.315
GO0042054 histone methyltransferase activity	48	43	0.526	2.194	0.04	0.32
GO0043560 insulin receptor substrate binding	11	11	0.84	2.158	0.042	0.326
GO0046966 thyroid hormone receptor binding	25	25	0.652	2.139	0.042	0.326
GO0019789 SUMO ligase activity	12	11	0.655	2.114	0.042	0.326
GO0044769 ATPase activity, coupled to transmembrane movement of ions, rotational mechanism	13	13	-0.756	-2.146	0.054	0.331
GO0015665 alcohol transmembrane transporter activity	12	12	-0.754	-2.064	0.051	0.331
GO0003954 NADH dehydrogenase activity	25	18	-1.077	-2.052	0.05	0.331
GO0052742 phosphatidylinositol kinase activity	15	15	0.478	2.05	0.049	0.331
GO0051019 mitogen-activated protein kinase binding	22	20	0.459	2.044	0.056	0.331
GO0004435 phosphatidylinositol phospholipase C activity	19	19	0.588	2.034	0.05	0.331
GO0050253 retinyl-palmitate esterase activity	23	18	-1.09	-2.106	0.058	0.333
GO0016863 intramolecular oxidoreductase activity, transposing C=C bonds	14	14	-0.9	-2.057	0.059	0.336
Old OSKM versus Young
Maxmean - GOMFF
geneset	total_genes	overlap_genes	est	nes	pval	adj.pval
GO0015269 calcium-activated potassium channel activity	17	17	0.924	4.302	0	0.084
GO0003785 actin monomer binding	15	14	0.92	3.91	0	0.084
GO0022829 wide pore channel activity	22	22	-0.639	-3.421	0	0.084
GO0070491 repressing transcription factor binding	45	45	0.899	3.053	0	0.084
GO0005096 GTPase activator activity	210	202	0.421	2.009	0	0.084
GO0005248 voltage-gated sodium channel activity	13	12	0.985	3.226	0.001	0.209
GO0032183 SUMO binding	13	13	1.065	3.313	0.002	0.261
GO0030695 GTPase regulator activity	386	376	0.346	1.821	0.002	0.261
GO0000987 core promoter proximal region sequence-specific DNA binding	55	55	0.457	2.751	0.004	0.376
GO0060589 nucleoside-triphosphatase regulator activity	398	388	0.323	1.746	0.004	0.376
GO0005227 calcium activated cation channel activity	25	25	0.653	2.817	0.005	0.383
GO0001159 core promoter proximal region DNA binding	58	58	0.405	2.583	0.005	0.383
GO0005328 neurotransmittersodium symporter activity	19	19	0.701	2.707	0.006	0.418
GO0051861 glycolipid binding	17	16	0.868	2.497	0.007	0.448
GO1901618 organic hydroxy compound transmembrane transporter activity	20	20	0.692	2.476	0.009	0.468
GO0030971 receptor tyrosine kinase binding	38	37	0.684	2.343	0.008	0.468
GO0005516 calmodulin binding	148	146	0.426	2.296	0.009	0.468
GO0008106 alcohol dehydrogenase (NADP+) activity	17	13	1.011	2.496	0.01	0.488
GO0000978 RNA polymerase II core promoter proximal region sequence-specific DNA binding	42	42	0.436	2.528	0.011	0.506
GO0008134 transcription factor binding	443	441	0.287	2.092	0.013	0.565
GO0050998 nitric-oxide synthase binding	14	12	1.125	2.541	0.015	0.617
GO0030742 GTP-dependent protein binding	11	11	0.765	2.348	0.017	0.645
GO0008227 G-protein coupled amine receptor activity	47	46	-0.369	-2.167	0.018	0.645
GO0032403 protein complex binding	439	426	0.378	1.793	0.018	0.645
GO0009881 photoreceptor activity	12	12	-0.672	-2.375	0.02	0.66
GO0043395 heparan sulfate proteoglycan binding	18	18	0.699	2.051	0.02	0.66
GO0004033 aldo-keto reductase (NADP) activity	21	17	0.734	2.131	0.022	0.688
GO0003682 chromatin binding	350	339	0.267	1.992	0.025	0.688
GO0022843 voltage-gated cation channel activity	130	129	0.342	1.992	0.025	0.688
GO0000975 regulatory region DNA binding	364	360	0.226	1.867	0.025	0.688
GO0001067 regulatory region nucleic acid binding	364	360	0.226	1.867	0.025	0.688
GO0008047 enzyme activator activity	338	325	0.346	1.624	0.029	0.771
GO0004993 serotonin receptor activity	15	14	-0.458	-2.248	0.039	0.792
GO0004402 histone acetyltransferase activity	49	46	0.523	2.213	0.035	0.792
GO0008080 N-acetyltransferase activity	78	70	0.386	2.113	0.035	0.792
GO0042287 MHC protein binding	21	14	1.228	2.06	0.038	0.792
GO0016505 peptidase activator activity involved in apoptotic process	16	15	0.613	2.054	0.044	0.792
GO0001103 RNA polymerase II repressing transcription factor binding	20	20	0.646	2.045	0.042	0.792
GO0030332 cyclin binding	17	17	0.582	1.997	0.038	0.792
GO0015299 solutehydrogen antiporter activity	14	14	0.66	1.844	0.039	0.792
GO0017016 Ras GTPase binding	145	138	0.293	1.79	0.044	0.792
GO0044212 transcription regulatory region DNA binding	357	353	0.201	1.78	0.037	0.792
GO0005244 voltage-gated ion channel activity	177	175	0.238	1.766	0.043	0.792
GO0022832 voltage-gated channel activity	177	175	0.238	1.766	0.043	0.792
GO0005083 small GTPase regulator activity	253	249	0.329	1.673	0.032	0.792
GO0008017 microtubule binding	143	142	0.298	1.644	0.039	0.792
GO0015631 tubulin binding	199	195	0.307	1.638	0.042	0.792
GO0015288 porin activity	12	12	-0.576	-2.153	0.055	0.795
GO0003950 NAD+ ADP-ribosyltransferase activity	17	17	0.901	2.093	0.051	0.795
GO0042975 peroxisome proliferator activated receptor binding	14	13	0.908	2.032	0.056	0.795
GO0070742 C2H2 zinc finger domain binding	13	13	0.695	2.011	0.048	0.795
GO0015175 neutral amino acid transmembrane transporter activity	20	19	-0.51	-1.93	0.074	0.795
GO0005048 signal sequence binding	16	16	-0.623	-1.903	0.072	0.795
GO0030374 ligand-dependent nuclear receptor transcription coactivator activity	37	36	0.387	1.89	0.053	0.795
GO0016655 oxidoreductase activity, acting on NAD(P)H, quinone or similar compound as acceptor	34	27	-0.719	-1.887	0.071	0.795
GO0043015 gamma-tubulin binding	20	20	0.798	1.884	0.067	0.795
GO0000976 transcription regulatory region sequence-specific DNA binding	167	166	0.217	1.884	0.054	0.795
GO0003823 antigen binding	46	20	1.299	1.856	0.062	0.795
GO0005099 Ras GTPase activator activity	88	86	0.395	1.854	0.053	0.795
GO0001784 phosphotyrosine binding	17	17	0.963	1.842	0.079	0.795
GO0050664 oxidoreductase activity, acting on NAD(P)H, oxygen as acceptor	11	11	0.83	1.84	0.064	0.795
GO0015370 solutesodium symporter activity	46	46	0.416	1.837	0.053	0.795
GO0016248 channel inhibitor activity	19	18	0.518	1.835	0.06	0.795
GO0008252 nucleotidase activity	11	11	-0.653	-1.834	0.074	0.795
GO0016796 exonuclease activity, active with either ribo- or deoxyribonucleic acids and producing 5'-phosphomonoesters	25	25	0.581	1.833	0.071	0.795
GO0008137 NADH dehydrogenase (ubiquinone) activity	24	17	-0.908	-1.83	0.083	0.795
GO0050136 NADH dehydrogenase (quinone) activity	24	17	-0.908	-1.83	0.083	0.795
GO0032182 small conjugating protein binding	76	72	0.357	1.83	0.061	0.795
GO0008191 metalloendopeptidase inhibitor activity	11	11	0.949	1.82	0.069	0.795
GO0048551 metalloenzyme inhibitor activity	11	11	0.949	1.82	0.069	0.795
GO0045309 protein phosphorylated amino acid binding	25	25	0.801	1.816	0.07	0.795
GO0010576 metalloenzyme regulator activity	13	12	0.957	1.811	0.07	0.795
GO0048020 CCR chemokine receptor binding	16	16	1.109	1.809	0.076	0.795
GO0015278 calcium-release channel activity	13	13	0.626	1.801	0.075	0.795
GO0004867 serine-type endopeptidase inhibitor activity	113	107	-0.361	-1.798	0.085	0.795
GO0043394 proteoglycan binding	20	20	0.574	1.742	0.066	0.795
GO0016407 acetyltransferase activity	92	83	0.275	1.735	0.078	0.795
GO0008060 ARF GTPase activator activity	22	22	0.507	1.734	0.068	0.795
GO0031267 small GTPase binding	155	148	0.267	1.733	0.055	0.795
GO0015267 channel activity	376	367	0.15	1.702	0.056	0.795
GO0022803 passive transmembrane transporter activity	376	367	0.15	1.702	0.056	0.795
GO0042169 SH2 domain binding	33	32	0.472	1.697	0.067	0.795
GO0051400 BH domain binding	12	12	0.984	1.687	0.08	0.795
GO0005216 ion channel activity	352	343	0.153	1.654	0.074	0.795
GO0043028 cysteine-type endopeptidase regulator activity involved in apoptotic process	37	36	0.416	1.648	0.085	0.795
GO0001085 RNA polymerase II transcription factor binding	84	84	0.309	1.648	0.085	0.795
GO0005089 Rho guanyl-nucleotide exchange factor activity	66	66	0.463	1.643	0.06	0.795
GO0051020 GTPase binding	168	161	0.234	1.633	0.074	0.795
GO0031625 ubiquitin protein ligase binding	152	150	0.25	1.546	0.085	0.795
GO0044389 small conjugating protein ligase binding	152	150	0.25	1.546	0.085	0.795
GO0015081 sodium ion transmembrane transporter activity	109	108	0.369	1.607	0.086	0.795
GO0072349 modified amino acid transmembrane transporter activity	11	11	0.731	1.747	0.09	0.797
GO0003954 NADH dehydrogenase activity	25	18	-0.914	-1.738	0.103	0.797
GO0016408 C-acyltransferase activity	14	14	-0.539	-1.716	0.105	0.797
GO0015179 L-amino acid transmembrane transporter activity	35	34	-0.322	-1.705	0.099	0.797
GO0001594 trace-amine receptor activity	15	15	-0.82	-1.699	0.105	0.797
GO0017166 vinculin binding	12	11	0.637	1.699	0.102	0.797
GO0001653 peptide receptor activity	124	120	0.287	1.698	0.107	0.797
GO0016410 N-acyltransferase activity	92	84	0.3	1.693	0.099	0.797
GO0032794 GTPase activating protein binding	15	15	0.503	1.677	0.091	0.797
GO0005164 tumor necrosis factor receptor binding	29	28	0.962	1.663	0.11	0.797
GO0016651 oxidoreductase activity, acting on NAD(P)H	71	64	-0.344	-1.655	0.097	0.797
GO0004181 metallocarboxypeptidase activity	21	20	0.327	1.654	0.104	0.797
GO0001047 core promoter binding	63	63	0.349	1.652	0.093	0.797
GO0004532 exoribonuclease activity	18	18	0.606	1.651	0.099	0.797
GO0015197 peptide transporter activity	11	11	0.631	1.644	0.088	0.797
GO0005326 neurotransmitter transporter activity	23	23	0.484	1.659	0.116	0.799
Old versus Old OSKM
Maxmean - GOMFF
geneset	total_genes	overlap_genes	est	nes	pval	adj.pval
GO0003697 single-stranded DNA binding	59	55	-1.009	-2.988	0	0.209
GO0072341 modified amino acid binding	54	51	-0.735	-2.878	0	0.209
GO0005542 folic acid binding	12	11	-1.766	-3.204	0.001	0.418
GO0017022 myosin binding	32	31	0.512	2.63	0.012	0.787
GO0016799 hydrolase activity, hydrolyzing N-glycosyl compounds	21	21	-0.917	-2.564	0.015	0.787
GO0016504 peptidase activator activity	32	31	-1.101	-2.541	0.007	0.787
GO0043014 alpha-tubulin binding	22	21	0.466	2.532	0.023	0.787
GO0015299 solutehydrogen antiporter activity	14	14	-0.967	-2.488	0.004	0.787
GO0051536 iron-sulfur cluster binding	63	62	-0.6	-2.396	0.012	0.787
GO0051540 metal cluster binding	63	62	-0.6	-2.396	0.012	0.787
GO0003678 DNA helicase activity	36	34	-0.989	-2.39	0.023	0.787
GO0016860 intramolecular oxidoreductase activity	43	42	-0.836	-2.387	0.013	0.787
GO0010576 metalloenzyme regulator activity	13	12	-1.06	-2.381	0.019	0.787
GO0051861 glycolipid binding	17	16	-0.957	-2.351	0.011	0.787
GO0042287 MHC protein binding	21	14	-1.525	-2.343	0.022	0.787
GO0051539 4 iron, 4 sulfur cluster binding	36	36	-0.695	-2.323	0.017	0.787
GO0004221 ubiquitin thiolesterase activity	62	62	0.393	2.323	0.01	0.787
GO0042887 amide transmembrane transporter activity	12	12	-0.694	-2.288	0.021	0.787
GO0030276 clathrin binding	22	22	0.545	2.224	0.026	0.787
GO0003950 NAD+ ADP-ribosyltransferase activity	17	17	-0.964	-2.205	0.052	0.787
GO0016594 glycine binding	14	14	0.815	2.203	0.027	0.787
GO0034061 DNA polymerase activity	35	29	-0.753	-2.19	0.02	0.787
GO0004143 diacylglycerol kinase activity	14	14	0.84	2.175	0.027	0.787
GO0070577 histone acetyl-lysine binding	16	16	0.626	2.159	0.022	0.787
GO0032794 GTPase activating protein binding	15	15	-0.63	-2.157	0.03	0.787
GO0070491 repressing transcription factor binding	45	45	-0.521	-2.153	0.009	0.787
GO0016208 AMP binding	13	13	-0.584	-2.143	0.039	0.787
GO0005160 transforming growth factor beta receptor binding	19	19	-0.59	-2.136	0.03	0.787
GO0016779 nucleotidyltransferase activity	111	99	-0.455	-2.135	0.025	0.787
GO0016853 isomerase activity	137	132	-0.542	-2.135	0.021	0.787
GO0005164 tumor necrosis factor receptor binding	29	28	-1.203	-2.124	0.028	0.787
GO0004298 threonine-type endopeptidase activity	21	21	-1.352	-2.116	0.044	0.787
GO0070003 threonine-type peptidase activity	21	21	-1.352	-2.116	0.044	0.787
GO0003887 DNA-directed DNA polymerase activity	28	25	-0.763	-2.115	0.02	0.787
GO0046961 proton-transporting ATPase activity, rotational mechanism	11	11	-0.808	-2.075	0.05	0.787
GO0044769 ATPase activity, coupled to transmembrane movement of ions, rotational mechanism	13	13	-0.805	-2.05	0.054	0.787
GO0048487 beta-tubulin binding	30	30	0.477	2.047	0.043	0.787
GO0043566 structure-specific DNA binding	232	225	-0.334	-2.043	0.021	0.787
GO0032813 tumor necrosis factor receptor superfamily binding	37	35	-0.886	-2.041	0.042	0.787
GO0005158 insulin receptor binding	31	31	0.475	2.002	0.042	0.787
GO0042800 histone methyltransferase activity (H3-K4 specific)	12	12	1.189	1.983	0.073	0.787
GO0003899 DNA-directed RNA polymerase activity	35	34	-0.585	-1.974	0.06	0.787
GO0034062 RNA polymerase activity	35	34	-0.585	-1.974	0.06	0.787
GO0005184 neuropeptide hormone activity	19	19	0.647	1.973	0.05	0.787
GO0017075 syntaxin-1 binding	16	15	0.857	1.972	0.065	0.787
GO0043022 ribosome binding	29	27	-0.441	-1.958	0.063	0.787
GO0005126 cytokine receptor binding	213	207	-0.484	-1.923	0.069	0.787
GO0015269 calcium-activated potassium channel activity	17	17	0.488	1.922	0.055	0.787
GO0015116 sulfate transmembrane transporter activity	13	12	-0.756	-1.918	0.062	0.787
GO0048407 platelet-derived growth factor binding	12	12	-1.432	-1.914	0.074	0.787
GO0032934 sterol binding	33	33	-0.443	-1.913	0.046	0.787
GO0046625 sphingolipid binding	13	13	-0.731	-1.911	0.058	0.787
GO0004003 ATP-dependent DNA helicase activity	27	26	-0.776	-1.888	0.079	0.787
GO0016805 dipeptidase activity	14	13	-0.746	-1.881	0.06	0.787
GO0015665 alcohol transmembrane transporter activity	12	12	-0.794	-1.88	0.069	0.787
GO0008191 metalloendopeptidase inhibitor activity	11	11	-0.813	-1.865	0.062	0.787
GO0048551 metalloenzyme inhibitor activity	11	11	-0.813	-1.865	0.062	0.787
GO0046965 retinoid X receptor binding	17	15	0.566	1.857	0.075	0.787
GO0016628 oxidoreductase activity, acting on the CH-CH group of donors, NAD or NADP as acceptor	22	22	-0.774	-1.829	0.076	0.787
GO0015078 hydrogen ion transmembrane transporter activity	84	80	-0.469	-1.822	0.072	0.787
GO0017112 Rab guanyl-nucleotide exchange factor activity	23	23	0.543	1.809	0.08	0.787
GO0016854 racemase and epimerase activity	11	11	-0.795	-1.796	0.064	0.787
GO0005080 protein kinase C binding	50	48	-0.535	-1.793	0.062	0.787
GO0016862 intramolecular oxidoreductase activity, interconverting keto- and enol-groups	14	14	-0.997	-1.789	0.092	0.787
GO0032403 protein complex binding	439	426	-0.358	-1.787	0.035	0.787
GO0051537 2 iron, 2 sulfur cluster binding	21	20	-0.632	-1.785	0.065	0.787
GO0016627 oxidoreductase activity, acting on the CH-CH group of donors	54	53	-0.58	-1.784	0.077	0.787
GO0004177 aminopeptidase activity	32	30	-0.568	-1.78	0.07	0.787
GO0004712 protein serine/threonine/tyrosine kinase activity	28	28	0.506	1.78	0.086	0.787
GO0015101 organic cation transmembrane transporter activity	16	16	-0.434	-1.778	0.081	0.787
GO0043295 glutathione binding	16	16	-0.655	-1.77	0.064	0.787
GO1900750 oligopeptide binding	16	16	-0.655	-1.77	0.064	0.787
GO0005125 cytokine activity	193	185	-0.329	-1.761	0.108	0.787
GO0019104 DNA N-glycosylase activity	12	12	-0.754	-1.743	0.099	0.787
GO0016620 oxidoreductase activity, acting on the aldehyde or oxo group of donors, NAD or NADP as acceptor	33	31	-0.468	-1.74	0.079	0.787
GO0004518 nuclease activity	160	144	-0.273	-1.717	0.052	0.787
GO0004364 glutathione transferase activity	27	27	-0.396	-1.716	0.081	0.787
GO0042277 peptide binding	192	181	-0.335	-1.714	0.04	0.787
GO0004519 endonuclease activity	104	92	-0.337	-1.714	0.071	0.787
GO0005044 scavenger receptor activity	40	39	-0.725	-1.713	0.078	0.787
GO0004180 carboxypeptidase activity	34	33	-0.441	-1.707	0.106	0.787
GO0033218 amide binding	199	188	-0.328	-1.705	0.047	0.787
GO0004386 helicase activity	138	135	-0.434	-1.7	0.106	0.787
GO0002020 protease binding	79	76	-0.557	-1.699	0.057	0.787
GO0003755 peptidyl-prolyl cis-trans isomerase activity	35	33	-0.45	-1.693	0.08	0.787
GO0003756 protein disulfide isomerase activity	13	13	-0.924	-1.684	0.109	0.787
GO0016864 intramolecular oxidoreductase activity, transposing S-S bonds	13	13	-0.924	-1.684	0.109	0.787
GO0004550 nucleoside diphosphate kinase activity	17	15	-0.693	-1.672	0.111	0.787
GO0008094 DNA-dependent ATPase activity	60	59	-0.602	-1.665	0.11	0.787
GO0016887 ATPase activity	300	294	-0.318	-1.663	0.096	0.787
GO0031690 adrenergic receptor binding	16	16	-0.499	-1.66	0.103	0.787
GO0008408 3'-5' exonuclease activity	31	30	-0.44	-1.647	0.097	0.787
GO1901682 sulfur compound transmembrane transporter activity	20	19	-0.588	-1.644	0.083	0.787
GO0003713 transcription coactivator activity	192	187	0.249	1.641	0.104	0.787
GO0008198 ferrous iron binding	14	13	-0.55	-1.636	0.116	0.787
GO0005165 neurotrophin receptor binding	14	14	0.619	1.629	0.11	0.787
GO0043560 insulin receptor substrate binding	11	11	0.6	1.625	0.09	0.787
GO0048020 CCR chemokine receptor binding	16	16	-1.106	-1.622	0.118	0.787
GO0008235 metalloexopeptidase activity	35	34	-0.369	-1.618	0.125	0.787
GO1901618 organic hydroxy compound transmembrane transporter activity	20	20	-0.499	-1.615	0.117	0.787
