# Supplementary material for: Multi‐omic rejuvenation of naturally aged tissues by a single cycle of transient reprogramming
Source: Aging Cell. 2022 Mar 2;21(3):e13578. doi: 10.1111/acel.13578 (PMC8920440; doi:10.1111/acel.13578)
Supplement: Supplementary file 7 — Table S6 [file ACEL-21-e13578-s010.xlsx]

## Sheet: table of all patterns
KEGG	TOTAL	PATTERN 0	PATTERN 1	PATTERN 2	PATTERN 3	PATTERN 4
Real Test	216	209	7	7	0	0
HALLMARKS	TOTAL	PATTERN 0	PATTERN 1	PATTERN 2	PATTERN 3	PATTERN 4
Real Test	50	49	0	1	0	0
GOMF	TOTAL	PATTERN 0	PATTERN 1	PATTERN 2	PATTERN 3	PATTERN 4
Real Test	1375	1263	35	72	5	0
GOBP	TOTAL	PATTERN 0	PATTERN 1	PATTERN 2	PATTERN 3	PATTERN 4
Real Test	6625	6339	108	144	34	0
GOCC	TOTAL	PATTERN 0	PATTERN 1	PATTERN 2	PATTERN 3	PATTERN 4
Real Test	737	672	29	28	7	1
GOSLIM	TOTAL	PATTERN 0	PATTERN 1	PATTERN 2	PATTERN 3	PATTERN 4
Real Test	71	71	0	0	0	0
TOTAL	TOTAL	PATTERN 0	PATTERN 1	PATTERN 2	PATTERN 3	PATTERN 4
Real Test	9074	8603	179	252	46	1
Table. A quantitive representation of gene-sets following a particular pattern of expression in the Real test using the Normal-Normal hierarchical model (gaga)
Possible patterns are:
Pattern 0:	no clear differences
Pattern 1:	Young ≠ Old & Young = Old-OSKM
Pattern 2:	Young ≠ Old & Old = Old-OSKM
Pattern 3:	Young = Old & Old ≠ Old-OSKM
Pattern 4:	Young ≠ Old ≠ Old-OSKM ≠ Young

## Sheet: Pattern 1
Pat.1: Young ≠ Old and Young = Old OSKM
pp= posterior probability of each gene-set value to belong to a particular pattern of expression using the Normal-Normal hierarchical model (gaga)
KEGG
pathway	pp.0	pp.1	pp.2	pp.3	pp.4	pattern
03030 DNA replication	2e-07	0.999299	3.21e-08	7.89e-08	0.000700672	pat.1
03430 Mismatch repair	0.000918841	0.996071	1.98e-06	0.00107656	0.00193203	pat.1
04150 mTOR signaling pathway	0.0131895	0.986014	0.000140112	0.000114055	0.000542156	pat.1
00240 Pyrimidine metabolism	0.0855264	0.902443	0.0111617	4.23e-05	0.000826712	pat.1
00020 Citrate cycle (TCA cycle)	0.102803	0.858538	0.0366834	5.94e-05	0.00191655	pat.1
03050 Proteasome	0.00329808	0.781813	0.19847	1.86e-06	0.0164171	pat.1
04974 Protein digestion and absorption	0.0978217	0.657273	0.240427	3.6e-05	0.00444233	pat.1
GOBP
pathway	pp.0	pp.1	pp.2	pp.3	pp.4	pattern
GO2000194 regulation of female gonad development	2.21454e-05	0.999301	6.15865e-07	5.77756e-06	0.00066998	pat.1
GO2000020 positive regulation of male gonad development	1.16605e-05	0.99928	5.293e-06	2.85495e-07	0.000702417	pat.1
GO0044243 multicellular organismal catabolic process	1.08595e-05	0.99927	9.96582e-07	1.40877e-06	0.000716242	pat.1
GO0046622 positive regulation of organ growth	0.000174987	0.999114	2.54309e-06	2.8327e-05	0.000680623	pat.1
GO0035518 histone H2A monoubiquitination	3.16152e-06	0.999087	6.4448e-06	5.11923e-08	0.000903078	pat.1
GO0000387 spliceosomal snRNP assembly	1.66631e-05	0.998986	2.50928e-06	1.67976e-06	0.000993538	pat.1
GO0060830 ciliary receptor clustering involved in smoothened signaling pathway	1.23329e-06	0.998849	3.84515e-06	3.13204e-08	0.00114588	pat.1
GO0001967 suckling behavior	0.000376366	0.99878	2.32759e-05	1.20408e-05	0.000808725	pat.1
GO0006287 base-excision repair, gap-filling	5.02858e-05	0.998415	1.1199e-06	3.37189e-05	0.00149992	pat.1
GO0060044 negative regulation of cardiac muscle cell proliferation	5.55596e-05	0.998302	0.000159821	2.66346e-07	0.00148226	pat.1
GO0006270 DNA replication initiation	0.0012629	0.99739	2.5852e-05	0.000112318	0.00120942	pat.1
GO0030574 collagen catabolic process	0.00128422	0.997163	1.07651e-05	0.000289176	0.00125242	pat.1
GO0008215 spermine metabolic process	9.02847e-05	0.996615	4.84649e-07	0.000453901	0.00284038	pat.1
GO0033522 histone H2A ubiquitination	4.12212e-05	0.995947	0.00106795	6.97091e-08	0.00294415	pat.1
GO0032616 interleukin-13 production	0.00292014	0.995667	3.09233e-05	0.000276071	0.00110624	pat.1
GO0072207 metanephric epithelium development	0.00429514	0.994869	3.70662e-05	0.000174998	0.000623961	pat.1
GO0031340 positive regulation of vesicle fusion	0.00406283	0.994734	0.000276275	3.64078e-05	0.000890676	pat.1
GO0042760 very long-chain fatty acid catabolic process	8.50947e-05	0.99305	0.00225623	1.82027e-07	0.00460825	pat.1
GO0060763 mammary duct terminal end bud growth	0.00109807	0.993042	0.00278252	3.32475e-06	0.00307368	pat.1
GO0071425 hematopoietic stem cell proliferation	0.0077515	0.991145	0.000207893	0.000103922	0.00079162	pat.1
GO0045161 neuronal ion channel clustering	0.00113422	0.991057	3.454e-06	0.00390804	0.00389694	pat.1
GO0072602 interleukin-4 secretion	0.00159358	0.990295	4.48344e-06	0.00446496	0.00364191	pat.1
GO0051409 response to nitrosative stress	0.0082979	0.989797	0.000879093	3.74211e-05	0.000988512	pat.1
GO0086019 cell-cell signaling involved in cardiac conduction	0.00949528	0.989297	0.000264706	0.000116559	0.000826408	pat.1
GO0061045 negative regulation of wound healing	0.00933062	0.988262	0.000831165	8.58116e-05	0.00149066	pat.1
GO0016578 histone deubiquitination	0.0116	0.986763	0.00051014	0.000109506	0.00101694	pat.1
GO0045714 regulation of low-density lipoprotein particle receptor biosynthetic process	0.0114529	0.985512	0.00153285	5.97848e-05	0.00144278	pat.1
GO0046826 negative regulation of protein export from nucleus	0.00611069	0.985101	0.00608262	1.50205e-05	0.00269106	pat.1
GO0051590 positive regulation of neurotransmitter transport	0.013235	0.983883	5.49589e-05	0.00160382	0.00122284	pat.1
GO0070120 ciliary neurotrophic factor-mediated signaling pathway	0.00934371	0.982235	0.00560249	3.18763e-05	0.00278714	pat.1
GO0006110 regulation of glycolysis	0.0167873	0.98128	0.000217313	0.000542405	0.00117346	pat.1
GO0010739 positive regulation of protein kinase A signaling cascade	0.0173355	0.978869	6.50054e-05	0.00236421	0.0013665	pat.1
GO0006268 DNA unwinding involved in DNA replication	0.0195541	0.974584	0.00388009	7.75255e-05	0.00190394	pat.1
GO0045955 negative regulation of calcium ion-dependent exocytosis	0.0130647	0.970862	0.0129629	2.59765e-05	0.00308447	pat.1
GO0046834 lipid phosphorylation	0.0250333	0.969784	0.00415856	3.94019e-05	0.000985275	pat.1
GO0006098 pentose-phosphate shunt	1.11974e-05	0.969433	0.0142676	9.66351e-09	0.0162879	pat.1
GO0006740 NADPH regeneration	1.11974e-05	0.969433	0.0142676	9.66351e-09	0.0162879	pat.1
GO0009136 purine nucleoside diphosphate biosynthetic process	3.83801e-05	0.955912	0.0259811	3.71705e-08	0.0180686	pat.1
GO0009180 purine ribonucleoside diphosphate biosynthetic process	3.83801e-05	0.955912	0.0259811	3.71705e-08	0.0180686	pat.1
GO0002901 mature B cell apoptotic process	0.0235931	0.955602	7.89067e-05	0.0164331	0.00429284	pat.1
GO0002905 regulation of mature B cell apoptotic process	0.0235931	0.955602	7.89067e-05	0.0164331	0.00429284	pat.1
GO0002906 negative regulation of mature B cell apoptotic process	0.0235931	0.955602	7.89067e-05	0.0164331	0.00429284	pat.1
GO0072170 metanephric tubule development	0.0436068	0.954845	0.000277601	0.000662873	0.000607414	pat.1
GO0035195 gene silencing by miRNA	0.0438266	0.954048	0.000283165	0.00101835	0.000823604	pat.1
GO0006104 succinyl-CoA metabolic process	0.0241428	0.946595	0.0262648	2.99597e-05	0.00296733	pat.1
GO0032020 ISG15-protein conjugation	0.0509213	0.945742	0.000449494	0.00157944	0.00130826	pat.1
GO0006099 tricarboxylic acid cycle	0.0516616	0.944608	0.0025091	0.000201037	0.00101998	pat.1
GO0006739 NADP metabolic process	0.00025774	0.940739	0.049151	1.28491e-07	0.00985202	pat.1
GO0070206 protein trimerization	0.0220529	0.94044	0.0350603	1.47601e-05	0.00243234	pat.1
GO0045736 negative regulation of cyclin-dependent protein serine/threonine kinase activity	0.0561736	0.939029	0.0039814	8.78895e-05	0.000728376	pat.1
GO0001964 startle response	0.0474956	0.934987	0.0158461	5.51576e-05	0.00161615	pat.1
GO0001956 positive regulation of neurotransmitter secretion	0.0649272	0.93239	0.000523343	0.00121344	0.000945642	pat.1
GO0002238 response to molecule of fungal origin	0.065304	0.931427	0.000681087	0.00136819	0.0012201	pat.1
GO0006213 pyrimidine nucleoside metabolic process	0.0547384	0.919899	0.0235676	5.15323e-05	0.00174362	pat.1
GO0042482 positive regulation of odontogenesis	0.0383499	0.919866	0.0384185	4.82588e-05	0.00331716	pat.1
GO0060632 regulation of microtubule-based movement	0.0410255	0.915368	0.0406706	4.12337e-05	0.00289448	pat.1
GO0032656 regulation of interleukin-13 production	0.0822082	0.91397	0.000487398	0.00225641	0.00107779	pat.1
GO0034501 protein localization to kinetochore	0.0915051	0.904893	0.00154792	0.000913017	0.00114096	pat.1
GO0001957 intramembranous ossification	0.0915353	0.903335	0.00314918	0.000597287	0.00138352	pat.1
GO0036072 direct ossification	0.0915353	0.903335	0.00314918	0.000597287	0.00138352	pat.1
GO0006102 isocitrate metabolic process	0.0923645	0.902411	0.00364419	0.000409114	0.00117165	pat.1
GO0045821 positive regulation of glycolysis	0.0999821	0.895481	0.00118056	0.00191944	0.00143686	pat.1
GO0055062 phosphate ion homeostasis	0.0962417	0.891922	0.0102202	0.000204491	0.001412	pat.1
GO0072506 trivalent inorganic anion homeostasis	0.0962417	0.891922	0.0102202	0.000204491	0.001412	pat.1
GO0006573 valine metabolic process	0.113135	0.882247	0.00100294	0.00232807	0.0012875	pat.1
GO0006241 CTP biosynthetic process	0.107726	0.879333	0.0115733	0.000169231	0.00119858	pat.1
GO0046036 CTP metabolic process	0.107726	0.879333	0.0115733	0.000169231	0.00119858	pat.1
GO0006172 ADP biosynthetic process	0.102923	0.87688	0.0182698	0.000174963	0.0017523	pat.1
GO0035194 posttranscriptional gene silencing by RNA	0.122052	0.873878	0.000503413	0.00273822	0.000827831	pat.1
GO0071670 smooth muscle cell chemotaxis	0.121364	0.862091	0.000512024	0.0135338	0.00249941	pat.1
GO0032621 interleukin-18 production	0.112146	0.859839	0.000302049	0.0248463	0.00286675	pat.1
GO2000064 regulation of cortisol biosynthetic process	0.135817	0.855404	0.00713693	0.000410331	0.00123215	pat.1
GO0000098 sulfur amino acid catabolic process	0.016016	0.854883	0.12162	1.48995e-05	0.00746543	pat.1
GO0010452 histone H3-K36 methylation	0.0221593	0.854505	0.115509	2.68869e-05	0.00780003	pat.1
GO0032353 negative regulation of hormone biosynthetic process	0.15565	0.836502	0.00682163	0.000264498	0.000761552	pat.1
GO0032012 regulation of ARF protein signal transduction	0.152577	0.831524	0.0148033	0.000160098	0.00093508	pat.1
GO0002176 male germ cell proliferation	0.120635	0.83087	0.0458545	0.000152758	0.00248765	pat.1
GO0072234 metanephric nephron tubule development	0.143455	0.830079	0.000206022	0.0245802	0.00168023	pat.1
GO0072243 metanephric nephron epithelium development	0.143455	0.830079	0.000206022	0.0245802	0.00168023	pat.1
GO0009220 pyrimidine ribonucleotide biosynthetic process	0.165252	0.825656	0.00773176	0.000374967	0.00098559	pat.1
GO0046132 pyrimidine ribonucleoside biosynthetic process	0.165252	0.825656	0.00773176	0.000374967	0.00098559	pat.1
GO0046134 pyrimidine nucleoside biosynthetic process	0.165252	0.825656	0.00773176	0.000374967	0.00098559	pat.1
GO0015992 proton transport	0.151247	0.823201	0.0243352	0.000121892	0.00109507	pat.1
GO0009132 nucleoside diphosphate metabolic process	0.16012	0.82291	0.016005	0.000134885	0.000830383	pat.1
GO0055015 ventricular cardiac muscle cell development	0.133622	0.822511	0.0420138	0.000115392	0.001738	pat.1
GO0051798 positive regulation of hair follicle development	0.0339153	0.820825	5.95725e-05	0.135514	0.0096866	pat.1
GO0051668 localization within membrane	0.158607	0.820304	0.0198105	0.00016505	0.00111377	pat.1
GO0006376 mRNA splice site selection	0.0310344	0.809116	0.1539	2.2898e-05	0.00592617	pat.1
GO0032753 positive regulation of interleukin-4 production	0.17675	0.807482	0.000355502	0.0140834	0.00132926	pat.1
GO0046112 nucleobase biosynthetic process	0.0764228	0.80661	0.112703	7.01237e-05	0.00419398	pat.1
GO0006818 hydrogen transport	0.176107	0.802933	0.0198693	0.000152154	0.000938542	pat.1
GO0002718 regulation of cytokine production involved in immune response	0.190036	0.802929	0.00600602	0.000351413	0.00067788	pat.1
GO0060605 tube lumen cavitation	7.90566e-06	0.802261	0.137414	4.7634e-09	0.0603166	pat.1
GO0060662 salivary gland cavitation	7.90566e-06	0.802261	0.137414	4.7634e-09	0.0603166	pat.1
GO0036003 positive regulation of transcription from RNA polymerase II promoter in response to stress	0.15268	0.782563	0.000263309	0.0611136	0.00338074	pat.1
GO0006635 fatty acid beta-oxidation	0.123489	0.769185	0.104633	7.90782e-05	0.00261335	pat.1
GO0070208 protein heterotrimerization	0.0563182	0.756926	0.179851	6.12157e-05	0.00684359	pat.1
GO0040029 regulation of gene expression, epigenetic	0.12132	0.722142	0.15416	4.67675e-05	0.00233092	pat.1
GO0060948 cardiac vascular smooth muscle cell development	0.0685472	0.717889	0.207963	5.38929e-05	0.00554716	pat.1
GO0006183 GTP biosynthetic process	0.00193679	0.701155	0.280767	1.10236e-06	0.0161401	pat.1
GO0033539 fatty acid beta-oxidation using acyl-CoA dehydrogenase	0.0393592	0.659024	0.293441	3.23263e-05	0.00814366	pat.1
GO0006108 malate metabolic process	2.27281e-08	0.600584	0.102003	1.80144e-11	0.297412	pat.1
GO0051654 establishment of mitochondrion localization	0.0460993	0.551301	0.392976	4.52117e-05	0.00957803	pat.1
GO0035970 peptidyl-threonine dephosphorylation	0.000227298	0.535816	0.428693	1.28684e-07	0.0352642	pat.1
GO0072524 pyridine-containing compound metabolic process	0.0884161	0.530507	0.376965	3.57541e-05	0.0040758	pat.1
GO0051705 multi-organism behavior	0.190332	0.521465	0.285567	7.40989e-05	0.00256148	pat.1
GO0010940 positive regulation of necrotic cell death	0.0140531	0.508052	0.467265	8.44388e-06	0.0106221	pat.1
GO0030579 ubiquitin-dependent SMAD protein catabolic process	0.0131836	0.491702	0.482002	1.04755e-05	0.0131024	pat.1
GOCC
pathway	pp.0	pp.1	pp.2	pp.3	pp.4	pattern
GO0005665 DNA-directed RNA polymerase II, core complex	0.00047043	0.998496	1.54792e-05	1.26353e-05	0.00100514	pat.1
GO0005663 DNA replication factor C complex	3.40844e-05	0.998439	1.31288e-06	6.169e-06	0.00151963	pat.1
GO0043601 nuclear replisome	0.000586606	0.99808	4.28512e-06	8.53873e-05	0.00124392	pat.1
GO0030894 replisome	0.00111643	0.997844	4.41378e-05	1.48871e-05	0.000980184	pat.1
GO0005672 transcription factor TFIIA complex	9.91609e-05	0.997812	1.17009e-06	4.92882e-05	0.00203825	pat.1
GO0048786 presynaptic active zone	6.10762e-06	0.996634	7.90315e-05	2.59321e-08	0.00328056	pat.1
GO0035102 PRC1 complex	0.00336663	0.994641	0.000376745	1.75111e-05	0.00159827	pat.1
GO0042555 MCM complex	6.28975e-05	0.994543	3.23087e-07	0.000348196	0.00504584	pat.1
GO0042588 zymogen granule	0.00207503	0.993839	3.73028e-06	0.00162778	0.00245404	pat.1
GO0005581 collagen	0.00222583	0.989319	0.00502874	2.17438e-06	0.00342407	pat.1
GO0000805 X chromosome	0.00278733	0.988343	0.00601943	1.92292e-06	0.00284856	pat.1
GO0005657 replication fork	0.0113467	0.984371	2.39459e-05	0.002242	0.0020163	pat.1
GO0030314 junctional membrane complex	0.0133466	0.981871	1.82409e-05	0.00301893	0.0017455	pat.1
GO0005662 DNA replication factor A complex	0.0245735	0.973015	8.64798e-05	0.00102074	0.00130472	pat.1
GO0005839 proteasome core complex	9.14891e-08	0.955524	0.00223825	8.8511e-11	0.0422372	pat.1
GO0043596 nuclear replication fork	0.0304299	0.94333	3.38718e-05	0.0217228	0.00448297	pat.1
GO0000275 mitochondrial proton-transporting ATP synthase complex, catalytic core F(1)	0.0633014	0.9331	0.000322945	0.001603	0.00167301	pat.1
GO0045261 proton-transporting ATP synthase complex, catalytic core F(1)	0.0633014	0.9331	0.000322945	0.001603	0.00167301	pat.1
GO0070461 SAGA-type complex	0.0405069	0.927401	0.0287253	2.56599e-05	0.00334099	pat.1
GO0005583 fibrillar collagen	0.049677	0.909793	0.035169	5.65623e-05	0.00530445	pat.1
GO0000502 proteasome complex	0.0475185	0.901054	0.0465444	3.51874e-05	0.00484797	pat.1
GO0000506 glycosylphosphatidylinositol-N-acetylglucosaminyltransferase (GPI-GnT) complex	0.0101003	0.896347	0.0859432	3.89752e-06	0.00760561	pat.1
GO0005891 voltage-gated calcium channel complex	0.0787003	0.884096	0.0343471	4.54997e-05	0.00281079	pat.1
GO0033588 Elongator holoenzyme complex	0.0669318	0.86629	0.0607813	6.16968e-05	0.00593559	pat.1
GO0030672 synaptic vesicle membrane	0.204923	0.790732	0.00293001	0.000479125	0.000935646	pat.1
GO0042575 DNA polymerase complex	0.134514	0.774648	8.72698e-05	0.0862472	0.00450295	pat.1
GO0005637 nuclear inner membrane	0.192633	0.773442	0.0317939	0.000123987	0.00200672	pat.1
GO0043083 synaptic cleft	0.044717	0.629907	0.313394	2.42689e-05	0.0119575	pat.1
GO0070652 HAUS complex	0.0238647	0.627054	1.77943e-05	0.330342	0.0187209	pat.1
GOMF
pathway	pp.0	pp.1	pp.2	pp.3	pp.4	pattern
GO0004029 aldehyde dehydrogenase (NAD) activity	6.9934e-05	0.999335	2.42561e-05	6.09425e-07	0.000570174	pat.1
GO0061133 endopeptidase activator activity	9.08721e-08	0.999174	4.54621e-07	3.80066e-09	0.000825605	pat.1
GO0016504 peptidase activator activity	0.000506186	0.998981	6.85309e-06	2.90053e-05	0.000476706	pat.1
GO0008331 high voltage-gated calcium channel activity	6.0283e-06	0.998407	5.43002e-05	3.32021e-08	0.00153236	pat.1
GO0070628 proteasome binding	0.000726964	0.99826	9.5352e-06	9.06192e-05	0.000912538	pat.1
GO0051920 peroxiredoxin activity	0.00387016	0.995175	7.57358e-05	0.000101489	0.000777403	pat.1
GO0043024 ribosomal small subunit binding	0.00411095	0.994347	0.000854338	8.04078e-06	0.000679851	pat.1
GO0001846 opsonin binding	0.00626964	0.990493	0.00185745	1.88406e-05	0.00136067	pat.1
GO0004298 threonine-type endopeptidase activity	3.63943e-07	0.988491	0.00118469	4.19198e-10	0.010324	pat.1
GO0070003 threonine-type peptidase activity	3.63943e-07	0.988491	0.00118469	4.19198e-10	0.010324	pat.1
GO0016423 tRNA (guanine) methyltransferase activity	0.0109145	0.987744	0.000303358	0.000140485	0.000897871	pat.1
GO0015166 polyol transmembrane transporter activity	0.0111522	0.985059	0.00279038	1.78578e-05	0.000980687	pat.1
GO0050897 cobalt ion binding	4.12214e-06	0.9837	8.40226e-09	0.00288759	0.0134082	pat.1
GO0016805 dipeptidase activity	0.0193607	0.97945	0.000563738	8.35909e-05	0.000542349	pat.1
GO0005114 type II transforming growth factor beta receptor binding	0.0164943	0.979173	0.00300855	4.34506e-05	0.00128047	pat.1
GO0004645 phosphorylase activity	0.00701889	0.978713	0.012009	7.13157e-06	0.00225226	pat.1
GO0001848 complement binding	0.0112789	0.962899	0.0235939	7.12711e-06	0.00222073	pat.1
GO0015299 solutehydrogen antiporter activity	0.0403709	0.953089	6.00903e-05	0.00549476	0.00098549	pat.1
GO0044769 ATPase activity, coupled to transmembrane movement of ions, rotational mechanism	0.0498408	0.948303	0.000882708	0.00029713	0.000676455	pat.1
GO0046961 proton-transporting ATPase activity, rotational mechanism	0.0447894	0.947372	0.000100404	0.00634678	0.00139115	pat.1
GO0008157 protein phosphatase 1 binding	0.00533789	0.929868	0.0598133	3.16612e-06	0.00497764	pat.1
GO0016860 intramolecular oxidoreductase activity	0.0691501	0.899759	0.0297033	4.00588e-05	0.0013479	pat.1
GO0016722 oxidoreductase activity, oxidizing metal ions	0.0909047	0.897996	0.0101639	8.89749e-05	0.000846609	pat.1
GO0005160 transforming growth factor beta receptor binding	0.113465	0.840951	9.10551e-05	0.0436743	0.00181861	pat.1
GO0016615 malate dehydrogenase activity	2.50396e-11	0.824767	0.00154225	2.18437e-14	0.173691	pat.1
GO0051539 4 iron, 4 sulfur cluster binding	0.171546	0.820149	0.00750615	0.000198788	0.000600373	pat.1
GO0043560 insulin receptor substrate binding	0.170406	0.817255	0.0112509	0.000223658	0.00086457	pat.1
GO0005545 1-phosphatidylinositol binding	0.191988	0.804659	0.00203876	0.00076735	0.000547492	pat.1
GO0016854 racemase and epimerase activity	0.0142007	0.770266	0.209305	6.0596e-06	0.00622196	pat.1
GO0005451 monovalent cationhydrogen antiporter activity	0.0111237	0.66503	8.01526e-06	0.312206	0.0116322	pat.1
GO0002054 nucleobase binding	0.00764434	0.62644	0.354277	4.38035e-06	0.0116346	pat.1
GO0004784 superoxide dismutase activity	0.00427256	0.555889	0.425222	2.43799e-06	0.0146138	pat.1
GO0016721 oxidoreductase activity, acting on superoxide radicals as acceptor	0.00427256	0.555889	0.425222	2.43799e-06	0.0146138	pat.1
GO0004679 AMP-activated protein kinase activity	0.108006	0.541534	0.000108481	0.343517	0.00683495	pat.1
GO0005168 neurotrophin TRKA receptor binding	0.197245	0.405219	0.394593	8.2719e-05	0.0028596	pat.1

## Sheet: Pattern 2
Pat.2: Young ≠ Old and Old = Old OSKM
pp= posterior probability of each gene-set value to belong to a particular pattern of expression using the Normal-Normal hierarchical model (gaga)
KEGG
pathway	pp.0	pp.1	pp.2	pp.3	pp.4	pattern
00620 Pyruvate metabolism	0.0641662	0.00962883	0.925033	3.05e-05	0.00114127	pat.2
00040 Pentose and glucuronate interconversions	0.0495863	0.00268489	0.946567	6.08e-05	0.00110099	pat.2
00860 Porphyrin and chlorophyll metabolism	0.0289276	0.0023434	0.96738	3.97e-05	0.00130922	pat.2
00500 Starch and sucrose metabolism	0.00459057	0.00215257	0.991982	2.79e-06	0.00127185	pat.2
00053 Ascorbate and aldarate metabolism	0.0121911	0.00081492	0.985681	2.79e-05	0.00128543	pat.2
00514 Other types of O-glycan biosynthesis	0.0088713	6.62e-05	0.990041	0.000100455	0.000920766	pat.2
03060 Protein export	0.00378127	6.54e-05	0.995114	3.36e-05	0.0010058	pat.2
GOBP
pathway	pp.0	pp.1	pp.2	pp.3	pp.4	pattern
GO0030673 axolemma	0.00839134	0.369448	0.604553	3.1419e-06	0.0176048	pat.2
GO0070775 H3 histone acetyltransferase complex	9.99268e-05	0.0981278	0.848945	6.00851e-08	0.0528267	pat.2
GO0070776 MOZ/MORF histone acetyltransferase complex	9.99268e-05	0.0981278	0.848945	6.00851e-08	0.0528267	pat.2
GO0030014 CCR4-NOT complex	0.192633	0.0196806	0.785909	0.000101134	0.00167664	pat.2
GO0030008 TRAPP complex	0.0653126	0.0184002	0.91337	4.23256e-05	0.002875	pat.2
GO0000314 organellar small ribosomal subunit	0.00379418	0.014888	0.976558	1.61949e-06	0.00475825	pat.2
GO0005763 mitochondrial small ribosomal subunit	0.00379418	0.014888	0.976558	1.61949e-06	0.00475825	pat.2
GO0005849 mRNA cleavage factor complex	0.00683497	0.00312848	0.987675	5.44296e-06	0.002356	pat.2
GO0005744 mitochondrial inner membrane presequence translocase complex	0.0525619	0.00198922	0.943031	0.000154617	0.00226368	pat.2
GO0031304 intrinsic to mitochondrial inner membrane	0.0502092	0.00181808	0.946021	0.000114899	0.00183663	pat.2
GO0031305 integral to mitochondrial inner membrane	0.0502092	0.00181808	0.946021	0.000114899	0.00183663	pat.2
GO0002178 palmitoyltransferase complex	0.00163113	0.00147135	0.994269	1.56362e-06	0.00262718	pat.2
GO0017059 serine C-palmitoyltransferase complex	0.00163113	0.00147135	0.994269	1.56362e-06	0.00262718	pat.2
GO0031211 endoplasmic reticulum palmitoyltransferase complex	0.00163113	0.00147135	0.994269	1.56362e-06	0.00262718	pat.2
GO0032279 asymmetric synapse	4.54497e-07	0.00141367	0.980241	1.99607e-10	0.0183444	pat.2
GO0005759 mitochondrial matrix	0.0543944	0.00123405	0.943401	6.52182e-05	0.00090574	pat.2
GO0000123 histone acetyltransferase complex	0.000105109	0.00100193	0.995416	6.26179e-08	0.00347702	pat.2
GO0097208 alveolar lamellar body	0.00483394	0.000964106	0.992246	7.13021e-06	0.00194871	pat.2
GO0000315 organellar large ribosomal subunit	6.28947e-05	0.00062828	0.995573	5.01927e-08	0.00373618	pat.2
GO0005762 mitochondrial large ribosomal subunit	6.28947e-05	0.00062828	0.995573	5.01927e-08	0.00373618	pat.2
GO0030867 rough endoplasmic reticulum membrane	0.00543563	3.13051e-05	0.993285	8.38805e-05	0.00116448	pat.2
GO0000313 organellar ribosome	4.28204e-05	2.81465e-05	0.998679	9.30691e-08	0.0012499	pat.2
GO0005761 mitochondrial ribosome	4.28204e-05	2.81465e-05	0.998679	9.30691e-08	0.0012499	pat.2
GO0072546 ER membrane protein complex	0.000368897	4.97016e-06	0.997842	1.61769e-05	0.00176748	pat.2
GO0045254 pyruvate dehydrogenase complex	1.97297e-09	1.57011e-06	0.995591	4.11536e-12	0.00440738	pat.2
GO0043189 H4/H2A histone acetyltransferase complex	0.000109512	3.99372e-07	0.996014	7.96206e-05	0.00379664	pat.2
GO0035267 NuA4 histone acetyltransferase complex	3.19694e-05	7.7462e-08	0.99111	0.000191713	0.0086662	pat.2
GOMF
pathway	pp.0	pp.1	pp.2	pp.3	pp.4	pattern
GO0048407 platelet-derived growth factor binding	0.00458242	0.434209	0.544975	3.07334e-06	0.016231	pat.2
GO0015269 calcium-activated potassium channel activity	0.034468	0.417562	0.543073	1.01898e-05	0.0048868	pat.2
GO0005218 intracellular ligand-gated calcium channel activity	0.00169148	0.320414	0.665918	4.93905e-07	0.0119758	pat.2
GO0005245 voltage-gated calcium channel activity	0.0106538	0.30786	0.674689	3.17673e-06	0.00679332	pat.2
GO0034237 protein kinase A regulatory subunit binding	0.133008	0.283532	0.580294	4.94892e-05	0.00311687	pat.2
GO0016713 oxidoreductase activity, acting on paired donors, with incorporation or reduction of molecular oxygen, reduced iron-sulfur protein as one donor, and incorporation of one atom of oxygen	0.0692316	0.170379	0.757024	2.56698e-05	0.00333942	pat.2
GO0051739 ammonia transmembrane transporter activity	0.138104	0.122522	0.736321	8.15632e-05	0.00297138	pat.2
GO0017153 sodiumdicarboxylate symporter activity	0.0552201	0.0961789	0.846047	1.84823e-05	0.00253587	pat.2
GO0005227 calcium activated cation channel activity	0.0123231	0.080266	0.903754	3.94598e-06	0.00365278	pat.2
GO0015288 porin activity	0.137048	0.0774796	0.783688	5.18919e-05	0.00173324	pat.2
GO0004723 calcium-dependent protein serine/threonine phosphatase activity	1.57058e-05	0.0708114	0.898505	6.37275e-09	0.030668	pat.2
GO0042974 retinoic acid receptor binding	0.183011	0.0626754	0.752811	7.49272e-05	0.0014283	pat.2
GO0016209 antioxidant activity	0.0688899	0.0584337	0.870844	2.36153e-05	0.00180885	pat.2
GO0042975 peroxisome proliferator activated receptor binding	3.5897e-06	0.0383837	0.929091	1.36988e-09	0.0325213	pat.2
GO0030249 guanylate cyclase regulator activity	0.0845702	0.027798	0.885824	5.80388e-05	0.00174985	pat.2
GO0045322 unmethylated CpG binding	0.118805	0.0181408	0.861351	0.000123756	0.00157924	pat.2
GO0010851 cyclase regulator activity	0.178979	0.0156201	0.804171	0.000155672	0.0010742	pat.2
GO0016836 hydro-lyase activity	0.0937173	0.0143532	0.890908	5.10657e-05	0.000970491	pat.2
GO0016408 C-acyltransferase activity	0.150464	0.0124952	0.836138	9.38775e-05	0.000809591	pat.2
GO0016651 oxidoreductase activity, acting on NAD(P)H	0.186719	0.0114629	0.801147	8.94851e-05	0.000581926	pat.2
GO0018024 histone-lysine N-methyltransferase activity	0.0489004	0.0092841	0.940845	2.67175e-05	0.000943404	pat.2
GO0003993 acid phosphatase activity	0.189031	0.00927905	0.80087	0.000138391	0.000681321	pat.2
GO0015185 gamma-aminobutyric acid transmembrane transporter activity	0.0134569	0.00882957	0.975994	9.90929e-06	0.00170956	pat.2
GO0030374 ligand-dependent nuclear receptor transcription coactivator activity	0.000703698	0.00779249	0.989247	2.28446e-07	0.00225686	pat.2
GO0016835 carbon-oxygen lyase activity	0.00500274	0.00703484	0.986668	1.9042e-06	0.00129202	pat.2
GO0016907 G-protein coupled acetylcholine receptor activity	0.000135098	0.00694478	0.987284	8.89776e-08	0.00563583	pat.2
GO0015278 calcium-release channel activity	0.0140789	0.00675558	0.978067	6.96505e-06	0.00109143	pat.2
GO0043014 alpha-tubulin binding	0.000895389	0.00513024	0.992223	3.24241e-07	0.00175122	pat.2
GO0050253 retinyl-palmitate esterase activity	0.0513469	0.00499955	0.942613	5.31694e-05	0.000987193	pat.2
GO0050291 sphingosine N-acyltransferase activity	0.0100165	0.00486925	0.983784	7.51181e-06	0.0013228	pat.2
GO0016278 lysine N-methyltransferase activity	0.0989749	0.00473457	0.895649	6.86782e-05	0.000572672	pat.2
GO0016279 protein-lysine N-methyltransferase activity	0.0989749	0.00473457	0.895649	6.86782e-05	0.000572672	pat.2
GO0016671 oxidoreductase activity, acting on a sulfur group of donors, disulfide as acceptor	0.0252045	0.00470762	0.968749	2.94984e-05	0.00130979	pat.2
GO0019203 carbohydrate phosphatase activity	0.0375157	0.00303923	0.958577	4.00191e-05	0.000827599	pat.2
GO0050308 sugar-phosphatase activity	0.0375157	0.00303923	0.958577	4.00191e-05	0.000827599	pat.2
GO0035173 histone kinase activity	0.0785706	0.00240209	0.918271	0.000105835	0.000650764	pat.2
GO0022829 wide pore channel activity	0.00391553	0.00215697	0.992975	2.43917e-06	0.000950049	pat.2
GO0008198 ferrous iron binding	0.0251297	0.00210809	0.97209	2.15763e-05	0.000650674	pat.2
GO0070087 chromo shadow domain binding	0.120127	0.00204107	0.876661	0.000339561	0.000831537	pat.2
GO0046966 thyroid hormone receptor binding	0.0215204	0.00203172	0.975766	1.82686e-05	0.000663419	pat.2
GO0035004 phosphatidylinositol 3-kinase activity	0.0252504	0.00152692	0.972561	2.78713e-05	0.000633646	pat.2
GO0015923 mannosidase activity	0.0338507	0.00147342	0.964011	4.31673e-05	0.000621985	pat.2
GO0016868 intramolecular transferase activity, phosphotransferases	0.000307025	0.000831159	0.997222	3.17818e-07	0.0016399	pat.2
GO0016812 hydrolase activity, acting on carbon-nitrogen (but not peptide) bonds, in cyclic amides	0.000947623	0.000565626	0.997726	7.43823e-07	0.000759707	pat.2
GO0015187 glycine transmembrane transporter activity	0.0817222	0.000535442	0.916537	0.000489574	0.000716047	pat.2
GO0034483 heparan sulfate sulfotransferase activity	0.0791452	0.000511315	0.919623	0.000257564	0.00046292	pat.2
GO0015464 acetylcholine receptor activity	0.0070593	0.000496397	0.991921	8.71353e-06	0.000514987	pat.2
GO0016303 1-phosphatidylinositol-3-kinase activity	0.00675923	0.000485709	0.992124	1.09252e-05	0.000619774	pat.2
GO0004559 alpha-mannosidase activity	0.0182176	0.000447036	0.980732	4.30391e-05	0.000560158	pat.2
GO0008320 protein transmembrane transporter activity	0.0627003	0.000346018	0.934577	0.00110941	0.00126684	pat.2
GO0030332 cyclin binding	0.0792052	0.000305572	0.919355	0.00055838	0.000575338	pat.2
GO0050656 3'-phosphoadenosine 5'-phosphosulfate binding	0.214306	0.00029208	0.774231	0.00983419	0.00133677	pat.2
GO0005072 transforming growth factor beta receptor, cytoplasmic mediator activity	0.0136962	0.000267891	0.985286	6.06032e-05	0.000689512	pat.2
GO0050733 RS domain binding	0.00539288	0.000256208	0.993738	1.32506e-05	0.000599308	pat.2
GO0001103 RNA polymerase II repressing transcription factor binding	0.0544401	0.000245871	0.944248	0.00043709	0.000629192	pat.2
GO0022884 macromolecule transmembrane transporter activity	0.0774544	0.000222634	0.919719	0.00160169	0.00100266	pat.2
GO0004722 protein serine/threonine phosphatase activity	0.00268842	0.000192474	0.996651	4.28453e-06	0.00046336	pat.2
GO0030346 protein phosphatase 2B binding	0.0289206	0.000136652	0.968979	0.000750357	0.00121363	pat.2
GO0016679 oxidoreductase activity, acting on diphenols and related substances as donors	0.000178107	6.58852e-05	0.998776	6.55728e-07	0.000979268	pat.2
GO0008035 high-density lipoprotein particle binding	0.00182627	5.0874e-05	0.997235	1.99806e-05	0.000867637	pat.2
GO0004402 histone acetyltransferase activity	0.00143758	4.25411e-05	0.998069	6.24897e-06	0.000444673	pat.2
GO0008252 nucleotidase activity	0.01878	3.77457e-05	0.978085	0.00163066	0.00146661	pat.2
GO0055103 ligase regulator activity	0.0251876	2.71162e-05	0.816292	0.141287	0.0172063	pat.2
GO0004571 mannosyl-oligosaccharide 1,2-alpha-mannosidase activity	1.78788e-07	1.91069e-05	0.99812	2.31819e-10	0.00186063	pat.2
GO0003988 acetyl-CoA C-acyltransferase activity	0.000146038	1.73734e-05	0.998802	1.75171e-06	0.00103283	pat.2
GO0032183 SUMO binding	0.0103423	1.43346e-05	0.983721	0.00344819	0.00247411	pat.2
GO0052744 phosphatidylinositol monophosphate phosphatase activity	0.000886947	1.26987e-05	0.99853	1.26532e-05	0.000557683	pat.2
GO0010485 H4 histone acetyltransferase activity	0.00567388	6.42276e-06	0.983326	0.00665674	0.00433651	pat.2
GO0005243 gap junction channel activity	8.83738e-06	3.45232e-07	0.999429	4.04619e-07	0.00056164	pat.2
GO0015924 mannosyl-oligosaccharide mannosidase activity	6.61371e-11	4.06895e-08	0.998891	2.86678e-13	0.00110875	pat.2
GO0030375 thyroid hormone receptor coactivator activity	3.94051e-07	2.80043e-09	0.998592	1.2326e-06	0.001406	pat.2
HALLMARKS
pathway	pp.0	pp.1	pp.2	pp.3	pp.4	pattern
HALLMARK_FATTY_ACID_METABOLISM	0.0272318	0.29741	0.668547	6.43893e-06	0.00680475	pat.2
