# Supplementary material for: Multi‐omic rejuvenation of naturally aged tissues by a single cycle of transient reprogramming
Source: Aging Cell. 2022 Mar 2;21(3):e13578. doi: 10.1111/acel.13578 (PMC8920440; doi:10.1111/acel.13578)
Supplement: Supplementary file 8 — Table S7 [file ACEL-21-e13578-s007.xlsx]

## Sheet: Real VS Randomised test
KEGG	TOTAL	PATTERN 0	PATTERN 1	PATTERN 2	PATTERN 3	PATTERN 4
Real Test	216	209	7	7	0	0
Randomised Test	216	213	0	1	2	0
HALLMARKS	TOTAL	PATTERN 0	PATTERN 1	PATTERN 2	PATTERN 3	PATTERN 4
Real Test	50	49	0	1	0	0
Randomised Test	50	50	0	0	0	0
GOMF	TOTAL	PATTERN 0	PATTERN 1	PATTERN 2	PATTERN 3	PATTERN 4
Real Test	1375	1263	35	72	5	0
Randomised Test	1375	1343	9	7	16	0
GOBP	TOTAL	PATTERN 0	PATTERN 1	PATTERN 2	PATTERN 3	PATTERN 4
Real Test	6625	6339	108	144	34	0
Randomised Test	6625	6484	31	33	77	0
GOCC	TOTAL	PATTERN 0	PATTERN 1	PATTERN 2	PATTERN 3	PATTERN 4
Real Test	737	672	29	28	7	1
Randomised Test	737	728	4	0	5	0
GOSLIM	TOTAL	PATTERN 0	PATTERN 1	PATTERN 2	PATTERN 3	PATTERN 4
Real Test	71	71	0	0	0	0
Randomised Test	71	71	0	0	0	0
TOTAL	TOTAL	PATTERN 0	PATTERN 1	PATTERN 2	PATTERN 3	PATTERN 4
Real Test	9074	8603	179	252	46	1
Randomised Test	9074	8889	44	41	100	0
Table. A quantitive representation of gene-sets following a particular pattern of expression in the Real test versus Randomised test using the Normal-Normal hierarchical model (gaga)
Possible patterns are:
Pattern 0:	no clear differences
Pattern 1:	Young ≠ Old & Young = Old-OSKM
Pattern 2:	Young ≠ Old & Old = Old-OSKM
Pattern 3:	Young = Old & Old ≠ Old-OSKM
Pattern 4:	Young ≠ Old ≠ Old-OSKM ≠ Young

## Sheet: KEGG
KEGG (randomised test)
pathway	pp.0	pp.1	pp.2	pp.3	pp.4	pattern
00670 One carbon pool by folate	0.200689	0.658225	9.82e-05	0.14005	0.000938717	pat.0
03450 Non-homologous end-joining	0.41457	0.579786	0.0013998	0.00401813	0.000226645	pat.0
03430 Mismatch repair	0.636103	0.277831	0.000323435	0.0854597	0.000282662	pat.0
00740 Riboflavin metabolism	0.707354	0.265019	0.0269301	0.000538405	0.000158405	pat.0
03030 DNA replication	0.965618	0.0160551	0.000489941	0.0178226	1.45e-05	pat.0
04970 Salivary secretion	0.992168	0.00622037	0.000999139	0.000611065	1.26e-06	pat.0
03440 Homologous recombination	0.992847	0.00450866	0.000657096	0.00198564	1.74e-06	pat.0
04110 Cell cycle	0.995442	0.00258491	0.000384832	0.00158764	7.29e-07	pat.0
04971 Gastric acid secretion	0.996801	0.00189251	0.000349503	0.000956929	3.96e-07	pat.0
04962 Vasopressin-regulated water reabsorption	0.99361	0.00176962	0.00432913	0.00029067	9.54e-07	pat.0
03022 Basal transcription factors	0.809183	0.00158473	0.000228781	0.188991	1.27e-05	pat.0
05144 Malaria	0.993711	0.00156496	0.000341777	0.00438174	9.96e-07	pat.0
04950 Maturity onset diabetes of the young	0.991241	0.00146365	0.000319817	0.00697474	1.26e-06	pat.0
05210 Colorectal cancer	0.997269	0.00143378	0.00078365	0.000512803	3.79e-07	pat.0
04150 mTOR signaling pathway	0.996648	0.00118478	0.000306379	0.0018607	4.29e-07	pat.0
00030 Pentose phosphate pathway	0.715013	0.00106441	0.000346055	0.283556	1.97e-05	pat.0
00564 Glycerophospholipid metabolism	0.997107	0.00101441	0.00155406	0.000324609	3.59e-07	pat.0
04672 Intestinal immune network for IgA production	0.893504	0.000977829	0.000349787	0.105161	7.61e-06	pat.0
04612 Antigen processing and presentation	0.989635	0.000926582	0.000270696	0.00916674	1.03e-06	pat.0
03040 Spliceosome	0.992042	0.000911606	0.00664015	0.000405447	1.07e-06	pat.0
05140 Leishmaniasis	0.991582	0.000861625	0.000278562	0.00727687	8.53e-07	pat.0
03420 Nucleotide excision repair	0.997575	0.000858656	0.000245568	0.00132096	2.38e-07	pat.0
00982 Drug metabolism - cytochrome P450	0.981326	0.00083598	0.0169106	0.000923992	3.47e-06	pat.0
00430 Taurine and hypotaurine metabolism	0.997525	0.000814697	0.00103728	0.000623017	3.71e-07	pat.0
00980 Metabolism of xenobiotics by cytochrome P450	0.984415	0.000794888	0.0139751	0.000812333	2.69e-06	pat.0
00604 Glycosphingolipid biosynthesis - ganglio series	0.99306	0.000787999	0.000235029	0.00591601	6.21e-07	pat.0
05323 Rheumatoid arthritis	0.967141	0.000780316	0.000253488	0.031823	2.14e-06	pat.0
00591 Linoleic acid metabolism	0.951272	0.00068882	0.0467391	0.00129151	8.1e-06	pat.0
04360 Axon guidance	0.997793	0.00067053	0.00120335	0.000333248	2.37e-07	pat.0
05310 Asthma	0.790487	0.000569317	0.000660804	0.208267	1.53e-05	pat.0
04977 Vitamin digestion and absorption	0.996937	0.000535674	0.0019785	0.000548126	4.11e-07	pat.0
03020 RNA polymerase	0.994587	0.000533539	0.000213355	0.00466544	3.87e-07	pat.0
04610 Complement and coagulation cascades	0.463903	0.00052818	0.534046	0.00144067	8.21e-05	pat.0
00790 Folate biosynthesis	0.989383	0.000518384	0.00943692	0.000660747	1.36e-06	pat.0
04974 Protein digestion and absorption	0.998007	0.000502872	0.000409424	0.00108076	2.12e-07	pat.0
04916 Melanogenesis	0.998665	0.000495729	0.000486371	0.00035238	1.09e-07	pat.0
05322 Systemic lupus erythematosus	0.825123	0.000494842	0.000691971	0.173678	1.23e-05	pat.0
00100 Steroid biosynthesis	0.010306	0.000490297	7.12e-06	0.98906	0.000136279	pat.3
00240 Pyrimidine metabolism	0.996291	0.000455061	0.000187238	0.00306654	2.4e-07	pat.0
00770 Pantothenate and CoA biosynthesis	0.998544	0.00044835	0.000415413	0.000591818	1.32e-07	pat.0
04540 Gap junction	0.998793	0.000435086	0.000290543	0.000481036	8.74e-08	pat.0
00232 Caffeine metabolism	0.995174	0.000425642	0.00313985	0.00125928	8.72e-07	pat.0
00830 Retinol metabolism	0.988951	0.000423928	0.00937195	0.00125091	1.86e-06	pat.0
05330 Allograft rejection	0.965475	0.000412876	0.000452915	0.0336568	2.25e-06	pat.0
03010 Ribosome	0.991482	0.000388518	0.000559384	0.00756972	8.69e-07	pat.0
03060 Protein export	0.998003	0.000385862	0.000395011	0.00121623	1.91e-07	pat.0
00910 Nitrogen metabolism	0.988782	0.000367947	0.0101463	0.000702749	1.21e-06	pat.0
03050 Proteasome	0.872835	0.000347185	0.00179309	0.12501	1.43e-05	pat.0
00020 Citrate cycle (TCA cycle)	0.398143	0.000336673	0.000506274	0.600976	3.82e-05	pat.0
05217 Basal cell carcinoma	0.993893	0.000329659	0.00526354	0.000513299	5.75e-07	pat.0
00450 Selenocompound metabolism	0.998572	0.000298603	0.000538786	0.000590087	1.22e-07	pat.0
04145 Phagosome	0.994243	0.000292968	0.000230808	0.0052329	3.06e-07	pat.0
00510 N-Glycan biosynthesis	0.996334	0.000286012	0.000219916	0.00315954	2.05e-07	pat.0
04122 Sulfur relay system	0.899717	0.000283029	0.00159599	0.0983941	9.6e-06	pat.0
05332 Graft-versus-host disease	0.983659	0.000276757	0.000424437	0.015639	9.72e-07	pat.0
00460 Cyanoamino acid metabolism	0.998358	0.000271598	0.000438995	0.000930806	1.37e-07	pat.0
00563 Glycosylphosphatidylinositol(GPI)-anchor biosynthesis	0.998817	0.000270844	0.000350405	0.000561697	8.28e-08	pat.0
00514 Other types of O-glycan biosynthesis	0.998242	0.00025916	0.000913364	0.000585255	1.61e-07	pat.0
05014 Amyotrophic lateral sclerosis (ALS)	0.997256	0.000258936	0.000181212	0.00230335	1.36e-07	pat.0
00340 Histidine metabolism	0.998298	0.000246616	0.00024634	0.001209	1.04e-07	pat.0
00130 Ubiquinone and other terpenoid-quinone biosynthesis	0.986335	0.000245119	0.0111442	0.00227324	2.27e-06	pat.0
03410 Base excision repair	0.99868	0.000243575	0.000406566	0.000670136	9.71e-08	pat.0
04512 ECM-receptor interaction	0.997957	0.00024017	0.00119066	0.000611809	1.9e-07	pat.0
00920 Sulfur metabolism	0.998453	0.000229861	0.000573669	0.000743305	1.28e-07	pat.0
04130 SNARE interactions in vesicular transport	0.997732	0.000222141	0.000211736	0.00183435	1.17e-07	pat.0
04062 Chemokine signaling pathway	0.998303	0.000219588	0.000196781	0.00128023	8.64e-08	pat.0
00380 Tryptophan metabolism	0.998397	0.000216746	0.000877807	0.000508422	1.27e-07	pat.0
00062 Fatty acid elongation in mitochondria	0.998347	0.000213842	0.000578584	0.000860637	1.36e-07	pat.0
05146 Amoebiasis	0.998945	0.000212116	0.000222032	0.000620864	5.57e-08	pat.0
00592 alpha-Linolenic acid metabolism	0.998534	0.000210127	0.000912526	0.000343067	9.77e-08	pat.0
05145 Toxoplasmosis	0.99862	0.000204245	0.000189228	0.00098641	6.71e-08	pat.0
00760 Nicotinate and nicotinamide metabolism	0.998943	0.000200493	0.000397496	0.000459018	6.53e-08	pat.0
04912 GnRH signaling pathway	0.999236	0.000193783	0.000242951	0.000326786	3.59e-08	pat.0
00520 Amino sugar and nucleotide sugar metabolism	0.998864	0.000193142	0.000403407	0.000539574	7.21e-08	pat.0
00970 Aminoacyl-tRNA biosynthesis	0.998453	0.000190455	0.000314062	0.00104249	9.48e-08	pat.0
00360 Phenylalanine metabolism	0.694159	0.000189369	0.301846	0.00376707	3.83e-05	pat.0
00900 Terpenoid backbone biosynthesis	0.998222	0.000187282	0.000603389	0.00098672	1.42e-07	pat.0
00051 Fructose and mannose metabolism	0.997915	0.00018584	0.000185384	0.0017141	9.16e-08	pat.0
05340 Primary immunodeficiency	0.993275	0.000185302	0.000541984	0.00599739	4.59e-07	pat.0
00053 Ascorbate and aldarate metabolism	0.997839	0.000180966	0.000839061	0.00114095	1.93e-07	pat.0
04141 Protein processing in endoplasmic reticulum	0.998827	0.000177209	0.000374466	0.000620766	7.15e-08	pat.0
05222 Small cell lung cancer	0.998851	0.000176383	0.000649331	0.000323475	6.65e-08	pat.0
00140 Steroid hormone biosynthesis	0.996874	0.00017617	0.00166103	0.00128832	3.32e-07	pat.0
00983 Drug metabolism - other enzymes	0.99636	0.00017473	0.00205213	0.00141281	4.07e-07	pat.0
00750 Vitamin B6 metabolism	0.998596	0.000172578	0.000433235	0.000797673	9.26e-08	pat.0
05100 Bacterial invasion of epithelial cells	0.998958	0.000169034	0.000291763	0.000581	5.58e-08	pat.0
04140 Regulation of autophagy	0.996833	0.00016886	0.00237188	0.00062639	2.51e-07	pat.0
00860 Porphyrin and chlorophyll metabolism	0.993308	0.000165627	0.00394093	0.00258407	9.42e-07	pat.0
00120 Primary bile acid biosynthesis	0.99149	0.000164921	0.00246252	0.00588159	1.2e-06	pat.0
04380 Osteoclast differentiation	0.999059	0.000164673	0.00032612	0.000449772	4.97e-08	pat.0
00603 Glycosphingolipid biosynthesis - globo series	0.998826	0.000160962	0.00028638	0.000726775	6.25e-08	pat.0
00072 Synthesis and degradation of ketone bodies	0.997986	0.000160829	0.000464532	0.00138836	1.37e-07	pat.0
04621 NOD-like receptor signaling pathway	0.998996	0.000160515	0.000401793	0.000441609	5.58e-08	pat.0
00040 Pentose and glucuronate interconversions	0.998611	0.000160299	0.000512416	0.000716341	9.23e-08	pat.0
00590 Arachidonic acid metabolism	0.99819	0.000158403	0.00114553	0.000506116	1.26e-07	pat.0
05216 Thyroid cancer	0.99913	0.000156778	0.000204471	0.000508644	3.8e-08	pat.0
02010 ABC transporters	0.999116	0.000155205	0.00039925	0.000329846	4.45e-08	pat.0
00534 Glycosaminoglycan biosynthesis - heparan sulfate	0.99747	0.000154265	0.000176936	0.00219886	9.4e-08	pat.0
04742 Taste transduction	0.999111	0.00015255	0.000160438	0.000576198	3.45e-08	pat.0
00350 Tyrosine metabolism	0.997643	0.000152031	0.00150005	0.000704252	1.86e-07	pat.0
04070 Phosphatidylinositol signaling system	0.998742	0.000151056	0.000219825	0.000886944	5.74e-08	pat.0
04146 Peroxisome	0.99236	0.000149724	0.000505414	0.00698483	4.27e-07	pat.0
04666 Fc gamma R-mediated phagocytosis	0.999196	0.000149435	0.000215301	0.000439121	3.46e-08	pat.0
00071 Fatty acid metabolism	0.99848	0.000147484	0.000322821	0.00104971	8.3e-08	pat.0
05414 Dilated cardiomyopathy	0.999232	0.000146397	0.000176362	0.000445217	3e-08	pat.0
00260 Glycine, serine and threonine metabolism	0.986363	0.000146117	0.00230815	0.0111815	1.67e-06	pat.0
00562 Inositol phosphate metabolism	0.999182	0.000145084	0.000288603	0.000384132	3.79e-08	pat.0
04510 Focal adhesion	0.998851	0.000143368	0.00055138	0.000454514	6.61e-08	pat.0
05142 Chagas disease (American trypanosomiasis)	0.998918	0.000142899	0.000179576	0.000759036	4.33e-08	pat.0
00532 Glycosaminoglycan biosynthesis - chondroitin sulfate	0.998488	0.000141454	0.00021555	0.0011554	6.53e-08	pat.0
00511 Other glycan degradation	0.998837	0.000139003	0.000350361	0.000673358	6.22e-08	pat.0
05320 Autoimmune thyroid disease	0.983617	0.000138653	0.000644618	0.0155989	8.47e-07	pat.0
04020 Calcium signaling pathway	0.999325	0.000137791	0.000193635	0.000343805	2.58e-08	pat.0
05213 Endometrial cancer	0.998986	0.000137617	0.000506434	0.000369593	5.27e-08	pat.0
04975 Fat digestion and absorption	0.99797	0.000137058	0.00130168	0.000590765	1.4e-07	pat.0
04940 Type I diabetes mellitus	0.981439	0.000133953	0.000609227	0.017817	8.77e-07	pat.0
00601 Glycosphingolipid biosynthesis - lacto and neolacto series	0.999043	0.00013296	0.000360457	0.000463283	4.77e-08	pat.0
04670 Leukocyte transendothelial migration	0.998852	0.000132873	0.000206144	0.000808526	4.76e-08	pat.0
04142 Lysosome	0.991082	0.000132455	0.000373278	0.00841166	3.65e-07	pat.0
00230 Purine metabolism	0.999166	0.000131766	0.000175954	0.00052608	3.15e-08	pat.0
05416 Viral myocarditis	0.998467	0.000128594	0.000241336	0.00116255	6.69e-08	pat.0
04710 Circadian rhythm - mammal	0.998227	0.000127058	0.000293277	0.00135246	8.44e-08	pat.0
00630 Glyoxylate and dicarboxylate metabolism	0.989333	0.000126696	0.0025614	0.007978	1.3e-06	pat.0
00290 Valine, leucine and isoleucine biosynthesis	0.998939	0.000126671	0.000341595	0.000592249	5.28e-08	pat.0
00533 Glycosaminoglycan biosynthesis - keratan sulfate	0.993962	0.000126328	0.00106158	0.00485005	4.98e-07	pat.0
04910 Insulin signaling pathway	0.999322	0.000124218	0.000203507	0.000350452	2.54e-08	pat.0
04330 Notch signaling pathway	0.998746	0.00012413	0.000171118	0.000958817	4.52e-08	pat.0
01040 Biosynthesis of unsaturated fatty acids	0.998616	0.000124048	0.000471132	0.000789031	7.95e-08	pat.0
04622 RIG-I-like receptor signaling pathway	0.999002	0.00012068	0.000174656	0.000702984	3.63e-08	pat.0
00280 Valine, leucine and isoleucine degradation	0.99898	0.000120584	0.000311621	0.000588233	4.79e-08	pat.0
00190 Oxidative phosphorylation	0.991153	0.000118123	0.0017141	0.00701389	8.61e-07	pat.0
04964 Proximal tubule bicarbonate reclamation	0.998278	0.00011667	0.000497421	0.00110747	1.01e-07	pat.0
00052 Galactose metabolism	0.999224	0.000111598	0.000196975	0.000467082	2.83e-08	pat.0
05012 Parkinson's disease	0.992766	0.000110775	0.00136165	0.00576144	6.15e-07	pat.0
05412 Arrhythmogenic right ventricular cardiomyopathy (ARVC)	0.999201	0.000110333	0.000152509	0.00053627	2.59e-08	pat.0
04614 Renin-angiotensin system	0.981892	0.000110001	0.00439006	0.013605	2.52e-06	pat.0
04114 Oocyte meiosis	0.999326	0.000109413	0.000197048	0.000367826	2.37e-08	pat.0
04730 Long-term depression	0.999171	0.000109225	0.000180423	0.00053902	2.91e-08	pat.0
04514 Cell adhesion molecules (CAMs)	0.998548	0.000108357	0.000221343	0.00112257	5.54e-08	pat.0
03320 PPAR signaling pathway	0.993784	0.000108251	0.00302429	0.00308284	6.83e-07	pat.0
05200 Pathways in cancer	0.999165	0.000107123	0.000421263	0.000306875	3.5e-08	pat.0
04660 T cell receptor signaling pathway	0.999179	0.000106636	0.000211896	0.000502826	3.05e-08	pat.0
04520 Adherens junction	0.999146	0.000106566	0.000309986	0.000437474	3.6e-08	pat.0
04260 Cardiac muscle contraction	0.997017	0.000106495	0.0021091	0.000767218	2.01e-07	pat.0
00250 Alanine, aspartate and glutamate metabolism	0.999263	0.000105067	0.000270154	0.000361818	2.85e-08	pat.0
04623 Cytosolic DNA-sensing pathway	0.998955	0.000104669	0.000209934	0.000730277	3.88e-08	pat.0
05150 Staphylococcus aureus infection	0.900423	0.000104145	0.0240528	0.0753914	2.82e-05	pat.0
04662 B cell receptor signaling pathway	0.999068	0.00010372	0.000243076	0.000585603	3.66e-08	pat.0
00650 Butanoate metabolism	0.998413	0.000103187	0.00075136	0.000731985	9.31e-08	pat.0
04930 Type II diabetes mellitus	0.999127	0.0001031	0.000258424	0.000511327	3.47e-08	pat.0
04972 Pancreatic secretion	0.999286	0.000102826	0.000158066	0.000452833	2.26e-08	pat.0
04620 Toll-like receptor signaling pathway	0.998662	0.000101758	0.000216359	0.00101979	4.91e-08	pat.0
05010 Alzheimer's disease	0.991595	0.000101474	0.000808937	0.00749387	4.89e-07	pat.0
00640 Propanoate metabolism	0.998796	0.00010144	0.000360126	0.000742475	5.59e-08	pat.0
00310 Lysine degradation	0.999299	0.000100339	0.000299744	0.000301358	2.62e-08	pat.0
04060 Cytokine-cytokine receptor interaction	0.998954	9.88e-05	0.00019398	0.000753246	3.62e-08	pat.0
00500 Starch and sucrose metabolism	0.996012	9.88e-05	0.00187236	0.00201654	3.45e-07	pat.0
05143 African trypanosomiasis	0.882674	9.79e-05	0.00307327	0.114146	8.91e-06	pat.0
04144 Endocytosis	0.99938	9.73e-05	0.000212331	0.000309956	2.06e-08	pat.0
00620 Pyruvate metabolism	0.995925	9.65e-05	0.000756936	0.00322088	2.51e-07	pat.0
00561 Glycerolipid metabolism	0.999269	9.56e-05	0.000178213	0.000457075	2.37e-08	pat.0
00512 Mucin type O-Glycan biosynthesis	0.994558	9.52e-05	0.000733045	0.00461315	3.13e-07	pat.0
00531 Glycosaminoglycan degradation	0.999018	9.49e-05	0.000267086	0.000620188	3.85e-08	pat.0
00270 Cysteine and methionine metabolism	0.952509	9.49e-05	0.00186357	0.0455294	3.03e-06	pat.0
04960 Aldosterone-regulated sodium reabsorption	0.999207	9.43e-05	0.000239361	0.000459676	2.89e-08	pat.0
04914 Progesterone-mediated oocyte maturation	0.999409	9.43e-05	0.0001668	0.000329723	1.79e-08	pat.0
03008 Ribosome biogenesis in eukaryotes	0.999201	9.39e-05	0.000239318	0.000466024	2.91e-08	pat.0
00600 Sphingolipid metabolism	0.998981	9.09e-05	0.000188586	0.000739675	3.33e-08	pat.0
04744 Phototransduction	0.999282	8.92e-05	0.000242478	0.000386715	2.5e-08	pat.0
04650 Natural killer cell mediated cytotoxicity	0.998898	8.81e-05	0.000239208	0.000774952	3.98e-08	pat.0
05020 Prion diseases	0.997239	8.73e-05	0.000414804	0.00225837	1.22e-07	pat.0
00480 Glutathione metabolism	0.997407	8.63e-05	0.00157654	0.000930201	1.65e-07	pat.0
04320 Dorso-ventral axis formation	0.999275	8.59e-05	0.000215294	0.000423942	2.4e-08	pat.0
04973 Carbohydrate digestion and absorption	0.998962	8.54e-05	0.000187465	0.00076513	3.27e-08	pat.0
00330 Arginine and proline metabolism	0.993855	8.46e-05	0.000929423	0.00513056	3.69e-07	pat.0
04012 ErbB signaling pathway	0.999085	8.45e-05	0.000228064	0.000602745	3.15e-08	pat.0
04120 Ubiquitin mediated proteolysis	0.999363	8.42e-05	0.000222087	0.000330744	2.04e-08	pat.0
03015 mRNA surveillance pathway	0.997522	8.4e-05	0.00032352	0.00207003	9.41e-08	pat.0
04966 Collecting duct acid secretion	0.998416	8.3e-05	0.00037968	0.00112118	6.82e-08	pat.0
05016 Huntington's disease	0.996129	8.17e-05	0.000820037	0.00296918	2.26e-07	pat.0
04115 p53 signaling pathway	0.999266	8.17e-05	0.000290811	0.000361901	2.57e-08	pat.0
04810 Regulation of actin cytoskeleton	0.999365	8.08e-05	0.000211268	0.000343226	1.97e-08	pat.0
04630 Jak-STAT signaling pathway	0.999392	8.05e-05	0.000166949	0.000360761	1.73e-08	pat.0
04976 Bile secretion	0.999231	8.04e-05	0.000305911	0.000382725	2.74e-08	pat.0
04720 Long-term potentiation	0.999115	8.03e-05	0.000306022	0.000498397	3.28e-08	pat.0
00410 beta-Alanine metabolism	0.998566	7.7e-05	0.000419732	0.000937413	6.17e-08	pat.0
04340 Hedgehog signaling pathway	0.997839	7.67e-05	0.00080069	0.00128364	1.2e-07	pat.0
04270 Vascular smooth muscle contraction	0.999382	7.62e-05	0.000174827	0.000367248	1.75e-08	pat.0
00010 Glycolysis / Gluconeogenesis	0.982836	7.5e-05	0.00676892	0.0103178	2.22e-06	pat.0
04640 Hematopoietic cell lineage	0.998482	7.48e-05	0.000351224	0.00109189	5.95e-08	pat.0
05211 Renal cell carcinoma	0.999399	7.44e-05	0.000171291	0.000355613	1.66e-08	pat.0
03018 RNA degradation	0.99927	7.39e-05	0.000231128	0.000424583	2.3e-08	pat.0
05218 Melanoma	0.9994	7.38e-05	0.000157034	0.000368937	1.59e-08	pat.0
05219 Bladder cancer	0.995629	7.33e-05	0.00169636	0.00260148	3.2e-07	pat.0
04530 Tight junction	0.999318	7.29e-05	0.000268303	0.000341066	2.17e-08	pat.0
04210 Apoptosis	0.999375	7.26e-05	0.000186108	0.000366199	1.77e-08	pat.0
04350 TGF-beta signaling pathway	0.997335	7.05e-05	0.00134032	0.00125403	1.6e-07	pat.0
04310 Wnt signaling pathway	0.998601	7.03e-05	0.000756117	0.000572373	6.23e-08	pat.0
04370 VEGF signaling pathway	0.999402	7.03e-05	0.000181312	0.000346073	1.63e-08	pat.0
04920 Adipocytokine signaling pathway	0.999376	6.93e-05	0.000172307	0.000382216	1.68e-08	pat.0
05212 Pancreatic cancer	0.999141	6.89e-05	0.000279561	0.000510337	2.85e-08	pat.0
03013 RNA transport	0.999429	6.82e-05	0.000171058	0.000331728	1.5e-08	pat.0
05160 Hepatitis C	0.999444	6.78e-05	0.000172532	0.000315358	1.45e-08	pat.0
05221 Acute myeloid leukemia	0.999439	6.66e-05	0.000167765	0.000326439	1.44e-08	pat.0
00565 Ether lipid metabolism	0.999264	6.48e-05	0.000275007	0.000396635	2.28e-08	pat.0
05220 Chronic myeloid leukemia	0.998827	6.43e-05	0.000333364	0.000775253	4.13e-08	pat.0
04722 Neurotrophin signaling pathway	0.999451	6.25e-05	0.000171123	0.0003158	1.37e-08	pat.0
05223 Non-small cell lung cancer	0.999441	6.24e-05	0.000171025	0.000325757	1.4e-08	pat.0
05410 Hypertrophic cardiomyopathy (HCM)	0.999458	6.14e-05	0.000178531	0.000301924	1.35e-08	pat.0
00061 Fatty acid biosynthesis	0.0122302	6.01e-05	3.22e-05	0.987588	8.94e-05	pat.3
04080 Neuroactive ligand-receptor interaction	0.999486	5.82e-05	0.000142192	0.000314007	1.15e-08	pat.0
05215 Prostate cancer	0.998946	5.81e-05	0.000435538	0.000560175	3.72e-08	pat.0
05214 Glioma	0.999483	5.79e-05	0.000148961	0.000310275	1.17e-08	pat.0
04664 Fc epsilon RI signaling pathway	0.998625	5.61e-05	0.000314863	0.00100419	4.36e-08	pat.0
04010 MAPK signaling pathway	0.999391	5.53e-05	0.000187932	0.000365797	1.5e-08	pat.0
00400 Phenylalanine, tyrosine and tryptophan biosynthesis	0.000243316	4.23e-08	0.979408	0.0164979	0.00385037	pat.2

## Sheet: HALLMARKS
HALLMARKS (randomised test)
pathway	pp.0	pp.1	pp.2	pp.3	pp.4	pattern
HALLMARK_E2F_TARGETS	0.992286	0.00520445	0.00073504	0.00177246	2.08e-06	pat.0
HALLMARK_PANCREAS_BETA_CELLS	0.995188	0.00120652	0.000429515	0.00317534	8.68e-07	pat.0
HALLMARK_APICAL_SURFACE	0.997402	0.00069131	0.000183922	0.00172265	2.25e-07	pat.0
HALLMARK_G2M_CHECKPOINT	0.998279	0.000575725	0.000604371	0.00054086	2.05e-07	pat.0
HALLMARK_INTERFERON_ALPHA_RESPONSE	0.996857	0.000328567	0.000390496	0.00242386	3.03e-07	pat.0
HALLMARK_TGF_BETA_SIGNALING	0.980275	0.000313254	0.000359257	0.0190515	1.18e-06	pat.0
HALLMARK_INFLAMMATORY_RESPONSE	0.997973	0.000286735	0.000198897	0.00154129	1.28e-07	pat.0
HALLMARK_MTORC1_SIGNALING	0.993478	0.000248959	0.00034778	0.0059247	4.39e-07	pat.0
HALLMARK_PEROXISOME	0.969253	0.000233688	0.000492351	0.0300197	1.69e-06	pat.0
HALLMARK_MYC_TARGETS_V2	0.998672	0.000226503	0.000384804	0.000716323	1.02e-07	pat.0
HALLMARK_INTERFERON_GAMMA_RESPONSE	0.995777	0.000214774	0.000394225	0.00361385	3.1e-07	pat.0
HALLMARK_PROTEIN_SECRETION	0.997376	0.00020538	0.000200821	0.00221771	1.35e-07	pat.0
HALLMARK_MITOTIC_SPINDLE	0.999011	0.000203291	0.000225429	0.000560098	5.58e-08	pat.0
HALLMARK_NOTCH_SIGNALING	0.999163	0.000203271	0.000211536	0.000422195	4.39e-08	pat.0
HALLMARK_IL6_JAK_STAT3_SIGNALING	0.996787	0.000200146	0.000310579	0.00270205	2.05e-07	pat.0
HALLMARK_EPITHELIAL_MESENCHYMAL_TRANSITION	0.998631	0.000193803	0.000533872	0.000640996	1.08e-07	pat.0
HALLMARK_TNFA_SIGNALING_VIA_NFKB	0.999065	0.000189823	0.000377582	0.000367735	5.72e-08	pat.0
HALLMARK_WNT_BETA_CATENIN_SIGNALING	0.999159	0.000173921	0.000283263	0.000384111	4.58e-08	pat.0
HALLMARK_ALLOGRAFT_REJECTION	0.996926	0.000167957	0.000334714	0.00257108	1.88e-07	pat.0
HALLMARK_CHOLESTEROL_HOMEOSTASIS	0.998317	0.000157631	0.000208532	0.00131721	8.18e-08	pat.0
HALLMARK_MYC_TARGETS_V1	0.998874	0.000141045	0.000266639	0.000718059	5.95e-08	pat.0
HALLMARK_XENOBIOTIC_METABOLISM	0.993272	0.000129109	0.00518557	0.00141302	7.06e-07	pat.0
HALLMARK_FATTY_ACID_METABOLISM	0.996072	0.000114768	0.000384731	0.00342804	2e-07	pat.0
HALLMARK_REACTIVE_OXIGEN_SPECIES_PATHWAY	0.993995	0.000114042	0.000414442	0.00547607	2.9e-07	pat.0
HALLMARK_COAGULATION	0.997539	0.000112402	0.0013447	0.00100337	2e-07	pat.0
HALLMARK_ANGIOGENESIS	0.998784	0.000110514	0.000494427	0.000610636	7.02e-08	pat.0
HALLMARK_BILE_ACID_METABOLISM	0.997315	0.000108127	0.00148807	0.0010888	2.22e-07	pat.0
HALLMARK_APOPTOSIS	0.999014	0.000108105	0.000219717	0.000657703	4.16e-08	pat.0
HALLMARK_UNFOLDED_PROTEIN_RESPONSE	0.998977	0.00010504	0.000335247	0.000583161	5.03e-08	pat.0
HALLMARK_OXIDATIVE_PHOSPHORYLATION	0.99648	0.000104423	0.000902846	0.002512	2.74e-07	pat.0
HALLMARK_UV_RESPONSE_DN	0.991868	0.000100049	0.00665941	0.00137234	7.04e-07	pat.0
HALLMARK_APICAL_JUNCTION	0.999219	9.32e-05	0.000314307	0.000373278	3.28e-08	pat.0
HALLMARK_ANDROGEN_RESPONSE	0.999023	9.06e-05	0.000194145	0.000692078	3.55e-08	pat.0
HALLMARK_HEME_METABOLISM	0.99933	8.68e-05	0.000323185	0.000259543	2.49e-08	pat.0
HALLMARK_GLYCOLYSIS	0.998197	8.46e-05	0.000274955	0.00144353	7.2e-08	pat.0
HALLMARK_ESTROGEN_RESPONSE_LATE	0.999344	7.77e-05	0.000144938	0.000433734	1.91e-08	pat.0
HALLMARK_ADIPOGENESIS	0.99716	7.35e-05	0.000930721	0.00183535	1.82e-07	pat.0
HALLMARK_IL2_STAT5_SIGNALING	0.99935	7.32e-05	0.000183939	0.000392867	2.02e-08	pat.0
HALLMARK_COMPLEMENT	0.998096	7.07e-05	0.000466074	0.00136696	8.95e-08	pat.0
HALLMARK_P53_PATHWAY	0.999089	6.97e-05	0.00017306	0.000668063	2.72e-08	pat.0
HALLMARK_HEDGEHOG_SIGNALING	0.99849	6.94e-05	0.000480704	0.000959407	7.07e-08	pat.0
HALLMARK_MYOGENESIS	0.999195	6.83e-05	0.000187157	0.000549765	2.48e-08	pat.0
HALLMARK_UV_RESPONSE_UP	0.999347	6.53e-05	0.00016189	0.000426046	1.83e-08	pat.0
HALLMARK_PI3K_AKT_MTOR_SIGNALING	0.999298	6.51e-05	0.000191396	0.000445684	2.11e-08	pat.0
HALLMARK_ESTROGEN_RESPONSE_EARLY	0.999374	6.49e-05	0.00027317	0.000287941	1.99e-08	pat.0
HALLMARK_HYPOXIA	0.99913	6.12e-05	0.000223338	0.00058518	2.73e-08	pat.0
HALLMARK_DNA_REPAIR	0.999424	6.09e-05	0.000179146	0.000336019	1.59e-08	pat.0
HALLMARK_KRAS_SIGNALING_UP	0.999501	5.82e-05	0.000157091	0.000283808	1.26e-08	pat.0
HALLMARK_SPERMATOGENESIS	0.999524	5.4e-05	0.0001452	0.000276461	1.12e-08	pat.0
HALLMARK_KRAS_SIGNALING_DN	0.99947	5.14e-05	0.000167789	0.000310312	1.3e-08	pat.0

## Sheet: GOMF
GOMF (randomised test)
pathway	pp.0	pp.1	pp.2	pp.3	pp.4	pattern
GO0000403 Y-form DNA binding	2.88e-05	0.999844	2.47e-07	6.42e-05	6.33e-05	pat.1
GO0004003 ATP-dependent DNA helicase activity	0.00049383	0.999335	3.4e-06	0.000130322	3.72e-05	pat.1
GO0015385 sodiumhydrogen antiporter activity	0.000916019	0.99899	2.52e-05	3.6e-05	3.3e-05	pat.1
GO0003678 DNA helicase activity	0.00527157	0.994292	3.73e-05	0.000361738	3.7e-05	pat.1
GO0042887 amide transmembrane transporter activity	0.138471	0.851228	0.000130717	0.0101392	3.07e-05	pat.1
GO0032404 mismatch repair complex binding	0.161191	0.826128	0.000331492	0.0122939	5.6e-05	pat.1
GO0008094 DNA-dependent ATPase activity	0.249349	0.746183	0.000670013	0.00377311	2.46e-05	pat.0
GO0043140 ATP-dependent 3'-5' DNA helicase activity	0.250607	0.738109	0.000552378	0.0106883	4.35e-05	pat.0
GO0042301 phosphate ion binding	0.0697157	0.736262	0.193817	3.45e-05	0.000170915	pat.1
GO0010314 phosphatidylinositol-5-phosphate binding	0.00998005	0.699889	4.91e-06	0.289732	0.000393887	pat.1
GO0050897 cobalt ion binding	0.0155962	0.69156	8.3e-06	0.292474	0.000361504	pat.1
GO0005451 monovalent cationhydrogen antiporter activity	0.441907	0.548223	0.000623935	0.00922608	2.03e-05	pat.0
GO0003697 single-stranded DNA binding	0.473734	0.516655	0.0088021	0.000787785	2.08e-05	pat.0
GO0022824 transmitter-gated ion channel activity	0.623624	0.369031	0.00529596	0.002032	1.73e-05	pat.0
GO0022835 transmitter-gated channel activity	0.623624	0.369031	0.00529596	0.002032	1.73e-05	pat.0
GO0032405 MutLalpha complex binding	0.704652	0.284156	0.00204107	0.00913219	1.9e-05	pat.0
GO0043138 3'-5' DNA helicase activity	0.719528	0.243844	0.000559178	0.036051	1.8e-05	pat.0
GO0004550 nucleoside diphosphate kinase activity	0.617737	0.198302	0.000224476	0.183706	3.03e-05	pat.0
GO0035252 UDP-xylosyltransferase activity	0.737515	0.172087	0.000303245	0.0900771	1.75e-05	pat.0
GO0042285 xylosyltransferase activity	0.737515	0.172087	0.000303245	0.0900771	1.75e-05	pat.0
GO0043024 ribosomal small subunit binding	0.806499	0.169152	0.00046816	0.0238717	8.53e-06	pat.0
GO0004663 Rab geranylgeranyltransferase activity	0.795891	0.16066	0.00043644	0.0430006	1.2e-05	pat.0
GO0015299 solutehydrogen antiporter activity	0.413847	0.145714	9.48e-05	0.440307	3.78e-05	pat.0
GO0047631 ADP-ribose diphosphatase activity	0.844699	0.144336	0.000698368	0.010261	5.43e-06	pat.0
GO0008601 protein phosphatase type 2A regulator activity	0.837927	0.137046	0.000518953	0.0245001	7.88e-06	pat.0
GO0043522 leucine zipper domain binding	0.835377	0.127031	0.0367342	0.000844121	1.4e-05	pat.0
GO0051766 inositol trisphosphate kinase activity	0.84095	0.0965396	0.000368153	0.0621323	9.5e-06	pat.0
GO0043208 glycosphingolipid binding	0.910211	0.0782852	0.00119782	0.0103009	5.02e-06	pat.0
GO0043141 ATP-dependent 5'-3' DNA helicase activity	0.909597	0.0781308	0.00100185	0.0112655	4.72e-06	pat.0
GO0043139 5'-3' DNA helicase activity	0.91887	0.0745822	0.00456725	0.00197623	3.9e-06	pat.0
GO0004679 AMP-activated protein kinase activity	0.925456	0.0648123	0.000847917	0.00888112	3.13e-06	pat.0
GO0004983 neuropeptide Y receptor activity	0.928135	0.0523245	0.018992	0.000545444	3.42e-06	pat.0
GO0043237 laminin-1 binding	0.942291	0.0487275	0.00141356	0.00756471	3.28e-06	pat.0
GO0015298 solutecation antiporter activity	0.948613	0.0333391	0.000294667	0.0177512	1.58e-06	pat.0
GO0031628 opioid receptor binding	0.964798	0.0314774	0.00156667	0.00215674	1.11e-06	pat.0
GO0000217 DNA secondary structure binding	0.965689	0.0281474	0.00519877	0.000963507	1.36e-06	pat.0
GO0015491 cationcation antiporter activity	0.968695	0.0275634	0.00100501	0.00273544	8.82e-07	pat.0
GO0005536 glucose binding	0.949203	0.0272987	0.0229146	0.000581008	2.66e-06	pat.0
GO0003847 1-alkyl-2-acetylglycerophosphocholine esterase activity	0.871751	0.0224691	0.105307	0.000466678	6.36e-06	pat.0
GO0001884 pyrimidine nucleoside binding	0.0788877	0.0213833	2.84e-05	0.899658	4.31e-05	pat.3
GO0001205 RNA polymerase II distal enhancer sequence-specific DNA binding transcription factor activity involved in positive regulation of transcription	0.906032	0.0209647	0.000316442	0.0726835	3.46e-06	pat.0
GO0004029 aldehyde dehydrogenase (NAD) activity	0.976411	0.0199176	0.00174702	0.00192365	8.22e-07	pat.0
GO0004630 phospholipase D activity	0.667061	0.0190564	0.00023373	0.313639	9.88e-06	pat.0
GO0008443 phosphofructokinase activity	0.460318	0.0174424	0.000145128	0.52208	1.39e-05	pat.0
GO0061133 endopeptidase activator activity	0.648925	0.0173772	0.000314429	0.333371	1.22e-05	pat.0
GO0008641 small protein activating enzyme activity	0.97685	0.0167673	0.00517612	0.0012058	1.13e-06	pat.0
GO0008408 3'-5' exonuclease activity	0.902806	0.0162316	0.000193143	0.0807669	2.27e-06	pat.0
GO0042288 MHC class I protein binding	0.899497	0.0146741	0.000391507	0.0854343	3.62e-06	pat.0
GO0004143 diacylglycerol kinase activity	0.239838	0.0140693	8.03e-05	0.745993	1.98e-05	pat.0
GO0005542 folic acid binding	0.410544	0.0134983	0.000167934	0.575775	1.57e-05	pat.0
GO0051861 glycolipid binding	0.884747	0.012426	0.000239908	0.102585	2.69e-06	pat.0
GO0016917 GABA receptor activity	0.959417	0.0121271	0.000287672	0.0281667	1.13e-06	pat.0
GO0035673 oligopeptide transmembrane transporter activity	0.902013	0.0116779	0.000306429	0.0859996	2.66e-06	pat.0
GO0016423 tRNA (guanine) methyltransferase activity	0.90517	0.0114141	0.000413946	0.082999	3.14e-06	pat.0
GO0031681 G-protein beta-subunit binding	0.744173	0.0110334	0.000145316	0.244645	3.85e-06	pat.0
GO0036310 annealing helicase activity	0.748271	0.0109403	0.000339957	0.240442	6.73e-06	pat.0
GO0004386 helicase activity	0.987309	0.0100682	0.00093049	0.00169232	3.17e-07	pat.0
GO0043531 ADP binding	0.973506	0.00973867	0.000308863	0.0164458	7.07e-07	pat.0
GO0016742 hydroxymethyl-, formyl- and related transferase activity	0.50985	0.00931297	0.000170625	0.480657	9e-06	pat.0
GO0048156 tau protein binding	0.988138	0.00875528	0.00167289	0.00143323	3.88e-07	pat.0
GO0004673 protein histidine kinase activity	0.974317	0.00873062	0.000559615	0.0163921	9.91e-07	pat.0
GO0015248 sterol transporter activity	0.98873	0.00825328	0.00132208	0.00169379	3.57e-07	pat.0
GO0017127 cholesterol transporter activity	0.98873	0.00825328	0.00132208	0.00169379	3.57e-07	pat.0
GO0042800 histone methyltransferase activity (H3-K4 specific)	0.148531	0.00797349	9.43e-05	0.843374	2.73e-05	pat.3
GO0042623 ATPase activity, coupled	0.989768	0.0076987	0.000435968	0.0020968	1.84e-07	pat.0
GO0032407 MutSalpha complex binding	0.984674	0.00747957	0.000761414	0.00708424	6.17e-07	pat.0
GO0017056 structural constituent of nuclear pore	0.987576	0.00674279	0.000686246	0.00499497	4.23e-07	pat.0
GO0016628 oxidoreductase activity, acting on the CH-CH group of donors, NAD or NADP as acceptor	0.638223	0.00638746	0.000204887	0.355179	5.25e-06	pat.0
GO0042287 MHC protein binding	0.970377	0.00637529	0.000400329	0.022847	8.2e-07	pat.0
GO0016887 ATPase activity	0.989246	0.00633081	0.000280523	0.00414219	1.93e-07	pat.0
GO0004016 adenylate cyclase activity	0.870916	0.00625628	0.122019	0.000803719	4.66e-06	pat.0
GO0015114 phosphate ion transmembrane transporter activity	0.955299	0.00585152	0.0384051	0.000443502	1.22e-06	pat.0
GO0008026 ATP-dependent helicase activity	0.991839	0.00582601	0.001463	0.000871653	1.95e-07	pat.0
GO0070035 purine NTP-dependent helicase activity	0.991839	0.00582601	0.001463	0.000871653	1.95e-07	pat.0
GO0051525 NFAT protein binding	0.986043	0.00581913	0.000479756	0.00765726	4.06e-07	pat.0
GO0004859 phospholipase inhibitor activity	0.990483	0.00577687	0.00245995	0.00127985	3.61e-07	pat.0
GO0016805 dipeptidase activity	0.968734	0.00560957	0.000301063	0.0253543	6.71e-07	pat.0
GO0055102 lipase inhibitor activity	0.862757	0.00553223	0.130757	0.000947936	5.12e-06	pat.0
GO0001601 peptide YY receptor activity	0.992179	0.00548552	0.000867679	0.00146785	1.87e-07	pat.0
GO0032794 GTPase activating protein binding	0.991959	0.0054325	0.00195731	0.00065055	1.86e-07	pat.0
GO0050656 3'-phosphoadenosine 5'-phosphosulfate binding	0.992296	0.00526708	0.00110119	0.00133573	2.02e-07	pat.0
GO0043142 single-stranded DNA-dependent ATPase activity	0.991224	0.00523579	0.00153822	0.00200152	3.34e-07	pat.0
GO0042056 chemoattractant activity	0.952013	0.00517021	0.000212968	0.0426029	7.32e-07	pat.0
GO0004890 GABA-A receptor activity	0.988681	0.00491054	0.000361506	0.00604719	2.55e-07	pat.0
GO0019205 nucleobase-containing compound kinase activity	0.992169	0.0048688	0.000358232	0.00260375	1.4e-07	pat.0
GO0008312 7S RNA binding	0.985414	0.00485996	0.000626407	0.00909913	4.91e-07	pat.0
GO0004784 superoxide dismutase activity	0.962013	0.00485627	0.0005156	0.0326142	1.06e-06	pat.0
GO0016721 oxidoreductase activity, acting on superoxide radicals as acceptor	0.962013	0.00485627	0.0005156	0.0326142	1.06e-06	pat.0
GO0008440 inositol-1,4,5-trisphosphate 3-kinase activity	0.958199	0.00457914	0.000341794	0.0368788	8.46e-07	pat.0
GO0000155 phosphorelay sensor kinase activity	0.98035	0.00455505	0.000638268	0.0144559	6.61e-07	pat.0
GO0004645 phosphorylase activity	0.933477	0.00449518	0.000420084	0.0616062	1.41e-06	pat.0
GO0051539 4 iron, 4 sulfur cluster binding	0.748265	0.00449061	0.000252223	0.246988	3.24e-06	pat.0
GO0004723 calcium-dependent protein serine/threonine phosphatase activity	0.987219	0.00449	0.000512357	0.00777803	3.65e-07	pat.0
GO0005080 protein kinase C binding	0.993157	0.00432079	0.000423075	0.00209872	1.26e-07	pat.0
GO0015197 peptide transporter activity	0.634899	0.00431511	0.000172876	0.36061	3.73e-06	pat.0
GO0016615 malate dehydrogenase activity	0.971831	0.0042639	0.000542653	0.0233615	7.99e-07	pat.0
GO0004972 N-methyl-D-aspartate selective glutamate receptor activity	0.993724	0.00416932	0.00110425	0.00100201	1.43e-07	pat.0
GO0000900 translation repressor activity, nucleic acid binding	0.989471	0.00403784	0.0003749	0.00611597	2.33e-07	pat.0
GO0016832 aldehyde-lyase activity	0.647868	0.00402609	0.00032218	0.347779	5.24e-06	pat.0
GO0070700 BMP receptor binding	0.642347	0.00402397	0.000361844	0.353261	5.78e-06	pat.0
GO0031690 adrenergic receptor binding	0.980665	0.00375446	0.000237604	0.0153422	3.11e-07	pat.0
GO0048406 nerve growth factor binding	0.339667	0.00344614	0.000192911	0.656684	9.88e-06	pat.0
GO0030983 mismatched DNA binding	0.993446	0.00333012	0.000925679	0.00229752	1.96e-07	pat.0
GO0001608 G-protein coupled nucleotide receptor activity	0.99323	0.00314949	0.000324846	0.00329585	1.18e-07	pat.0
GO0045028 G-protein coupled purinergic nucleotide receptor activity	0.99323	0.00314949	0.000324846	0.00329585	1.18e-07	pat.0
GO0005384 manganese ion transmembrane transporter activity	0.992786	0.00310708	0.00345398	0.00065324	1.96e-07	pat.0
GO0032557 pyrimidine ribonucleotide binding	0.644826	0.00309511	0.0003444	0.351729	4.73e-06	pat.0
GO0032552 deoxyribonucleotide binding	0.986765	0.00302623	0.000362366	0.00984635	2.66e-07	pat.0
GO0016862 intramolecular oxidoreductase activity, interconverting keto- and enol-groups	0.984931	0.00300679	0.00047156	0.01159	3.56e-07	pat.0
GO0005160 transforming growth factor beta receptor binding	0.994332	0.00294055	0.00212001	0.000606844	1.28e-07	pat.0
GO0000400 four-way junction DNA binding	0.972758	0.00289766	0.0235193	0.000824482	8.47e-07	pat.0
GO0005484 SNAP receptor activity	0.0299109	0.00281267	9.94e-06	0.96725	1.67e-05	pat.3
GO0031489 myosin V binding	0.241448	0.00279988	0.000165354	0.755575	1.21e-05	pat.0
GO0004448 isocitrate dehydrogenase activity	0.947915	0.00277391	0.000484434	0.0488253	9.69e-07	pat.0
GO0016417 S-acyltransferase activity	0.987055	0.00265012	0.000507998	0.00978649	3.08e-07	pat.0
GO0005499 vitamin D binding	0.994064	0.0026488	0.000971495	0.00231532	1.76e-07	pat.0
GO0046934 phosphatidylinositol-4,5-bisphosphate 3-kinase activity	0.21328	0.00263306	0.783782	0.000284831	1.98e-05	pat.0
GO0052813 phosphatidylinositol bisphosphate kinase activity	0.21328	0.00263306	0.783782	0.000284831	1.98e-05	pat.0
GO0016722 oxidoreductase activity, oxidizing metal ions	0.993257	0.00262882	0.000423117	0.00369123	1.37e-07	pat.0
GO0030506 ankyrin binding	0.993702	0.00261034	0.00321405	0.00047307	1.34e-07	pat.0
GO0070290 NAPE-specific phospholipase D activity	0.989527	0.00258566	0.000408084	0.00747936	2.16e-07	pat.0
GO0016706 oxidoreductase activity, acting on paired donors, with incorporation or reduction of molecular oxygen, 2-oxoglutarate as one donor, and incorporation of one atom each of oxygen into both donors	0.992809	0.0025343	0.000243036	0.00441389	1.03e-07	pat.0
GO0004300 enoyl-CoA hydratase activity	0.99433	0.00242102	0.000986725	0.00226173	1.66e-07	pat.0
GO0033695 oxidoreductase activity, acting on CH or CH2 groups, quinone or similar compound as acceptor	0.356478	0.00241228	0.640224	0.000864646	2.09e-05	pat.0
GO0034875 caffeine oxidase activity	0.356478	0.00241228	0.640224	0.000864646	2.09e-05	pat.0
GO0016841 ammonia-lyase activity	0.860798	0.0023351	0.134909	0.00195262	5.07e-06	pat.0
GO0008373 sialyltransferase activity	0.922702	0.00232317	0.00026108	0.074713	7.85e-07	pat.0
GO0019208 phosphatase regulator activity	0.99234	0.00230445	0.000221021	0.00513478	1.01e-07	pat.0
GO0008536 Ran GTPase binding	0.995344	0.00230227	0.000520819	0.00183236	8.96e-08	pat.0
GO0019871 sodium channel inhibitor activity	0.995098	0.00229767	0.00104382	0.00156004	1.29e-07	pat.0
GO0031683 G-protein beta/gamma-subunit complex binding	0.975532	0.00228584	0.000187039	0.0219945	2.5e-07	pat.0
GO0019911 structural constituent of myelin sheath	0.96026	0.0022855	0.0365568	0.000896813	1.07e-06	pat.0
GO0008889 glycerophosphodiester phosphodiesterase activity	0.995299	0.00226641	0.000416316	0.00201807	8.12e-08	pat.0
GO0019825 oxygen binding	0.989568	0.00225	0.00756187	0.000620023	2.67e-07	pat.0
GO0001537 N-acetylgalactosamine 4-O-sulfotransferase activity	0.994954	0.00222422	0.000717418	0.0021045	1.2e-07	pat.0
GO0031210 phosphatidylcholine binding	0.956462	0.00219981	0.0399736	0.00136281	1.48e-06	pat.0
GO0042379 chemokine receptor binding	0.740063	0.00216361	0.000297252	0.257474	2.41e-06	pat.0
GO0016780 phosphotransferase activity, for other substituted phosphate groups	0.99429	0.00210383	0.0028875	0.00071836	1.45e-07	pat.0
GO0001637 G-protein coupled chemoattractant receptor activity	0.994403	0.00208128	0.00047057	0.00304519	1.12e-07	pat.0
GO0004950 chemokine receptor activity	0.994403	0.00208128	0.00047057	0.00304519	1.12e-07	pat.0
GO0005337 nucleoside transmembrane transporter activity	0.924204	0.00206177	0.000281571	0.0734514	7.58e-07	pat.0
GO0019238 cyclohydrolase activity	0.916709	0.00201764	0.00060549	0.0806664	1.36e-06	pat.0
GO0031730 CCR5 chemokine receptor binding	0.990819	0.00197108	0.000560982	0.00664849	2.09e-07	pat.0
GO0016646 oxidoreductase activity, acting on the CH-NH group of donors, NAD or NADP as acceptor	0.990618	0.00195461	0.000377375	0.00705	1.65e-07	pat.0
GO0003756 protein disulfide isomerase activity	0.992766	0.00194707	0.000517634	0.00476933	1.56e-07	pat.0
GO0016864 intramolecular oxidoreductase activity, transposing S-S bonds	0.992766	0.00194707	0.000517634	0.00476933	1.56e-07	pat.0
GO0016670 oxidoreductase activity, acting on a sulfur group of donors, oxygen as acceptor	0.995884	0.00191946	0.000685217	0.00151154	8.47e-08	pat.0
GO0004935 adrenergic receptor activity	0.995493	0.0018514	0.00183124	0.000823913	1.07e-07	pat.0
GO0016151 nickel cation binding	0.994385	0.00184366	0.000533899	0.00323748	1.18e-07	pat.0
GO0030898 actin-dependent ATPase activity	0.9956	0.00183923	0.00174803	0.000812631	1.03e-07	pat.0
GO0004622 lysophospholipase activity	0.923927	0.00182763	0.0734672	0.000776922	1.42e-06	pat.0
GO0005003 ephrin receptor activity	0.996033	0.00180858	0.00131369	0.000844388	8.56e-08	pat.0
GO0008467 [heparan sulfate]-glucosamine 3-sulfotransferase 1 activity	0.96339	0.00180161	0.033886	0.000921027	8.88e-07	pat.0
GO0019992 diacylglycerol binding	0.995579	0.00169099	0.00185036	0.000879534	1.07e-07	pat.0
GO0004889 acetylcholine-activated cation-selective channel activity	0.995926	0.00167463	0.000218048	0.00218119	4.55e-08	pat.0
GO0030492 hemoglobin binding	0.732254	0.00166975	0.264631	0.00143835	6.29e-06	pat.0
GO0017166 vinculin binding	0.995852	0.00166687	0.000380603	0.00210083	6.49e-08	pat.0
GO0043566 structure-specific DNA binding	0.993987	0.00165388	0.00400252	0.000356804	9.68e-08	pat.0
GO0016627 oxidoreductase activity, acting on the CH-CH group of donors	0.976559	0.00164316	0.000303349	0.0214939	2.8e-07	pat.0
GO0003899 DNA-directed RNA polymerase activity	0.989847	0.00162469	0.000257619	0.00827054	1.27e-07	pat.0
GO0034062 RNA polymerase activity	0.989847	0.00162469	0.000257619	0.00827054	1.27e-07	pat.0
GO0043015 gamma-tubulin binding	0.88781	0.00162322	0.109574	0.000991322	2.14e-06	pat.0
GO0070568 guanylyltransferase activity	0.995761	0.00161488	0.000933607	0.00169046	1.02e-07	pat.0
GO0071837 HMG box domain binding	0.996445	0.00157667	0.001434	0.000544261	6.17e-08	pat.0
GO0050649 testosterone 6-beta-hydroxylase activity	0.905668	0.00149617	0.089248	0.00358359	4.16e-06	pat.0
GO0016504 peptidase activator activity	0.986432	0.00149397	0.000278769	0.0117955	1.63e-07	pat.0
GO0034185 apolipoprotein binding	0.995427	0.00149288	0.000281536	0.00279863	6.01e-08	pat.0
GO0005545 1-phosphatidylinositol binding	0.996141	0.00148303	0.000490179	0.00188578	6.68e-08	pat.0
GO0001640 adenylate cyclase inhibiting G-protein coupled glutamate receptor activity	0.995818	0.00147266	0.000359908	0.00234913	6.25e-08	pat.0
GO0004745 retinol dehydrogenase activity	0.99073	0.00146871	0.00727554	0.000525124	1.78e-07	pat.0
GO0042834 peptidoglycan binding	0.991405	0.00146861	0.00033183	0.00679418	1.24e-07	pat.0
GO0051184 cofactor transporter activity	0.980637	0.00142106	0.000267278	0.0176746	2.04e-07	pat.0
GO0000146 microfilament motor activity	0.996245	0.00140722	0.000558102	0.00178915	6.82e-08	pat.0
GO0004661 protein geranylgeranyltransferase activity	0.992891	0.00137007	0.000350149	0.00538865	1.05e-07	pat.0
GO0050051 leukotriene-B4 20-monooxygenase activity	0.983822	0.00136753	0.0134139	0.00139572	5.14e-07	pat.0
GO0003747 translation release factor activity	0.992302	0.00134694	0.00526592	0.00108496	2.22e-07	pat.0
GO0008079 translation termination factor activity	0.992302	0.00134694	0.00526592	0.00108496	2.22e-07	pat.0
GO0030546 receptor activator activity	0.994027	0.00133041	0.00411508	0.000527557	1.13e-07	pat.0
GO0046625 sphingolipid binding	0.996098	0.00132768	0.000325718	0.0022481	5.31e-08	pat.0
GO0019204 nucleotide phosphatase activity	0.986963	0.00131331	0.0106458	0.00107738	3.56e-07	pat.0
GO0055106 ubiquitin-protein ligase regulator activity	0.994954	0.00131244	0.00291962	0.000813879	1.19e-07	pat.0
GO0005167 neurotrophin TRK receptor binding	0.920578	0.00130632	0.000462996	0.0776523	8.41e-07	pat.0
GO0004298 threonine-type endopeptidase activity	0.729969	0.0012849	0.000724765	0.268018	3.36e-06	pat.0
GO0070003 threonine-type peptidase activity	0.729969	0.0012849	0.000724765	0.268018	3.36e-06	pat.0
GO0019888 protein phosphatase regulator activity	0.996409	0.00127747	0.000267889	0.00204523	4.24e-08	pat.0
GO0016775 phosphotransferase activity, nitrogenous group as acceptor	0.995839	0.00124714	0.00041097	0.00250303	6.46e-08	pat.0
GO0015250 water channel activity	0.989693	0.00124539	0.000246468	0.00881551	1.09e-07	pat.0
GO0004977 melanocortin receptor activity	0.996533	0.00123265	0.000520344	0.00171394	5.81e-08	pat.0
GO0070330 aromatase activity	0.968973	0.00116355	0.0281195	0.0017431	9.19e-07	pat.0
GO0019103 pyrimidine nucleotide binding	0.00417259	0.00114908	1.95e-06	0.994654	2.27e-05	pat.3
GO0046974 histone methyltransferase activity (H3-K9 specific)	0.992226	0.00112235	0.00569911	0.000952328	1.92e-07	pat.0
GO0004527 exonuclease activity	0.997586	0.00110943	0.000399338	0.000905376	2.91e-08	pat.0
GO0016712 oxidoreductase activity, acting on paired donors, with incorporation or reduction of molecular oxygen, reduced flavin or flavoprotein as one donor, and incorporation of one atom of oxygen	0.963129	0.00110781	0.0337803	0.00198167	1.11e-06	pat.0
GO0010485 H4 histone acetyltransferase activity	0.997144	0.00109142	0.000655169	0.00110959	4.68e-08	pat.0
GO0031685 adenosine receptor binding	0.996677	0.00108021	0.000797308	0.00144526	6.39e-08	pat.0
GO0035255 ionotropic glutamate receptor binding	0.99699	0.0010763	0.00123638	0.000697414	5.22e-08	pat.0
GO0051117 ATPase binding	0.97703	0.00107583	0.000246465	0.0216478	1.88e-07	pat.0
GO0047760 butyrate-CoA ligase activity	0.955269	0.00106457	0.000699665	0.042966	6.3e-07	pat.0
GO0034594 phosphatidylinositol trisphosphate phosphatase activity	0.996307	0.00106353	0.000526695	0.00210284	6.16e-08	pat.0
GO0005521 lamin binding	0.995112	0.00106281	0.000397024	0.00342826	7.12e-08	pat.0
GO0047499 calcium-independent phospholipase A2 activity	0.920657	0.00105089	0.000687389	0.077604	9.65e-07	pat.0
GO0033549 MAP kinase phosphatase activity	0.995948	0.00104693	0.00223483	0.00076996	8.28e-08	pat.0
GO0008179 adenylate cyclase binding	0.911861	0.00103747	0.0856225	0.00147707	1.76e-06	pat.0
GO0000405 bubble DNA binding	0.996642	0.00101699	0.0013349	0.00100597	6.85e-08	pat.0
GO0070628 proteasome binding	0.715525	0.00101245	0.00082223	0.282637	3.36e-06	pat.0
GO0043995 histone acetyltransferase activity (H4-K5 specific)	0.996944	0.0010102	0.00106203	0.000984053	5.73e-08	pat.0
GO0043996 histone acetyltransferase activity (H4-K8 specific)	0.996944	0.0010102	0.00106203	0.000984053	5.73e-08	pat.0
GO0046972 histone acetyltransferase activity (H4-K16 specific)	0.996944	0.0010102	0.00106203	0.000984053	5.73e-08	pat.0
GO0004982 N-formyl peptide receptor activity	0.987699	0.00097741	0.000226696	0.011097	1.04e-07	pat.0
GO0005007 fibroblast growth factor-activated receptor activity	0.995018	0.000960692	0.00265508	0.00136626	1.31e-07	pat.0
GO0005048 signal sequence binding	0.996029	0.000930939	0.000368038	0.00267172	5.23e-08	pat.0
GO0072349 modified amino acid transmembrane transporter activity	0.997133	0.000922189	0.000911095	0.00103317	5.04e-08	pat.0
GO0043422 protein kinase B binding	0.83216	0.000914984	0.000801095	0.166122	1.85e-06	pat.0
GO0016776 phosphotransferase activity, phosphate group as acceptor	0.996604	0.000913593	0.00025331	0.00222887	3.52e-08	pat.0
GO0017069 snRNA binding	0.997563	0.000912747	0.000457826	0.001066	3.18e-08	pat.0
GO0004945 angiotensin type II receptor activity	0.870589	0.000903942	0.000679909	0.127826	1.31e-06	pat.0
GO0030275 LRR domain binding	0.986371	0.00090303	0.0122134	0.000512811	1.87e-07	pat.0
GO0005487 nucleocytoplasmic transporter activity	0.994513	0.000889021	0.00392696	0.000671091	1.01e-07	pat.0
GO0004862 cAMP-dependent protein kinase inhibitor activity	0.996888	0.000880701	0.000487616	0.00174408	4.57e-08	pat.0
GO0005113 patched binding	0.993432	0.000879152	0.00462684	0.0010614	1.54e-07	pat.0
GO0008170 N-methyltransferase activity	0.982841	0.000873732	0.000221852	0.0160633	1.24e-07	pat.0
GO0008009 chemokine activity	0.537687	0.00087003	0.000346296	0.461094	3.15e-06	pat.0
GO0045502 dynein binding	0.996131	0.000868404	0.000269328	0.00273075	4.1e-08	pat.0
GO0043022 ribosome binding	0.997438	0.000854298	0.0012393	0.000468681	3.45e-08	pat.0
GO0016493 C-C chemokine receptor activity	0.996073	0.000850512	0.000430216	0.00264671	5.48e-08	pat.0
GO0008499 UDP-galactosebeta-N-acetylglucosamine beta-1,3-galactosyltransferase activity	0.993119	0.00084999	0.004965	0.00106607	1.59e-07	pat.0
GO0005097 Rab GTPase activator activity	0.997389	0.000843582	0.00115673	0.00061048	3.91e-08	pat.0
GO0004726 non-membrane spanning protein tyrosine phosphatase activity	0.991915	0.000843514	0.00648739	0.000753958	1.5e-07	pat.0
GO0003950 NAD+ ADP-ribosyltransferase activity	0.995875	0.000842438	0.00275291	0.000529211	6.47e-08	pat.0
GO0004712 protein serine/threonine/tyrosine kinase activity	0.996686	0.000835998	0.000279636	0.00219874	3.54e-08	pat.0
GO0008175 tRNA methyltransferase activity	0.985964	0.000835009	0.000374438	0.0128267	1.48e-07	pat.0
GO0008131 primary amine oxidase activity	0.996946	0.000823603	0.00093826	0.00129197	5.6e-08	pat.0
GO0015095 magnesium ion transmembrane transporter activity	0.989873	0.000819912	0.000342836	0.00896442	1.07e-07	pat.0
GO0001846 opsonin binding	0.973907	0.000812543	0.000863475	0.0244168	4.09e-07	pat.0
GO0019201 nucleotide kinase activity	0.99744	0.000805339	0.000297105	0.00145777	2.71e-08	pat.0
GO0030276 clathrin binding	0.995152	0.000800119	0.000228318	0.00381913	4.39e-08	pat.0
GO0003887 DNA-directed DNA polymerase activity	0.997776	0.000775157	0.000642549	0.000806034	3e-08	pat.0
GO0016595 glutamate binding	0.997622	0.000772809	0.000440767	0.0011648	2.97e-08	pat.0
GO0003743 translation initiation factor activity	0.997704	0.000769282	0.000350499	0.00117662	2.55e-08	pat.0
GO0001191 RNA polymerase II transcription factor binding transcription factor activity involved in negative regulation of transcription	0.929813	0.000767534	0.000474395	0.0689443	5.63e-07	pat.0
GO0005127 ciliary neurotrophic factor receptor binding	0.989998	0.000763094	0.00840175	0.000837125	1.82e-07	pat.0
GO0047498 calcium-dependent phospholipase A2 activity	0.922052	0.000759567	0.0752873	0.0018995	1.56e-06	pat.0
GO0030295 protein kinase activator activity	0.992478	0.000759381	0.000199375	0.00656289	5.65e-08	pat.0
GO0005201 extracellular matrix structural constituent	0.996647	0.00075725	0.00113703	0.00145823	6.6e-08	pat.0
GO0008172 S-methyltransferase activity	0.996563	0.000756207	0.000414201	0.00226704	4.46e-08	pat.0
GO0016494 C-X-C chemokine receptor activity	0.997296	0.000746184	0.00111794	0.000839338	4.42e-08	pat.0
GO0070696 transmembrane receptor protein serine/threonine kinase binding	0.772921	0.000739128	0.000730007	0.225608	2.02e-06	pat.0
GO0001106 RNA polymerase II transcription corepressor activity	0.947675	0.000738255	0.00047919	0.0511071	4.41e-07	pat.0
GO0005131 growth hormone receptor binding	0.996043	0.000733947	0.000551612	0.0026711	5.97e-08	pat.0
GO0032554 purine deoxyribonucleotide binding	0.997328	0.000730573	0.00053907	0.0014028	3.75e-08	pat.0
GO0032558 adenyl deoxyribonucleotide binding	0.997328	0.000730573	0.00053907	0.0014028	3.75e-08	pat.0
GO0005164 tumor necrosis factor receptor binding	0.884528	0.00072823	0.000521059	0.114222	8.67e-07	pat.0
GO0004089 carbonate dehydratase activity	0.983295	0.000725112	0.015118	0.000862034	2.72e-07	pat.0
GO0016801 hydrolase activity, acting on ether bonds	0.932136	0.000721382	0.000578314	0.0665633	6.05e-07	pat.0
GO0005504 fatty acid binding	0.871726	0.000719414	0.125597	0.00195551	2.33e-06	pat.0
GO0017017 MAP kinase tyrosine/serine/threonine phosphatase activity	0.994394	0.000718317	0.00400866	0.000878797	1.08e-07	pat.0
GO0042809 vitamin D receptor binding	0.911427	0.000714162	0.0862702	0.00158728	1.48e-06	pat.0
GO0008391 arachidonic acid monooxygenase activity	0.992594	0.000712614	0.0055502	0.0011435	1.62e-07	pat.0
GO0005372 water transmembrane transporter activity	0.995678	0.00070863	0.000258569	0.00335497	4.06e-08	pat.0
GO0016638 oxidoreductase activity, acting on the CH-NH2 group of donors	0.997868	0.00070774	0.000962756	0.000461028	2.55e-08	pat.0
GO0005114 type II transforming growth factor beta receptor binding	0.996832	0.000706077	0.000985539	0.00147619	5.78e-08	pat.0
GO0001515 opioid peptide activity	0.997526	0.000702787	0.000728994	0.00104172	3.68e-08	pat.0
GO0070097 delta-catenin binding	0.955457	0.000701083	0.0419576	0.00188332	9.52e-07	pat.0
GO0017153 sodiumdicarboxylate symporter activity	0.971771	0.000697968	0.000406361	0.0271244	2.39e-07	pat.0
GO0051379 epinephrine binding	0.997586	0.000695847	0.000790016	0.000928412	3.57e-08	pat.0
GO0001653 peptide receptor activity	0.99645	0.000687812	0.000179056	0.00268316	2.65e-08	pat.0
GO0004864 protein phosphatase inhibitor activity	0.997957	0.000684145	0.000357112	0.00100158	2.15e-08	pat.0
GO0004826 phenylalanine-tRNA ligase activity	0.994684	0.000678923	0.000523602	0.00411343	7.41e-08	pat.0
GO0043121 neurotrophin binding	0.437826	0.00067873	0.000609791	0.56088	5.61e-06	pat.0
GO0034595 phosphatidylinositol phosphate 5-phosphatase activity	0.997341	0.000676866	0.00119185	0.000790674	4.17e-08	pat.0
GO0033612 receptor serine/threonine kinase binding	0.797716	0.000672981	0.000707288	0.200902	1.67e-06	pat.0
GO0016907 G-protein coupled acetylcholine receptor activity	0.995899	0.000666512	0.000597214	0.00283686	6.2e-08	pat.0
GO0019212 phosphatase inhibitor activity	0.997838	0.000663456	0.000290322	0.00120789	2.08e-08	pat.0
GO0005092 GDP-dissociation inhibitor activity	0.984209	0.000663082	0.0143309	0.000796509	2.35e-07	pat.0
GO0034711 inhibin binding	0.963406	0.000660205	0.00112264	0.0348102	5.58e-07	pat.0
GO0051536 iron-sulfur cluster binding	0.892094	0.000658597	0.00048621	0.10676	7.35e-07	pat.0
GO0051540 metal cluster binding	0.892094	0.000658597	0.00048621	0.10676	7.35e-07	pat.0
GO0034061 DNA polymerase activity	0.998013	0.000655333	0.000552209	0.000779425	2.38e-08	pat.0
GO0043426 MRF binding	0.992527	0.000652794	0.00058165	0.00623807	1.04e-07	pat.0
GO0035197 siRNA binding	0.995324	0.000651516	0.00042273	0.00360169	5.69e-08	pat.0
GO0008271 secondary active sulfate transmembrane transporter activity	0.99728	0.000645733	0.000588063	0.00148645	3.85e-08	pat.0
GO0055103 ligase regulator activity	0.997285	0.000639161	0.00107317	0.0010023	4.41e-08	pat.0
GO0019829 cation-transporting ATPase activity	0.984827	0.000638994	0.000234824	0.0142991	9.83e-08	pat.0
GO0018685 alkane 1-monooxygenase activity	0.987418	0.000635943	0.0102196	0.00172613	3.07e-07	pat.0
GO0004383 guanylate cyclase activity	0.966936	0.000631357	0.000397229	0.032035	2.5e-07	pat.0
GO0022821 potassium ion antiporter activity	0.992641	0.000630017	0.00547212	0.0012566	1.58e-07	pat.0
GO0008235 metalloexopeptidase activity	0.996958	0.000622899	0.000195331	0.00222343	2.32e-08	pat.0
GO0019763 immunoglobulin receptor activity	0.989573	0.00062141	0.000689328	0.00911611	1.48e-07	pat.0
GO0017049 GTP-Rho binding	0.995298	0.000603988	0.000470342	0.00362791	5.87e-08	pat.0
GO0004004 ATP-dependent RNA helicase activity	0.870543	0.000603181	0.125566	0.00328499	2.99e-06	pat.0
GO0008186 RNA-dependent ATPase activity	0.870543	0.000603181	0.125566	0.00328499	2.99e-06	pat.0
GO0008320 protein transmembrane transporter activity	0.997051	0.000600993	0.00061605	0.00173191	4.22e-08	pat.0
GO0008035 high-density lipoprotein particle binding	0.996764	0.000597476	0.00158626	0.00105216	5.74e-08	pat.0
GO0030306 ADP-ribosylation factor binding	0.997404	0.000595328	0.000411184	0.00158979	2.99e-08	pat.0
GO0005522 profilin binding	0.828342	0.000594398	0.000751115	0.170312	1.39e-06	pat.0
GO0043274 phospholipase binding	0.996513	0.000593722	0.000243159	0.00265006	2.96e-08	pat.0
GO0017075 syntaxin-1 binding	0.990778	0.000593138	0.000428432	0.00820012	9.62e-08	pat.0
GO0002162 dystroglycan binding	0.988717	0.00058769	0.000395169	0.0102999	1.06e-07	pat.0
GO0004128 cytochrome-b5 reductase activity, acting on NAD(P)H	0.997138	0.000577471	0.00147367	0.000810787	4.46e-08	pat.0
GO0017169 CDP-alcohol phosphatidyltransferase activity	0.997509	0.00056709	0.000621413	0.00130248	3.37e-08	pat.0
GO0030346 protein phosphatase 2B binding	0.996825	0.000566979	0.000561812	0.00204644	4.29e-08	pat.0
GO0034713 type I transforming growth factor beta receptor binding	0.997101	0.000566449	0.00163284	0.000699738	4.27e-08	pat.0
GO0003988 acetyl-CoA C-acyltransferase activity	0.997075	0.000562889	0.000733356	0.00162907	4.38e-08	pat.0
GO0042975 peroxisome proliferator activated receptor binding	0.992288	0.00056072	0.000538261	0.00661284	9.36e-08	pat.0
GO0004176 ATP-dependent peptidase activity	0.997658	0.000558736	0.000575191	0.00120789	3e-08	pat.0
GO0004439 phosphatidylinositol-4,5-bisphosphate 5-phosphatase activity	0.996839	0.000554923	0.00178438	0.00082143	5.01e-08	pat.0
GO0003724 RNA helicase activity	0.925017	0.00055461	0.0710283	0.00339824	1.84e-06	pat.0
GO0008508 bile acidsodium symporter activity	0.996805	0.000552301	0.000596225	0.00204613	4.4e-08	pat.0
GO0004791 thioredoxin-disulfide reductase activity	0.99472	0.000552238	0.0036339	0.00109366	9.98e-08	pat.0
GO0015932 nucleobase-containing compound transmembrane transporter activity	0.978883	0.000550233	0.000281277	0.0202856	1.3e-07	pat.0
GO0017022 myosin binding	0.983553	0.000549822	0.000277638	0.015619	1.07e-07	pat.0
GO0032813 tumor necrosis factor receptor superfamily binding	0.972017	0.000544827	0.000303801	0.0271344	1.68e-07	pat.0
GO0005523 tropomyosin binding	0.984366	0.000542999	0.000398932	0.0146923	1.31e-07	pat.0
GO0030544 Hsp70 protein binding	0.993351	0.00053999	0.000258853	0.00584974	5.06e-08	pat.0
GO0060229 lipase activator activity	0.979918	0.000537611	0.0175981	0.0019458	4.42e-07	pat.0
GO0042605 peptide antigen binding	0.995908	0.000535688	0.000443036	0.00311323	4.71e-08	pat.0
GO0042625 ATPase activity, coupled to transmembrane movement of ions	0.987233	0.000533898	0.000249265	0.0119833	8.1e-08	pat.0
GO0030957 Tat protein binding	0.99638	0.000530725	0.000535925	0.00255339	4.65e-08	pat.0
GO0005355 glucose transmembrane transporter activity	0.998047	0.000529616	0.000409965	0.00101316	2.03e-08	pat.0
GO0034212 peptide N-acetyltransferase activity	0.97362	0.000529502	0.000522371	0.0253283	2.29e-07	pat.0
GO0016860 intramolecular oxidoreductase activity	0.992587	0.000529216	0.000345258	0.00653878	6.6e-08	pat.0
GO0030371 translation repressor activity	0.995602	0.000528215	0.000291111	0.00357912	3.85e-08	pat.0
GO0005229 intracellular calcium activated chloride channel activity	0.998137	0.000523876	0.00031619	0.00102288	1.7e-08	pat.0
GO0034979 NAD-dependent protein deacetylase activity	0.993508	0.000522888	0.000416922	0.00555179	6.65e-08	pat.0
GO0032129 histone deacetylase activity (H3-K9 specific)	0.997586	0.000520674	0.000381342	0.00151157	2.53e-08	pat.0
GO0046969 NAD-dependent histone deacetylase activity (H3-K9 specific)	0.997586	0.000520674	0.000381342	0.00151157	2.53e-08	pat.0
GO0019864 IgG binding	0.995524	0.000520181	0.000806474	0.00314933	7.04e-08	pat.0
GO0015929 hexosaminidase activity	0.99787	0.00051646	0.000725517	0.000887567	2.71e-08	pat.0
GO0005125 cytokine activity	0.996215	0.000515391	0.000179359	0.00308974	2.45e-08	pat.0
GO0048531 beta-1,3-galactosyltransferase activity	0.995021	0.000513254	0.00322888	0.00123714	9.57e-08	pat.0
GO0005319 lipid transporter activity	0.988028	0.000512927	0.0105781	0.00088086	1.73e-07	pat.0
GO0004115 3',5'-cyclic-AMP phosphodiesterase activity	0.995712	0.000511587	0.000413316	0.00336263	4.6e-08	pat.0
GO0003680 AT DNA binding	0.997807	0.000510754	0.00048059	0.00120192	2.5e-08	pat.0
GO0048306 calcium-dependent protein binding	0.997174	0.00051025	0.000183618	0.00213179	1.91e-08	pat.0
GO0008528 G-protein coupled peptide receptor activity	0.996104	0.000507673	0.000177243	0.00321105	2.47e-08	pat.0
GO0015198 oligopeptide transporter activity	0.244477	0.000507646	0.000215516	0.754795	5.04e-06	pat.0
GO0043548 phosphatidylinositol 3-kinase binding	0.998144	0.000506041	0.00068856	0.000661566	2.11e-08	pat.0
GO0008504 monoamine transmembrane transporter activity	0.997177	0.000501288	0.000548468	0.00177361	3.54e-08	pat.0
GO0015269 calcium-activated potassium channel activity	0.996833	0.000499222	0.000301952	0.00236581	2.86e-08	pat.0
GO0015035 protein disulfide oxidoreductase activity	0.995358	0.000498013	0.000408204	0.00373529	4.83e-08	pat.0
GO0070016 armadillo repeat domain binding	0.99746	0.000497572	0.00122335	0.000819224	3.6e-08	pat.0
GO0070402 NADPH binding	0.947956	0.000494552	0.0497061	0.00184291	8.59e-07	pat.0
GO0005200 structural constituent of cytoskeleton	0.98827	0.000492822	0.000284658	0.0109525	7.93e-08	pat.0
GO0071889 14-3-3 protein binding	0.997903	0.000491548	0.000942774	0.000663033	2.58e-08	pat.0
GO0003923 GPI-anchor transamidase activity	0.993783	0.000485762	0.000688541	0.00504227	8.4e-08	pat.0
GO0016505 peptidase activator activity involved in apoptotic process	0.993665	0.000482656	0.000209828	0.00564217	3.99e-08	pat.0
GO0004936 alpha-adrenergic receptor activity	0.996948	0.000482529	0.0015541	0.00101485	4.84e-08	pat.0
GO0010340 carboxyl-O-methyltransferase activity	0.997783	0.000479878	0.000622204	0.00111474	2.73e-08	pat.0
GO0051998 protein carboxyl O-methyltransferase activity	0.997783	0.000479878	0.000622204	0.00111474	2.73e-08	pat.0
GO0005222 intracellular cAMP activated cation channel activity	0.997638	0.000479815	0.00131655	0.000565471	2.87e-08	pat.0
GO0016725 oxidoreductase activity, acting on CH or CH2 groups	0.308542	0.000475385	0.689524	0.00144491	1.34e-05	pat.0
GO0042626 ATPase activity, coupled to transmembrane movement of substances	0.991189	0.000474774	0.000211964	0.00812374	5.13e-08	pat.0
GO0005432 calciumsodium antiporter activity	0.996156	0.000473678	0.000523204	0.0028466	4.6e-08	pat.0
GO0008331 high voltage-gated calcium channel activity	0.997161	0.000466177	0.000547433	0.00182549	3.45e-08	pat.0
GO0019789 SUMO ligase activity	0.997466	0.00046566	0.000349613	0.00171872	2.43e-08	pat.0
GO0001730 2'-5'-oligoadenylate synthetase activity	0.994957	0.000463754	0.00091788	0.00366153	7.96e-08	pat.0
GO0003684 damaged DNA binding	0.995863	0.000462528	0.00312653	0.00054782	5e-08	pat.0
GO0003708 retinoic acid receptor activity	0.994201	0.000460444	0.000423152	0.00491556	5.71e-08	pat.0
GO0017136 NAD-dependent histone deacetylase activity	0.99626	0.00045641	0.000376418	0.00290723	3.63e-08	pat.0
GO0008432 JUN kinase binding	0.997758	0.000455648	0.000452687	0.00133326	2.4e-08	pat.0
GO0048407 platelet-derived growth factor binding	0.99704	0.000454023	0.00090771	0.00159801	4.39e-08	pat.0
GO0005221 intracellular cyclic nucleotide activated cation channel activity	0.99827	0.000449418	0.000453603	0.000826562	1.71e-08	pat.0
GO0043855 cyclic nucleotide-gated ion channel activity	0.99827	0.000449418	0.000453603	0.000826562	1.71e-08	pat.0
GO0004526 ribonuclease P activity	0.997984	0.000449413	0.000490704	0.00107552	2.17e-08	pat.0
GO0045294 alpha-catenin binding	0.961177	0.000449212	0.00124718	0.0371258	4.97e-07	pat.0
GO0004576 oligosaccharyl transferase activity	0.992969	0.000448523	0.00115338	0.00542875	1.2e-07	pat.0
GO0004579 dolichyl-diphosphooligosaccharide-protein glycotransferase activity	0.992969	0.000448523	0.00115338	0.00542875	1.2e-07	pat.0
GO0036002 pre-mRNA binding	0.981749	0.000446879	0.0161341	0.00166942	3.34e-07	pat.0
GO0051787 misfolded protein binding	0.996908	0.000446152	0.00118017	0.00146575	4.91e-08	pat.0
GO0005005 transmembrane-ephrin receptor activity	0.997456	0.000443898	0.000593572	0.00150699	3.1e-08	pat.0
GO0017134 fibroblast growth factor binding	0.998098	0.000442086	0.000782061	0.000677889	2.15e-08	pat.0
GO0032036 myosin heavy chain binding	0.995461	0.000440078	0.000412476	0.00368597	4.46e-08	pat.0
GO0008484 sulfuric ester hydrolase activity	0.990915	0.000437017	0.000374264	0.00827353	7.31e-08	pat.0
GO0031995 insulin-like growth factor II binding	0.995328	0.000433753	0.000273099	0.0039652	3.5e-08	pat.0
GO0008392 arachidonic acid epoxygenase activity	0.992794	0.000433377	0.00524409	0.00152834	1.4e-07	pat.0
GO0005165 neurotrophin receptor binding	0.9494	0.000433187	0.0008871	0.0492789	4.74e-07	pat.0
GO0019841 retinol binding	0.995392	0.00043302	0.00296628	0.00120849	8e-08	pat.0
GO0001727 lipid kinase activity	0.940704	0.000430211	0.00125713	0.0576079	6.74e-07	pat.0
GO0048020 CCR chemokine receptor binding	0.00217497	0.000429866	1.27e-06	0.997376	1.77e-05	pat.3
GO0005344 oxygen transporter activity	0.995992	0.000427788	0.000336536	0.00324331	3.49e-08	pat.0
GO0046933 proton-transporting ATP synthase activity, rotational mechanism	0.0367904	0.000427574	4.63e-05	0.962724	1.22e-05	pat.3
GO0016679 oxidoreductase activity, acting on diphenols and related substances as donors	0.997492	0.000425592	0.000936711	0.00114568	3.43e-08	pat.0
GO0008294 calcium- and calmodulin-responsive adenylate cyclase activity	0.960869	0.000420026	0.0351902	0.00351982	9.42e-07	pat.0
GO0004340 glucokinase activity	0.996846	0.000418536	0.00057061	0.00216483	3.74e-08	pat.0
GO0004396 hexokinase activity	0.996846	0.000418536	0.00057061	0.00216483	3.74e-08	pat.0
GO0015277 kainate selective glutamate receptor activity	0.997412	0.000418507	0.000824641	0.00134497	3.47e-08	pat.0
GO0016421 CoA carboxylase activity	0.967334	0.000417762	0.0012982	0.0309497	4.28e-07	pat.0
GO0015125 bile acid transmembrane transporter activity	0.997851	0.000416101	0.000930177	0.000803042	2.63e-08	pat.0
GO0008237 metallopeptidase activity	0.998368	0.000415121	0.000246046	0.000970919	1.19e-08	pat.0
GO0004957 prostaglandin E receptor activity	0.98335	0.000410546	0.000633575	0.0156058	1.58e-07	pat.0
GO0016820 hydrolase activity, acting on acid anhydrides, catalyzing transmembrane movement of substances	0.98996	0.000407801	0.000230123	0.00940247	5.48e-08	pat.0
GO0031369 translation initiation factor binding	0.997086	0.000406423	0.000294966	0.00221276	2.37e-08	pat.0
GO0032183 SUMO binding	0.998171	0.000402466	0.000663749	0.000762767	1.97e-08	pat.0
GO0015101 organic cation transmembrane transporter activity	0.997142	0.000401087	0.000247858	0.00220864	2.08e-08	pat.0
GO0004879 ligand-activated sequence-specific DNA binding RNA polymerase II transcription factor activity	0.998672	0.000396546	0.000329537	0.000601941	1.02e-08	pat.0
GO0008494 translation activator activity	0.990447	0.000396537	0.000461675	0.00869493	8.24e-08	pat.0
GO0016641 oxidoreductase activity, acting on the CH-NH2 group of donors, oxygen as acceptor	0.998698	0.00039478	0.000292643	0.000614646	9.51e-09	pat.0
GO0033265 choline binding	0.996167	0.000394397	0.00211591	0.00132292	6.36e-08	pat.0
GO0016814 hydrolase activity, acting on carbon-nitrogen (but not peptide) bonds, in cyclic amidines	0.994536	0.000394071	0.000298048	0.00477201	3.99e-08	pat.0
GO0030545 receptor regulator activity	0.998424	0.000392347	0.000571792	0.000612044	1.5e-08	pat.0
GO0004520 endodeoxyribonuclease activity	0.976496	0.000392329	0.0214214	0.00169016	3.8e-07	pat.0
GO0003916 DNA topoisomerase activity	0.99532	0.000390324	0.000547705	0.00374171	5.1e-08	pat.0
GO0004767 sphingomyelin phosphodiesterase activity	0.998064	0.000389624	0.000846919	0.000698992	2.15e-08	pat.0
GO0015026 coreceptor activity	0.997952	0.000389208	0.000335588	0.00132364	1.76e-08	pat.0
GO0016849 phosphorus-oxygen lyase activity	0.934257	0.000388299	0.0634529	0.00190141	9.1e-07	pat.0
GO0005217 intracellular ligand-gated ion channel activity	0.997443	0.000388117	0.000201206	0.00196774	1.63e-08	pat.0
GO0016918 retinal binding	0.997825	0.000387662	0.00114071	0.000646135	2.5e-08	pat.0
GO0051739 ammonia transmembrane transporter activity	0.996857	0.000387246	0.000564373	0.00219108	3.57e-08	pat.0
GO0005021 vascular endothelial growth factor-activated receptor activity	0.997139	0.000386733	0.000771476	0.0017029	3.72e-08	pat.0
GO0004415 hyalurononglucosaminidase activity	0.998176	0.000385574	0.000421296	0.00101694	1.71e-08	pat.0
GO0050700 CARD domain binding	0.998007	0.000383784	0.000576878	0.00103186	2.14e-08	pat.0
GO0005168 neurotrophin TRKA receptor binding	0.994908	0.00038359	0.000462524	0.00424552	4.9e-08	pat.0
GO0030515 snoRNA binding	0.997783	0.000380296	0.000348216	0.00148835	1.93e-08	pat.0
GO0005178 integrin binding	0.998596	0.000379105	0.000456693	0.000568384	1.2e-08	pat.0
GO0051879 Hsp90 protein binding	0.998405	0.000377874	0.00038822	0.000829095	1.38e-08	pat.0
GO0042162 telomeric DNA binding	0.997182	0.000377139	0.00193793	0.000502482	2.98e-08	pat.0
GO0070324 thyroid hormone binding	0.996091	0.000377082	0.000361527	0.00316995	3.34e-08	pat.0
GO0004529 exodeoxyribonuclease activity	0.99708	0.000376443	0.000254412	0.00228946	2.09e-08	pat.0
GO0016895 exodeoxyribonuclease activity, producing 5'-phosphomonoesters	0.99708	0.000376443	0.000254412	0.00228946	2.09e-08	pat.0
GO0043236 laminin binding	0.998494	0.000373673	0.000488664	0.0006437	1.35e-08	pat.0
GO0032184 SUMO polymer binding	0.98896	0.000373345	0.000941949	0.00972431	1.4e-07	pat.0
GO0015166 polyol transmembrane transporter activity	0.996343	0.000373122	0.000432915	0.00285079	3.49e-08	pat.0
GO0000268 peroxisome targeting sequence binding	0.99782	0.0003726	0.000437496	0.00136952	2.11e-08	pat.0
GO0015651 quaternary ammonium group transmembrane transporter activity	0.995665	0.000370041	0.000329045	0.00363565	3.4e-08	pat.0
GO0001948 glycoprotein binding	0.998642	0.000366304	0.000187548	0.000804092	8.04e-09	pat.0
GO0008158 hedgehog receptor activity	0.998196	0.000366106	0.000382111	0.00105528	1.59e-08	pat.0
GO0000049 tRNA binding	0.997234	0.000365876	0.000305342	0.00209515	2.19e-08	pat.0
GO0016413 O-acetyltransferase activity	0.993479	0.000365738	0.00508728	0.00106778	9.64e-08	pat.0
GO0008420 CTD phosphatase activity	0.997566	0.000365434	0.000644079	0.00142462	2.8e-08	pat.0
GO0001848 complement binding	0.875072	0.000363399	0.00134392	0.12322	1.16e-06	pat.0
GO0009881 photoreceptor activity	0.994426	0.000362685	0.000315939	0.00489512	4.02e-08	pat.0
GO0043495 protein anchor	0.991554	0.000362489	0.00627927	0.001804	1.59e-07	pat.0
GO0015116 sulfate transmembrane transporter activity	0.998093	0.000361211	0.000380169	0.00116575	1.68e-08	pat.0
GO0032452 histone demethylase activity	0.998277	0.00036109	0.000394746	0.000967498	1.52e-08	pat.0
GO0015106 bicarbonate transmembrane transporter activity	0.998154	0.000360542	0.000420024	0.00106578	1.69e-08	pat.0
GO1901338 catecholamine binding	0.998607	0.000360421	0.000341246	0.000691256	1.08e-08	pat.0
GO0072341 modified amino acid binding	0.996058	0.000359878	0.000216404	0.00336571	2.37e-08	pat.0
GO0005391 sodiumpotassium-exchanging ATPase activity	0.995177	0.000358601	0.000490596	0.00397407	4.68e-08	pat.0
GO0016175 superoxide-generating NADPH oxidase activity	0.997217	0.000358585	0.00164351	0.000781239	3.5e-08	pat.0
GO0070095 fructose-6-phosphate binding	0.0174653	0.00035824	1.71e-05	0.982148	1.17e-05	pat.3
GO0070491 repressing transcription factor binding	0.990228	0.000357489	0.00841361	0.00100124	1.29e-07	pat.0
GO0005218 intracellular ligand-gated calcium channel activity	0.996507	0.000357474	0.00034287	0.00279241	2.85e-08	pat.0
GO0031013 troponin I binding	0.995522	0.000356949	0.00297429	0.00114695	6.86e-08	pat.0
GO0016889 endodeoxyribonuclease activity, producing 3'-phosphomonoesters	0.979238	0.000356763	0.0181403	0.00226426	3.9e-07	pat.0
GO0010851 cyclase regulator activity	0.997638	0.00035659	0.000545147	0.00146024	2.5e-08	pat.0
GO0004028 3-chloroallyl aldehyde dehydrogenase activity	0.997779	0.000354355	0.000705212	0.00116117	2.54e-08	pat.0
GO1901618 organic hydroxy compound transmembrane transporter activity	0.996672	0.00035413	0.00026055	0.00271373	2.3e-08	pat.0
GO0004860 protein kinase inhibitor activity	0.996036	0.000353993	0.000216874	0.00339272	2.36e-08	pat.0
GO0004931 extracellular ATP-gated cation channel activity	0.865329	0.000353287	0.00143384	0.132883	1.27e-06	pat.0
GO0035381 ATP-gated ion channel activity	0.865329	0.000353287	0.00143384	0.132883	1.27e-06	pat.0
GO0048038 quinone binding	0.997738	0.000351717	0.000372898	0.00153705	1.98e-08	pat.0
GO0015175 neutral amino acid transmembrane transporter activity	0.995716	0.000351033	0.00327061	0.000662686	4.97e-08	pat.0
GO0005134 interleukin-2 receptor binding	0.986751	0.000350334	0.00198847	0.0109103	2.45e-07	pat.0
GO0003958 NADPH-hemoprotein reductase activity	0.998043	0.000348876	0.000664129	0.0009436	2.09e-08	pat.0
GO0003906 DNA-(apurinic or apyrimidinic site) lyase activity	0.994567	0.000348091	0.00407275	0.00101212	7.72e-08	pat.0
GO0016303 1-phosphatidylinositol-3-kinase activity	0.998307	0.000344788	0.00053594	0.000812386	1.61e-08	pat.0
GO0005031 tumor necrosis factor-activated receptor activity	0.997704	0.000343964	0.000714104	0.00123819	2.63e-08	pat.0
GO0015187 glycine transmembrane transporter activity	0.995362	0.000343327	0.00309283	0.00120184	7.11e-08	pat.0
GO1901677 phosphate transmembrane transporter activity	0.997135	0.000343284	0.00182945	0.00069242	3.37e-08	pat.0
GO0047372 acylglycerol lipase activity	0.997721	0.000341526	0.000947347	0.0009897	2.73e-08	pat.0
GO0030742 GTP-dependent protein binding	0.995002	0.000340483	0.000284172	0.00437335	3.32e-08	pat.0
GO0008757 S-adenosylmethionine-dependent methyltransferase activity	0.994349	0.000340379	0.000209721	0.00510072	3e-08	pat.0
GO0015020 glucuronosyltransferase activity	0.995416	0.000338199	0.00256646	0.00167909	7.8e-08	pat.0
GO0034593 phosphatidylinositol bisphosphate phosphatase activity	0.998268	0.000336254	0.000333573	0.00106175	1.38e-08	pat.0
GO0005402 cationsugar symporter activity	0.997411	0.000335562	0.00042188	0.00183186	2.36e-08	pat.0
GO0004553 hydrolase activity, hydrolyzing O-glycosyl compounds	0.998695	0.000335099	0.00025887	0.000710741	8.73e-09	pat.0
GO0050431 transforming growth factor beta binding	0.997684	0.000333493	0.000635939	0.00134701	2.52e-08	pat.0
GO0048256 flap endonuclease activity	0.988602	0.000330849	0.00823161	0.0028351	2.49e-07	pat.0
GO0015368 calciumcation antiporter activity	0.997904	0.000330377	0.000691472	0.00107398	2.27e-08	pat.0
GO0030375 thyroid hormone receptor coactivator activity	0.998206	0.000330154	0.000741908	0.00072178	1.81e-08	pat.0
GO0016215 acyl-CoA desaturase activity	0.994756	0.00033014	0.000655044	0.00425857	5.69e-08	pat.0
GO0001614 purinergic nucleotide receptor activity	0.998658	0.000330105	0.00048447	0.000527862	1.09e-08	pat.0
GO0016502 nucleotide receptor activity	0.998658	0.000330105	0.00048447	0.000527862	1.09e-08	pat.0
GO0043492 ATPase activity, coupled to movement of substances	0.99398	0.000329877	0.000223263	0.00546672	3.22e-08	pat.0
GO0016655 oxidoreductase activity, acting on NAD(P)H, quinone or similar compound as acceptor	0.996625	0.000329848	0.00201257	0.00103286	4.64e-08	pat.0
GO0005351 sugarhydrogen symporter activity	0.997406	0.000329305	0.00047224	0.0017929	2.49e-08	pat.0
GO0018024 histone-lysine N-methyltransferase activity	0.988993	0.000328348	0.000550888	0.0101272	9.23e-08	pat.0
GO0008046 axon guidance receptor activity	0.998031	0.000327647	0.00039863	0.00124301	1.71e-08	pat.0
GO0071949 FAD binding	0.99783	0.000327362	0.000439232	0.00140353	1.99e-08	pat.0
GO0045545 syndecan binding	0.998046	0.000326503	0.000700518	0.000926861	2.06e-08	pat.0
GO0032453 histone demethylase activity (H3-K4 specific)	0.995265	0.000325824	0.000511331	0.00389824	4.48e-08	pat.0
GO0031078 histone deacetylase activity (H3-K14 specific)	0.998432	0.000325042	0.000411763	0.000831275	1.32e-08	pat.0
GO0032041 NAD-dependent histone deacetylase activity (H3-K14 specific)	0.998432	0.000325042	0.000411763	0.000831275	1.32e-08	pat.0
GO0046970 NAD-dependent histone deacetylase activity (H4-K16 specific)	0.998432	0.000325042	0.000411763	0.000831275	1.32e-08	pat.0
GO0016723 oxidoreductase activity, oxidizing metal ions, NAD or NADP as acceptor	0.995671	0.000323901	0.00183061	0.00217461	7.18e-08	pat.0
GO0008066 glutamate receptor activity	0.998638	0.000323077	0.00038062	0.000658256	1.06e-08	pat.0
GO0043559 insulin binding	0.998102	0.000320709	0.000704936	0.000872037	1.96e-08	pat.0
GO0016868 intramolecular transferase activity, phosphotransferases	0.995734	0.000319883	0.000595441	0.00335049	4.42e-08	pat.0
GO0015280 ligand-gated sodium channel activity	0.995889	0.000319694	0.000450169	0.00334061	3.64e-08	pat.0
GO0005099 Ras GTPase activator activity	0.998747	0.000318038	0.000437971	0.000496486	9.49e-09	pat.0
GO0035240 dopamine binding	0.998667	0.000317087	0.000374906	0.000640945	1.02e-08	pat.0
GO0034483 heparan sulfate sulfotransferase activity	0.99851	0.000316676	0.000530952	0.000642158	1.29e-08	pat.0
GO0016799 hydrolase activity, hydrolyzing N-glycosyl compounds	0.998453	0.000316518	0.000517959	0.000712525	1.37e-08	pat.0
GO0015399 primary active transmembrane transporter activity	0.993865	0.000315965	0.00023863	0.00558055	3.33e-08	pat.0
GO0015405 P-P-bond-hydrolysis-driven transmembrane transporter activity	0.993865	0.000315965	0.00023863	0.00558055	3.33e-08	pat.0
GO0004668 protein-arginine deiminase activity	0.997756	0.000315165	0.000655083	0.00127421	2.39e-08	pat.0
GO0000014 single-stranded DNA endodeoxyribonuclease activity	0.994686	0.000314217	0.00285294	0.00214672	9.51e-08	pat.0
GO0015925 galactosidase activity	0.998282	0.00031243	0.000714828	0.00069117	1.66e-08	pat.0
GO0016861 intramolecular oxidoreductase activity, interconverting aldoses and ketoses	0.997635	0.000312422	0.000366668	0.00168586	1.94e-08	pat.0
GO0008276 protein methyltransferase activity	0.960436	0.000312258	0.000595493	0.0386559	2.46e-07	pat.0
GO0045322 unmethylated CpG binding	0.992558	0.000312253	0.00225492	0.00487447	1.42e-07	pat.0
GO0000149 SNARE binding	0.997187	0.000312135	0.000222094	0.00227917	1.69e-08	pat.0
GO0004806 triglyceride lipase activity	0.997492	0.000311323	0.00135666	0.000840479	2.95e-08	pat.0
GO0043546 molybdopterin cofactor binding	0.994152	0.000310206	0.000674227	0.00486308	6.13e-08	pat.0
GO0005212 structural constituent of eye lens	0.984655	0.000309568	0.000440673	0.0145947	9.87e-08	pat.0
GO0005245 voltage-gated calcium channel activity	0.998309	0.000308834	0.000342098	0.00104007	1.31e-08	pat.0
GO0080030 methyl indole-3-acetate esterase activity	0.983031	0.000308722	0.00397512	0.0126843	4.08e-07	pat.0
GO0080031 methyl salicylate esterase activity	0.983031	0.000308722	0.00397512	0.0126843	4.08e-07	pat.0
GO0080032 methyl jasmonate esterase activity	0.983031	0.000308722	0.00397512	0.0126843	4.08e-07	pat.0
GO0070567 cytidylyltransferase activity	0.998279	0.000308703	0.00041642	0.000996189	1.46e-08	pat.0
GO0070411 I-SMAD binding	0.985446	0.000306911	0.0108641	0.00338283	3.27e-07	pat.0
GO0015036 disulfide oxidoreductase activity	0.995295	0.000306773	0.000497639	0.00390061	4.23e-08	pat.0
GO0050664 oxidoreductase activity, acting on NAD(P)H, oxygen as acceptor	0.998047	0.000305349	0.000968907	0.000679123	1.99e-08	pat.0
GO0016405 CoA-ligase activity	0.997961	0.000304923	0.000906151	0.000827682	2.18e-08	pat.0
GO0035173 histone kinase activity	0.998243	0.000304845	0.000442075	0.00101005	1.52e-08	pat.0
GO0005172 vascular endothelial growth factor receptor binding	0.856338	0.00030397	0.00496159	0.138393	2.83e-06	pat.0
GO0003997 acyl-CoA oxidase activity	0.997821	0.00030335	0.000614999	0.00126066	2.22e-08	pat.0
GO0070403 NAD+ binding	0.9644	0.000302622	0.00296107	0.032336	6.41e-07	pat.0
GO0010861 thyroid hormone receptor activator activity	0.997311	0.000302311	0.0017028	0.000683641	2.94e-08	pat.0
GO0035242 protein-arginine omega-N asymmetric methyltransferase activity	0.998134	0.000301766	0.000614122	0.000949945	1.82e-08	pat.0
GO0051059 NF-kappaB binding	0.997924	0.000300844	0.00116951	0.000605503	2.08e-08	pat.0
GO0008329 signaling pattern recognition receptor activity	0.996909	0.000300836	0.000421125	0.00236887	2.64e-08	pat.0
GO0038187 pattern recognition receptor activity	0.996909	0.000300836	0.000421125	0.00236887	2.64e-08	pat.0
GO0005381 iron ion transmembrane transporter activity	0.997353	0.000300338	0.00106852	0.00127777	3.27e-08	pat.0
GO0016892 endoribonuclease activity, producing 3'-phosphomonoesters	0.997526	0.000300182	0.000286957	0.00188728	1.72e-08	pat.0
GO0016798 hydrolase activity, acting on glycosyl bonds	0.99875	0.000299831	0.000244154	0.000705715	7.79e-09	pat.0
GO0030519 snoRNP binding	0.995702	0.000299533	0.00133477	0.00266343	6.33e-08	pat.0
GO0005375 copper ion transmembrane transporter activity	0.996041	0.000299525	0.000608492	0.0030509	4.04e-08	pat.0
GO0008238 exopeptidase activity	0.987886	0.00029888	0.000344469	0.0114708	6.87e-08	pat.0
GO0001530 lipopolysaccharide binding	0.997917	0.000298836	0.000466311	0.00131734	1.87e-08	pat.0
GO0015288 porin activity	0.998225	0.000298415	0.000755527	0.00072152	1.72e-08	pat.0
GO0003857 3-hydroxyacyl-CoA dehydrogenase activity	0.997517	0.000297954	0.000500348	0.00168429	2.33e-08	pat.0
GO0016308 1-phosphatidylinositol-4-phosphate 5-kinase activity	0.998359	0.00029791	0.000404532	0.000938664	1.34e-08	pat.0
GO0005223 intracellular cGMP activated cation channel activity	0.998203	0.000297265	0.000657995	0.000841266	1.74e-08	pat.0
GO0030235 nitric-oxide synthase regulator activity	0.997787	0.000296647	0.000611149	0.00130516	2.24e-08	pat.0
GO0003735 structural constituent of ribosome	0.997014	0.000296471	0.000376333	0.00231329	2.38e-08	pat.0
GO0005068 transmembrane receptor protein tyrosine kinase adaptor activity	0.991285	0.000296052	0.0055075	0.00291168	1.79e-07	pat.0
GO0016278 lysine N-methyltransferase activity	0.99239	0.000295256	0.000442014	0.00687273	5.66e-08	pat.0
GO0016279 protein-lysine N-methyltransferase activity	0.99239	0.000295256	0.000442014	0.00687273	5.66e-08	pat.0
GO0016846 carbon-sulfur lyase activity	0.997436	0.000295054	0.0011564	0.00111283	3.1e-08	pat.0
GO0047184 1-acylglycerophosphocholine O-acyltransferase activity	0.997563	0.000294511	0.00122883	0.000913307	2.82e-08	pat.0
GO0003854 3-beta-hydroxy-delta5-steroid dehydrogenase activity	0.992961	0.000294496	0.00429002	0.00245458	1.33e-07	pat.0
GO0030881 beta-2-microglobulin binding	0.992931	0.000293827	0.00084514	0.00592979	7.96e-08	pat.0
GO0050998 nitric-oxide synthase binding	0.998616	0.000293536	0.000520327	0.000569901	1.12e-08	pat.0
GO0004693 cyclin-dependent protein serine/threonine kinase activity	0.99861	0.000292838	0.000435285	0.00066188	1.1e-08	pat.0
GO0097472 cyclin-dependent protein kinase activity	0.99861	0.000292838	0.000435285	0.00066188	1.1e-08	pat.0
GO0033558 protein deacetylase activity	0.99593	0.000292801	0.000521868	0.00325502	3.75e-08	pat.0
GO0019863 IgE binding	0.996149	0.000292669	0.000794518	0.00276336	4.47e-08	pat.0
GO0004312 fatty acid synthase activity	0.955992	0.00029233	0.0035113	0.0402039	8.28e-07	pat.0
GO0008093 cytoskeletal adaptor activity	0.99826	0.000292226	0.000461505	0.000986304	1.5e-08	pat.0
GO0004180 carboxypeptidase activity	0.998105	0.000291508	0.000219637	0.00138381	1.14e-08	pat.0
GO0008190 eukaryotic initiation factor 4E binding	0.998152	0.000291046	0.000406858	0.00114961	1.53e-08	pat.0
GO0043621 protein self-association	0.972376	0.000290485	0.000604307	0.0267288	1.82e-07	pat.0
GO0005111 type 2 fibroblast growth factor receptor binding	0.994807	0.000289456	0.000631981	0.00427149	5.13e-08	pat.0
GO0004407 histone deacetylase activity	0.996858	0.000288615	0.000463676	0.00238999	2.76e-08	pat.0
GO0005035 death receptor activity	0.997904	0.000288326	0.000606602	0.00120066	2.06e-08	pat.0
GO0003707 steroid hormone receptor activity	0.998802	0.000286788	0.000314747	0.000596076	8.04e-09	pat.0
GO0015295 solutehydrogen symporter activity	0.992584	0.000286718	0.000623146	0.00650636	6.78e-08	pat.0
GO0005166 neurotrophin p75 receptor binding	0.993718	0.000285829	0.000943205	0.00505262	7.55e-08	pat.0
GO0051920 peroxiredoxin activity	0.986531	0.000284677	0.00147092	0.0117135	1.85e-07	pat.0
GO0042609 CD4 receptor binding	0.997888	0.000284351	0.000453134	0.00137457	1.84e-08	pat.0
GO0016594 glycine binding	0.998203	0.000283918	0.000615253	0.000897534	1.69e-08	pat.0
GO0004536 deoxyribonuclease activity	0.996146	0.000281856	0.00284251	0.000729528	4.21e-08	pat.0
GO0044548 S100 protein binding	0.997428	0.000281003	0.000606957	0.00168389	2.57e-08	pat.0
GO0071855 neuropeptide receptor binding	0.9988	0.000280604	0.000252806	0.000666551	7.37e-09	pat.0
GO0008157 protein phosphatase 1 binding	0.991845	0.00027969	0.000880464	0.00699454	8.92e-08	pat.0
GO0030215 semaphorin receptor binding	0.993858	0.000279134	0.000490611	0.00537238	4.95e-08	pat.0
GO0008409 5'-3' exonuclease activity	0.99794	0.000278599	0.000650583	0.00113124	2.03e-08	pat.0
GO0004030 aldehyde dehydrogenase [NAD(P)+] activity	0.998065	0.000278526	0.000422089	0.00123486	1.6e-08	pat.0
GO0045118 azole transporter activity	0.997372	0.000278508	0.000587855	0.00176148	2.58e-08	pat.0
GO1901474 azole transmembrane transporter activity	0.997372	0.000278508	0.000587855	0.00176148	2.58e-08	pat.0
GO0016779 nucleotidyltransferase activity	0.998826	0.000278467	0.000269277	0.000625973	7.33e-09	pat.0
GO0001758 retinal dehydrogenase activity	0.998368	0.000278385	0.000463284	0.000890221	1.36e-08	pat.0
GO0003995 acyl-CoA dehydrogenase activity	0.996919	0.000277014	0.000528132	0.00227537	2.85e-08	pat.0
GO0008135 translation factor activity, nucleic acid binding	0.998753	0.000276996	0.000305584	0.000664359	8.31e-09	pat.0
GO0016675 oxidoreductase activity, acting on a heme group of donors	0.998	0.000276713	0.000954332	0.000769363	2.02e-08	pat.0
GO0031492 nucleosomal DNA binding	0.998327	0.000275472	0.000358242	0.00103914	1.26e-08	pat.0
GO0002054 nucleobase binding	0.992676	0.000274322	0.00236682	0.00468269	1.32e-07	pat.0
GO0005126 cytokine receptor binding	0.998367	0.000273686	0.00020711	0.00115229	9.23e-09	pat.0
GO0016709 oxidoreductase activity, acting on paired donors, with incorporation or reduction of molecular oxygen, NAD(P)H as one donor, and incorporation of one atom of oxygen	0.998154	0.000272477	0.000950918	0.000622201	1.73e-08	pat.0
GO0003828 alpha-N-acetylneuraminate alpha-2,8-sialyltransferase activity	0.998329	0.000271572	0.000474431	0.000924806	1.4e-08	pat.0
GO0008199 ferric iron binding	0.99204	0.00027113	0.0047409	0.00294803	1.54e-07	pat.0
GO0005537 mannose binding	0.949386	0.000270579	0.0480696	0.00227336	6.7e-07	pat.0
GO0001972 retinoic acid binding	0.998148	0.000269847	0.000747616	0.000834798	1.78e-08	pat.0
GO0046870 cadmium ion binding	0.998151	0.000269744	0.000548126	0.00103067	1.66e-08	pat.0
GO0030249 guanylate cyclase regulator activity	0.998015	0.000269636	0.000562576	0.00115255	1.83e-08	pat.0
GO0015924 mannosyl-oligosaccharide mannosidase activity	0.996893	0.00026935	0.000550368	0.00228735	2.89e-08	pat.0
GO0015185 gamma-aminobutyric acid transmembrane transporter activity	0.992693	0.000269229	0.000935036	0.0061023	8.26e-08	pat.0
GO0016671 oxidoreductase activity, acting on a sulfur group of donors, disulfide as acceptor	0.997731	0.000268814	0.000639274	0.00136137	2.24e-08	pat.0
GO0016936 galactoside binding	0.99508	0.000267292	0.00281369	0.00183884	7.66e-08	pat.0
GO0003755 peptidyl-prolyl cis-trans isomerase activity	0.997023	0.000267119	0.00207497	0.000634529	2.97e-08	pat.0
GO0030291 protein serine/threonine kinase inhibitor activity	0.998777	0.00026683	0.000289377	0.000666756	7.84e-09	pat.0
GO0016634 oxidoreductase activity, acting on the CH-CH group of donors, oxygen as acceptor	0.998201	0.000266735	0.00054052	0.000991401	1.59e-08	pat.0
GO0045499 chemorepellent activity	0.996943	0.000266354	0.00130054	0.00149039	3.87e-08	pat.0
GO0031419 cobalamin binding	0.692038	0.000266298	0.00263222	0.30506	3.61e-06	pat.0
GO0005501 retinoid binding	0.997936	0.000266161	0.00105049	0.000747186	2.07e-08	pat.0
GO0050997 quaternary ammonium group binding	0.99594	0.000266077	0.00268592	0.00110775	5.21e-08	pat.0
GO0016620 oxidoreductase activity, acting on the aldehyde or oxo group of donors, NAD or NADP as acceptor	0.994808	0.000265182	0.000305757	0.00462115	3.11e-08	pat.0
GO0019865 immunoglobulin binding	0.990501	0.00026465	0.00100191	0.00823237	1.06e-07	pat.0
GO0035612 AP-2 adaptor complex binding	0.99741	0.000264445	0.000993581	0.00133201	2.96e-08	pat.0
GO0048018 receptor agonist activity	0.997552	0.000263658	0.00131314	0.00087146	2.67e-08	pat.0
GO0060590 ATPase regulator activity	0.972809	0.00026344	0.00142196	0.0255052	2.99e-07	pat.0
GO0008556 potassium-transporting ATPase activity	0.998287	0.000263037	0.000451389	0.00099893	1.4e-08	pat.0
GO0004652 polynucleotide adenylyltransferase activity	0.997794	0.000262918	0.000611996	0.00133125	2.11e-08	pat.0
GO0032052 bile acid binding	0.997289	0.000262673	0.000941508	0.00150711	3.09e-08	pat.0
GO0050780 dopamine receptor binding	0.991574	0.000262617	0.00717514	0.000988323	9.48e-08	pat.0
GO0004445 inositol-polyphosphate 5-phosphatase activity	0.998246	0.000262603	0.000840126	0.000651393	1.6e-08	pat.0
GO0046030 inositol trisphosphate phosphatase activity	0.998246	0.000262603	0.000840126	0.000651393	1.6e-08	pat.0
GO0008553 hydrogen-exporting ATPase activity, phosphorylative mechanism	0.99774	0.000262602	0.000463835	0.0015339	1.92e-08	pat.0
GO0003690 double-stranded DNA binding	0.99656	0.000261253	0.0026713	0.000507378	2.99e-08	pat.0
GO0033293 monocarboxylic acid binding	0.980273	0.00026121	0.0170675	0.00239801	3.21e-07	pat.0
GO0071813 lipoprotein particle binding	0.998915	0.000260494	0.000310272	0.000514303	6.78e-09	pat.0
GO0071814 protein-lipid complex binding	0.998915	0.000260494	0.000310272	0.000514303	6.78e-09	pat.0
GO0004565 beta-galactosidase activity	0.998256	0.000259936	0.000619476	0.000864511	1.56e-08	pat.0
GO0035035 histone acetyltransferase binding	0.98913	0.00025915	0.000501825	0.0101088	7.47e-08	pat.0
GO0015377 cationchloride symporter activity	0.997555	0.000259148	0.000950319	0.00123507	2.69e-08	pat.0
GO0016857 racemase and epimerase activity, acting on carbohydrates and derivatives	0.997668	0.000259099	0.000579828	0.00149354	2.18e-08	pat.0
GO0005251 delayed rectifier potassium channel activity	0.998805	0.000258776	0.000311325	0.000624629	7.74e-09	pat.0
GO0034739 histone deacetylase activity (H4-K16 specific)	0.998247	0.00025864	0.000352885	0.00114162	1.28e-08	pat.0
GO0004518 nuclease activity	0.998401	0.000258607	0.000955754	0.000384202	1.2e-08	pat.0
GO0005004 GPI-linked ephrin receptor activity	0.998323	0.000258376	0.000500699	0.000917819	1.4e-08	pat.0
GO0008568 microtubule-severing ATPase activity	0.995614	0.000258347	0.00136904	0.00275865	6.03e-08	pat.0
GO0003956 NAD(P)+-protein-arginine ADP-ribosyltransferase activity	0.998352	0.000257827	0.000264951	0.00112481	1.04e-08	pat.0
GO0097371 MDM2/MDM4 family protein binding	0.991709	0.000257226	0.000640565	0.00739281	7.07e-08	pat.0
GO0016853 isomerase activity	0.998151	0.000256406	0.000265067	0.00132774	1.16e-08	pat.0
GO0003796 lysozyme activity	0.996343	0.000255852	0.000386512	0.00301477	2.66e-08	pat.0
GO0002161 aminoacyl-tRNA editing activity	0.996025	0.000255657	0.00165821	0.00206085	5.59e-08	pat.0
GO0005338 nucleotide-sugar transmembrane transporter activity	0.998031	0.000255313	0.000517019	0.0011965	1.71e-08	pat.0
GO0048019 receptor antagonist activity	0.997655	0.000254596	0.000382873	0.00170744	1.77e-08	pat.0
GO0019215 intermediate filament binding	0.997236	0.000254251	0.00164142	0.000868433	3.04e-08	pat.0
GO0070087 chromo shadow domain binding	0.988559	0.000253359	0.00342735	0.00776039	2.31e-07	pat.0
GO0035254 glutamate receptor binding	0.998844	0.000253178	0.000292533	0.000610234	7.2e-09	pat.0
GO0005227 calcium activated cation channel activity	0.995311	0.000252863	0.000468412	0.00396806	3.65e-08	pat.0
GO0015556 C4-dicarboxylate transmembrane transporter activity	0.980449	0.000252418	0.00277048	0.0165274	3.39e-07	pat.0
GO0005096 GTPase activator activity	0.998864	0.000252092	0.00048274	0.000401185	7.59e-09	pat.0
GO0043027 cysteine-type endopeptidase inhibitor activity involved in apoptotic process	0.998494	0.000251925	0.000318132	0.000935661	1.02e-08	pat.0
GO0004497 monooxygenase activity	0.994948	0.000251871	0.00359328	0.00120675	6.55e-08	pat.0
GO0008060 ARF GTPase activator activity	0.991634	0.000251865	0.000582518	0.00753117	6.62e-08	pat.0
GO0004129 cytochrome-c oxidase activity	0.997746	0.000251282	0.0010726	0.000929711	2.36e-08	pat.0
GO0015002 heme-copper terminal oxidase activity	0.997746	0.000251282	0.0010726	0.000929711	2.36e-08	pat.0
GO0016676 oxidoreductase activity, acting on a heme group of donors, oxygen as acceptor	0.997746	0.000251282	0.0010726	0.000929711	2.36e-08	pat.0
GO0043560 insulin receptor substrate binding	0.998366	0.000251186	0.000467328	0.000915855	1.31e-08	pat.0
GO0005520 insulin-like growth factor binding	0.998129	0.000250819	0.000330476	0.00129007	1.31e-08	pat.0
GO0004596 peptide alpha-N-acetyltransferase activity	0.994629	0.000250742	0.000603841	0.0045165	4.74e-08	pat.0
GO0050840 extracellular matrix binding	0.998367	0.00024939	0.000691939	0.000691753	1.41e-08	pat.0
GO0003823 antigen binding	0.997899	0.000249288	0.000343338	0.00150827	1.49e-08	pat.0
GO0046965 retinoid X receptor binding	0.996879	0.000248733	0.000501673	0.0023707	2.65e-08	pat.0
GO0019206 nucleoside kinase activity	0.99853	0.000248355	0.000445936	0.000775698	1.12e-08	pat.0
GO0070888 E-box binding	0.994238	0.000247561	0.00465127	0.000862858	6.15e-08	pat.0
GO0019957 C-C chemokine binding	0.997568	0.000247315	0.000666488	0.00151846	2.36e-08	pat.0
GO0008395 steroid hydroxylase activity	0.988227	0.000247288	0.00766134	0.00386395	2.46e-07	pat.0
GO0008239 dipeptidyl-peptidase activity	0.998237	0.000247231	0.000522408	0.000993185	1.48e-08	pat.0
GO0019213 deacetylase activity	0.99745	0.000246661	0.000431609	0.00187121	2.01e-08	pat.0
GO0035497 cAMP response element binding	0.996162	0.000246375	0.00210054	0.00149132	5.15e-08	pat.0
GO0005452 inorganic anion exchanger activity	0.998362	0.000246267	0.000343041	0.00104905	1.15e-08	pat.0
GO0008253 5'-nucleotidase activity	0.998118	0.000244867	0.000740338	0.00089713	1.75e-08	pat.0
GO0051864 histone demethylase activity (H3-K36 specific)	0.997801	0.000244214	0.000560685	0.00139397	1.96e-08	pat.0
GO0050786 RAGE receptor binding	0.993051	0.000243925	0.00387701	0.00282804	1.22e-07	pat.0
GO0004535 poly(A)-specific ribonuclease activity	0.998283	0.00024292	0.000462159	0.00101229	1.37e-08	pat.0
GO0004571 mannosyl-oligosaccharide 1,2-alpha-mannosidase activity	0.997655	0.000242749	0.000597163	0.00150523	2.15e-08	pat.0
GO0016783 sulfurtransferase activity	0.998305	0.000242631	0.000438099	0.00101393	1.32e-08	pat.0
GO0004222 metalloendopeptidase activity	0.998906	0.000241521	0.000339522	0.000512576	6.87e-09	pat.0
GO0004017 adenylate kinase activity	0.998472	0.000241057	0.00077846	0.000508761	1.21e-08	pat.0
GO0033130 acetylcholine receptor binding	0.998006	0.000240949	0.000519775	0.00123332	1.69e-08	pat.0
GO0008137 NADH dehydrogenase (ubiquinone) activity	0.988562	0.000240052	0.00589499	0.0053028	2.5e-07	pat.0
GO0050136 NADH dehydrogenase (quinone) activity	0.988562	0.000240052	0.00589499	0.0053028	2.5e-07	pat.0
GO0042054 histone methyltransferase activity	0.966546	0.000239643	0.000939903	0.032274	2.51e-07	pat.0
GO0004549 tRNA-specific ribonuclease activity	0.998536	0.000238566	0.00039804	0.000827509	1.06e-08	pat.0
GO0015168 glycerol transmembrane transporter activity	0.997478	0.000238385	0.000563152	0.00172019	2.24e-08	pat.0
GO0004812 aminoacyl-tRNA ligase activity	0.997939	0.000238077	0.000400457	0.00142209	1.55e-08	pat.0
GO0016875 ligase activity, forming carbon-oxygen bonds	0.997939	0.000238077	0.000400457	0.00142209	1.55e-08	pat.0
GO0016876 ligase activity, forming aminoacyl-tRNA and related compounds	0.997939	0.000238077	0.000400457	0.00142209	1.55e-08	pat.0
GO0048027 mRNA 5'-UTR binding	0.998371	0.000237747	0.000514026	0.000877368	1.32e-08	pat.0
GO0016714 oxidoreductase activity, acting on paired donors, with incorporation or reduction of molecular oxygen, reduced pteridine as one donor, and incorporation of one atom of oxygen	0.998433	0.000237712	0.000468208	0.000861376	1.22e-08	pat.0
GO0003954 NADH dehydrogenase activity	0.987409	0.000237579	0.00561114	0.00674178	2.84e-07	pat.0
GO0005388 calcium-transporting ATPase activity	0.998233	0.000237538	0.000485931	0.00104385	1.43e-08	pat.0
GO0043021 ribonucleoprotein complex binding	0.998749	0.000237291	0.000436146	0.000577924	8.78e-09	pat.0
GO0016667 oxidoreductase activity, acting on a sulfur group of donors	0.99754	0.000236198	0.000409293	0.00181487	1.85e-08	pat.0
GO0043008 ATP-dependent protein binding	0.998379	0.000235589	0.000487667	0.000897376	1.28e-08	pat.0
GO0016811 hydrolase activity, acting on carbon-nitrogen (but not peptide) bonds, in linear amides	0.998765	0.000235355	0.000317056	0.000682852	7.86e-09	pat.0
GO0004867 serine-type endopeptidase inhibitor activity	0.996944	0.000234713	0.00214317	0.000677771	2.94e-08	pat.0
GO0034046 poly(G) RNA binding	0.982463	0.000234207	0.00331547	0.0139868	3.26e-07	pat.0
GO0042974 retinoic acid receptor binding	0.997897	0.000234079	0.00039599	0.00147272	1.56e-08	pat.0
GO0004364 glutathione transferase activity	0.998681	0.000234019	0.000622399	0.000462163	9.54e-09	pat.0
GO0004558 alpha-glucosidase activity	0.996999	0.000233872	0.000407445	0.00235998	2.2e-08	pat.0
GO0004715 non-membrane spanning protein tyrosine kinase activity	0.998238	0.000233862	0.000269816	0.0012583	1.07e-08	pat.0
GO0003993 acid phosphatase activity	0.99651	0.000233834	0.00203865	0.00121755	4.24e-08	pat.0
GO0008307 structural constituent of muscle	0.997715	0.000233288	0.000264875	0.00178639	1.34e-08	pat.0
GO0019203 carbohydrate phosphatase activity	0.997877	0.000233279	0.00044075	0.00144897	1.65e-08	pat.0
GO0050308 sugar-phosphatase activity	0.997877	0.000233279	0.00044075	0.00144897	1.65e-08	pat.0
GO0005104 fibroblast growth factor receptor binding	0.984644	0.000232709	0.000552403	0.0145704	9.67e-08	pat.0
GO0030374 ligand-dependent nuclear receptor transcription coactivator activity	0.996862	0.000231597	0.000346777	0.00255912	2.07e-08	pat.0
GO0015149 hexose transmembrane transporter activity	0.998546	0.00023109	0.000320895	0.000902285	9.51e-09	pat.0
GO0015174 basic amino acid transmembrane transporter activity	0.998022	0.000230937	0.000559303	0.00118806	1.69e-08	pat.0
GO0030507 spectrin binding	0.998548	0.000230729	0.000364306	0.000857176	1e-08	pat.0
GO0004303 estradiol 17-beta-dehydrogenase activity	0.997405	0.00023051	0.000678947	0.00168558	2.46e-08	pat.0
GO0016406 carnitine O-acyltransferase activity	0.998138	0.000230021	0.000413846	0.00121775	1.39e-08	pat.0
GO0004532 exoribonuclease activity	0.997361	0.000229579	0.000408757	0.00200101	1.95e-08	pat.0
GO0003810 protein-glutamine gamma-glutamyltransferase activity	0.994853	0.000229483	0.00305406	0.00186301	7.46e-08	pat.0
GO0086006 voltage-gated sodium channel activity involved in regulation of cardiac muscle cell action potential	0.998176	0.000228929	0.000496254	0.00109916	1.47e-08	pat.0
GO1901981 phosphatidylinositol phosphate binding	0.999041	0.00022756	0.000263443	0.000467917	5.21e-09	pat.0
GO0032934 sterol binding	0.998532	0.000227137	0.000233323	0.00100756	8.15e-09	pat.0
GO0015078 hydrogen ion transmembrane transporter activity	0.983658	0.000227109	0.00069202	0.015423	1.16e-07	pat.0
GO0031702 type 1 angiotensin receptor binding	0.9842	0.000226626	0.0135266	0.00204616	2.24e-07	pat.0
GO0016668 oxidoreductase activity, acting on a sulfur group of donors, NAD(P) as acceptor	0.998286	0.000226131	0.000560562	0.000926999	1.41e-08	pat.0
GO0004994 somatostatin receptor activity	0.997222	0.000226018	0.000484872	0.0020674	2.22e-08	pat.0
GO0004027 alcohol sulfotransferase activity	0.998585	0.00022581	0.000637733	0.000551916	1.07e-08	pat.0
GO0004653 polypeptide N-acetylgalactosaminyltransferase activity	0.997068	0.000225666	0.00174354	0.000962963	3.17e-08	pat.0
GO0016933 extracellular-glycine-gated ion channel activity	0.998458	0.000225388	0.000542585	0.000773905	1.21e-08	pat.0
GO0016934 extracellular-glycine-gated chloride channel activity	0.998458	0.000225388	0.000542585	0.000773905	1.21e-08	pat.0
GO0003841 1-acylglycerol-3-phosphate O-acyltransferase activity	0.994006	0.000225326	0.000827732	0.00494109	5.87e-08	pat.0
GO0016796 exonuclease activity, active with either ribo- or deoxyribonucleic acids and producing 5'-phosphomonoesters	0.998395	0.000225293	0.00027698	0.00110265	9.72e-09	pat.0
GO0045125 bioactive lipid receptor activity	0.997143	0.000224963	0.000521894	0.00210979	2.36e-08	pat.0
GO0005070 SH3/SH2 adaptor activity	0.998708	0.00022434	0.000573343	0.00049393	9.2e-09	pat.0
GO0019200 carbohydrate kinase activity	0.998596	0.000223651	0.000249651	0.000930716	8e-09	pat.0
GO0017108 5'-flap endonuclease activity	0.984675	0.000223649	0.00777987	0.00732139	3.65e-07	pat.0
GO0001968 fibronectin binding	0.989682	0.000223267	0.00803609	0.00205865	1.54e-07	pat.0
GO0016208 AMP binding	0.995943	0.000222485	0.000437035	0.0033978	2.89e-08	pat.0
GO0004311 farnesyltranstransferase activity	0.994628	0.000222346	0.000882201	0.00426757	5.5e-08	pat.0
GO0016859 cis-trans isomerase activity	0.996922	0.000222081	0.00211726	0.000738241	2.99e-08	pat.0
GO0043014 alpha-tubulin binding	0.995286	0.000221592	0.000433581	0.00405835	3.24e-08	pat.0
GO0004908 interleukin-1 receptor activity	0.99864	0.000221248	0.000368015	0.000770563	9.12e-09	pat.0
GO0016833 oxo-acid-lyase activity	0.995764	0.000221178	0.000472681	0.00354193	3.13e-08	pat.0
GO0019956 chemokine binding	0.994029	0.000221168	0.00123395	0.00451556	7.19e-08	pat.0
GO0003725 double-stranded RNA binding	0.99861	0.000220724	0.000425818	0.000743256	9.83e-09	pat.0
GO0001618 virus receptor activity	0.996027	0.000220584	0.00183105	0.00192103	5.21e-08	pat.0
GO0008173 RNA methyltransferase activity	0.988134	0.000220467	0.000624942	0.0110209	8.37e-08	pat.0
GO0042923 neuropeptide binding	0.998269	0.000220146	0.000189737	0.00132088	8.36e-09	pat.0
GO0020037 heme binding	0.980648	0.000219641	0.0153531	0.00377857	3.67e-07	pat.0
GO0022884 macromolecule transmembrane transporter activity	0.998386	0.000219064	0.000405731	0.000989561	1.15e-08	pat.0
GO0030547 receptor inhibitor activity	0.98555	0.00021845	0.00139927	0.0128318	1.62e-07	pat.0
GO0016717 oxidoreductase activity, acting on paired donors, with oxidation of a pair of donors resulting in the reduction of molecular oxygen to two molecules of water	0.998659	0.000218435	0.000371538	0.000750683	8.95e-09	pat.0
GO0001595 angiotensin receptor activity	0.0629109	0.000217884	0.000106815	0.936756	8.28e-06	pat.3
GO0046527 glucosyltransferase activity	0.28489	0.000217376	0.000936087	0.71395	6.81e-06	pat.0
GO0004521 endoribonuclease activity	0.997765	0.000216977	0.000312516	0.00170577	1.4e-08	pat.0
GO0001671 ATPase activator activity	0.997628	0.000216408	0.000789396	0.00136578	2.27e-08	pat.0
GO0015145 monosaccharide transmembrane transporter activity	0.998241	0.000215877	0.000327667	0.00121526	1.14e-08	pat.0
GO0004887 thyroid hormone receptor activity	0.998471	0.000215825	0.000422004	0.000891088	1.09e-08	pat.0
GO0015279 store-operated calcium channel activity	0.997821	0.000215563	0.00111508	0.000848814	2.07e-08	pat.0
GO0016854 racemase and epimerase activity	0.998244	0.000214898	0.00043754	0.0011038	1.3e-08	pat.0
GO0008559 xenobiotic-transporting ATPase activity	0.996483	0.000214337	0.00117524	0.00212739	4.04e-08	pat.0
GO0004659 prenyltransferase activity	0.998461	0.000214313	0.000517671	0.000807449	1.17e-08	pat.0
GO0035014 phosphatidylinositol 3-kinase regulator activity	0.998326	0.000213249	0.000383897	0.00107708	1.16e-08	pat.0
GO0050321 tau-protein kinase activity	0.9966	0.000213155	0.000760001	0.00242649	3.26e-08	pat.0
GO0032266 phosphatidylinositol-3-phosphate binding	0.998804	0.000213142	0.00029258	0.000690665	7.05e-09	pat.0
GO0031996 thioesterase binding	0.998752	0.000213009	0.000446553	0.000588014	8.45e-09	pat.0
GO0003746 translation elongation factor activity	0.9986	0.000212914	0.000434649	0.000752418	9.84e-09	pat.0
GO0070717 poly-purine tract binding	0.490031	0.000212805	0.00141881	0.508333	4.13e-06	pat.0
GO0005072 transforming growth factor beta receptor, cytoplasmic mediator activity	0.994922	0.000212507	0.00228596	0.00257993	7.29e-08	pat.0
GO0048365 Rac GTPase binding	0.996138	0.000212378	0.000428814	0.00322096	2.67e-08	pat.0
GO1901682 sulfur compound transmembrane transporter activity	0.996237	0.000212069	0.000469015	0.00308222	2.75e-08	pat.0
GO0038036 sphingosine-1-phosphate receptor activity	0.989509	0.000211669	0.00158538	0.00869356	1.32e-07	pat.0
GO0042910 xenobiotic transporter activity	0.944092	0.000211489	0.00348893	0.0522063	8.22e-07	pat.0
GO0050253 retinyl-palmitate esterase activity	0.992262	0.000211392	0.00352163	0.00400455	1.33e-07	pat.0
GO0046915 transition metal ion transmembrane transporter activity	0.998662	0.000211186	0.000338188	0.000788449	8.5e-09	pat.0
GO0051213 dioxygenase activity	0.998231	0.000211175	0.000177188	0.00138072	8.01e-09	pat.0
GO0004181 metallocarboxypeptidase activity	0.998577	0.000210307	0.000201164	0.00101157	7.03e-09	pat.0
GO0008327 methyl-CpG binding	0.998605	0.000210124	0.000402357	0.000782089	9.5e-09	pat.0
GO0019210 kinase inhibitor activity	0.996443	0.000209974	0.000240518	0.00310651	1.73e-08	pat.0
GO0005540 hyaluronic acid binding	0.998332	0.000208637	0.000547958	0.00091119	1.3e-08	pat.0
GO0005385 zinc ion transmembrane transporter activity	0.998058	0.000208171	0.000814007	0.000920057	1.72e-08	pat.0
GO0031821 G-protein coupled serotonin receptor binding	0.997577	0.000208013	0.000518342	0.00169618	1.92e-08	pat.0
GO0097110 scaffold protein binding	0.999016	0.000207914	0.00023508	0.000541308	5.04e-09	pat.0
GO0004519 endonuclease activity	0.996578	0.000207851	0.00255911	0.000655191	3.01e-08	pat.0
GO0051371 muscle alpha-actinin binding	0.998613	0.000207672	0.000442954	0.000735907	9.66e-09	pat.0
GO0005044 scavenger receptor activity	0.997238	0.000207283	0.00039041	0.00216442	1.87e-08	pat.0
GO0015211 purine nucleoside transmembrane transporter activity	0.997979	0.000207221	0.000451229	0.00136204	1.5e-08	pat.0
GO0008191 metalloendopeptidase inhibitor activity	0.994531	0.000206552	0.000846081	0.00441645	5.23e-08	pat.0
GO0048551 metalloenzyme inhibitor activity	0.994531	0.000206552	0.000846081	0.00441645	5.23e-08	pat.0
GO0046875 ephrin receptor binding	0.99826	0.000206501	0.000853276	0.00067997	1.44e-08	pat.0
GO0003691 double-stranded telomeric DNA binding	0.998517	0.000206129	0.000415051	0.000861331	1.03e-08	pat.0
GO0050291 sphingosine N-acyltransferase activity	0.995795	0.000205628	0.00132329	0.00267614	5.01e-08	pat.0
GO0031072 heat shock protein binding	0.998928	0.000205232	0.000250433	0.000616686	5.72e-09	pat.0
GO0030332 cyclin binding	0.998708	0.000205152	0.00035139	0.000735055	8.17e-09	pat.0
GO0019843 rRNA binding	0.998632	0.000204954	0.000444902	0.000717828	9.45e-09	pat.0
GO0016884 carbon-nitrogen ligase activity, with glutamine as amido-N-donor	0.931399	0.000204481	0.00460193	0.0637939	1.14e-06	pat.0
GO0000828 inositol hexakisphosphate kinase activity	0.997434	0.000203812	0.000756734	0.00160564	2.38e-08	pat.0
GO0000832 inositol hexakisphosphate 5-kinase activity	0.997434	0.000203812	0.000756734	0.00160564	2.38e-08	pat.0
GO0052723 inositol hexakisphosphate 1-kinase activity	0.997434	0.000203812	0.000756734	0.00160564	2.38e-08	pat.0
GO0052724 inositol hexakisphosphate 3-kinase activity	0.997434	0.000203812	0.000756734	0.00160564	2.38e-08	pat.0
GO0015665 alcohol transmembrane transporter activity	0.99769	0.000203799	0.000375197	0.00173054	1.54e-08	pat.0
GO0017002 activin-activated receptor activity	0.967816	0.000203691	0.00351008	0.0284695	5.17e-07	pat.0
GO0070492 oligosaccharide binding	0.99856	0.00020341	0.000413089	0.000823758	9.83e-09	pat.0
GO0004197 cysteine-type endopeptidase activity	0.998755	0.000203239	0.000583664	0.000457825	8.31e-09	pat.0
GO0005234 extracellular-glutamate-gated ion channel activity	0.998575	0.000203137	0.000435895	0.000785696	9.87e-09	pat.0
GO0031402 sodium ion binding	0.998514	0.000202786	0.000515384	0.000767745	1.09e-08	pat.0
GO0035005 1-phosphatidylinositol-4-phosphate 3-kinase activity	0.998515	0.000202769	0.000418625	0.000863487	1.02e-08	pat.0
GO0016653 oxidoreductase activity, acting on NAD(P)H, heme protein as acceptor	0.998615	0.000201217	0.000389523	0.000793899	9.14e-09	pat.0
GO0000993 RNA polymerase II core binding	0.994576	0.000201172	0.0012517	0.00397067	6.26e-08	pat.0
GO0001102 RNA polymerase II activating transcription factor binding	0.998334	0.000200703	0.000194151	0.00127121	7.81e-09	pat.0
GO0032795 heterotrimeric G-protein binding	0.998504	0.000200624	0.000400875	0.000894191	1.01e-08	pat.0
GO0004985 opioid receptor activity	0.991083	0.000200487	0.00287463	0.00584219	1.46e-07	pat.0
GO0005243 gap junction channel activity	0.998661	0.000200338	0.000394564	0.000744396	8.8e-09	pat.0
GO0005000 vasopressin receptor activity	0.996636	0.000200201	0.000800122	0.00236341	3.19e-08	pat.0
GO0001784 phosphotyrosine binding	0.998492	0.000199905	0.000363099	0.000944517	9.78e-09	pat.0
GO0019104 DNA N-glycosylase activity	0.998559	0.000199751	0.000421705	0.000819775	9.83e-09	pat.0
GO0042813 Wnt-activated receptor activity	0.992846	0.000199289	0.00492996	0.00202505	1.01e-07	pat.0
GO0016004 phospholipase activator activity	0.997445	0.000199268	0.00100946	0.00134635	2.53e-08	pat.0
GO0015180 L-alanine transmembrane transporter activity	0.989999	0.000199194	0.00475469	0.00504654	1.86e-07	pat.0
GO0022858 alanine transmembrane transporter activity	0.989999	0.000199194	0.00475469	0.00504654	1.86e-07	pat.0
GO0016896 exoribonuclease activity, producing 5'-phosphomonoesters	0.998244	0.000199193	0.000392388	0.00116428	1.19e-08	pat.0
GO0000175 3'-5'-exoribonuclease activity	0.998343	0.000199068	0.000365776	0.00109172	1.08e-08	pat.0
GO0004689 phosphorylase kinase activity	0.998537	0.000197998	0.000429682	0.000834925	1e-08	pat.0
GO0008187 poly-pyrimidine tract binding	0.993103	0.000197816	0.000950661	0.00574853	6.63e-08	pat.0
GO0017025 TBP-class protein binding	0.998875	0.000197743	0.000384892	0.000541869	6.88e-09	pat.0
GO0004683 calmodulin-dependent protein kinase activity	0.998778	0.000197679	0.000310418	0.000713908	7.18e-09	pat.0
GO0046906 tetrapyrrole binding	0.977502	0.000197559	0.017363	0.00493651	4.52e-07	pat.0
GO0005086 ARF guanyl-nucleotide exchange factor activity	0.998741	0.000197441	0.000344624	0.000717112	7.73e-09	pat.0
GO0035259 glucocorticoid receptor binding	0.998697	0.00019714	0.000324404	0.000781429	7.86e-09	pat.0
GO0015643 toxic substance binding	0.996883	0.000196636	0.0009051	0.00201535	3.08e-08	pat.0
GO0016538 cyclin-dependent protein serine/threonine kinase regulator activity	0.998975	0.000196595	0.000297896	0.000530115	5.66e-09	pat.0
GO0015271 outward rectifier potassium channel activity	0.991663	0.000196278	0.00114169	0.00699888	8.6e-08	pat.0
GO0015662 ATPase activity, coupled to transmembrane movement of ions, phosphorylative mechanism	0.998386	0.000196271	0.000329542	0.00108797	9.97e-09	pat.0
GO0016891 endoribonuclease activity, producing 5'-phosphomonoesters	0.995637	0.00019609	0.000584336	0.00358252	3.39e-08	pat.0
GO0031543 peptidyl-proline dioxygenase activity	0.383331	0.000196036	0.00141677	0.615051	5.71e-06	pat.0
GO0031545 peptidyl-proline 4-dioxygenase activity	0.383331	0.000196036	0.00141677	0.615051	5.71e-06	pat.0
GO0022829 wide pore channel activity	0.99874	0.000195736	0.000390254	0.000674385	8.04e-09	pat.0
GO0044323 retinoic acid-responsive element binding	0.98794	0.000195608	0.00476547	0.00709911	2.34e-07	pat.0
GO0045309 protein phosphorylated amino acid binding	0.998588	0.000195277	0.000347798	0.000869224	8.83e-09	pat.0
GO0043176 amine binding	0.998406	0.000195215	0.000324688	0.00107435	9.75e-09	pat.0
GO0017040 ceramidase activity	0.998604	0.000194646	0.000400621	0.000800763	9.19e-09	pat.0
GO0008106 alcohol dehydrogenase (NADP+) activity	0.99824	0.000194399	0.00084068	0.000724796	1.43e-08	pat.0
GO0033764 steroid dehydrogenase activity, acting on the CH-OH group of donors, NAD or NADP as acceptor	0.997187	0.000194304	0.000892321	0.00172674	2.72e-08	pat.0
GO0080025 phosphatidylinositol-3,5-bisphosphate binding	0.998687	0.000194299	0.000320944	0.000798192	7.85e-09	pat.0
GO0016813 hydrolase activity, acting on carbon-nitrogen (but not peptide) bonds, in linear amidines	0.998445	0.00019413	0.000407113	0.000953442	1.05e-08	pat.0
GO0016877 ligase activity, forming carbon-sulfur bonds	0.951977	0.000194058	0.00178673	0.0460416	4.47e-07	pat.0
GO0030151 molybdenum ion binding	0.987636	0.000193971	0.00174521	0.0104242	1.51e-07	pat.0
GO0050661 NADP binding	0.998938	0.000193931	0.000240649	0.000627647	5.44e-09	pat.0
GO0017160 Ral GTPase binding	0.998712	0.000193664	0.000362213	0.000731697	8.02e-09	pat.0
GO0004047 aminomethyltransferase activity	0.860901	0.0001936	0.00934572	0.129556	3.16e-06	pat.0
GO0005242 inward rectifier potassium channel activity	0.998492	0.000193408	0.000292424	0.00102174	8.71e-09	pat.0
GO0034481 chondroitin sulfotransferase activity	0.998568	0.000193325	0.000519561	0.000719284	1.02e-08	pat.0
GO0030552 cAMP binding	0.998718	0.000193302	0.000342731	0.000746347	7.82e-09	pat.0
GO0004022 alcohol dehydrogenase (NAD) activity	0.993673	0.000192778	0.00158776	0.00454677	7.91e-08	pat.0
GO0030296 protein tyrosine kinase activator activity	0.982494	0.000192557	0.0109827	0.00632996	3.83e-07	pat.0
GO0030976 thiamine pyrophosphate binding	0.588751	0.000192465	0.0097387	0.401307	1.03e-05	pat.0
GO0015215 nucleotide transmembrane transporter activity	0.997383	0.000192078	0.000566831	0.00185828	2.08e-08	pat.0
GO0001664 G-protein coupled receptor binding	0.997365	0.000191676	0.000192549	0.00225106	1.12e-08	pat.0
GO0035198 miRNA binding	0.99849	0.000191612	0.000374413	0.00094388	9.73e-09	pat.0
GO0015923 mannosidase activity	0.998391	0.000191233	0.000411966	0.00100624	1.09e-08	pat.0
GO0046912 transferase activity, transferring acyl groups, acyl groups converted into alkyl on transfer	0.99674	0.000190481	0.000856368	0.00221332	3.1e-08	pat.0
GO0004177 aminopeptidase activity	0.996263	0.000190392	0.000376487	0.00316985	2.25e-08	pat.0
GO0031624 ubiquitin conjugating enzyme binding	0.990147	0.00018976	0.0030772	0.00658635	1.6e-07	pat.0
GO0044390 small protein conjugating enzyme binding	0.990147	0.00018976	0.0030772	0.00658635	1.6e-07	pat.0
GO0016901 oxidoreductase activity, acting on the CH-OH group of donors, quinone or similar compound as acceptor	0.99861	0.000189408	0.000388657	0.000812394	8.93e-09	pat.0
GO0005283 sodiumamino acid symporter activity	0.99797	0.000189369	0.000641589	0.00119892	1.65e-08	pat.0
GO0016645 oxidoreductase activity, acting on the CH-NH group of donors	0.997041	0.00018902	0.000535612	0.00223399	2.25e-08	pat.0
GO0034237 protein kinase A regulatory subunit binding	0.998431	0.000188633	0.00042614	0.000954415	1.06e-08	pat.0
GO0051287 NAD binding	0.998819	0.000188445	0.000307464	0.000685279	6.73e-09	pat.0
GO0086008 voltage-gated potassium channel activity involved in cardiac muscle cell action potential repolarization	0.998754	0.000188238	0.00035223	0.00070532	7.54e-09	pat.0
GO0070273 phosphatidylinositol-4-phosphate binding	0.905247	0.000187528	0.00622282	0.0883405	1.71e-06	pat.0
GO0019887 protein kinase regulator activity	0.991776	0.000186973	0.000306122	0.00773044	3.6e-08	pat.0
GO0038024 cargo receptor activity	0.997753	0.000186776	0.000320169	0.00173983	1.31e-08	pat.0
GO0017112 Rab guanyl-nucleotide exchange factor activity	0.998851	0.000186776	0.000324228	0.000638021	6.61e-09	pat.0
GO0004602 glutathione peroxidase activity	0.997922	0.000186766	0.000779764	0.00111118	1.78e-08	pat.0
GO0070679 inositol 1,4,5 trisphosphate binding	0.98418	0.000186749	0.00111262	0.0145208	1.37e-07	pat.0
GO0030676 Rac guanyl-nucleotide exchange factor activity	0.998717	0.000186661	0.000399405	0.000697384	8.12e-09	pat.0
GO0001159 core promoter proximal region DNA binding	0.999014	0.000186588	0.000212515	0.00058695	4.65e-09	pat.0
GO0030159 receptor signaling complex scaffold activity	0.998526	0.000186327	0.000466121	0.000821744	1.01e-08	pat.0
GO0052744 phosphatidylinositol monophosphate phosphatase activity	0.998613	0.000186252	0.000360899	0.000840147	8.6e-09	pat.0
GO0004559 alpha-mannosidase activity	0.99855	0.000186206	0.000394697	0.000869551	9.37e-09	pat.0
GO0035004 phosphatidylinositol 3-kinase activity	0.998665	0.000186089	0.000407998	0.00074061	8.57e-09	pat.0
GO0016863 intramolecular oxidoreductase activity, transposing C=C bonds	0.978979	0.000186024	0.00641754	0.0144173	4.58e-07	pat.0
GO0008603 cAMP-dependent protein kinase regulator activity	0.997004	0.000185949	0.0011285	0.0016818	3.06e-08	pat.0
GO0005507 copper ion binding	0.998635	0.000185636	0.000213403	0.000965733	6.57e-09	pat.0
GO0004857 enzyme inhibitor activity	0.998917	0.000185539	0.000514363	0.000382787	6.36e-09	pat.0
GO0001047 core promoter binding	0.999039	0.000185399	0.000296581	0.000478584	5.07e-09	pat.0
GO0005518 collagen binding	0.998229	0.000185286	0.000561549	0.00102447	1.34e-08	pat.0
GO0004438 phosphatidylinositol-3-phosphatase activity	0.997279	0.000185161	0.000527934	0.00200789	2.04e-08	pat.0
GO0016893 endonuclease activity, active with either ribo- or deoxyribonucleic acids and producing 5'-phosphomonoesters	0.969895	0.000185079	0.00199326	0.0279258	3.25e-07	pat.0
GO0000295 adenine nucleotide transmembrane transporter activity	0.990224	0.000184855	0.0016787	0.00791245	1.18e-07	pat.0
GO0005346 purine ribonucleotide transmembrane transporter activity	0.990224	0.000184855	0.0016787	0.00791245	1.18e-07	pat.0
GO0015216 purine nucleotide transmembrane transporter activity	0.990224	0.000184855	0.0016787	0.00791245	1.18e-07	pat.0
GO0032403 protein complex binding	0.999201	0.000184765	0.00023305	0.000381099	3.66e-09	pat.0
GO0004221 ubiquitin thiolesterase activity	0.998835	0.000184504	0.000256439	0.000723858	6.09e-09	pat.0
GO0050733 RS domain binding	0.98987	0.000184181	0.00614962	0.00379566	1.74e-07	pat.0
GO0046966 thyroid hormone receptor binding	0.988727	0.000184022	0.00114961	0.00993921	1.06e-07	pat.0
GO0015297 antiporter activity	0.998813	0.000183266	0.00020253	0.000801303	5.52e-09	pat.0
GO0000062 fatty-acyl-CoA binding	0.998629	0.000183241	0.00033641	0.000851212	8.18e-09	pat.0
GO0070530 K63-linked polyubiquitin binding	0.94175	0.000182647	0.0288116	0.029254	2.17e-06	pat.0
GO0016888 endodeoxyribonuclease activity, producing 5'-phosphomonoesters	0.976039	0.000182551	0.0069356	0.0168426	5.34e-07	pat.0
GO0003713 transcription coactivator activity	0.99411	0.000182205	0.000355204	0.00535222	3.04e-08	pat.0
GO0016836 hydro-lyase activity	0.994969	0.000182061	0.0027889	0.00206023	6.51e-08	pat.0
GO0004457 lactate dehydrogenase activity	0.960006	0.000181233	0.0254468	0.0143649	1.19e-06	pat.0
GO0008417 fucosyltransferase activity	0.998559	0.000181172	0.000432011	0.000827987	9.48e-09	pat.0
GO0031005 filamin binding	0.99883	0.000181121	0.000355423	0.000633311	6.88e-09	pat.0
GO0008430 selenium binding	0.978126	0.00018101	0.0108171	0.0108758	5.33e-07	pat.0
GO0004601 peroxidase activity	0.998059	0.000180754	0.000793137	0.000967587	1.61e-08	pat.0
GO0016684 oxidoreductase activity, acting on peroxide as acceptor	0.998059	0.000180754	0.000793137	0.000967587	1.61e-08	pat.0
GO0002039 p53 binding	0.99696	0.000180563	0.00204546	0.000814209	2.75e-08	pat.0
GO0016878 acid-thiol ligase activity	0.937927	0.00018021	0.00350543	0.0583861	8.14e-07	pat.0
GO0043028 cysteine-type endopeptidase regulator activity involved in apoptotic process	0.999079	0.000179941	0.000259318	0.000481342	4.55e-09	pat.0
GO0009975 cyclase activity	0.983847	0.000179838	0.0129425	0.00303068	2.47e-07	pat.0
GO0051721 protein phosphatase 2A binding	0.996896	0.00017983	0.000880583	0.00204357	2.89e-08	pat.0
GO0016713 oxidoreductase activity, acting on paired donors, with incorporation or reduction of molecular oxygen, reduced iron-sulfur protein as one donor, and incorporation of one atom of oxygen	0.997295	0.000179797	0.0007821	0.00174261	2.38e-08	pat.0
GO0016408 C-acyltransferase activity	0.998685	0.000179749	0.000369247	0.000765746	8.01e-09	pat.0
GO0030274 LIM domain binding	0.994554	0.000179336	0.00185892	0.00340805	6.9e-08	pat.0
GO0016790 thiolester hydrolase activity	0.998993	0.000179073	0.000412682	0.00041486	5.65e-09	pat.0
GO0070513 death domain binding	0.998158	0.000177999	0.000422948	0.00124058	1.22e-08	pat.0
GO0010181 FMN binding	0.998077	0.000177873	0.000553143	0.0011919	1.43e-08	pat.0
GO0016624 oxidoreductase activity, acting on the aldehyde or oxo group of donors, disulfide as acceptor	0.998808	0.000177685	0.000338407	0.000676188	6.87e-09	pat.0
GO0019894 kinesin binding	0.997912	0.000177501	0.00125425	0.000656613	1.67e-08	pat.0
GO0016411 acylglycerol O-acyltransferase activity	0.840648	0.000177183	0.00448033	0.154692	2.09e-06	pat.0
GO0008318 protein prenyltransferase activity	0.99867	0.000176556	0.000364495	0.000789293	8.02e-09	pat.0
GO0015193 L-proline transmembrane transporter activity	0.977004	0.00017654	0.00465243	0.0181667	4.18e-07	pat.0
GO0004993 serotonin receptor activity	0.99888	0.000176518	0.00028373	0.000660163	5.96e-09	pat.0
GO0035258 steroid hormone receptor binding	0.998224	0.00017632	0.000796817	0.000803093	1.39e-08	pat.0
GO0017080 sodium channel regulator activity	0.998008	0.000176016	0.000232325	0.00158355	9.5e-09	pat.0
GO0008140 cAMP response element binding protein binding	0.996594	0.000175668	0.00124661	0.0019834	3.55e-08	pat.0
GO0051400 BH domain binding	0.998788	0.000174993	0.000330726	0.000705986	6.9e-09	pat.0
GO0001609 G-protein coupled adenosine receptor activity	0.984052	0.000174821	0.00616902	0.00960379	3.23e-07	pat.0
GO0005123 death receptor binding	0.991324	0.000174493	0.00128911	0.00721238	8.89e-08	pat.0
GO0051119 sugar transmembrane transporter activity	0.998675	0.000174433	0.000352657	0.000798089	7.84e-09	pat.0
GO0000030 mannosyltransferase activity	0.998245	0.000174357	0.000359456	0.0012212	1.07e-08	pat.0
GO0009982 pseudouridine synthase activity	0.998483	0.00017431	0.000351201	0.000991735	9.09e-09	pat.0
GO0051183 vitamin transporter activity	0.997877	0.000174082	0.000557409	0.00139154	1.58e-08	pat.0
GO0043178 alcohol binding	0.99889	0.000174001	0.000429325	0.000506219	6.55e-09	pat.0
GO0016209 antioxidant activity	0.997805	0.000173785	0.00099378	0.0010272	1.91e-08	pat.0
GO0001103 RNA polymerase II repressing transcription factor binding	0.997407	0.000173691	0.00106795	0.00135149	2.43e-08	pat.0
GO0016769 transferase activity, transferring nitrogenous groups	0.997644	0.000173513	0.000573106	0.00160957	1.78e-08	pat.0
GO0030331 estrogen receptor binding	0.997279	0.000173491	0.0010276	0.00151939	2.56e-08	pat.0
GO0034450 ubiquitin-ubiquitin ligase activity	0.9986	0.000173482	0.000585352	0.000640748	9.54e-09	pat.0
GO0008266 poly(U) RNA binding	0.99724	0.000173435	0.000542171	0.00204421	2.02e-08	pat.0
GO0035033 histone deacetylase regulator activity	0.9873	0.000173179	0.00285192	0.0096745	1.88e-07	pat.0
GO0052745 inositol phosphate phosphatase activity	0.997941	0.00017293	0.000370835	0.00151563	1.26e-08	pat.0
GO0008353 RNA polymerase II carboxy-terminal domain kinase activity	0.998003	0.000172694	0.000855151	0.000969562	1.65e-08	pat.0
GO0008146 sulfotransferase activity	0.999116	0.00017257	0.000214708	0.000497132	3.98e-09	pat.0
GO0031432 titin binding	0.992068	0.000172447	0.00259917	0.00516023	1.14e-07	pat.0
GO0019840 isoprenoid binding	0.998281	0.000172414	0.000729554	0.000816984	1.31e-08	pat.0
GO0019903 protein phosphatase binding	0.999085	0.00017203	0.000261258	0.00048197	4.45e-09	pat.0
GO0030675 Rac GTPase activator activity	0.998329	0.000171859	0.000324685	0.00117431	9.59e-09	pat.0
GO0030551 cyclic nucleotide binding	0.998953	0.00017128	0.000391356	0.000484124	5.9e-09	pat.0
GO0019905 syntaxin binding	0.998868	0.000170991	0.000239047	0.000721647	5.52e-09	pat.0
GO0030145 manganese ion binding	0.997266	0.000170849	0.000311203	0.0022523	1.46e-08	pat.0
GO0070742 C2H2 zinc finger domain binding	0.997327	0.000170595	0.00092645	0.00157633	2.42e-08	pat.0
GO0004000 adenosine deaminase activity	0.998596	0.000170432	0.000354474	0.000879072	8.3e-09	pat.0
GO0008483 transaminase activity	0.997907	0.000169681	0.00060838	0.00131496	1.59e-08	pat.0
GO0000987 core promoter proximal region sequence-specific DNA binding	0.99905	0.000169056	0.000227412	0.000553962	4.41e-09	pat.0
GO0004970 ionotropic glutamate receptor activity	0.998717	0.000168964	0.000373851	0.000739694	7.6e-09	pat.0
GO0005272 sodium channel activity	0.997649	0.000168911	0.000374818	0.00180751	1.41e-08	pat.0
GO0043175 RNA polymerase core enzyme binding	0.989584	0.000168864	0.00296302	0.00728425	1.56e-07	pat.0
GO0004716 receptor signaling protein tyrosine kinase activity	0.998748	0.000168396	0.000351383	0.000732687	7.21e-09	pat.0
GO0004114 3',5'-cyclic-nucleotide phosphodiesterase activity	0.998764	0.000167927	0.000344787	0.00072371	7.05e-09	pat.0
GO0001228 RNA polymerase II transcription regulatory region sequence-specific DNA binding transcription factor activity involved in positive regulation of transcription	0.999127	0.000167527	0.000255518	0.000449583	4.11e-09	pat.0
GO0010576 metalloenzyme regulator activity	0.99656	0.000167354	0.00113389	0.00213838	3.4e-08	pat.0
GO0001965 G-protein alpha-subunit binding	0.999088	0.000167293	0.000270442	0.000473908	4.43e-09	pat.0
GO0005158 insulin receptor binding	0.998812	0.000166899	0.000290871	0.0007307	6.28e-09	pat.0
GO0008469 histone-arginine N-methyltransferase activity	0.998678	0.000166893	0.000365127	0.000789541	7.76e-09	pat.0
GO0051429 corticotropin-releasing hormone receptor binding	0.991461	0.000166798	0.00202173	0.00635026	1.08e-07	pat.0
GO0008252 nucleotidase activity	0.995913	0.000166641	0.00146961	0.00245115	4.46e-08	pat.0
GO0004708 MAP kinase kinase activity	0.998302	0.000166125	0.000385615	0.00114594	1.04e-08	pat.0
GO0005237 inhibitory extracellular ligand-gated ion channel activity	0.998295	0.000165879	0.000359619	0.00117957	1.01e-08	pat.0
GO0019838 growth factor binding	0.998395	0.00016577	0.000463537	0.00097527	1.06e-08	pat.0
GO0046703 natural killer cell lectin-like receptor binding	0.997916	0.000165467	0.000377531	0.00154072	1.26e-08	pat.0
GO0022804 active transmembrane transporter activity	0.998277	0.000165418	0.000189828	0.00136816	7.18e-09	pat.0
GO0004499 N,N-dimethylaniline monooxygenase activity	0.999017	0.000165319	0.000295067	0.000522217	5e-09	pat.0
GO0019955 cytokine binding	0.998817	0.000165075	0.000333497	0.000684584	6.56e-09	pat.0
GO0043539 protein serine/threonine kinase activator activity	0.997273	0.000164946	0.00163992	0.000921898	2.43e-08	pat.0
GO0016289 CoA hydrolase activity	0.995549	0.000164836	0.00266751	0.00161855	5.03e-08	pat.0
GO0004091 carboxylesterase activity	0.990379	0.00016468	0.00208946	0.00736648	1.22e-07	pat.0
GO0008242 omega peptidase activity	0.847126	0.000164474	0.0128653	0.13984	3.83e-06	pat.0
GO0004697 protein kinase C activity	0.998709	0.00016442	0.000365179	0.000761646	7.5e-09	pat.0
GO0045295 gamma-catenin binding	0.997978	0.00016435	0.000783678	0.00107418	1.61e-08	pat.0
GO0015605 organophosphate ester transmembrane transporter activity	0.997645	0.00016393	0.000554811	0.001636	1.7e-08	pat.0
GO0004866 endopeptidase inhibitor activity	0.996782	0.000163864	0.00214371	0.0009101	2.89e-08	pat.0
GO0005310 dicarboxylic acid transmembrane transporter activity	0.958318	0.000163477	0.00352467	0.0379935	5.59e-07	pat.0
GO0017081 chloride channel regulator activity	0.565493	0.000163344	0.427094	0.00724113	8.33e-06	pat.0
GO0005246 calcium channel regulator activity	0.992509	0.000163233	0.00238985	0.00493749	1e-07	pat.0
GO0005041 low-density lipoprotein receptor activity	0.998911	0.000163231	0.000307887	0.000617573	5.74e-09	pat.0
GO0001098 basal transcription machinery binding	0.968019	0.000163166	0.0200833	0.011734	8.18e-07	pat.0
GO0001099 basal RNA polymerase II transcription machinery binding	0.968019	0.000163166	0.0200833	0.011734	8.18e-07	pat.0
GO0004033 aldo-keto reductase (NADP) activity	0.997739	0.000162895	0.000370213	0.00172773	1.33e-08	pat.0
GO0019855 calcium channel inhibitor activity	0.429558	0.000162882	0.0102329	0.56003	1.66e-05	pat.0
GO0005546 phosphatidylinositol-4,5-bisphosphate binding	0.999115	0.000162821	0.000254264	0.000468056	4.14e-09	pat.0
GO0047555 3',5'-cyclic-GMP phosphodiesterase activity	0.99879	0.000162479	0.000308885	0.000738778	6.49e-09	pat.0
GO0015144 carbohydrate transmembrane transporter activity	0.998819	0.000162068	0.000330446	0.000688097	6.47e-09	pat.0
GO1901476 carbohydrate transporter activity	0.998819	0.000162068	0.000330446	0.000688097	6.47e-09	pat.0
GO0016307 phosphatidylinositol phosphate kinase activity	0.99884	0.000161501	0.000340904	0.000657524	6.39e-09	pat.0
GO0043295 glutathione binding	0.998063	0.000161494	0.000845869	0.000929731	1.52e-08	pat.0
GO1900750 oligopeptide binding	0.998063	0.000161494	0.000845869	0.000929731	1.52e-08	pat.0
GO0016229 steroid dehydrogenase activity	0.995529	0.000161435	0.00131707	0.00299256	4.66e-08	pat.0
GO0031491 nucleosome binding	0.998931	0.000161386	0.000304725	0.000603197	5.57e-09	pat.0
GO0001104 RNA polymerase II transcription cofactor activity	0.990275	0.000161057	0.00046962	0.00909406	4.95e-08	pat.0
GO0016409 palmitoyltransferase activity	0.998934	0.000161007	0.000372815	0.000531871	5.86e-09	pat.0
GO0016812 hydrolase activity, acting on carbon-nitrogen (but not peptide) bonds, in cyclic amides	0.997533	0.000160975	0.00044926	0.00185722	1.59e-08	pat.0
GO0005416 cationamino acid symporter activity	0.99572	0.000160922	0.00178906	0.0023295	4.83e-08	pat.0
GO0052866 phosphatidylinositol phosphate phosphatase activity	0.998965	0.00016082	0.000272849	0.00060181	5.14e-09	pat.0
GO0044183 protein binding involved in protein folding	0.998722	0.000160716	0.000437944	0.000679169	7.75e-09	pat.0
GO0030414 peptidase inhibitor activity	0.997325	0.000160355	0.00170945	0.000804704	2.24e-08	pat.0
GO0003779 actin binding	0.999084	0.000160063	0.000328735	0.000426914	4.59e-09	pat.0
GO0030170 pyridoxal phosphate binding	0.995777	0.00016005	0.000737265	0.00332601	3.34e-08	pat.0
GO0050811 GABA receptor binding	0.998846	0.000159096	0.000325858	0.000669084	6.21e-09	pat.0
GO0008200 ion channel inhibitor activity	0.983952	0.000159015	0.00408815	0.0118002	2.64e-07	pat.0
GO0015645 fatty acid ligase activity	0.873932	0.000158474	0.00601705	0.11989	1.93e-06	pat.0
GO0008301 DNA binding, bending	0.99874	0.000158312	0.000683907	0.000418186	7.47e-09	pat.0
GO0042166 acetylcholine binding	0.998582	0.000158274	0.00031288	0.000946914	7.65e-09	pat.0
GO0004435 phosphatidylinositol phospholipase C activity	0.998809	0.000158175	0.000390256	0.000642421	6.82e-09	pat.0
GO0015278 calcium-release channel activity	0.995966	0.000158148	0.000845326	0.00303036	3.41e-08	pat.0
GO0004690 cyclic nucleotide-dependent protein kinase activity	0.998849	0.000158136	0.000323162	0.000669347	6.15e-09	pat.0
GO0005247 voltage-gated chloride channel activity	0.998897	0.000158032	0.000341479	0.000603471	5.95e-09	pat.0
GO0001540 beta-amyloid binding	0.998536	0.000157925	0.000726963	0.000578901	9.75e-09	pat.0
GO0070697 activin receptor binding	0.991127	0.000157739	0.00198528	0.0067303	1.07e-07	pat.0
GO0016616 oxidoreductase activity, acting on the CH-OH group of donors, NAD or NADP as acceptor	0.997614	0.000157317	0.00031887	0.00190972	1.26e-08	pat.0
GO0016866 intramolecular transferase activity	0.998833	0.000156743	0.000323483	0.000686864	6.23e-09	pat.0
GO0035671 enone reductase activity	0.985842	0.000156587	0.0114589	0.00254247	1.84e-07	pat.0
GO0009055 electron carrier activity	0.984352	0.00015632	0.00711888	0.00837292	3.02e-07	pat.0
GO0005547 phosphatidylinositol-3,4,5-trisphosphate binding	0.995067	0.00015563	0.00100612	0.00377151	4.44e-08	pat.0
GO0030165 PDZ domain binding	0.998109	0.000155422	0.0011267	0.000608585	1.35e-08	pat.0
GO0005527 macrolide binding	0.998715	0.000155214	0.000578074	0.000551584	7.96e-09	pat.0
GO0005528 FK506 binding	0.998715	0.000155214	0.000578074	0.000551584	7.96e-09	pat.0
GO0035586 purinergic receptor activity	0.998965	0.000155003	0.000228958	0.000651105	4.7e-09	pat.0
GO0005184 neuropeptide hormone activity	0.99846	0.000154404	0.000355229	0.00102998	8.73e-09	pat.0
GO0047429 nucleoside-triphosphate diphosphatase activity	0.998066	0.000154214	0.000545873	0.0012341	1.33e-08	pat.0
GO0015464 acetylcholine receptor activity	0.998813	0.000153436	0.000317125	0.000716137	6.25e-09	pat.0
GO0031994 insulin-like growth factor I binding	0.99863	0.000153104	0.000451752	0.000764674	8.34e-09	pat.0
GO0005161 platelet-derived growth factor receptor binding	0.998292	0.000153071	0.000382303	0.00117265	9.99e-09	pat.0
GO0045296 cadherin binding	0.997501	0.000152918	0.000754496	0.00159153	1.98e-08	pat.0
GO0005324 long-chain fatty acid transporter activity	0.631888	0.000152894	0.0499816	0.317956	2.2e-05	pat.0
GO0004112 cyclic-nucleotide phosphodiesterase activity	0.998879	0.000151578	0.000308579	0.000660778	5.75e-09	pat.0
GO0051378 serotonin binding	0.998801	0.000151051	0.000242756	0.000804721	5.57e-09	pat.0
GO0004402 histone acetyltransferase activity	0.998679	0.000150801	0.000377032	0.00079304	7.48e-09	pat.0
GO0000983 RNA polymerase II core promoter sequence-specific DNA binding transcription factor activity	0.998567	0.000150574	0.000417967	0.000864774	8.52e-09	pat.0
GO0050750 low-density lipoprotein particle receptor binding	0.998981	0.000150495	0.000274916	0.000593213	4.91e-09	pat.0
GO0004714 transmembrane receptor protein tyrosine kinase activity	0.99889	0.000150346	0.000324126	0.000635036	5.76e-09	pat.0
GO0004722 protein serine/threonine phosphatase activity	0.998858	0.000150171	0.00030005	0.000692171	5.79e-09	pat.0
GO0004629 phospholipase C activity	0.998849	0.000149927	0.000344171	0.000656501	6.14e-09	pat.0
GO0043395 heparan sulfate proteoglycan binding	0.998844	0.000149898	0.000422801	0.000583114	6.52e-09	pat.0
GO0016765 transferase activity, transferring alkyl or aryl (other than methyl) groups	0.998332	0.000149834	0.000493197	0.00102503	1.07e-08	pat.0
GO0015926 glucosidase activity	0.997167	0.000149643	0.000476603	0.00220636	1.78e-08	pat.0
GO0008376 acetylgalactosaminyltransferase activity	0.985554	0.00014964	0.0108111	0.0034852	2.14e-07	pat.0
GO0043394 proteoglycan binding	0.998883	0.000149613	0.000338103	0.000629623	5.88e-09	pat.0
GO0004551 nucleotide diphosphatase activity	0.998904	0.000149279	0.000312521	0.000634502	5.59e-09	pat.0
GO0016500 protein-hormone receptor activity	0.998807	0.000149083	0.000341034	0.000703236	6.37e-09	pat.0
GO0005100 Rho GTPase activator activity	0.998932	0.000148573	0.000346698	0.000572897	5.58e-09	pat.0
GO0005159 insulin-like growth factor receptor binding	0.996006	0.000148144	0.00117428	0.0026719	3.77e-08	pat.0
GO0070325 lipoprotein particle receptor binding	0.998014	0.000147891	0.000716106	0.00112235	1.47e-08	pat.0
GO0004675 transmembrane receptor protein serine/threonine kinase activity	0.997457	0.000147824	0.000540818	0.00185426	1.71e-08	pat.0
GO0005024 transforming growth factor beta-activated receptor activity	0.997457	0.000147824	0.000540818	0.00185426	1.71e-08	pat.0
GO0016885 ligase activity, forming carbon-carbon bonds	0.232095	0.000147603	0.00133529	0.766414	8.83e-06	pat.0
GO0034236 protein kinase A catalytic subunit binding	0.998325	0.000147243	0.000671579	0.000855811	1.16e-08	pat.0
GO0005231 excitatory extracellular ligand-gated ion channel activity	0.999029	0.000146409	0.000362957	0.000461144	4.91e-09	pat.0
GO0004896 cytokine receptor activity	0.998827	0.000146291	0.000270276	0.000756799	5.64e-09	pat.0
GO0050681 androgen receptor binding	0.996994	0.000146272	0.000927485	0.00193241	2.54e-08	pat.0
GO0016273 arginine N-methyltransferase activity	0.998869	0.000146129	0.000308946	0.00067561	5.72e-09	pat.0
GO0016274 protein-arginine N-methyltransferase activity	0.998869	0.000146129	0.000308946	0.00067561	5.72e-09	pat.0
GO0017048 Rho GTPase binding	0.995102	0.000145965	0.000651873	0.00410004	3.35e-08	pat.0
GO0008527 taste receptor activity	0.998456	0.000145639	0.000288701	0.00111014	7.68e-09	pat.0
GO0017091 AU-rich element binding	0.998217	0.000145594	0.000818034	0.000818959	1.28e-08	pat.0
GO0000978 RNA polymerase II core promoter proximal region sequence-specific DNA binding	0.999005	0.00014546	0.000232098	0.000617859	4.4e-09	pat.0
GO0051015 actin filament binding	0.998987	0.000145319	0.00034265	0.000525219	5.14e-09	pat.0
GO0005148 prolactin receptor binding	0.256721	0.00014458	0.000684421	0.742445	4.87e-06	pat.0
GO0016702 oxidoreductase activity, acting on single donors with incorporation of molecular oxygen, incorporation of two atoms of oxygen	0.998735	0.000144257	0.00017768	0.00094273	4.87e-09	pat.0
GO0015172 acidic amino acid transmembrane transporter activity	0.586127	0.00014377	0.00562169	0.408102	6.03e-06	pat.0
GO0008028 monocarboxylic acid transmembrane transporter activity	0.996004	0.000143568	0.00244289	0.00140931	3.95e-08	pat.0
GO0005138 interleukin-6 receptor binding	0.992299	0.000143552	0.00129312	0.00626428	7.16e-08	pat.0
GO0005326 neurotransmitter transporter activity	0.999017	0.000143314	0.000335398	0.000504668	4.89e-09	pat.0
GO0090079 translation regulator activity, nucleic acid binding	0.998892	0.000143274	0.000385923	0.000578538	5.92e-09	pat.0
GO0005328 neurotransmittersodium symporter activity	0.998974	0.000143022	0.000404675	0.00047828	5.36e-09	pat.0
GO0032451 demethylase activity	0.996999	0.000142656	0.000855222	0.00200282	2.42e-08	pat.0
GO0070412 R-SMAD binding	0.997501	0.000142583	0.00122221	0.00113402	2.09e-08	pat.0
GO0052742 phosphatidylinositol kinase activity	0.998851	0.00014248	0.000319512	0.000687013	5.83e-09	pat.0
GO0016614 oxidoreductase activity, acting on CH-OH group of donors	0.998048	0.000142279	0.000334704	0.00147522	1.02e-08	pat.0
GO0008171 O-methyltransferase activity	0.998961	0.000142277	0.000270078	0.000626831	4.87e-09	pat.0
GO0051393 alpha-actinin binding	0.998898	0.000141805	0.000279359	0.000680963	5.26e-09	pat.0
GO0015485 cholesterol binding	0.998928	0.0001415	0.000265641	0.000664581	4.99e-09	pat.0
GO0000980 RNA polymerase II distal enhancer sequence-specific DNA binding	0.99889	0.000141365	0.000261081	0.000707722	5.15e-09	pat.0
GO0005089 Rho guanyl-nucleotide exchange factor activity	0.998266	0.000140838	0.000930474	0.000662543	1.18e-08	pat.0
GO0016778 diphosphotransferase activity	0.998949	0.000140558	0.000290325	0.000620225	5.04e-09	pat.0
GO0031748 D1 dopamine receptor binding	0.919614	0.000140534	0.0720311	0.00821286	1.49e-06	pat.0
GO0016248 channel inhibitor activity	0.980471	0.000140496	0.00860175	0.0107863	3.86e-07	pat.0
GO0004702 receptor signaling protein serine/threonine kinase activity	0.994042	0.00014028	0.000396125	0.00542152	2.81e-08	pat.0
GO0004032 alditolNADP+ 1-oxidoreductase activity	0.998231	0.000140218	0.000613909	0.00101472	1.19e-08	pat.0
GO0005154 epidermal growth factor receptor binding	0.999026	0.000139419	0.000275005	0.000559371	4.5e-09	pat.0
GO0051019 mitogen-activated protein kinase binding	0.998622	0.000139227	0.000523817	0.000714553	8.32e-09	pat.0
GO0005112 Notch binding	0.947742	0.000139138	0.0319597	0.0201578	1.52e-06	pat.0
GO0004749 ribose phosphate diphosphokinase activity	0.998566	0.000139077	0.00042276	0.000872256	8.23e-09	pat.0
GO0017110 nucleoside-diphosphatase activity	0.999022	0.000138853	0.000310469	0.00052907	4.69e-09	pat.0
GO0008013 beta-catenin binding	0.995829	0.000138767	0.0007168	0.00331588	2.99e-08	pat.0
GO0043425 bHLH transcription factor binding	0.991723	0.000138532	0.00558294	0.00255585	1.04e-07	pat.0
GO0051087 chaperone binding	0.999088	0.000138201	0.000293194	0.000480897	4.21e-09	pat.0
GO0030971 receptor tyrosine kinase binding	0.984162	0.000138155	0.0119361	0.00376347	2.31e-07	pat.0
GO0051082 unfolded protein binding	0.998793	0.000138051	0.000352768	0.000715698	6.3e-09	pat.0
GO0016894 endonuclease activity, active with either ribo- or deoxyribonucleic acids and producing 3'-phosphomonoesters	0.996	0.0001379	0.000573707	0.0032884	2.54e-08	pat.0
GO0016701 oxidoreductase activity, acting on single donors with incorporation of molecular oxygen	0.998953	0.000137882	0.000173759	0.000735117	3.93e-09	pat.0
GO0050662 coenzyme binding	0.998511	0.00013747	0.000277576	0.00107354	7.05e-09	pat.0
GO0051018 protein kinase A binding	0.99896	0.000137083	0.000265567	0.00063696	4.75e-09	pat.0
GO0016840 carbon-nitrogen lyase activity	0.977001	0.000136819	0.00962028	0.0132411	4.75e-07	pat.0
GO0015459 potassium channel regulator activity	0.994628	0.000136592	0.00106864	0.00416667	4.58e-08	pat.0
GO0070566 adenylyltransferase activity	0.998876	0.000136341	0.000270563	0.000716665	5.21e-09	pat.0
GO0016903 oxidoreductase activity, acting on the aldehyde or oxo group of donors	0.998101	0.000136333	0.000298764	0.00146409	9.15e-09	pat.0
GO0005548 phospholipid transporter activity	0.998304	0.000135948	0.000324898	0.00123561	8.61e-09	pat.0
GO0008080 N-acetyltransferase activity	0.997193	0.000135602	0.00162985	0.00104201	2.33e-08	pat.0
GO0016651 oxidoreductase activity, acting on NAD(P)H	0.998711	0.000135326	0.000390093	0.000763415	6.98e-09	pat.0
GO0048487 beta-tubulin binding	0.99907	0.000134854	0.000220237	0.000575226	3.85e-09	pat.0
GO0004707 MAP kinase activity	0.997952	0.000134843	0.000406152	0.00150684	1.15e-08	pat.0
GO0035257 nuclear hormone receptor binding	0.997847	0.000134442	0.00079329	0.00122494	1.58e-08	pat.0
GO0015301 anionanion antiporter activity	0.999016	0.000134382	0.000296832	0.000552909	4.6e-09	pat.0
GO0004709 MAP kinase kinase kinase activity	0.998878	0.000134378	0.000299909	0.000687523	5.38e-09	pat.0
GO0048185 activin binding	0.996727	0.00013434	0.000704043	0.00243436	2.34e-08	pat.0
GO0070008 serine-type exopeptidase activity	0.988501	0.000134296	0.00174254	0.00962163	1.14e-07	pat.0
GO0016830 carbon-carbon lyase activity	0.99333	0.000134062	0.000755534	0.00578081	4.47e-08	pat.0
GO0015238 drug transmembrane transporter activity	0.996727	0.000134057	0.000831585	0.00230703	2.52e-08	pat.0
GO0035251 UDP-glucosyltransferase activity	0.529758	0.000133982	0.00938556	0.460713	9.89e-06	pat.0
GO0070577 histone acetyl-lysine binding	0.96098	0.000133966	0.00738013	0.0315048	7.23e-07	pat.0
GO0008565 protein transporter activity	0.993974	0.000133748	0.000862021	0.00502973	4.44e-08	pat.0
GO0051537 2 iron, 2 sulfur cluster binding	0.929065	0.000133616	0.017096	0.0537036	1.93e-06	pat.0
GO0061135 endopeptidase regulator activity	0.996862	0.000133503	0.00179983	0.00120508	2.74e-08	pat.0
GO0016835 carbon-oxygen lyase activity	0.998448	0.000133272	0.000471811	0.000946433	9.15e-09	pat.0
GO0043325 phosphatidylinositol-3,4-bisphosphate binding	0.999117	0.000133221	0.000236572	0.000513597	3.71e-09	pat.0
GO0001046 core promoter sequence-specific DNA binding	0.998987	0.000132887	0.000256148	0.000623816	4.48e-09	pat.0
GO0004861 cyclin-dependent protein serine/threonine kinase inhibitor activity	0.998467	0.000132429	0.00040941	0.000991623	8.53e-09	pat.0
GO0070063 RNA polymerase binding	0.99777	0.000132395	0.000927249	0.00117004	1.69e-08	pat.0
GO0008308 voltage-gated anion channel activity	0.998723	0.000131985	0.000530628	0.000614859	7.32e-09	pat.0
GO0030695 GTPase regulator activity	0.998935	0.000131903	0.00049637	0.000436284	5.51e-09	pat.0
GO0004012 phospholipid-translocating ATPase activity	0.99904	0.000131793	0.000299928	0.000528205	4.43e-09	pat.0
GO0019199 transmembrane receptor protein kinase activity	0.99894	0.000131643	0.000315026	0.000613709	5.08e-09	pat.0
GO0097367 carbohydrate derivative binding	0.999088	0.000131465	0.000273259	0.000507567	4.04e-09	pat.0
GO0005078 MAP-kinase scaffold activity	0.221496	0.00013108	0.00274466	0.775614	1.42e-05	pat.0
GO0045182 translation regulator activity	0.998944	0.000130817	0.00036551	0.00055961	5.27e-09	pat.0
GO0016290 palmitoyl-CoA hydrolase activity	0.998562	0.000130547	0.000616312	0.000691171	8.74e-09	pat.0
GO0003705 RNA polymerase II distal enhancer sequence-specific DNA binding transcription factor activity	0.998918	0.000130463	0.000466595	0.00048494	5.64e-09	pat.0
GO0001158 enhancer sequence-specific DNA binding	0.998548	0.000130442	0.000238036	0.00108397	6.18e-09	pat.0
GO0005516 calmodulin binding	0.999109	0.000130132	0.000331366	0.000429275	4.08e-09	pat.0
GO0008198 ferrous iron binding	0.984279	0.000130054	0.0050111	0.0105798	2.49e-07	pat.0
GO0017147 Wnt-protein binding	0.998035	0.000130025	0.000755593	0.00107981	1.37e-08	pat.0
GO0042165 neurotransmitter binding	0.998907	0.00012992	0.000307652	0.000655669	5.19e-09	pat.0
GO0005248 voltage-gated sodium channel activity	0.998349	0.000129878	0.000837808	0.000683177	1.07e-08	pat.0
GO0005539 glycosaminoglycan binding	0.998962	0.000129395	0.000331251	0.000577091	4.99e-09	pat.0
GO0005109 frizzled binding	0.997976	0.000129072	0.000392993	0.00150184	1.09e-08	pat.0
GO0005343 organic acidsodium symporter activity	0.998999	0.000128158	0.000288528	0.000584664	4.55e-09	pat.0
GO0000979 RNA polymerase II core promoter sequence-specific DNA binding	0.999019	0.0001281	0.000259093	0.000593553	4.27e-09	pat.0
GO0019239 deaminase activity	0.99896	0.000128098	0.000266272	0.00064572	4.61e-09	pat.0
GO0047485 protein N-terminus binding	0.998773	0.0001277	0.000525932	0.000573771	6.79e-09	pat.0
GO0001076 RNA polymerase II transcription factor binding transcription factor activity	0.993084	0.000127484	0.000562622	0.00622576	3.72e-08	pat.0
GO0070410 co-SMAD binding	0.975383	0.000127433	0.00527626	0.0192129	3.89e-07	pat.0
GO0004198 calcium-dependent cysteine-type endopeptidase activity	0.997736	0.000127353	0.000762178	0.00137436	1.61e-08	pat.0
GO0019842 vitamin binding	0.978909	0.00012673	0.00226084	0.0187032	2.11e-07	pat.0
GO0030674 protein binding, bridging	0.998838	0.000126721	0.000195685	0.000839816	4.44e-09	pat.0
GO0033613 activating transcription factor binding	0.998622	0.00012668	0.000246487	0.00100434	5.89e-09	pat.0
GO0052689 carboxylic ester hydrolase activity	0.984762	0.000126268	0.00862317	0.0064881	2.54e-07	pat.0
GO0019534 toxin transporter activity	0.99779	0.000126265	0.000870177	0.00121375	1.61e-08	pat.0
GO0019902 phosphatase binding	0.999192	0.000125962	0.0002204	0.000461191	3.17e-09	pat.0
GO0019783 small conjugating protein-specific protease activity	0.999179	0.000125626	0.000240064	0.000455402	3.33e-09	pat.0
GO0005149 interleukin-1 receptor binding	0.998907	0.000125621	0.000373125	0.00059416	5.43e-09	pat.0
GO0031490 chromatin DNA binding	0.999143	0.000124633	0.00023317	0.000499167	3.46e-09	pat.0
GO0017046 peptide hormone binding	0.99914	0.000124286	0.0002605	0.000475354	3.61e-09	pat.0
GO0051010 microtubule plus-end binding	0.999034	0.000123968	0.000250437	0.000591847	4.08e-09	pat.0
GO0031418 L-ascorbic acid binding	0.996761	0.00012375	0.000614826	0.00250033	2.06e-08	pat.0
GO0015171 amino acid transmembrane transporter activity	0.993626	0.000123581	0.000527271	0.00572354	3.29e-08	pat.0
GO0042169 SH2 domain binding	0.999135	0.000123541	0.000224627	0.000516765	3.43e-09	pat.0
GO0048037 cofactor binding	0.998431	0.000123482	0.000310244	0.00113487	7.41e-09	pat.0
GO0042826 histone deacetylase binding	0.99919	0.000123018	0.000203244	0.000484084	3.06e-09	pat.0
GO0008047 enzyme activator activity	0.999314	0.000122938	0.000210413	0.000352417	2.51e-09	pat.0
GO0008656 cysteine-type endopeptidase activator activity involved in apoptotic process	0.999102	0.000122733	0.000253716	0.000521374	3.74e-09	pat.0
GO0047617 acyl-CoA hydrolase activity	0.997481	0.000122692	0.000606906	0.00178949	1.61e-08	pat.0
GO0001078 RNA polymerase II core promoter proximal region sequence-specific DNA binding transcription factor activity involved in negative regulation of transcription	0.999089	0.00012245	0.00024581	0.000542343	3.76e-09	pat.0
GO0008138 protein tyrosine/serine/threonine phosphatase activity	0.99714	0.000122388	0.00143498	0.00130219	2.34e-08	pat.0
GO0060589 nucleoside-triphosphatase regulator activity	0.998864	0.000122303	0.000550004	0.000463924	5.89e-09	pat.0
GO0031420 alkali metal ion binding	0.999099	0.000122256	0.000235795	0.000542754	3.65e-09	pat.0
GO0031593 polyubiquitin binding	0.996994	0.000122135	0.000903437	0.00198085	2.27e-08	pat.0
GO0005198 structural molecule activity	0.999167	0.000121903	0.000266273	0.000444359	3.45e-09	pat.0
GO0001786 phosphatidylserine binding	0.999092	0.000121649	0.000259144	0.000527568	3.81e-09	pat.0
GO0016755 transferase activity, transferring amino-acyl groups	0.988516	0.000121645	0.00533435	0.00602806	1.69e-07	pat.0
GO0043130 ubiquitin binding	0.999083	0.000121571	0.000235154	0.000560714	3.71e-09	pat.0
GO0090484 drug transporter activity	0.998652	0.000120956	0.000463263	0.000764267	7.34e-09	pat.0
GO0004955 prostaglandin receptor activity	0.967454	0.000120942	0.00624983	0.0261742	5.29e-07	pat.0
GO0004843 ubiquitin-specific protease activity	0.99903	0.000120667	0.000307846	0.000541304	4.35e-09	pat.0
GO0003777 microtubule motor activity	0.996854	0.000120586	0.000687758	0.00233744	2.09e-08	pat.0
GO0042805 actinin binding	0.999069	0.000120385	0.000264535	0.000546448	3.94e-09	pat.0
GO0001594 trace-amine receptor activity	0.998447	0.000120385	0.00086096	0.00057169	9.2e-09	pat.0
GO0060090 binding, bridging	0.997797	0.000120274	0.000288234	0.00179455	9.52e-09	pat.0
GO0044325 ion channel binding	0.998562	0.000120171	0.000329626	0.000988151	6.9e-09	pat.0
GO0051427 hormone receptor binding	0.997997	0.000119956	0.000795987	0.00108701	1.36e-08	pat.0
GO0005550 pheromone binding	0.982485	0.000119815	0.00129506	0.0160999	1.25e-07	pat.0
GO0035250 UDP-galactosyltransferase activity	0.997064	0.000119742	0.00149202	0.00132398	2.4e-08	pat.0
GO0001085 RNA polymerase II transcription factor binding	0.997636	0.000119686	0.00126987	0.000974015	1.73e-08	pat.0
GO0000976 transcription regulatory region sequence-specific DNA binding	0.99924	0.000119423	0.000275727	0.000364904	3.05e-09	pat.0
GO0042043 neurexin family protein binding	0.997972	0.000119128	0.000566683	0.00134189	1.23e-08	pat.0
GO0050699 WW domain binding	0.99914	0.000119031	0.000238988	0.000501927	3.43e-09	pat.0
GO0008201 heparin binding	0.998988	0.000118694	0.000291851	0.000601429	4.46e-09	pat.0
GO0050660 flavin adenine dinucleotide binding	0.996609	0.000118119	0.000578928	0.00269414	2.02e-08	pat.0
GO0003785 actin monomer binding	0.999142	0.000117972	0.00025002	0.000489623	3.46e-09	pat.0
GO0035591 signaling adaptor activity	0.99679	0.000117943	0.000479248	0.00261322	1.74e-08	pat.0
GO0005506 iron ion binding	0.993502	0.000117512	0.00141268	0.00496727	5.73e-08	pat.0
GO0004869 cysteine-type endopeptidase inhibitor activity	0.996824	0.000117215	0.00142415	0.00163465	2.66e-08	pat.0
GO0019209 kinase activator activity	0.999145	0.000117192	0.000196947	0.000541319	3.13e-09	pat.0
GO0031434 mitogen-activated protein kinase kinase binding	0.869679	0.000116731	0.0647004	0.0654988	5.47e-06	pat.0
GO1901505 carbohydrate derivative transporter activity	0.996345	0.000116605	0.000582379	0.00295642	2.15e-08	pat.0
GO0001227 RNA polymerase II transcription regulatory region sequence-specific DNA binding transcription factor activity involved in negative regulation of transcription	0.99919	0.000116114	0.000226431	0.00046697	3.1e-09	pat.0
GO0051428 peptide hormone receptor binding	0.998689	0.000116112	0.00031666	0.000878426	6.06e-09	pat.0
GO0016829 lyase activity	0.998818	0.000115863	0.000265117	0.0008007	5.02e-09	pat.0
GO0032947 protein complex scaffold	0.99857	0.0001157	0.000450553	0.000863621	7.62e-09	pat.0
GO0031701 angiotensin receptor binding	0.973458	0.000115417	0.0135612	0.0128644	5.34e-07	pat.0
GO0016597 amino acid binding	0.997034	0.000115379	0.000442064	0.00240812	1.53e-08	pat.0
GO0030553 cGMP binding	0.999171	0.000115125	0.000275209	0.000439004	3.38e-09	pat.0
GO0015291 secondary active transmembrane transporter activity	0.999092	0.000114211	0.000188804	0.000605174	3.24e-09	pat.0
GO0042393 histone binding	0.997757	0.000114083	0.000461582	0.00166761	1.21e-08	pat.0
GO0016705 oxidoreductase activity, acting on paired donors, with incorporation or reduction of molecular oxygen	0.995227	0.000113968	0.00172934	0.00293007	4.48e-08	pat.0
GO0016922 ligand-dependent nuclear receptor binding	0.9965	0.000113497	0.00095909	0.00242766	2.6e-08	pat.0
GO0004467 long-chain fatty acid-CoA ligase activity	0.722784	0.000113182	0.0103565	0.266742	4.81e-06	pat.0
GO0061134 peptidase regulator activity	0.997742	0.000112863	0.000959421	0.00118597	1.58e-08	pat.0
GO0005088 Ras guanyl-nucleotide exchange factor activity	0.999118	0.000112554	0.000301808	0.000468006	3.72e-09	pat.0
GO0005179 hormone activity	0.99877	0.00011252	0.000488607	0.000628408	6.36e-09	pat.0
GO0001105 RNA polymerase II transcription coactivator activity	0.999016	0.000112413	0.000290217	0.000581532	4.2e-09	pat.0
GO0005496 steroid binding	0.996349	0.00011192	0.000746713	0.00279221	2.39e-08	pat.0
GO0008083 growth factor activity	0.999147	0.000111696	0.000195137	0.000545711	3.04e-09	pat.0
GO0030228 lipoprotein particle receptor activity	0.999225	0.000111295	0.00024519	0.00041854	2.96e-09	pat.0
GO0008144 drug binding	0.998056	0.000111	0.000288215	0.00154464	8.16e-09	pat.0
GO0016763 transferase activity, transferring pentosyl groups	0.999198	0.000110967	0.000227201	0.000463693	3.01e-09	pat.0
GO0004953 icosanoid receptor activity	0.997634	0.000110747	0.000501982	0.00175347	1.31e-08	pat.0
GO0016782 transferase activity, transferring sulfur-containing groups	0.999237	0.000110729	0.000242495	0.000409425	2.88e-09	pat.0
GO0016503 pheromone receptor activity	0.996328	0.000110195	0.00059902	0.00296324	2.12e-08	pat.0
GO0001190 RNA polymerase II transcription factor binding transcription factor activity involved in positive regulation of transcription	0.999162	0.000110137	0.000228643	0.000499427	3.16e-09	pat.0
GO0001871 pattern binding	0.988069	0.000110079	0.00514894	0.00667207	1.66e-07	pat.0
GO0030247 polysaccharide binding	0.988069	0.000110079	0.00514894	0.00667207	1.66e-07	pat.0
GO0019901 protein kinase binding	0.999006	0.000109997	0.000437609	0.000446005	4.58e-09	pat.0
GO0015296 anioncation symporter activity	0.999077	0.00010988	0.000252691	0.000560307	3.67e-09	pat.0
GO0016410 N-acyltransferase activity	0.998895	0.000109682	0.000383188	0.000612301	5.2e-09	pat.0
GO0001077 RNA polymerase II core promoter proximal region sequence-specific DNA binding transcription factor activity involved in positive regulation of transcription	0.999264	0.000109647	0.000227158	0.000398991	2.69e-09	pat.0
GO0005083 small GTPase regulator activity	0.999044	0.000109595	0.000344542	0.000501667	4.2e-09	pat.0
GO0008168 methyltransferase activity	0.99654	0.000109538	0.000378121	0.00297263	1.54e-08	pat.0
GO0008514 organic anion transmembrane transporter activity	0.996182	0.000109489	0.00072156	0.00298648	2.42e-08	pat.0
GO0005549 odorant binding	0.985626	0.0001091	0.00145257	0.0128123	1.08e-07	pat.0
GO0032182 small conjugating protein binding	0.999141	0.000108972	0.00024896	0.000501032	3.34e-09	pat.0
GO0016247 channel regulator activity	0.997747	0.000108944	0.00104854	0.00109514	1.56e-08	pat.0
GO0035064 methylated histone residue binding	0.996212	0.000108883	0.00106736	0.00261126	2.88e-08	pat.0
GO0001012 RNA polymerase II regulatory region DNA binding	0.999203	0.000108578	0.000256956	0.000431923	3.08e-09	pat.0
GO0004540 ribonuclease activity	0.999139	0.000108577	0.000220425	0.000531827	3.19e-09	pat.0
GO0003714 transcription corepressor activity	0.994554	0.000108518	0.00317964	0.00215805	5.36e-08	pat.0
GO0050839 cell adhesion molecule binding	0.999021	0.000108491	0.000276153	0.000593978	4.03e-09	pat.0
GO0016407 acetyltransferase activity	0.998642	0.000108455	0.000586858	0.000663113	7.33e-09	pat.0
GO0070064 proline-rich region binding	0.999062	0.000108438	0.000251314	0.000578103	3.7e-09	pat.0
GO0035326 enhancer binding	0.998624	0.00010826	0.000297747	0.000970163	5.96e-09	pat.0
GO0019900 kinase binding	0.999154	0.000107824	0.00033884	0.000399667	3.51e-09	pat.0
GO0005230 extracellular ligand-gated ion channel activity	0.999091	0.00010777	0.00023942	0.000561567	3.5e-09	pat.0
GO0008188 neuropeptide receptor activity	0.999248	0.000107618	0.000253911	0.000390019	2.83e-09	pat.0
GO0044212 transcription regulatory region DNA binding	0.999103	0.000107584	0.000371851	0.000417343	3.86e-09	pat.0
GO0004623 phospholipase A2 activity	0.987379	0.000107516	0.00519189	0.0073212	1.76e-07	pat.0
GO0030955 potassium ion binding	0.998831	0.000107504	0.000331273	0.000730096	5.24e-09	pat.0
GO0048029 monosaccharide binding	0.987477	0.000106838	0.0083456	0.00407038	1.62e-07	pat.0
GO1901681 sulfur compound binding	0.999221	0.000106806	0.000220587	0.000451119	2.82e-09	pat.0
GO0008375 acetylglucosaminyltransferase activity	0.999127	0.000106568	0.000243127	0.000523661	3.34e-09	pat.0
GO0070851 growth factor receptor binding	0.999118	0.000106404	0.000259211	0.000516791	3.46e-09	pat.0
GO0000977 RNA polymerase II regulatory region sequence-specific DNA binding	0.999251	0.000106142	0.000244183	0.000398949	2.77e-09	pat.0
GO0005262 calcium channel activity	0.999218	0.000105934	0.000201268	0.000474611	2.73e-09	pat.0
GO0016831 carboxy-lyase activity	0.997004	0.000105771	0.000785452	0.00210442	1.97e-08	pat.0
GO0008134 transcription factor binding	0.99756	0.000105712	0.00127746	0.00105702	1.71e-08	pat.0
GO0008378 galactosyltransferase activity	0.997224	0.000105533	0.000948847	0.0017219	1.95e-08	pat.0
GO0008227 G-protein coupled amine receptor activity	0.99932	0.000105528	0.000182828	0.000391201	2.23e-09	pat.0
GO0005085 guanyl-nucleotide exchange factor activity	0.999015	0.00010495	0.00036933	0.000511042	4.35e-09	pat.0
GO0003712 transcription cofactor activity	0.994336	0.000104865	0.000846752	0.00471255	3.61e-08	pat.0
GO0015179 L-amino acid transmembrane transporter activity	0.993491	0.000104468	0.00324332	0.00316105	6.93e-08	pat.0
GO0017124 SH3 domain binding	0.999279	0.000104457	0.000200693	0.000415695	2.46e-09	pat.0
GO0004674 protein serine/threonine kinase activity	0.998747	0.00010435	0.00046573	0.000682641	6.22e-09	pat.0
GO0000975 regulatory region DNA binding	0.999152	0.000104227	0.000331976	0.000412119	3.47e-09	pat.0
GO0001067 regulatory region nucleic acid binding	0.999152	0.000104227	0.000331976	0.000412119	3.47e-09	pat.0
GO0004252 serine-type endopeptidase activity	0.998277	0.00010397	0.00073939	0.000879142	1.02e-08	pat.0
GO0003727 single-stranded RNA binding	0.996753	0.000103952	0.000686811	0.0024558	1.97e-08	pat.0
GO0031435 mitogen-activated protein kinase kinase kinase binding	0.996041	0.000103947	0.00097664	0.00287885	2.81e-08	pat.0
GO0004190 aspartic-type endopeptidase activity	0.998631	0.00010391	0.000430114	0.000835168	6.75e-09	pat.0
GO0070001 aspartic-type peptidase activity	0.998631	0.00010391	0.000430114	0.000835168	6.75e-09	pat.0
GO0042562 hormone binding	0.999294	0.000103611	0.000217245	0.000384898	2.46e-09	pat.0
GO0000988 protein binding transcription factor activity	0.995418	0.000103608	0.0007409	0.00373706	2.78e-08	pat.0
GO0031406 carboxylic acid binding	0.994626	0.000102793	0.00148422	0.00378679	4.52e-08	pat.0
GO0015293 symporter activity	0.999263	0.000102624	0.000202477	0.000431484	2.52e-09	pat.0
GO0005249 voltage-gated potassium channel activity	0.999247	0.000102507	0.000216199	0.000434713	2.65e-09	pat.0
GO0005342 organic acid transmembrane transporter activity	0.995971	0.000102361	0.00105617	0.00287028	2.94e-08	pat.0
GO0005267 potassium channel activity	0.99918	0.000102333	0.000222526	0.000495056	2.95e-09	pat.0
GO0000989 transcription factor binding transcription factor activity	0.995501	0.000101902	0.000777075	0.0036198	2.78e-08	pat.0
GO0015276 ligand-gated ion channel activity	0.9992	0.000101206	0.000199636	0.00049867	2.73e-09	pat.0
GO0022834 ligand-gated channel activity	0.9992	0.000101206	0.000199636	0.00049867	2.73e-09	pat.0
GO0004725 protein tyrosine phosphatase activity	0.998617	0.000101142	0.000323321	0.000958405	6e-09	pat.0
GO0022843 voltage-gated cation channel activity	0.999256	0.000101032	0.000197356	0.000445581	2.5e-09	pat.0
GO0046943 carboxylic acid transmembrane transporter activity	0.996358	0.000100948	0.0010187	0.00252241	2.59e-08	pat.0
GO0051219 phosphoprotein binding	0.999218	0.000100885	0.000222587	0.000458788	2.77e-09	pat.0
GO0017154 semaphorin receptor activity	0.832589	0.000100615	0.0861085	0.0811942	7.38e-06	pat.0
GO0003730 mRNA 3'-UTR binding	0.918222	0.000100478	0.0247701	0.0569055	2.21e-06	pat.0
GO0008762 UDP-N-acetylmuramate dehydrogenase activity	0.190661	0.000100201	0.00155425	0.807674	9.76e-06	pat.3
GO0004175 endopeptidase activity	0.998593	0.00010005	0.000332979	0.000974074	6.15e-09	pat.0
GO0004713 protein tyrosine kinase activity	0.999287	0.0001	0.000199119	0.000413915	2.38e-09	pat.0
GO0015081 sodium ion transmembrane transporter activity	0.99932	9.99e-05	0.000211218	0.000369294	2.29e-09	pat.0
GO0003774 motor activity	0.99797	9.96e-05	0.000643364	0.00128709	1.17e-08	pat.0
GO0030169 low-density lipoprotein particle binding	0.999088	9.96e-05	0.000213034	0.000599461	3.21e-09	pat.0
GO0003682 chromatin binding	0.997695	9.88e-05	0.000552094	0.00165379	1.25e-08	pat.0
GO0030246 carbohydrate binding	0.997807	9.87e-05	0.00050203	0.00159204	1.14e-08	pat.0
GO0015370 solutesodium symporter activity	0.999285	9.79e-05	0.000191411	0.000426012	2.33e-09	pat.0
GO0015079 potassium ion transmembrane transporter activity	0.999199	9.78e-05	0.000242723	0.000460746	2.9e-09	pat.0
GO0004721 phosphoprotein phosphatase activity	0.99872	9.77e-05	0.000359706	0.000822496	5.68e-09	pat.0
GO0017016 Ras GTPase binding	0.998695	9.75e-05	0.000468415	0.000738745	6.33e-09	pat.0
GO0034190 apolipoprotein receptor binding	0.465386	9.75e-05	0.215829	0.318624	6.26e-05	pat.0
GO0008022 protein C-terminus binding	0.997209	9.74e-05	0.00147394	0.00121967	1.98e-08	pat.0
GO0002020 protease binding	0.998717	9.72e-05	0.000287067	0.000898691	5.15e-09	pat.0
GO0017137 Rab GTPase binding	0.998995	9.71e-05	0.000290115	0.000618014	4e-09	pat.0
GO0000287 magnesium ion binding	0.99923	9.67e-05	0.000215276	0.000458232	2.64e-09	pat.0
GO0072509 divalent inorganic cation transmembrane transporter activity	0.999321	9.67e-05	0.000204838	0.000377578	2.23e-09	pat.0
GO0004954 prostanoid receptor activity	0.947307	9.66e-05	0.0178934	0.034702	1.18e-06	pat.0
GO0019003 GDP binding	0.999301	9.62e-05	0.00020293	0.000399944	2.3e-09	pat.0
GO0033218 amide binding	0.998865	9.59e-05	0.00021329	0.000825585	3.92e-09	pat.0
GO0000981 sequence-specific DNA binding RNA polymerase II transcription factor activity	0.999188	9.56e-05	0.000314811	0.000401199	3.11e-09	pat.0
GO0031267 small GTPase binding	0.998673	9.52e-05	0.000469107	0.000762483	6.38e-09	pat.0
GO0051020 GTPase binding	0.998707	9.45e-05	0.000465258	0.000732806	6.14e-09	pat.0
GO0005244 voltage-gated ion channel activity	0.999321	9.45e-05	0.000178899	0.000405816	2.1e-09	pat.0
GO0022832 voltage-gated channel activity	0.999321	9.45e-05	0.000178899	0.000405816	2.1e-09	pat.0
GO0016741 transferase activity, transferring one-carbon groups	0.998129	9.42e-05	0.000322533	0.00145433	7.65e-09	pat.0
GO0035091 phosphatidylinositol binding	0.999301	9.4e-05	0.000180228	0.00042523	2.18e-09	pat.0
GO0017171 serine hydrolase activity	0.997979	9.4e-05	0.000880884	0.00104626	1.22e-08	pat.0
GO0015077 monovalent inorganic cation transmembrane transporter activity	0.999218	9.36e-05	0.000183259	0.000504731	2.47e-09	pat.0
GO0004842 ubiquitin-protein ligase activity	0.998725	9.35e-05	0.000380492	0.000800959	5.65e-09	pat.0
GO0015631 tubulin binding	0.999022	9.35e-05	0.000342153	0.000542455	4e-09	pat.0
GO0016881 acid-amino acid ligase activity	0.998761	9.33e-05	0.000271533	0.000874443	4.74e-09	pat.0
GO0016746 transferase activity, transferring acyl groups	0.999319	9.32e-05	0.000187461	0.000399918	2.13e-09	pat.0
GO0015294 solutecation symporter activity	0.999251	9.32e-05	0.000196915	0.000458869	2.43e-09	pat.0
GO0015085 calcium ion transmembrane transporter activity	0.999275	9.29e-05	0.000202374	0.000429275	2.36e-09	pat.0
GO0008234 cysteine-type peptidase activity	0.999334	9.28e-05	0.000207939	0.00036526	2.15e-09	pat.0
GO0008017 microtubule binding	0.999154	9.27e-05	0.000260623	0.000492871	3.09e-09	pat.0
GO0019787 small conjugating protein ligase activity	0.998704	9.22e-05	0.000337817	0.000866018	5.44e-09	pat.0
GO0030594 neurotransmitter receptor activity	0.99935	9.21e-05	0.000184828	0.000373274	2e-09	pat.0
GO0016758 transferase activity, transferring hexosyl groups	0.999152	9.2e-05	0.000224118	0.000531957	2.92e-09	pat.0
GO0008236 serine-type peptidase activity	0.997925	9.2e-05	0.00077007	0.00121266	1.21e-08	pat.0
GO0019207 kinase regulator activity	0.998426	9.16e-05	0.00027871	0.00120326	5.96e-09	pat.0
GO0008194 UDP-glycosyltransferase activity	0.999356	9.15e-05	0.000172496	0.000379555	1.92e-09	pat.0
GO0003924 GTPase activity	0.999329	9.13e-05	0.000190156	0.000389276	2.09e-09	pat.0
GO0016747 transferase activity, transferring acyl groups other than amino-acyl groups	0.999316	9.1e-05	0.00018984	0.000403275	2.13e-09	pat.0
GO0003729 mRNA binding	0.995631	9.07e-05	0.000998103	0.00328034	2.88e-08	pat.0
GO0031625 ubiquitin protein ligase binding	0.999234	9.06e-05	0.000241348	0.000434509	2.64e-09	pat.0
GO0044389 small conjugating protein ligase binding	0.999234	9.06e-05	0.000241348	0.000434509	2.64e-09	pat.0
GO0022836 gated channel activity	0.999307	9.02e-05	0.000181129	0.000421846	2.12e-09	pat.0
GO0022839 ion gated channel activity	0.999307	9.02e-05	0.000181129	0.000421846	2.12e-09	pat.0
GO0008374 O-acyltransferase activity	0.937709	8.98e-05	0.0380377	0.0241624	1.5e-06	pat.0
GO0016757 transferase activity, transferring glycosyl groups	0.999353	8.88e-05	0.000183804	0.000374702	1.95e-09	pat.0
GO0005544 calcium-dependent phospholipid binding	0.999363	8.8e-05	0.000180495	0.000368313	1.9e-09	pat.0
GO0005543 phospholipid binding	0.99932	8.8e-05	0.000188365	0.000404076	2.08e-09	pat.0
GO0005261 cation channel activity	0.999282	8.77e-05	0.000193237	0.000436914	2.23e-09	pat.0
GO0016298 lipase activity	0.99695	8.76e-05	0.00138197	0.00158022	2.12e-08	pat.0
GO0046982 protein heterodimerization activity	0.999395	8.75e-05	0.000171544	0.000345728	1.75e-09	pat.0
GO0016791 phosphatase activity	0.999284	8.7e-05	0.000215069	0.000413952	2.3e-09	pat.0
GO0016810 hydrolase activity, acting on carbon-nitrogen (but not peptide) bonds	0.99921	8.69e-05	0.000235426	0.000467635	2.67e-09	pat.0
GO0000982 RNA polymerase II core promoter proximal region sequence-specific DNA binding transcription factor activity	0.999272	8.66e-05	0.000207873	0.000433443	2.32e-09	pat.0
GO0016874 ligase activity	0.99938	8.65e-05	0.000177322	0.000355689	1.81e-09	pat.0
GO0046873 metal ion transmembrane transporter activity	0.999376	8.65e-05	0.000180433	0.000357259	1.83e-09	pat.0
GO0008509 anion transmembrane transporter activity	0.998983	8.63e-05	0.000280985	0.00064944	3.77e-09	pat.0
GO0046332 SMAD binding	0.994864	8.62e-05	0.00146792	0.00358174	3.87e-08	pat.0
GO0022890 inorganic cation transmembrane transporter activity	0.999315	8.61e-05	0.000171816	0.000427176	2e-09	pat.0
GO0015108 chloride transmembrane transporter activity	0.999304	8.58e-05	0.000216143	0.00039404	2.21e-09	pat.0
GO0042277 peptide binding	0.999117	8.57e-05	0.000210672	0.000586497	2.86e-09	pat.0
GO0016879 ligase activity, forming carbon-nitrogen bonds	0.999256	8.52e-05	0.000203416	0.000455157	2.34e-09	pat.0
GO0005057 receptor signaling protein activity	0.999146	8.51e-05	0.00024172	0.000527424	2.91e-09	pat.0
GO0005525 GTP binding	0.999383	8.46e-05	0.000173526	0.000358919	1.77e-09	pat.0
GO0042578 phosphoric ester hydrolase activity	0.999353	8.41e-05	0.000188171	0.000374864	1.92e-09	pat.0
GO0019001 guanyl nucleotide binding	0.99939	8.36e-05	0.000172513	0.000353575	1.73e-09	pat.0
GO0032561 guanyl ribonucleotide binding	0.99939	8.36e-05	0.000172513	0.000353575	1.73e-09	pat.0
GO0005216 ion channel activity	0.999344	8.26e-05	0.000183309	0.0003902	1.92e-09	pat.0
GO0015103 inorganic anion transmembrane transporter activity	0.999412	8.2e-05	0.000172229	0.000333914	1.64e-09	pat.0
GO0008081 phosphoric diester hydrolase activity	0.999387	8.2e-05	0.00017271	0.000358422	1.73e-09	pat.0
GO0022838 substrate-specific channel activity	0.999367	8.19e-05	0.000181282	0.000369614	1.82e-09	pat.0
GO0004620 phospholipase activity	0.997531	8.16e-05	0.000621035	0.0017665	1.26e-08	pat.0
GO0005254 chloride channel activity	0.99936	8.08e-05	0.000183473	0.000375227	1.84e-09	pat.0
GO0015267 channel activity	0.999378	7.97e-05	0.000181368	0.000361114	1.76e-09	pat.0
GO0022803 passive transmembrane transporter activity	0.999378	7.97e-05	0.000181368	0.000361114	1.76e-09	pat.0
GO0005313 L-glutamate transmembrane transporter activity	0.436247	7.94e-05	0.0161819	0.547477	1.43e-05	pat.0
GO0005253 anion channel activity	0.999429	7.77e-05	0.000160649	0.000332614	1.51e-09	pat.0
GO0036041 long-chain fatty acid binding	0.100346	5.65e-05	0.896336	0.00323751	2.33e-05	pat.2
GO0050543 icosatetraenoic acid binding	0.0110718	3.68e-05	0.988712	0.000157729	2.14e-05	pat.2
GO0015245 fatty acid transporter activity	0.0808121	3.49e-05	0.905981	0.0131148	5.68e-05	pat.2
GO0008143 poly(A) RNA binding	0.00882549	2.35e-05	2.77e-05	0.991117	6.13e-06	pat.3
GO0016803 ether hydrolase activity	0.00029465	1.79e-05	4.36e-07	0.999678	8.81e-06	pat.3
GO0046961 proton-transporting ATPase activity, rotational mechanism	4.29e-10	5.16e-06	2.01e-13	0.99988	0.000115055	pat.3
GO0044769 ATPase activity, coupled to transmembrane movement of ions, rotational mechanism	2.21e-06	3.12e-06	3.24e-09	0.999981	1.35e-05	pat.3
GO0031957 very long-chain fatty acid-CoA ligase activity	0.00317122	2.89e-06	0.996281	0.000509605	3.53e-05	pat.2
GO0071253 connexin binding	0.000156657	1.07e-06	1.83e-06	0.999833	7.89e-06	pat.3
GO0050542 icosanoid binding	0.000246189	9.44e-07	0.999714	1.69e-05	2.17e-05	pat.2
GO0050544 arachidonic acid binding	0.000246189	9.44e-07	0.999714	1.69e-05	2.17e-05	pat.2
GO1901567 fatty acid derivative binding	0.000246189	9.44e-07	0.999714	1.69e-05	2.17e-05	pat.2
GO0004322 ferroxidase activity	9.54e-09	7.65e-07	1.13e-11	0.999973	2.6e-05	pat.3
GO0016724 oxidoreductase activity, oxidizing metal ions, oxygen as acceptor	9.54e-09	7.65e-07	1.13e-11	0.999973	2.6e-05	pat.3

## Sheet: GOBP
GOBP (randomised test)
pathway	pp.0	pp.1	pp.2	pp.3	pp.4	pattern
GO0048671 negative regulation of collateral sprouting	4.39e-05	0.999881	4.57e-06	4.8e-06	6.54e-05	pat.1
GO0070986 left/right axis specification	1.71e-05	0.999569	0.000247165	8.77e-08	0.000166876	pat.1
GO2000291 regulation of myoblast proliferation	0.000290011	0.99952	3.32e-06	0.000115285	7.18e-05	pat.1
GO0045910 negative regulation of DNA recombination	0.000648636	0.999188	1.51e-05	7.82e-05	7.01e-05	pat.1
GO0048892 lateral line nerve development	0.00346987	0.994524	1.46e-05	0.00187663	0.000114769	pat.1
GO0048925 lateral line system development	0.00346987	0.994524	1.46e-05	0.00187663	0.000114769	pat.1
GO0031115 negative regulation of microtubule polymerization	4.75e-05	0.987301	4.43e-08	0.0121009	0.000551052	pat.1
GO0019985 translesion synthesis	0.00238504	0.985811	0.0115077	5.32e-06	0.000290786	pat.1
GO0006817 phosphate ion transport	0.0156914	0.983737	0.000283694	0.000240505	4.77e-05	pat.1
GO0045080 positive regulation of chemokine biosynthetic process	0.00531781	0.980581	1.06e-05	0.0138533	0.000237666	pat.1
GO0061196 fungiform papilla development	0.0220425	0.976691	0.000480775	0.00068628	0.0001	pat.1
GO0031272 regulation of pseudopodium assembly	0.025355	0.972503	0.000108244	0.00196908	6.44e-05	pat.1
GO0090244 Wnt receptor signaling pathway involved in somitogenesis	0.00242079	0.969367	0.0276755	5.52e-06	0.000531435	pat.1
GO0060482 lobar bronchus development	0.0325118	0.966287	0.000218788	0.000933249	4.87e-05	pat.1
GO0031297 replication fork processing	0.0484449	0.947105	0.000468275	0.00383861	0.000143161	pat.1
GO0006301 postreplication repair	0.0383314	0.943428	0.018032	6.81e-05	0.000140815	pat.1
GO0045005 maintenance of fidelity involved in DNA-dependent DNA replication	0.0659152	0.927782	0.000428948	0.00574426	0.000129792	pat.1
GO0032392 DNA geometric change	0.0777482	0.919711	0.000700279	0.00177195	6.87e-05	pat.1
GO0001956 positive regulation of neurotransmitter secretion	0.104008	0.862049	0.000129384	0.0336957	0.000117779	pat.1
GO0051798 positive regulation of hair follicle development	0.121941	0.860126	0.0173301	0.000452648	0.000150071	pat.1
GO0060480 lung goblet cell differentiation	0.171652	0.824433	0.00257801	0.00127941	5.73e-05	pat.1
GO0060481 lobar bronchus epithelium development	0.171652	0.824433	0.00257801	0.00127941	5.73e-05	pat.1
GO0009148 pyrimidine nucleoside triphosphate biosynthetic process	0.141356	0.8243	0.000176054	0.0340631	0.000105212	pat.1
GO0031573 intra-S DNA damage checkpoint	0.125676	0.804031	0.0697582	0.000275516	0.000259666	pat.1
GO0006298 mismatch repair	0.19521	0.799712	0.000960067	0.00406172	5.55e-05	pat.1
GO0060421 positive regulation of heart growth	0.189059	0.774386	0.0359612	0.000445308	0.000149066	pat.1
GO0016075 rRNA catabolic process	0.225005	0.763477	0.0104823	0.000946343	8.92e-05	pat.0
GO0051590 positive regulation of neurotransmitter transport	0.222631	0.761142	0.000369156	0.0157957	6.24e-05	pat.0
GO0032508 DNA duplex unwinding	0.231201	0.761048	0.000912378	0.00677576	6.25e-05	pat.0
GO0045945 positive regulation of transcription from RNA polymerase III promoter	0.165438	0.730591	0.000246042	0.103499	0.000225186	pat.1
GO0035137 hindlimb morphogenesis	0.176696	0.709384	0.113569	0.000175048	0.000176207	pat.1
GO0051320 S phase	0.0632515	0.687112	0.249155	6.48e-05	0.000417179	pat.1
GO0007214 gamma-aminobutyric acid signaling pathway	0.299861	0.68165	0.000495922	0.0179351	5.8e-05	pat.0
GO2001260 regulation of semaphorin-plexin signaling pathway	0.0204312	0.671866	0.306914	2.53e-05	0.000763258	pat.1
GO0030157 pancreatic juice secretion	0.332102	0.65988	0.000652079	0.00733207	3.35e-05	pat.0
GO0051450 myoblast proliferation	0.0777481	0.648877	0.272901	7.79e-05	0.000396409	pat.1
GO0048289 isotype switching to IgE isotypes	0.340971	0.645397	0.000987924	0.0125816	6.21e-05	pat.0
GO0048293 regulation of isotype switching to IgE isotypes	0.340971	0.645397	0.000987924	0.0125816	6.21e-05	pat.0
GO0007020 microtubule nucleation	0.345356	0.639389	0.000702517	0.0144998	5.32e-05	pat.0
GO0043570 maintenance of DNA repeat elements	0.335643	0.631799	0.00115146	0.0312786	0.000128329	pat.0
GO0006303 double-strand break repair via nonhomologous end joining	0.316267	0.527304	0.000244892	0.156055	0.000128652	pat.0
GO2000288 positive regulation of myoblast proliferation	0.356228	0.474458	0.000290001	0.168897	0.000126917	pat.0
GO0018126 protein hydroxylation	0.522917	0.467697	0.00541505	0.00392342	4.8e-05	pat.0
GO0021819 layer formation in cerebral cortex	0.119689	0.418029	0.461672	0.000155768	0.000454638	pat.2
GO0006390 transcription from mitochondrial promoter	0.592901	0.399167	0.00446085	0.00343988	3.08e-05	pat.0
GO0042033 chemokine biosynthetic process	0.604367	0.386272	0.00658398	0.00274464	3.31e-05	pat.0
GO0045073 regulation of chemokine biosynthetic process	0.604367	0.386272	0.00658398	0.00274464	3.31e-05	pat.0
GO0050755 chemokine metabolic process	0.604367	0.386272	0.00658398	0.00274464	3.31e-05	pat.0
GO0032465 regulation of cytokinesis	0.629406	0.364626	0.00223413	0.00371565	1.8e-05	pat.0
GO0060441 epithelial tube branching involved in lung morphogenesis	0.644656	0.349199	0.00243082	0.00369627	1.8e-05	pat.0
GO0000255 allantoin metabolic process	0.652896	0.302912	0.0427771	0.00135577	5.9e-05	pat.0
GO0006165 nucleoside diphosphate phosphorylation	0.476912	0.285558	0.000300446	0.237139	9.01e-05	pat.0
GO0032200 telomere organization	0.481546	0.28397	0.233923	0.000445993	0.000115883	pat.0
GO0031274 positive regulation of pseudopodium assembly	0.701363	0.274633	0.000806538	0.0231736	2.37e-05	pat.0
GO0006221 pyrimidine nucleotide biosynthetic process	0.323174	0.268261	0.000176988	0.408259	0.000129139	pat.0
GO0007509 mesoderm migration involved in gastrulation	0.337895	0.257197	0.404408	0.000319553	0.000180007	pat.0
GO0033629 negative regulation of cell adhesion mediated by integrin	0.670764	0.251292	0.000790983	0.0771003	5.29e-05	pat.0
GO0000185 activation of MAPKKK activity	0.629804	0.242207	0.000643944	0.127277	6.76e-05	pat.0
GO0031023 microtubule organizing center organization	0.736776	0.228036	0.0343819	0.000780334	2.59e-05	pat.0
GO0006573 valine metabolic process	0.477441	0.228004	0.000371427	0.294078	0.000104871	pat.0
GO0009221 pyrimidine deoxyribonucleotide biosynthetic process	0.579111	0.22376	0.000467774	0.196586	7.6e-05	pat.0
GO0006270 DNA replication initiation	0.750732	0.214525	0.00129476	0.0334144	3.38e-05	pat.0
GO0035116 embryonic hindlimb morphogenesis	0.340884	0.207701	0.451001	0.00026577	0.000148709	pat.0
GO0009310 amine catabolic process	0.804437	0.182374	0.0107078	0.00246101	2.03e-05	pat.0
GO0042402 cellular biogenic amine catabolic process	0.804437	0.182374	0.0107078	0.00246101	2.03e-05	pat.0
GO0032210 regulation of telomere maintenance via telomerase	0.800598	0.179201	0.0182239	0.00195232	2.49e-05	pat.0
GO0010172 embryonic body morphogenesis	0.736025	0.175012	0.000386358	0.0885504	2.6e-05	pat.0
GO0046532 regulation of photoreceptor cell differentiation	0.800521	0.173434	0.00126243	0.0247608	2.23e-05	pat.0
GO0051782 negative regulation of cell division	0.821831	0.169205	0.00342102	0.00552796	1.51e-05	pat.0
GO0046622 positive regulation of organ growth	0.759796	0.164783	0.000430575	0.0749676	2.34e-05	pat.0
GO0006998 nuclear envelope organization	0.835326	0.157053	0.00570577	0.00190573	9.71e-06	pat.0
GO0046605 regulation of centrosome cycle	0.833649	0.155326	0.00891285	0.00209753	1.4e-05	pat.0
GO0051900 regulation of mitochondrial depolarization	0.842535	0.150899	0.00305256	0.00350383	9.28e-06	pat.0
GO0007141 male meiosis I	0.843044	0.150309	0.00341513	0.00322259	9.44e-06	pat.0
GO2000543 positive regulation of gastrulation	0.814727	0.150126	0.0339976	0.00112621	2.31e-05	pat.0
GO0016556 mRNA modification	0.838541	0.14368	0.000878713	0.0168885	1.14e-05	pat.0
GO0021683 cerebellar granular layer morphogenesis	0.691079	0.139347	0.168618	0.000889118	6.68e-05	pat.0
GO0009265 2'-deoxyribonucleotide biosynthetic process	0.126284	0.138354	6.34e-05	0.735137	0.000162156	pat.3
GO0046385 deoxyribose phosphate biosynthetic process	0.126284	0.138354	6.34e-05	0.735137	0.000162156	pat.3
GO0031269 pseudopodium assembly	0.850654	0.138148	0.00127245	0.009916	9.76e-06	pat.0
GO0048670 regulation of collateral sprouting	0.145721	0.133578	6.4e-05	0.720501	0.000136674	pat.3
GO0006370 7-methylguanosine mRNA capping	0.858825	0.130115	0.00670799	0.00433543	1.65e-05	pat.0
GO0007076 mitotic chromosome condensation	0.861393	0.128956	0.00698526	0.00265459	1.2e-05	pat.0
GO0033089 positive regulation of T cell differentiation in thymus	0.860048	0.12822	0.00223612	0.00948266	1.32e-05	pat.0
GO0032700 negative regulation of interleukin-17 production	0.769628	0.127076	0.00057395	0.102693	2.97e-05	pat.0
GO0051299 centrosome separation	0.78522	0.124186	0.0891112	0.00143374	4.88e-05	pat.0
GO0060438 trachea development	0.845359	0.120057	0.0335242	0.00104167	1.82e-05	pat.0
GO0072528 pyrimidine-containing compound biosynthetic process	0.499053	0.114574	0.000259815	0.386051	6.22e-05	pat.0
GO0071353 cellular response to interleukin-4	0.67195	0.113121	0.000404603	0.214483	4.14e-05	pat.0
GO0021684 cerebellar granular layer formation	0.815649	0.112318	0.0709138	0.00108801	3.13e-05	pat.0
GO0021707 cerebellar granule cell differentiation	0.815649	0.112318	0.0709138	0.00108801	3.13e-05	pat.0
GO0010824 regulation of centrosome duplication	0.880965	0.105951	0.0113491	0.00172323	1.08e-05	pat.0
GO0006805 xenobiotic metabolic process	0.882185	0.105937	0.00117996	0.0106894	7.99e-06	pat.0
GO0071466 cellular response to xenobiotic stimulus	0.882185	0.105937	0.00117996	0.0106894	7.99e-06	pat.0
GO0002566 somatic diversification of immune receptors via somatic mutation	0.883753	0.104447	0.00858825	0.00319845	1.35e-05	pat.0
GO0016446 somatic hypermutation of immunoglobulin genes	0.883753	0.104447	0.00858825	0.00319845	1.35e-05	pat.0
GO0000723 telomere maintenance	0.695958	0.102634	0.200756	0.000603839	4.76e-05	pat.0
GO0032277 negative regulation of gonadotropin secretion	0.820729	0.101869	0.0764468	0.000927666	2.77e-05	pat.0
GO0010259 multicellular organismal aging	0.782545	0.101436	0.000302577	0.115699	1.78e-05	pat.0
GO0009410 response to xenobiotic stimulus	0.887537	0.100388	0.00111501	0.0109531	7.52e-06	pat.0
GO0032621 interleukin-18 production	0.606526	0.0996849	0.00046461	0.293266	5.78e-05	pat.0
GO0051297 centrosome organization	0.826787	0.0991271	0.0734251	0.00064082	2.04e-05	pat.0
GO0000733 DNA strand renaturation	0.879567	0.0988729	0.00119933	0.0203485	1.21e-05	pat.0
GO0022616 DNA strand elongation	0.890498	0.0948617	0.0017377	0.0128913	1.1e-05	pat.0
GO0035115 embryonic forelimb morphogenesis	0.897482	0.0942785	0.0064665	0.00176636	6.83e-06	pat.0
GO0006271 DNA strand elongation involved in DNA replication	0.806018	0.0933564	0.000906566	0.0996878	3.14e-05	pat.0
GO0006273 lagging strand elongation	0.806018	0.0933564	0.000906566	0.0996878	3.14e-05	pat.0
GO0035743 CD4-positive, alpha-beta T cell cytokine production	6.46e-06	0.0904637	2.44e-09	0.907051	0.00247856	pat.3
GO0035745 T-helper 2 cell cytokine production	6.46e-06	0.0904637	2.44e-09	0.907051	0.00247856	pat.3
GO0010165 response to X-ray	0.900228	0.0885726	0.00131912	0.00987344	7.17e-06	pat.0
GO0006200 ATP catabolic process	0.889114	0.0871334	0.000545123	0.0232006	7.05e-06	pat.0
GO0002326 B cell lineage commitment	0.874368	0.0851794	0.0388416	0.00159026	2.11e-05	pat.0
GO0000726 non-recombinational repair	0.902882	0.0839761	0.00100339	0.0121319	6.61e-06	pat.0
GO0051852 disruption by host of symbiont cells	0.835647	0.0826486	0.080457	0.00121755	2.98e-05	pat.0
GO0051873 killing by host of symbiont cells	0.835647	0.0826486	0.080457	0.00121755	2.98e-05	pat.0
GO0045684 positive regulation of epidermis development	0.721129	0.0818346	0.196485	0.000516786	3.54e-05	pat.0
GO0010332 response to gamma radiation	0.90466	0.0791822	0.000731016	0.0154207	6.03e-06	pat.0
GO0051304 chromosome separation	0.908606	0.0739029	0.00088774	0.0165968	6.92e-06	pat.0
GO0014041 regulation of neuron maturation	0.855793	0.0734689	0.0697355	0.000981162	2.12e-05	pat.0
GO2000064 regulation of cortisol biosynthetic process	0.910628	0.0728405	0.00134387	0.0151786	8.55e-06	pat.0
GO2000020 positive regulation of male gonad development	0.894697	0.0719429	0.000692894	0.0326583	9.3e-06	pat.0
GO0051096 positive regulation of helicase activity	0.915836	0.0716643	0.00955033	0.00293853	1.05e-05	pat.0
GO0060907 positive regulation of macrophage cytokine production	0.90235	0.0707288	0.0013541	0.0255547	1.22e-05	pat.0
GO0022409 positive regulation of cell-cell adhesion	0.817142	0.070551	0.000331971	0.111961	1.42e-05	pat.0
GO0051974 negative regulation of telomerase activity	0.63204	0.069499	0.000298287	0.29813	3.32e-05	pat.0
GO0044380 protein localization to cytoskeleton	0.915509	0.0667906	0.000877345	0.0168164	6.46e-06	pat.0
GO0060830 ciliary receptor clustering involved in smoothened signaling pathway	0.89756	0.0664292	0.00103009	0.0349688	1.21e-05	pat.0
GO0048340 paraxial mesoderm morphogenesis	0.926753	0.0661211	0.00217126	0.00494928	5.09e-06	pat.0
GO0051292 nuclear pore complex assembly	0.865893	0.0622007	0.000768527	0.0711214	1.61e-05	pat.0
GO0042541 hemoglobin biosynthetic process	0.927882	0.0617986	0.00812757	0.00218459	6.9e-06	pat.0
GO0046716 muscle cell cellular homeostasis	0.926911	0.0610659	0.010891	0.00112641	5.32e-06	pat.0
GO0000084 S phase of mitotic cell cycle	0.925093	0.0606379	0.0120798	0.00218036	8.97e-06	pat.0
GO0060022 hard palate development	0.927269	0.0600289	0.0105909	0.00210346	7.93e-06	pat.0
GO0060558 regulation of calcidiol 1-monooxygenase activity	0.935082	0.0546851	0.00131194	0.00891638	4.76e-06	pat.0
GO0007080 mitotic metaphase plate congression	0.920314	0.0545475	0.0240285	0.00110114	8.5e-06	pat.0
GO0071044 histone mRNA catabolic process	0.730862	0.0519831	0.000398767	0.216732	2.36e-05	pat.0
GO1900119 positive regulation of execution phase of apoptosis	0.906917	0.051624	0.0403233	0.00112326	1.21e-05	pat.0
GO0061081 positive regulation of myeloid leukocyte cytokine production involved in immune response	0.696628	0.050646	0.000549237	0.252144	3.35e-05	pat.0
GO0002568 somatic diversification of T cell receptor genes	0.936793	0.0505877	0.00249109	0.0101205	7.66e-06	pat.0
GO0002681 somatic recombination of T cell receptor gene segments	0.936793	0.0505877	0.00249109	0.0101205	7.66e-06	pat.0
GO0033153 T cell receptor V(D)J recombination	0.936793	0.0505877	0.00249109	0.0101205	7.66e-06	pat.0
GO0051956 negative regulation of amino acid transport	0.384241	0.0498602	0.000169094	0.565682	4.69e-05	pat.0
GO2000403 positive regulation of lymphocyte migration	0.595702	0.0497318	0.00039941	0.354127	3.94e-05	pat.0
GO0060298 positive regulation of sarcomere organization	0.936537	0.0494366	0.0118432	0.0021756	7.7e-06	pat.0
GO0030490 maturation of SSU-rRNA	0.837386	0.0485472	0.000530913	0.113521	1.53e-05	pat.0
GO0007063 regulation of sister chromatid cohesion	0.922755	0.048122	0.000851833	0.0282635	7.34e-06	pat.0
GO0008053 mitochondrial fusion	0.492227	0.0479901	0.459446	0.00029221	4.53e-05	pat.0
GO0031936 negative regulation of chromatin silencing	0.933145	0.0471711	0.00103584	0.0186416	6.16e-06	pat.0
GO0070507 regulation of microtubule cytoskeleton organization	0.949393	0.0460326	0.00193861	0.00263313	2.38e-06	pat.0
GO0034982 mitochondrial protein processing	1.95e-06	0.0452646	0.950073	1.92e-09	0.00466057	pat.2
GO0002562 somatic diversification of immune receptors via germline recombination within a single locus	0.952283	0.041506	0.00104297	0.00516569	2.31e-06	pat.0
GO0016444 somatic cell DNA recombination	0.952283	0.041506	0.00104297	0.00516569	2.31e-06	pat.0
GO0070670 response to interleukin-4	0.810031	0.0412552	0.000423596	0.148275	1.48e-05	pat.0
GO0009158 ribonucleoside monophosphate catabolic process	0.941224	0.0403196	0.000499806	0.0179532	3.27e-06	pat.0
GO0009169 purine ribonucleoside monophosphate catabolic process	0.941224	0.0403196	0.000499806	0.0179532	3.27e-06	pat.0
GO0015840 urea transport	0.89329	0.0402248	0.000557995	0.0659183	9.11e-06	pat.0
GO0021801 cerebral cortex radial glia guided migration	0.677657	0.040162	0.281579	0.000568511	3.33e-05	pat.0
GO0009209 pyrimidine ribonucleoside triphosphate biosynthetic process	0.791228	0.0389055	0.000491771	0.169357	1.77e-05	pat.0
GO0002901 mature B cell apoptotic process	0.00707965	0.0379966	5.39e-06	0.954637	0.00028105	pat.3
GO0002905 regulation of mature B cell apoptotic process	0.00707965	0.0379966	5.39e-06	0.954637	0.00028105	pat.3
GO0002906 negative regulation of mature B cell apoptotic process	0.00707965	0.0379966	5.39e-06	0.954637	0.00028105	pat.3
GO0002282 microglial cell activation involved in immune response	0.940784	0.0372038	0.00144235	0.0205628	7.07e-06	pat.0
GO0010839 negative regulation of keratinocyte proliferation	0.945779	0.0371374	0.00114992	0.0159291	5.05e-06	pat.0
GO0035774 positive regulation of insulin secretion involved in cellular response to glucose stimulus	0.694891	0.0360234	0.000315584	0.268751	1.95e-05	pat.0
GO0009128 purine nucleoside monophosphate catabolic process	0.946269	0.0360141	0.000491823	0.0172224	2.92e-06	pat.0
GO0045161 neuronal ion channel clustering	0.956379	0.0354272	0.00165152	0.00653848	3.37e-06	pat.0
GO0032616 interleukin-13 production	0.881233	0.0352467	0.00059197	0.0829181	1.04e-05	pat.0
GO0033605 positive regulation of catecholamine secretion	0.950021	0.0346317	0.000610303	0.0147341	2.95e-06	pat.0
GO0052031 modulation by symbiont of host defense response	0.953563	0.0345941	0.00202149	0.00981623	5.05e-06	pat.0
GO0052033 pathogen-associated molecular pattern dependent induction by symbiont of host innate immune response	0.953563	0.0345941	0.00202149	0.00981623	5.05e-06	pat.0
GO0052166 positive regulation by symbiont of host innate immune response	0.953563	0.0345941	0.00202149	0.00981623	5.05e-06	pat.0
GO0052167 modulation by symbiont of host innate immune response	0.953563	0.0345941	0.00202149	0.00981623	5.05e-06	pat.0
GO0052169 pathogen-associated molecular pattern dependent modulation by symbiont of host innate immune response	0.953563	0.0345941	0.00202149	0.00981623	5.05e-06	pat.0
GO0052255 modulation by organism of defense response of other organism involved in symbiotic interaction	0.953563	0.0345941	0.00202149	0.00981623	5.05e-06	pat.0
GO0052257 pathogen-associated molecular pattern dependent induction by organism of innate immune response of other organism involved in symbiotic interaction	0.953563	0.0345941	0.00202149	0.00981623	5.05e-06	pat.0
GO0052305 positive regulation by organism of innate immune response in other organism involved in symbiotic interaction	0.953563	0.0345941	0.00202149	0.00981623	5.05e-06	pat.0
GO0052306 modulation by organism of innate immune response in other organism involved in symbiotic interaction	0.953563	0.0345941	0.00202149	0.00981623	5.05e-06	pat.0
GO0052308 pathogen-associated molecular pattern dependent modulation by organism of innate immune response in other organism involved in symbiotic interaction	0.953563	0.0345941	0.00202149	0.00981623	5.05e-06	pat.0
GO0052509 positive regulation by symbiont of host defense response	0.953563	0.0345941	0.00202149	0.00981623	5.05e-06	pat.0
GO0052510 positive regulation by organism of defense response of other organism involved in symbiotic interaction	0.953563	0.0345941	0.00202149	0.00981623	5.05e-06	pat.0
GO0052552 modulation by organism of immune response of other organism involved in symbiotic interaction	0.953563	0.0345941	0.00202149	0.00981623	5.05e-06	pat.0
GO0052553 modulation by symbiont of host immune response	0.953563	0.0345941	0.00202149	0.00981623	5.05e-06	pat.0
GO0052555 positive regulation by organism of immune response of other organism involved in symbiotic interaction	0.953563	0.0345941	0.00202149	0.00981623	5.05e-06	pat.0
GO0052556 positive regulation by symbiont of host immune response	0.953563	0.0345941	0.00202149	0.00981623	5.05e-06	pat.0
GO0052564 response to immune response of other organism involved in symbiotic interaction	0.953563	0.0345941	0.00202149	0.00981623	5.05e-06	pat.0
GO0052572 response to host immune response	0.953563	0.0345941	0.00202149	0.00981623	5.05e-06	pat.0
GO0010837 regulation of keratinocyte proliferation	0.677972	0.034444	0.000383655	0.287177	2.33e-05	pat.0
GO0032851 positive regulation of Rab GTPase activity	0.950306	0.0343517	0.000991436	0.0143467	4.03e-06	pat.0
GO0009125 nucleoside monophosphate catabolic process	0.950241	0.0342678	0.000511735	0.0149766	2.63e-06	pat.0
GO0045628 regulation of T-helper 2 cell differentiation	0.956616	0.0335627	0.000983112	0.00883535	2.81e-06	pat.0
GO0003308 negative regulation of Wnt receptor signaling pathway involved in heart development	0.953394	0.0331216	0.000895137	0.0125857	3.34e-06	pat.0
GO0006926 virus-infected cell apoptotic process	0.0291295	0.0330934	1.16e-05	0.937659	0.00010649	pat.3
GO0051387 negative regulation of neurotrophin TRK receptor signaling pathway	0.950144	0.0329762	0.0011084	0.0157664	4.52e-06	pat.0
GO0086014 regulation of atrial cardiac muscle cell action potential	0.945683	0.0323043	0.000767499	0.0212409	4.28e-06	pat.0
GO0086026 atrial cardiac muscle cell to AV node cell signaling	0.945683	0.0323043	0.000767499	0.0212409	4.28e-06	pat.0
GO0086066 atrial cardiac muscle cell to AV node cell communication	0.945683	0.0323043	0.000767499	0.0212409	4.28e-06	pat.0
GO0035810 positive regulation of urine volume	0.955878	0.0322437	0.0107316	0.00114371	3.48e-06	pat.0
GO0060455 negative regulation of gastric acid secretion	0.88593	0.0319035	0.000706718	0.0814486	1.08e-05	pat.0
GO0060717 chorion development	0.963182	0.0310549	0.00248288	0.00327736	2.54e-06	pat.0
GO0060788 ectodermal placode formation	0.96512	0.0309118	0.00192848	0.00203854	1.53e-06	pat.0
GO0071696 ectodermal placode development	0.96512	0.0309118	0.00192848	0.00203854	1.53e-06	pat.0
GO0071697 ectodermal placode morphogenesis	0.96512	0.0309118	0.00192848	0.00203854	1.53e-06	pat.0
GO0006302 double-strand break repair	0.964452	0.0308999	0.00158122	0.00306502	1.77e-06	pat.0
GO0061101 neuroendocrine cell differentiation	0.709375	0.0302879	0.000462542	0.259853	2.18e-05	pat.0
GO0045132 meiotic chromosome segregation	0.964379	0.0302246	0.00155066	0.00384355	2.01e-06	pat.0
GO0006268 DNA unwinding involved in DNA replication	0.943863	0.0293582	0.00139228	0.0253797	6.86e-06	pat.0
GO0071825 protein-lipid complex subunit organization	0.887005	0.0285663	0.0836385	0.000779465	1.11e-05	pat.0
GO0048702 embryonic neurocranium morphogenesis	0.963312	0.0280547	0.00636384	0.00226629	3.54e-06	pat.0
GO0042634 regulation of hair cycle	0.964788	0.0274348	0.00613678	0.00163733	2.72e-06	pat.0
GO0032886 regulation of microtubule-based process	0.968862	0.0272369	0.00168863	0.00221089	1.36e-06	pat.0
GO0048714 positive regulation of oligodendrocyte differentiation	0.965857	0.0270629	0.000797071	0.00628086	1.66e-06	pat.0
GO0030300 regulation of intestinal cholesterol absorption	0.935736	0.026892	0.0359653	0.00139875	8.41e-06	pat.0
GO0046931 pore complex assembly	0.119763	0.0264592	6.21e-05	0.853648	6.76e-05	pat.3
GO0031944 negative regulation of glucocorticoid metabolic process	0.967841	0.0263774	0.00351302	0.00226602	2.25e-06	pat.0
GO0031947 negative regulation of glucocorticoid biosynthetic process	0.967841	0.0263774	0.00351302	0.00226602	2.25e-06	pat.0
GO0090032 negative regulation of steroid hormone biosynthetic process	0.967841	0.0263774	0.00351302	0.00226602	2.25e-06	pat.0
GO0048672 positive regulation of collateral sprouting	0.906617	0.026244	0.000461728	0.0666712	6.11e-06	pat.0
GO0060080 regulation of inhibitory postsynaptic membrane potential	0.967608	0.0256429	0.000843888	0.00590379	1.6e-06	pat.0
GO0006241 CTP biosynthetic process	0.925512	0.0253519	0.000590702	0.0485395	5.57e-06	pat.0
GO0046036 CTP metabolic process	0.925512	0.0253519	0.000590702	0.0485395	5.57e-06	pat.0
GO2000779 regulation of double-strand break repair	0.966383	0.0253392	0.000824932	0.00745111	1.84e-06	pat.0
GO0051865 protein autoubiquitination	0.970225	0.0253037	0.00106462	0.00340566	1.27e-06	pat.0
GO0030261 chromosome condensation	0.966718	0.0252702	0.000852538	0.0071572	1.83e-06	pat.0
GO0007098 centrosome cycle	0.948521	0.0250366	0.0254594	0.000978276	4.9e-06	pat.0
GO0009263 deoxyribonucleotide biosynthetic process	0.396237	0.0246244	0.000194791	0.57891	3.3e-05	pat.0
GO0006891 intra-Golgi vesicle-mediated transport	0.851581	0.0241938	0.12344	0.000771967	1.35e-05	pat.0
GO0001756 somitogenesis	0.972574	0.0236439	0.00125679	0.00252401	1.11e-06	pat.0
GO0007442 hindgut morphogenesis	0.970048	0.023594	0.00334448	0.0030111	2.46e-06	pat.0
GO0061525 hindgut development	0.970048	0.023594	0.00334448	0.0030111	2.46e-06	pat.0
GO0045409 negative regulation of interleukin-6 biosynthetic process	0.968578	0.0234594	0.00615798	0.00180178	2.63e-06	pat.0
GO0046034 ATP metabolic process	0.705233	0.0230005	0.000219392	0.271536	1.15e-05	pat.0
GO0007127 meiosis I	0.973631	0.0223435	0.00235245	0.00167195	1.24e-06	pat.0
GO0072033 renal vesicle formation	1.68e-07	0.0220647	0.972743	1.19e-10	0.00519242	pat.2
GO0021799 cerebral cortex radially oriented cell migration	0.947252	0.022055	0.0298763	0.000811997	4.46e-06	pat.0
GO0016447 somatic recombination of immunoglobulin gene segments	0.973408	0.0220368	0.00101921	0.00353498	1.16e-06	pat.0
GO0035136 forelimb morphogenesis	0.971916	0.0216889	0.00513416	0.00125892	1.72e-06	pat.0
GO0009220 pyrimidine ribonucleotide biosynthetic process	0.860704	0.0216555	0.000529916	0.117101	9.27e-06	pat.0
GO0046132 pyrimidine ribonucleoside biosynthetic process	0.860704	0.0216555	0.000529916	0.117101	9.27e-06	pat.0
GO0046134 pyrimidine nucleoside biosynthetic process	0.860704	0.0216555	0.000529916	0.117101	9.27e-06	pat.0
GO0048341 paraxial mesoderm formation	0.965044	0.0214427	0.000986955	0.0125239	2.69e-06	pat.0
GO2000018 regulation of male gonad development	0.974612	0.0213681	0.00248931	0.00152969	1.18e-06	pat.0
GO1900117 regulation of execution phase of apoptosis	0.973404	0.0212532	0.00327788	0.00206293	1.75e-06	pat.0
GO0006359 regulation of transcription from RNA polymerase III promoter	0.959444	0.0207866	0.00105521	0.0187108	3.67e-06	pat.0
GO0048261 negative regulation of receptor-mediated endocytosis	0.968198	0.0207855	0.00855833	0.00245426	3.78e-06	pat.0
GO0051310 metaphase plate congression	0.973364	0.0203381	0.00432429	0.00197173	2e-06	pat.0
GO0006220 pyrimidine nucleotide metabolic process	0.769069	0.0200677	0.000366063	0.210485	1.15e-05	pat.0
GO0046033 AMP metabolic process	0.955982	0.0199831	0.0233758	0.000655793	3.03e-06	pat.0
GO0035630 bone mineralization involved in bone maturation	0.562611	0.0199356	0.000329769	0.4171	2.34e-05	pat.0
GO0060049 regulation of protein glycosylation	0.964281	0.01991	0.000423865	0.0153836	1.66e-06	pat.0
GO0002200 somatic diversification of immune receptors	0.974467	0.0197133	0.000801319	0.00501712	1.17e-06	pat.0
GO0032211 negative regulation of telomere maintenance via telomerase	0.973127	0.0195576	0.0050139	0.00229925	2.4e-06	pat.0
GO0014823 response to activity	0.927289	0.0194778	0.0524252	0.000801637	6.17e-06	pat.0
GO0051298 centrosome duplication	0.533233	0.0194183	0.446803	0.000511787	3.46e-05	pat.0
GO0046826 negative regulation of protein export from nucleus	0.724289	0.019238	0.000683129	0.255769	2.08e-05	pat.0
GO0061082 myeloid leukocyte cytokine production	0.932096	0.018851	0.000724065	0.0483237	5.28e-06	pat.0
GO0048793 pronephros development	0.974016	0.0188203	0.00586754	0.00129451	1.76e-06	pat.0
GO0002329 pre-B cell differentiation	0.00701119	0.018741	0.974047	5.66e-06	0.000195057	pat.2
GO0007131 reciprocal meiotic recombination	0.976164	0.0186854	0.0035375	0.00161163	1.43e-06	pat.0
GO0035825 reciprocal DNA recombination	0.976164	0.0186854	0.0035375	0.00161163	1.43e-06	pat.0
GO0009651 response to salt stress	0.542701	0.0185916	0.438253	0.000425494	2.88e-05	pat.0
GO0010737 protein kinase A signaling cascade	0.974028	0.0184851	0.00078399	0.00670113	1.35e-06	pat.0
GO0061053 somite development	0.977788	0.0183596	0.00259639	0.00125519	9.63e-07	pat.0
GO0009147 pyrimidine nucleoside triphosphate metabolic process	0.889522	0.0182016	0.000393719	0.0918776	5.56e-06	pat.0
GO0051972 regulation of telomerase activity	0.975687	0.0174867	0.00558572	0.00123896	1.58e-06	pat.0
GO0001967 suckling behavior	0.930354	0.0172963	0.000530739	0.0518143	4.26e-06	pat.0
GO0001867 complement activation, lectin pathway	0.262228	0.0172242	0.720071	0.000400985	7.64e-05	pat.0
GO0051085 chaperone mediated protein folding requiring cofactor	0.933251	0.017183	0.000658807	0.0489021	4.71e-06	pat.0
GO0034501 protein localization to kinetochore	0.851946	0.0171256	0.000702682	0.130215	1.06e-05	pat.0
GO0032347 regulation of aldosterone biosynthetic process	0.964281	0.0169782	0.000690182	0.0180479	2.35e-06	pat.0
GO0021859 pyramidal neuron differentiation	0.953292	0.0169458	0.000518188	0.029241	2.72e-06	pat.0
GO0001845 phagolysosome assembly	0.978258	0.0166904	0.00168925	0.00336083	1.33e-06	pat.0
GO0033261 regulation of S phase	0.833651	0.0160762	0.149303	0.000955786	1.42e-05	pat.0
GO0045084 positive regulation of interleukin-12 biosynthetic process	0.767444	0.0158668	0.000535582	0.21614	1.32e-05	pat.0
GO0051409 response to nitrosative stress	0.960717	0.0158304	0.000617964	0.0228317	2.46e-06	pat.0
GO0072337 modified amino acid transport	0.637379	0.0157722	0.000275047	0.34656	1.39e-05	pat.0
GO0006383 transcription from RNA polymerase III promoter	0.979461	0.0156588	0.00182465	0.00305429	1.26e-06	pat.0
GO0050000 chromosome localization	0.977571	0.015637	0.00533501	0.0014551	1.59e-06	pat.0
GO0052173 response to defenses of other organism involved in symbiotic interaction	0.971929	0.0156363	0.00124205	0.0111897	2.38e-06	pat.0
GO0052200 response to host defenses	0.971929	0.0156363	0.00124205	0.0111897	2.38e-06	pat.0
GO0075136 response to host	0.971929	0.0156363	0.00124205	0.0111897	2.38e-06	pat.0
GO2000194 regulation of female gonad development	0.973486	0.0156139	0.000675824	0.0102224	1.47e-06	pat.0
GO0046135 pyrimidine nucleoside catabolic process	0.945755	0.0155783	0.000576355	0.0380866	3.36e-06	pat.0
GO0006686 sphingomyelin biosynthetic process	0.973591	0.0155478	0.0009747	0.00988503	1.84e-06	pat.0
GO0021854 hypothalamus development	0.863798	0.0154971	0.000275968	0.120424	4.9e-06	pat.0
GO0032656 regulation of interleukin-13 production	0.965193	0.0154404	0.000786799	0.0185773	2.47e-06	pat.0
GO0033151 V(D)J recombination	0.979348	0.0154348	0.00193996	0.00327564	1.37e-06	pat.0
GO0030803 negative regulation of cyclic nucleotide biosynthetic process	0.979732	0.0154189	0.0035339	0.00131438	1.1e-06	pat.0
GO0030818 negative regulation of cAMP biosynthetic process	0.979732	0.0154189	0.0035339	0.00131438	1.1e-06	pat.0
GO0045662 negative regulation of myoblast differentiation	0.980065	0.0152809	0.00087443	0.00377926	8.66e-07	pat.0
GO0060534 trachea cartilage development	0.978666	0.015254	0.00103616	0.00504243	1.19e-06	pat.0
GO0070293 renal absorption	0.945842	0.0151806	0.000595368	0.0383783	3.4e-06	pat.0
GO0046666 retinal cell programmed cell death	0.712527	0.0151738	0.000346947	0.27194	1.2e-05	pat.0
GO0060219 camera-type eye photoreceptor cell differentiation	0.874562	0.0151149	0.109593	0.000720926	8.67e-06	pat.0
GO0044340 canonical Wnt receptor signaling pathway involved in regulation of cell proliferation	0.810681	0.0149897	0.173387	0.000926859	1.52e-05	pat.0
GO0046825 regulation of protein export from nucleus	0.980272	0.0148416	0.00147396	0.00341152	1.14e-06	pat.0
GO0002026 regulation of the force of heart contraction	0.977662	0.0147118	0.00668111	0.0009436	1.33e-06	pat.0
GO0008216 spermidine metabolic process	0.943697	0.0146721	0.000472106	0.0411562	2.99e-06	pat.0
GO0007062 sister chromatid cohesion	0.98134	0.0143405	0.00253692	0.00178122	1.03e-06	pat.0
GO0071480 cellular response to gamma radiation	0.973451	0.0143097	0.00048749	0.0117504	1.23e-06	pat.0
GO0070542 response to fatty acid	0.977568	0.0140973	0.000758585	0.00757473	1.21e-06	pat.0
GO0090331 negative regulation of platelet aggregation	0.759959	0.0140692	0.224899	0.00105243	2.03e-05	pat.0
GO0006642 triglyceride mobilization	0.978794	0.0140204	0.00431328	0.00287019	2.04e-06	pat.0
GO0070314 G1 to G0 transition	0.980548	0.0134793	0.00326425	0.00270713	1.58e-06	pat.0
GO0000132 establishment of mitotic spindle orientation	0.9752	0.0132835	0.000576338	0.0109385	1.25e-06	pat.0
GO0051797 regulation of hair follicle development	0.979785	0.0132551	0.0053812	0.00157686	1.52e-06	pat.0
GO0032229 negative regulation of synaptic transmission, GABAergic	0.980902	0.0131776	0.00120485	0.00471399	1.15e-06	pat.0
GO0016045 detection of bacterium	0.964174	0.0131424	0.000501545	0.0221806	1.86e-06	pat.0
GO0043968 histone H2A acetylation	0.978441	0.0131408	0.00650727	0.00190936	1.97e-06	pat.0
GO0006346 methylation-dependent chromatin silencing	0.981661	0.0130607	0.00357417	0.00170278	1.2e-06	pat.0
GO0008215 spermine metabolic process	0.502222	0.013029	0.000357125	0.484369	2.36e-05	pat.0
GO0001774 microglial cell activation	0.977115	0.0130037	0.00134364	0.00853626	1.85e-06	pat.0
GO0034393 positive regulation of smooth muscle cell apoptotic process	0.915188	0.0128237	0.000664327	0.0713184	5.24e-06	pat.0
GO0034453 microtubule anchoring	0.980795	0.0127313	0.000806049	0.00566699	9.67e-07	pat.0
GO0007099 centriole replication	0.76294	0.0125712	0.223487	0.000983806	1.8e-05	pat.0
GO0071827 plasma lipoprotein particle organization	0.908858	0.0123557	0.0778646	0.000914483	6.85e-06	pat.0
GO0010225 response to UV-C	0.979371	0.0123552	0.00683038	0.00144194	1.62e-06	pat.0
GO0006600 creatine metabolic process	0.982629	0.0123486	0.00140755	0.00361374	1.02e-06	pat.0
GO1900027 regulation of ruffle assembly	0.700508	0.0121239	0.286262	0.00108183	2.42e-05	pat.0
GO0010171 body morphogenesis	0.982726	0.0121157	0.00424774	0.000909902	8.35e-07	pat.0
GO0000018 regulation of DNA recombination	0.983728	0.0121046	0.00103533	0.00313177	7.38e-07	pat.0
GO0055098 response to low-density lipoprotein particle stimulus	0.982359	0.0120857	0.00184696	0.0037074	1.23e-06	pat.0
GO0045629 negative regulation of T-helper 2 cell differentiation	0.982341	0.0120191	0.00304806	0.00259068	1.36e-06	pat.0
GO0051177 meiotic sister chromatid cohesion	0.979394	0.0119953	0.00695706	0.0016516	1.76e-06	pat.0
GO0030320 cellular monovalent inorganic anion homeostasis	0.983659	0.0118638	0.00097461	0.00350194	7.55e-07	pat.0
GO0055083 monovalent inorganic anion homeostasis	0.983659	0.0118638	0.00097461	0.00350194	7.55e-07	pat.0
GO0001561 fatty acid alpha-oxidation	0.907444	0.011839	0.0782386	0.00246518	1.31e-05	pat.0
GO2000406 positive regulation of T cell migration	0.945319	0.0118371	0.000696775	0.0421434	3.47e-06	pat.0
GO0032351 negative regulation of hormone metabolic process	0.540063	0.0118198	0.000257808	0.447844	1.57e-05	pat.0
GO2000243 positive regulation of reproductive process	0.982656	0.0117366	0.000692605	0.00491443	7.49e-07	pat.0
GO0034661 ncRNA catabolic process	0.983564	0.0116569	0.00163253	0.00314585	9.9e-07	pat.0
GO0045348 positive regulation of MHC class II biosynthetic process	0.98265	0.0116264	0.0015759	0.00414613	1.17e-06	pat.0
GO0043587 tongue morphogenesis	0.984061	0.0115982	0.00257758	0.00176241	9.06e-07	pat.0
GO0002068 glandular epithelial cell development	0.984405	0.011548	0.00229295	0.00175284	8.3e-07	pat.0
GO0006312 mitotic recombination	0.982333	0.0114128	0.00446228	0.00179041	1.33e-06	pat.0
GO0090273 regulation of somatostatin secretion	0.257806	0.0112891	0.000199144	0.730668	3.73e-05	pat.0
GO0071025 RNA surveillance	0.915552	0.0112844	0.000556521	0.0726028	4.34e-06	pat.0
GO0031392 regulation of prostaglandin biosynthetic process	0.982983	0.0112267	0.00134899	0.00443985	1.08e-06	pat.0
GO2001279 regulation of unsaturated fatty acid biosynthetic process	0.982983	0.0112267	0.00134899	0.00443985	1.08e-06	pat.0
GO0010738 regulation of protein kinase A signaling cascade	0.979643	0.0111833	0.000641782	0.00853062	1.01e-06	pat.0
GO0007520 myoblast fusion	0.984451	0.0110884	0.00105926	0.00340028	7.51e-07	pat.0
GO0045947 negative regulation of translational initiation	0.975141	0.0110098	0.00061336	0.0132342	1.32e-06	pat.0
GO0030809 negative regulation of nucleotide biosynthetic process	0.98371	0.0109035	0.00429157	0.00109389	8.93e-07	pat.0
GO1900372 negative regulation of purine nucleotide biosynthetic process	0.98371	0.0109035	0.00429157	0.00109389	8.93e-07	pat.0
GO0010833 telomere maintenance via telomere lengthening	0.901501	0.0108533	0.0867417	0.000896735	6.78e-06	pat.0
GO0032703 negative regulation of interleukin-2 production	0.968892	0.0108136	0.000626971	0.0196659	1.76e-06	pat.0
GO0036314 response to sterol	0.985922	0.0107651	0.00115427	0.00215786	5.71e-07	pat.0
GO0070723 response to cholesterol	0.985922	0.0107651	0.00115427	0.00215786	5.71e-07	pat.0
GO0045821 positive regulation of glycolysis	0.980918	0.0105518	0.00142117	0.00710755	1.49e-06	pat.0
GO0016445 somatic diversification of immunoglobulins	0.985289	0.010423	0.000745614	0.00354184	5.83e-07	pat.0
GO0034367 macromolecular complex remodeling	0.711183	0.010249	0.277205	0.00133888	2.43e-05	pat.0
GO0034368 protein-lipid complex remodeling	0.711183	0.010249	0.277205	0.00133888	2.43e-05	pat.0
GO0034369 plasma lipoprotein particle remodeling	0.711183	0.010249	0.277205	0.00133888	2.43e-05	pat.0
GO0048619 embryonic hindgut morphogenesis	0.955699	0.0100572	0.000719742	0.033521	2.71e-06	pat.0
GO0000462 maturation of SSU-rRNA from tricistronic rRNA transcript (SSU-rRNA, 5.8S rRNA, LSU-rRNA)	0.923053	0.00995836	0.000571199	0.0664141	3.82e-06	pat.0
GO0045624 positive regulation of T-helper cell differentiation	0.98082	0.00994421	0.00052904	0.00870558	8.36e-07	pat.0
GO0007097 nuclear migration	0.98093	0.0098441	0.0077128	0.00151141	1.58e-06	pat.0
GO0060384 innervation	0.225838	0.00977796	0.000118563	0.764238	2.82e-05	pat.0
GO0008340 determination of adult lifespan	0.98193	0.00975001	0.000551262	0.00776781	7.84e-07	pat.0
GO0071479 cellular response to ionizing radiation	0.98702	0.00973552	0.00177295	0.00147142	5.53e-07	pat.0
GO0036003 positive regulation of transcription from RNA polymerase II promoter in response to stress	0.727923	0.00972792	0.000477718	0.26186	1.09e-05	pat.0
GO0034650 cortisol metabolic process	0.977404	0.00972243	0.000788677	0.0120835	1.36e-06	pat.0
GO0034651 cortisol biosynthetic process	0.977404	0.00972243	0.000788677	0.0120835	1.36e-06	pat.0
GO0042538 hyperosmotic salinity response	0.30203	0.00969515	0.687843	0.000387459	4.42e-05	pat.0
GO0040023 establishment of nucleus localization	0.985382	0.00954708	0.00323315	0.00183641	9.66e-07	pat.0
GO1901623 regulation of lymphocyte chemotaxis	0.465908	0.00948179	0.000389662	0.524197	2.34e-05	pat.0
GO0072602 interleukin-4 secretion	0.638674	0.00946818	0.000466616	0.351376	1.47e-05	pat.0
GO0042663 regulation of endodermal cell fate specification	0.966931	0.00937104	0.000526661	0.0231697	1.6e-06	pat.0
GO0090313 regulation of protein targeting to membrane	0.968855	0.00933299	0.00046184	0.0213491	1.38e-06	pat.0
GO0051293 establishment of spindle localization	0.96213	0.00932357	0.000482073	0.0280627	1.72e-06	pat.0
GO0033603 positive regulation of dopamine secretion	0.982682	0.00930498	0.000860759	0.00715114	9.77e-07	pat.0
GO0000266 mitochondrial fission	0.973865	0.00928701	0.000512364	0.0163344	1.22e-06	pat.0
GO0048539 bone marrow development	0.975635	0.00923802	0.000563042	0.0145625	1.2e-06	pat.0
GO0060732 positive regulation of inositol phosphate biosynthetic process	0.944617	0.00922477	0.000473038	0.045683	2.41e-06	pat.0
GO0032205 negative regulation of telomere maintenance	0.859999	0.00921829	0.129793	0.000980551	9.03e-06	pat.0
GO0046599 regulation of centriole replication	0.967682	0.0091881	0.0219361	0.00119067	2.68e-06	pat.0
GO0034261 negative regulation of Ras GTPase activity	0.814097	0.00917333	0.000665523	0.176056	8.96e-06	pat.0
GO0001833 inner cell mass cell proliferation	0.985179	0.00916445	0.00482405	0.000832217	7.2e-07	pat.0
GO0048733 sebaceous gland development	0.120783	0.00914616	6.54e-05	0.869969	3.66e-05	pat.3
GO0032204 regulation of telomere maintenance	0.0351378	0.0090735	0.955676	3.15e-05	8.08e-05	pat.2
GO0071470 cellular response to osmotic stress	0.733796	0.00906529	0.256354	0.000770672	1.42e-05	pat.0
GO0014807 regulation of somitogenesis	0.986275	0.00906425	0.00158838	0.00307144	8.16e-07	pat.0
GO0090314 positive regulation of protein targeting to membrane	0.969435	0.00903003	0.000587679	0.0209458	1.57e-06	pat.0
GO0006614 SRP-dependent cotranslational protein targeting to membrane	0.964859	0.00891668	0.000968227	0.0252538	2.51e-06	pat.0
GO0048387 negative regulation of retinoic acid receptor signaling pathway	0.669574	0.0088994	0.000537557	0.320976	1.4e-05	pat.0
GO0032275 luteinizing hormone secretion	0.977841	0.00880998	0.000711966	0.0126362	1.23e-06	pat.0
GO0051095 regulation of helicase activity	0.980183	0.00876813	0.00958168	0.00146558	1.67e-06	pat.0
GO0009130 pyrimidine nucleoside monophosphate biosynthetic process	0.970158	0.00872251	0.000815526	0.0203018	1.88e-06	pat.0
GO0071174 mitotic spindle checkpoint	0.982622	0.00872172	0.000409197	0.00824679	6.21e-07	pat.0
GO0003323 type B pancreatic cell development	0.986275	0.00871949	0.00390993	0.00109437	7.28e-07	pat.0
GO0034114 regulation of heterotypic cell-cell adhesion	0.22387	0.00861467	0.000108559	0.767382	2.48e-05	pat.0
GO0070586 cell-cell adhesion involved in gastrulation	0.22387	0.00861467	0.000108559	0.767382	2.48e-05	pat.0
GO0070587 regulation of cell-cell adhesion involved in gastrulation	0.22387	0.00861467	0.000108559	0.767382	2.48e-05	pat.0
GO0060391 positive regulation of SMAD protein import into nucleus	0.986326	0.00850172	0.00380835	0.00136333	8.19e-07	pat.0
GO0061077 chaperone-mediated protein folding	0.974852	0.00849953	0.000637819	0.0160089	1.32e-06	pat.0
GO0009052 pentose-phosphate shunt, non-oxidative branch	0.985813	0.00845681	0.00269933	0.00303017	1.12e-06	pat.0
GO0010966 regulation of phosphate transport	0.98594	0.00845144	0.00179788	0.00380951	9.86e-07	pat.0
GO0006261 DNA-dependent DNA replication	0.987871	0.00824594	0.00146101	0.00242136	6.16e-07	pat.0
GO0022038 corpus callosum development	0.826999	0.00824015	0.163546	0.00120315	1.18e-05	pat.0
GO0016322 neuron remodeling	0.9867	0.00823809	0.001349	0.0037123	7.83e-07	pat.0
GO0046880 regulation of follicle-stimulating hormone secretion	0.902746	0.00823273	0.0878807	0.00113429	6.77e-06	pat.0
GO0060430 lung saccule development	0.135469	0.00822161	0.856087	0.000164761	5.73e-05	pat.2
GO0051918 negative regulation of fibrinolysis	0.946256	0.00811047	0.0435485	0.00207915	5.95e-06	pat.0
GO0003307 regulation of Wnt receptor signaling pathway involved in heart development	0.98622	0.00810081	0.000878305	0.00479987	6.88e-07	pat.0
GO0033601 positive regulation of mammary gland epithelial cell proliferation	0.967059	0.00806368	0.000969924	0.023905	2.27e-06	pat.0
GO0051294 establishment of spindle orientation	0.966824	0.00803293	0.000488009	0.0246535	1.44e-06	pat.0
GO0071230 cellular response to amino acid stimulus	0.329355	0.00796405	0.662225	0.000419297	3.7e-05	pat.0
GO0033327 Leydig cell differentiation	0.987801	0.00791878	0.000653289	0.00362626	4.55e-07	pat.0
GO0006569 tryptophan catabolic process	0.944695	0.00785595	0.0455732	0.00187028	5.61e-06	pat.0
GO0019441 tryptophan catabolic process to kynurenine	0.944695	0.00785595	0.0455732	0.00187028	5.61e-06	pat.0
GO0042436 indole-containing compound catabolic process	0.944695	0.00785595	0.0455732	0.00187028	5.61e-06	pat.0
GO0046218 indolalkylamine catabolic process	0.944695	0.00785595	0.0455732	0.00187028	5.61e-06	pat.0
GO0070189 kynurenine metabolic process	0.944695	0.00785595	0.0455732	0.00187028	5.61e-06	pat.0
GO0051983 regulation of chromosome segregation	0.979486	0.00782281	0.000728877	0.0119611	1.12e-06	pat.0
GO0046939 nucleotide phosphorylation	0.97598	0.00773794	0.00052928	0.0157513	1.08e-06	pat.0
GO0045647 negative regulation of erythrocyte differentiation	0.920399	0.00755733	0.0704547	0.00158268	6.79e-06	pat.0
GO0048011 neurotrophin TRK receptor signaling pathway	0.980457	0.00751483	0.000536277	0.0114908	8.6e-07	pat.0
GO0019614 catechol-containing compound catabolic process	0.988161	0.00750372	0.00240109	0.00193365	7.01e-07	pat.0
GO0042424 catecholamine catabolic process	0.988161	0.00750372	0.00240109	0.00193365	7.01e-07	pat.0
GO0071320 cellular response to cAMP	0.984668	0.00738955	0.00704556	0.000895936	8.62e-07	pat.0
GO0032733 positive regulation of interleukin-10 production	0.976361	0.00735033	0.000748891	0.0155383	1.32e-06	pat.0
GO0006260 DNA replication	0.988089	0.00734053	0.003441	0.00112855	6.11e-07	pat.0
GO0060969 negative regulation of gene silencing	0.983697	0.00732107	0.000932389	0.00804893	9.65e-07	pat.0
GO0032202 telomere assembly	0.98663	0.00725302	0.00434539	0.00177099	9.74e-07	pat.0
GO0014850 response to muscle activity	0.872784	0.00723956	0.118425	0.00154175	9.81e-06	pat.0
GO0060736 prostate gland growth	0.956606	0.00723231	0.000410617	0.0357492	1.57e-06	pat.0
GO0014866 skeletal myofibril assembly	0.980218	0.00719112	0.0110188	0.00157074	1.71e-06	pat.0
GO0030240 skeletal muscle thin filament assembly	0.980218	0.00719112	0.0110188	0.00157074	1.71e-06	pat.0
GO0006903 vesicle targeting	0.973148	0.00716849	0.000533855	0.0191485	1.19e-06	pat.0
GO0002312 B cell activation involved in immune response	0.98731	0.00709097	0.000723784	0.00487431	5.6e-07	pat.0
GO0060903 positive regulation of meiosis I	0.797398	0.00706566	0.000655588	0.194872	8.27e-06	pat.0
GO0042733 embryonic digit morphogenesis	0.704024	0.00705798	0.288306	0.000601127	1.16e-05	pat.0
GO0051642 centrosome localization	0.468284	0.00703527	0.523982	0.000669841	2.83e-05	pat.0
GO0007223 Wnt receptor signaling pathway, calcium modulating pathway	0.981797	0.00703019	0.00980795	0.00136305	1.41e-06	pat.0
GO0051386 regulation of neurotrophin TRK receptor signaling pathway	0.988801	0.00702779	0.00135741	0.00281313	5.87e-07	pat.0
GO0003084 positive regulation of systemic arterial blood pressure	0.987247	0.00701229	0.000831324	0.00490842	6.15e-07	pat.0
GO0009123 nucleoside monophosphate metabolic process	0.944814	0.00690443	0.000295681	0.0479844	1.51e-06	pat.0
GO0032873 negative regulation of stress-activated MAPK cascade	0.983823	0.00689247	0.000369406	0.00891442	5.27e-07	pat.0
GO0070303 negative regulation of stress-activated protein kinase signaling cascade	0.983823	0.00689247	0.000369406	0.00891442	5.27e-07	pat.0
GO0071481 cellular response to X-ray	0.972136	0.00684098	0.000766814	0.020255	1.55e-06	pat.0
GO0007224 smoothened signaling pathway	0.858316	0.0068293	0.134195	0.000654221	5.83e-06	pat.0
GO0002204 somatic recombination of immunoglobulin genes involved in immune response	0.989853	0.00682914	0.000908842	0.00240854	3.93e-07	pat.0
GO0002208 somatic diversification of immunoglobulins involved in immune response	0.989853	0.00682914	0.000908842	0.00240854	3.93e-07	pat.0
GO0045190 isotype switching	0.989853	0.00682914	0.000908842	0.00240854	3.93e-07	pat.0
GO0035195 gene silencing by miRNA	0.989053	0.00679543	0.0028279	0.00132322	5.68e-07	pat.0
GO0045410 positive regulation of interleukin-6 biosynthetic process	0.83932	0.00676137	0.000571868	0.153341	5.9e-06	pat.0
GO0034370 triglyceride-rich lipoprotein particle remodeling	0.749944	0.0067021	0.241274	0.00205844	2.17e-05	pat.0
GO0014050 negative regulation of glutamate secretion	0.011356	0.00665679	6.83e-06	0.981908	7.27e-05	pat.3
GO0009219 pyrimidine deoxyribonucleotide metabolic process	0.950466	0.00664646	0.000639419	0.0422455	2.28e-06	pat.0
GO0032988 ribonucleoprotein complex disassembly	0.987178	0.00662369	0.000768745	0.00542854	6.03e-07	pat.0
GO0006278 RNA-dependent DNA replication	0.979753	0.00660157	0.0125678	0.00107583	1.37e-06	pat.0
GO0007004 telomere maintenance via telomerase	0.979753	0.00660157	0.0125678	0.00107583	1.37e-06	pat.0
GO0010935 regulation of macrophage cytokine production	0.984103	0.00657686	0.00120423	0.00811525	1.08e-06	pat.0
GO0008354 germ cell migration	0.990317	0.00654614	0.00150726	0.0016289	4.14e-07	pat.0
GO0051053 negative regulation of DNA metabolic process	0.980954	0.00654391	0.0118175	0.00068365	9.53e-07	pat.0
GO0090184 positive regulation of kidney development	0.989437	0.00653072	0.00273322	0.00129824	5.34e-07	pat.0
GO0030238 male sex determination	0.963575	0.00650444	0.0288316	0.00108604	2.46e-06	pat.0
GO0021766 hippocampus development	0.970945	0.0064846	0.0218902	0.000678272	1.46e-06	pat.0
GO0070857 regulation of bile acid biosynthetic process	0.891806	0.00648391	0.000562605	0.101143	4.02e-06	pat.0
GO0002066 columnar/cuboidal epithelial cell development	0.989218	0.00648272	0.00300136	0.00129757	5.67e-07	pat.0
GO1901077 regulation of relaxation of muscle	0.693619	0.00618633	0.299051	0.00112613	1.72e-05	pat.0
GO0031394 positive regulation of prostaglandin biosynthetic process	0.989485	0.00612551	0.00226101	0.00212746	6.32e-07	pat.0
GO2001280 positive regulation of unsaturated fatty acid biosynthetic process	0.989485	0.00612551	0.00226101	0.00212746	6.32e-07	pat.0
GO0035112 genitalia morphogenesis	0.989595	0.00609446	0.00123237	0.00307771	5.35e-07	pat.0
GO0002076 osteoblast development	0.983492	0.00608991	0.00942054	0.000996766	1.01e-06	pat.0
GO0060024 rhythmic synaptic transmission	0.937254	0.00606806	0.000494576	0.0561808	2.24e-06	pat.0
GO0060297 regulation of sarcomere organization	0.989052	0.00606175	0.00136001	0.00352532	6.27e-07	pat.0
GO0045416 positive regulation of interleukin-8 biosynthetic process	0.976337	0.00605804	0.000743896	0.0168597	1.23e-06	pat.0
GO0042501 serine phosphorylation of STAT protein	0.990013	0.00605008	0.00141504	0.00252098	5.11e-07	pat.0
GO0035811 negative regulation of urine volume	0.973929	0.00603825	0.000571491	0.0194602	1.14e-06	pat.0
GO0045414 regulation of interleukin-8 biosynthetic process	0.988493	0.00602353	0.000705492	0.00477738	4.91e-07	pat.0
GO2000252 negative regulation of feeding behavior	0.970842	0.00596685	0.000496139	0.0226938	1.14e-06	pat.0
GO0048668 collateral sprouting	0.0834396	0.00595058	5.71e-05	0.910515	3.82e-05	pat.3
GO0021542 dentate gyrus development	0.990147	0.00594625	0.000782191	0.0031245	3.89e-07	pat.0
GO0033081 regulation of T cell differentiation in thymus	0.991126	0.00587738	0.00122495	0.00177159	3.55e-07	pat.0
GO0042090 interleukin-12 biosynthetic process	0.945832	0.0058662	0.000513666	0.0477858	1.99e-06	pat.0
GO0045075 regulation of interleukin-12 biosynthetic process	0.945832	0.0058662	0.000513666	0.0477858	1.99e-06	pat.0
GO0030579 ubiquitin-dependent SMAD protein catabolic process	0.752462	0.0058314	0.00082293	0.240873	1.05e-05	pat.0
GO0045117 azole transport	0.580833	0.00582776	0.000295244	0.413034	9.8e-06	pat.0
GO0050957 equilibrioception	0.990077	0.00578352	0.000821345	0.00331755	4.12e-07	pat.0
GO0002238 response to molecule of fungal origin	0.846785	0.00575065	0.000786063	0.146672	6.38e-06	pat.0
GO0038066 p38MAPK cascade	0.966978	0.00574487	0.000580761	0.0266953	1.4e-06	pat.0
GO1900744 regulation of p38MAPK cascade	0.966978	0.00574487	0.000580761	0.0266953	1.4e-06	pat.0
GO0006228 UTP biosynthetic process	0.934985	0.00574439	0.000661719	0.0586064	2.72e-06	pat.0
GO0060896 neural plate pattern specification	0.987987	0.00574194	0.00122171	0.00504888	7.22e-07	pat.0
GO0060346 bone trabecula formation	0.982738	0.00571357	0.0101404	0.00140669	1.29e-06	pat.0
GO0048247 lymphocyte chemotaxis	0.958345	0.00568704	0.000567306	0.0353985	1.68e-06	pat.0
GO0003413 chondrocyte differentiation involved in endochondral bone morphogenesis	0.988455	0.00566732	0.00131621	0.00456118	7.03e-07	pat.0
GO0030800 negative regulation of cyclic nucleotide metabolic process	0.991477	0.0056665	0.00117946	0.00167642	3.26e-07	pat.0
GO0030815 negative regulation of cAMP metabolic process	0.991477	0.0056665	0.00117946	0.00167642	3.26e-07	pat.0
GO0030644 cellular chloride ion homeostasis	0.97324	0.0056579	0.000465998	0.0206349	9.9e-07	pat.0
GO0055064 chloride ion homeostasis	0.97324	0.0056579	0.000465998	0.0206349	9.9e-07	pat.0
GO0050748 negative regulation of lipoprotein metabolic process	0.952679	0.00563488	0.0405597	0.00112299	2.96e-06	pat.0
GO0051917 regulation of fibrinolysis	0.924529	0.0055787	0.0671772	0.00270752	7.81e-06	pat.0
GO1900025 negative regulation of substrate adhesion-dependent cell spreading	0.983446	0.00552176	0.0094436	0.00158768	1.31e-06	pat.0
GO0061045 negative regulation of wound healing	0.961048	0.00552085	0.000896512	0.0325327	2.12e-06	pat.0
GO0051882 mitochondrial depolarization	0.990355	0.0055089	0.00289648	0.00123949	4.84e-07	pat.0
GO0010739 positive regulation of protein kinase A signaling cascade	0.981552	0.00546869	0.00060536	0.0123736	8.08e-07	pat.0
GO0036037 CD8-positive, alpha-beta T cell activation	0.990377	0.00544327	0.00262546	0.00155348	5.25e-07	pat.0
GO0010460 positive regulation of heart rate	0.983955	0.00544014	0.000516635	0.0100874	6.26e-07	pat.0
GO0042487 regulation of odontogenesis of dentin-containing tooth	0.878973	0.00540646	0.000445631	0.115171	3.4e-06	pat.0
GO0009161 ribonucleoside monophosphate metabolic process	0.940056	0.00539439	0.000305175	0.0542426	1.45e-06	pat.0
GO0021761 limbic system development	0.986856	0.00533324	0.00716655	0.000643697	5.67e-07	pat.0
GO0051303 establishment of chromosome localization	0.989732	0.00532702	0.00358984	0.00135071	5.84e-07	pat.0
GO0042670 retinal cone cell differentiation	0.0381211	0.00531935	0.956442	4.69e-05	7.06e-05	pat.2
GO0046549 retinal cone cell development	0.0381211	0.00531935	0.956442	4.69e-05	7.06e-05	pat.2
GO0006949 syncytium formation	0.990543	0.00528174	0.000721675	0.00345334	3.66e-07	pat.0
GO0022010 central nervous system myelination	0.990324	0.00527239	0.00302895	0.00137444	5.22e-07	pat.0
GO0032291 axon ensheathment in central nervous system	0.990324	0.00527239	0.00302895	0.00137444	5.22e-07	pat.0
GO0006108 malate metabolic process	0.898266	0.00526614	0.00096097	0.0955016	4.86e-06	pat.0
GO0003085 negative regulation of systemic arterial blood pressure	0.991399	0.00524903	0.00150039	0.00185083	3.93e-07	pat.0
GO0030949 positive regulation of vascular endothelial growth factor receptor signaling pathway	0.42283	0.00518844	0.000323902	0.571641	1.67e-05	pat.0
GO0055025 positive regulation of cardiac muscle tissue development	0.842663	0.00517622	0.150811	0.00134079	8.89e-06	pat.0
GO0006997 nucleus organization	0.990671	0.00514931	0.00328834	0.00089068	4.04e-07	pat.0
GO0014824 artery smooth muscle contraction	0.990949	0.00514466	0.00158726	0.00231888	4.72e-07	pat.0
GO0060439 trachea morphogenesis	0.990086	0.00510614	0.00270577	0.00210118	6.34e-07	pat.0
GO2000404 regulation of T cell migration	0.938225	0.0051015	0.00068108	0.0559902	2.49e-06	pat.0
GO0042048 olfactory behavior	0.989964	0.00507896	0.00382287	0.00113394	5.25e-07	pat.0
GO0030194 positive regulation of blood coagulation	0.944625	0.00502842	0.0487331	0.00160913	4.04e-06	pat.0
GO1900048 positive regulation of hemostasis	0.944625	0.00502842	0.0487331	0.00160913	4.04e-06	pat.0
GO0060426 lung vasculature development	0.597306	0.00501451	0.000617471	0.397048	1.4e-05	pat.0
GO0009167 purine ribonucleoside monophosphate metabolic process	0.936866	0.00501442	0.000303212	0.0578145	1.45e-06	pat.0
GO0006458 'de novo' protein folding	0.947829	0.0049954	0.000589771	0.0465836	1.94e-06	pat.0
GO0051084 'de novo' posttranslational protein folding	0.947829	0.0049954	0.000589771	0.0465836	1.94e-06	pat.0
GO0009081 branched-chain amino acid metabolic process	0.963439	0.00496607	0.000603616	0.0309902	1.46e-06	pat.0
GO0071103 DNA conformation change	0.992339	0.00495768	0.000959815	0.00174318	2.67e-07	pat.0
GO0002636 positive regulation of germinal center formation	0.786087	0.00495625	0.000676009	0.208274	7.22e-06	pat.0
GO0097501 stress response to metal ion	0.986003	0.00492962	0.00132867	0.0077376	9.36e-07	pat.0
GO0045815 positive regulation of gene expression, epigenetic	0.8969	0.00492103	0.0969727	0.00120042	5.53e-06	pat.0
GO0042756 drinking behavior	0.784343	0.00491212	0.000492869	0.210246	5.83e-06	pat.0
GO0072678 T cell migration	0.938106	0.00490718	0.00066768	0.0563164	2.41e-06	pat.0
GO0071391 cellular response to estrogen stimulus	0.721612	0.00487653	0.272444	0.00105496	1.28e-05	pat.0
GO0006213 pyrimidine nucleoside metabolic process	0.964246	0.00487227	0.000506587	0.0303741	1.26e-06	pat.0
GO0001696 gastric acid secretion	0.978203	0.00486247	0.000438042	0.0164957	7.37e-07	pat.0
GO0046131 pyrimidine ribonucleoside metabolic process	0.943963	0.00485807	0.000567203	0.0506095	1.98e-06	pat.0
GO0002360 T cell lineage commitment	0.989671	0.00482087	0.00381953	0.00168814	6.68e-07	pat.0
GO0010818 T cell chemotaxis	0.962433	0.00481417	0.000696782	0.0320548	1.62e-06	pat.0
GO0021860 pyramidal neuron development	0.987783	0.00481393	0.000680901	0.00672191	5.28e-07	pat.0
GO0035883 enteroendocrine cell differentiation	0.990966	0.00480993	0.000897221	0.00332612	3.91e-07	pat.0
GO0010801 negative regulation of peptidyl-threonine phosphorylation	0.892033	0.00480785	0.000592309	0.102563	3.5e-06	pat.0
GO0043616 keratinocyte proliferation	0.974643	0.00476369	0.000440185	0.0201522	8.41e-07	pat.0
GO0051591 response to cAMP	0.990068	0.0047475	0.00450484	0.000679014	3.96e-07	pat.0
GO0007182 common-partner SMAD protein phosphorylation	0.986135	0.00473849	0.0072482	0.00187707	1.11e-06	pat.0
GO0003091 renal water homeostasis	0.991793	0.00473762	0.00146593	0.00200273	3.83e-07	pat.0
GO0071277 cellular response to calcium ion	0.986699	0.00473298	0.000487596	0.00807986	4.72e-07	pat.0
GO0009126 purine nucleoside monophosphate metabolic process	0.939636	0.00473009	0.000304287	0.0553287	1.36e-06	pat.0
GO0051005 negative regulation of lipoprotein lipase activity	0.978571	0.00464898	0.0150805	0.00169802	1.71e-06	pat.0
GO0051647 nucleus localization	0.992185	0.00463883	0.00170915	0.00146655	3.39e-07	pat.0
GO0070307 lens fiber cell development	0.988169	0.00463473	0.00526008	0.00193528	8.94e-07	pat.0
GO0040001 establishment of mitotic spindle localization	0.98875	0.00458942	0.000581616	0.00607825	4.29e-07	pat.0
GO0002067 glandular epithelial cell differentiation	0.990998	0.00458188	0.000720705	0.00369864	3.52e-07	pat.0
GO0032467 positive regulation of cytokinesis	0.990647	0.00452742	0.000595798	0.00422948	3.36e-07	pat.0
GO0030574 collagen catabolic process	0.991248	0.00450685	0.00136827	0.0028765	4.55e-07	pat.0
GO0060325 face morphogenesis	0.99025	0.00450498	0.0045225	0.000722122	4.01e-07	pat.0
GO0070942 neutrophil mediated cytotoxicity	0.992238	0.00449718	0.0013638	0.00190054	3.4e-07	pat.0
GO0070943 neutrophil mediated killing of symbiont cell	0.992238	0.00449718	0.0013638	0.00190054	3.4e-07	pat.0
GO0002118 aggressive behavior	0.555157	0.00447515	0.439707	0.000645524	1.57e-05	pat.0
GO0043374 CD8-positive, alpha-beta T cell differentiation	0.988865	0.00443836	0.00560032	0.00109617	6.15e-07	pat.0
GO0048859 formation of anatomical boundary	0.969919	0.00443699	0.000573257	0.0250697	1.13e-06	pat.0
GO0007175 negative regulation of epidermal growth factor-activated receptor activity	0.650543	0.00443123	0.000492336	0.344524	9.28e-06	pat.0
GO0016441 posttranscriptional gene silencing	0.99099	0.00441253	0.00350191	0.00109464	4.42e-07	pat.0
GO0034145 positive regulation of toll-like receptor 4 signaling pathway	0.991635	0.00441144	0.0023991	0.00155433	4.33e-07	pat.0
GO0051973 positive regulation of telomerase activity	0.586373	0.00439263	0.407845	0.00136704	2.33e-05	pat.0
GO0032780 negative regulation of ATPase activity	0.975964	0.00437979	0.00055832	0.0190968	9.05e-07	pat.0
GO0031998 regulation of fatty acid beta-oxidation	0.617584	0.00434935	0.000585263	0.37747	1.16e-05	pat.0
GO0006568 tryptophan metabolic process	0.944941	0.00434668	0.0487365	0.00197141	4.24e-06	pat.0
GO0006586 indolalkylamine metabolic process	0.944941	0.00434668	0.0487365	0.00197141	4.24e-06	pat.0
GO0045777 positive regulation of blood pressure	0.987747	0.00431665	0.000374398	0.00756208	3.55e-07	pat.0
GO0045070 positive regulation of viral genome replication	0.980353	0.00426921	0.000315756	0.0150617	5.08e-07	pat.0
GO0021681 cerebellar granular layer development	0.598026	0.00425502	0.396579	0.00112069	1.92e-05	pat.0
GO0009218 pyrimidine ribonucleotide metabolic process	0.951	0.00424311	0.000581564	0.0441738	1.67e-06	pat.0
GO0006287 base-excision repair, gap-filling	0.922733	0.00423328	0.000904821	0.0721259	3.27e-06	pat.0
GO0019336 phenol-containing compound catabolic process	0.99053	0.00423254	0.00397418	0.00126307	5.19e-07	pat.0
GO0001302 replicative cell aging	0.991909	0.00422916	0.00168487	0.00217677	4.17e-07	pat.0
GO0009074 aromatic amino acid family catabolic process	0.95068	0.0042235	0.0430082	0.00208456	3.95e-06	pat.0
GO0010819 regulation of T cell chemotaxis	0.943081	0.00422257	0.00070818	0.0519856	2.16e-06	pat.0
GO0010820 positive regulation of T cell chemotaxis	0.943081	0.00422257	0.00070818	0.0519856	2.16e-06	pat.0
GO0009452 7-methylguanosine RNA capping	0.97818	0.00420481	0.0164015	0.00121196	1.35e-06	pat.0
GO0036260 RNA capping	0.97818	0.00420481	0.0164015	0.00121196	1.35e-06	pat.0
GO0090330 regulation of platelet aggregation	0.98455	0.00419786	0.000460204	0.0107918	5.16e-07	pat.0
GO1901029 negative regulation of mitochondrial outer membrane permeabilization	0.859781	0.00417967	0.000878323	0.135156	5.27e-06	pat.0
GO0034116 positive regulation of heterotypic cell-cell adhesion	0.975992	0.0041666	0.000713019	0.0191276	1.04e-06	pat.0
GO0006999 nuclear pore organization	0.987612	0.00416258	0.000854471	0.00736985	6.02e-07	pat.0
GO0016578 histone deubiquitination	0.986551	0.00416071	0.00073862	0.00854861	6.04e-07	pat.0
GO0032276 regulation of gonadotropin secretion	0.973352	0.00415802	0.0215609	0.000927938	1.36e-06	pat.0
GO0060316 positive regulation of ryanodine-sensitive calcium-release channel activity	0.674822	0.00415562	0.000646245	0.320366	9.86e-06	pat.0
GO0090399 replicative senescence	0.989463	0.00413406	0.00513154	0.00127098	6.13e-07	pat.0
GO0006102 isocitrate metabolic process	0.287296	0.00413377	0.000328328	0.708217	2.49e-05	pat.0
GO0010212 response to ionizing radiation	0.992839	0.0041207	0.000598007	0.00244219	2.17e-07	pat.0
GO0010934 macrophage cytokine production	0.990655	0.00410405	0.00163441	0.00360584	5.67e-07	pat.0
GO0072527 pyrimidine-containing compound metabolic process	0.965907	0.00410113	0.000396321	0.0295946	9.4e-07	pat.0
GO0002327 immature B cell differentiation	0.359225	0.00409963	0.636048	0.000599725	2.81e-05	pat.0
GO0045744 negative regulation of G-protein coupled receptor protein signaling pathway	0.99128	0.00407651	0.00389223	0.000750565	3.49e-07	pat.0
GO0002719 negative regulation of cytokine production involved in immune response	0.944024	0.00407266	0.000663102	0.0512378	1.99e-06	pat.0
GO0086070 SA node cell to atrial cardiac muscle cell communication	0.988396	0.00403327	0.000884885	0.0066857	5.65e-07	pat.0
GO0003310 pancreatic A cell differentiation	0.94998	0.00402951	0.00101648	0.0449721	2.41e-06	pat.0
GO0040034 regulation of development, heterochronic	0.987481	0.00399118	0.00761845	0.00090837	6.27e-07	pat.0
GO0045714 regulation of low-density lipoprotein particle receptor biosynthetic process	0.989981	0.00398803	0.00140121	0.00462887	5.96e-07	pat.0
GO0010470 regulation of gastrulation	0.993494	0.00398706	0.000785981	0.00173255	2.02e-07	pat.0
GO0048736 appendage development	0.97934	0.00397612	0.016087	0.000595704	7.91e-07	pat.0
GO0060173 limb development	0.97934	0.00397612	0.016087	0.000595704	7.91e-07	pat.0
GO0007016 cytoskeletal anchoring at plasma membrane	0.597047	0.00397074	0.000534382	0.398437	1.1e-05	pat.0
GO0048266 behavioral response to pain	0.947851	0.00395852	0.0474682	0.000720385	1.97e-06	pat.0
GO0000394 RNA splicing, via endonucleolytic cleavage and ligation	0.992986	0.00395045	0.00124139	0.00182175	2.86e-07	pat.0
GO0006388 tRNA splicing, via endonucleolytic cleavage and ligation	0.992986	0.00395045	0.00124139	0.00182175	2.86e-07	pat.0
GO0042760 very long-chain fatty acid catabolic process	0.744861	0.00392761	0.000915654	0.250286	9.22e-06	pat.0
GO0045779 negative regulation of bone resorption	0.991851	0.00392735	0.000497589	0.00372381	2.49e-07	pat.0
GO0071229 cellular response to acid	0.334773	0.00388508	0.660785	0.000529762	2.75e-05	pat.0
GO0051653 spindle localization	0.979306	0.00388378	0.000496823	0.0163131	6.94e-07	pat.0
GO0033131 regulation of glucokinase activity	0.962678	0.00386877	0.000866048	0.0325859	1.66e-06	pat.0
GO0006760 folic acid-containing compound metabolic process	0.987192	0.0038669	0.000684958	0.00825546	5.34e-07	pat.0
GO0043044 ATP-dependent chromatin remodeling	0.992008	0.00386312	0.00101432	0.00311456	3.55e-07	pat.0
GO0031268 pseudopodium organization	0.992941	0.003856	0.0010584	0.002144	2.82e-07	pat.0
GO0002281 macrophage activation involved in immune response	0.987758	0.00385091	0.000854122	0.0075359	5.82e-07	pat.0
GO0007568 aging	0.992744	0.0038475	0.00275036	0.000657934	2.41e-07	pat.0
GO0042537 benzene-containing compound metabolic process	0.989183	0.00384191	0.00558704	0.00138736	6.6e-07	pat.0
GO0006491 N-glycan processing	0.992495	0.00383731	0.000709886	0.00295718	2.67e-07	pat.0
GO0050820 positive regulation of coagulation	0.934329	0.00380416	0.0600906	0.00177205	4.25e-06	pat.0
GO0006610 ribosomal protein import into nucleus	0.88172	0.00379825	0.000795535	0.113682	4.02e-06	pat.0
GO0016180 snRNA processing	0.984055	0.00377174	0.000737067	0.0114355	6.95e-07	pat.0
GO0000819 sister chromatid segregation	0.992991	0.00376671	0.00101536	0.00222628	2.77e-07	pat.0
GO0034372 very-low-density lipoprotein particle remodeling	0.791	0.00375876	0.201952	0.00327183	1.75e-05	pat.0
GO2001212 regulation of vasculogenesis	0.992901	0.00374091	0.00156765	0.00179036	3.21e-07	pat.0
GO0031113 regulation of microtubule polymerization	0.993667	0.00373448	0.00163565	0.000962201	2.15e-07	pat.0
GO0051767 nitric-oxide synthase biosynthetic process	0.967761	0.00370533	0.000489434	0.0280433	9.82e-07	pat.0
GO0051769 regulation of nitric-oxide synthase biosynthetic process	0.967761	0.00370533	0.000489434	0.0280433	9.82e-07	pat.0
GO1901228 positive regulation of transcription from RNA polymerase II promoter involved in heart development	0.0539239	0.00368506	6.78e-05	0.942273	5.03e-05	pat.3
GO0009396 folic acid-containing compound biosynthetic process	0.986092	0.00368356	0.000761023	0.00946278	6.13e-07	pat.0
GO0032353 negative regulation of hormone biosynthetic process	0.954535	0.00367439	0.000457651	0.0413313	1.24e-06	pat.0
GO0070472 regulation of uterine smooth muscle contraction	0.989896	0.00365855	0.000694335	0.00575069	4.05e-07	pat.0
GO0042996 regulation of Golgi to plasma membrane protein transport	0.992713	0.00365695	0.0013478	0.00228201	3.37e-07	pat.0
GO0009303 rRNA transcription	0.990927	0.00365392	0.00448804	0.000930436	4.17e-07	pat.0
GO0033169 histone H3-K9 demethylation	0.990573	0.00361895	0.000910657	0.00489733	4.34e-07	pat.0
GO0055091 phospholipid homeostasis	0.955943	0.00361805	0.0390441	0.00139224	2.53e-06	pat.0
GO0010569 regulation of double-strand break repair via homologous recombination	0.992438	0.00361652	0.00232913	0.0016164	3.85e-07	pat.0
GO0032344 regulation of aldosterone metabolic process	0.988643	0.0036044	0.000746037	0.00700644	4.84e-07	pat.0
GO0015793 glycerol transport	0.988133	0.00360125	0.00105307	0.00721186	6.25e-07	pat.0
GO0035194 posttranscriptional gene silencing by RNA	0.992754	0.00359556	0.00250335	0.00114667	3.18e-07	pat.0
GO0000070 mitotic sister chromatid segregation	0.993283	0.00358583	0.00100417	0.00212649	2.59e-07	pat.0
GO0010661 positive regulation of muscle cell apoptotic process	0.988963	0.00358351	0.000610391	0.00684244	4.13e-07	pat.0
GO0006611 protein export from nucleus	0.993914	0.00357762	0.00112084	0.00138711	2.07e-07	pat.0
GO0010566 regulation of ketone biosynthetic process	0.976026	0.00356755	0.000534019	0.0198712	7.96e-07	pat.0
GO0048880 sensory system development	0.992049	0.00355078	0.000629307	0.00377039	2.77e-07	pat.0
GO0000466 maturation of 5.8S rRNA from tricistronic rRNA transcript (SSU-rRNA, 5.8S rRNA, LSU-rRNA)	0.991355	0.00354698	0.00230544	0.00279241	5.5e-07	pat.0
GO0048102 autophagic cell death	0.988957	0.00354539	0.00100673	0.0064906	5.58e-07	pat.0
GO0006012 galactose metabolic process	0.989477	0.00353761	0.000595305	0.0063898	3.84e-07	pat.0
GO0051818 disruption of cells of other organism involved in symbiotic interaction	0.855733	0.00350796	0.1392	0.00155153	7.22e-06	pat.0
GO0051883 killing of cells in other organism involved in symbiotic interaction	0.855733	0.00350796	0.1392	0.00155153	7.22e-06	pat.0
GO0038179 neurotrophin signaling pathway	0.985264	0.00350701	0.000453545	0.0107746	4.56e-07	pat.0
GO0034111 negative regulation of homotypic cell-cell adhesion	0.993111	0.00350238	0.00134491	0.00204185	3.03e-07	pat.0
GO0003097 renal water transport	0.987257	0.00347782	0.00817763	0.0010872	6.85e-07	pat.0
GO0030326 embryonic limb morphogenesis	0.952049	0.00347111	0.043844	0.00063425	1.56e-06	pat.0
GO0035113 embryonic appendage morphogenesis	0.952049	0.00347111	0.043844	0.00063425	1.56e-06	pat.0
GO0036302 atrioventricular canal development	0.988359	0.00342206	0.000789686	0.00742866	5.08e-07	pat.0
GO0002755 MyD88-dependent toll-like receptor signaling pathway	0.975398	0.00341608	0.000968322	0.0202162	1.18e-06	pat.0
GO2000401 regulation of lymphocyte migration	0.899083	0.00340736	0.000784608	0.0967214	3.27e-06	pat.0
GO0006572 tyrosine catabolic process	0.983255	0.00340226	0.0108538	0.00248772	1.45e-06	pat.0
GO0007144 female meiosis I	0.986589	0.0033902	0.000796649	0.00922337	5.91e-07	pat.0
GO2000515 negative regulation of CD4-positive, alpha-beta T cell activation	0.991108	0.00337061	0.000863436	0.00465749	3.86e-07	pat.0
GO0070120 ciliary neurotrophic factor-mediated signaling pathway	0.984535	0.003363	0.00114715	0.0109543	8.51e-07	pat.0
GO0072079 nephron tubule formation	0.985286	0.00335911	0.000378082	0.0109761	3.97e-07	pat.0
GO0002367 cytokine production involved in immune response	0.963095	0.00335062	0.000430369	0.0331233	9.52e-07	pat.0
GO0007501 mesodermal cell fate specification	0.992263	0.00334226	0.000613018	0.00378134	2.63e-07	pat.0
GO0009132 nucleoside diphosphate metabolic process	0.981974	0.00333374	0.000386791	0.0143054	4.84e-07	pat.0
GO0042036 negative regulation of cytokine biosynthetic process	0.986931	0.00331034	0.000410842	0.00934781	3.72e-07	pat.0
GO0060373 regulation of ventricular cardiac muscle cell membrane depolarization	0.975563	0.0032924	0.000542442	0.0206018	7.85e-07	pat.0
GO0045956 positive regulation of calcium ion-dependent exocytosis	0.93966	0.00325588	0.0555759	0.00150488	3.25e-06	pat.0
GO0046683 response to organophosphorus	0.981384	0.00325504	0.0147725	0.000588264	6.52e-07	pat.0
GO0032620 interleukin-17 production	0.988469	0.00322774	0.000607437	0.00769509	4.19e-07	pat.0
GO0009208 pyrimidine ribonucleoside triphosphate metabolic process	0.958701	0.00322727	0.000593676	0.0374765	1.27e-06	pat.0
GO0060664 epithelial cell proliferation involved in salivary gland morphogenesis	0.990954	0.0032259	0.00377932	0.00203976	5.89e-07	pat.0
GO0035747 natural killer cell chemotaxis	0.155594	0.00321699	0.000229055	0.840925	3.45e-05	pat.3
GO2000501 regulation of natural killer cell chemotaxis	0.155594	0.00321699	0.000229055	0.840925	3.45e-05	pat.3
GO0035589 G-protein coupled purinergic nucleotide receptor signaling pathway	0.991782	0.00321277	0.00158655	0.00341867	4.6e-07	pat.0
GO0061430 bone trabecula morphogenesis	0.975952	0.00321229	0.019499	0.00133529	1.39e-06	pat.0
GO0010763 positive regulation of fibroblast migration	0.994097	0.00320987	0.00158994	0.00110292	2.11e-07	pat.0
GO0032660 regulation of interleukin-17 production	0.966783	0.00320197	0.0006096	0.0294047	1.08e-06	pat.0
GO0007059 chromosome segregation	0.994184	0.00316983	0.00153646	0.00110973	2.05e-07	pat.0
GO0071475 cellular hyperosmotic salinity response	0.0958787	0.00316774	0.900666	0.000228799	5.84e-05	pat.2
GO0007184 SMAD protein import into nucleus	0.993092	0.00316763	0.00261222	0.00112763	3e-07	pat.0
GO0051307 meiotic chromosome separation	0.992343	0.00315217	0.000867989	0.00363655	3.13e-07	pat.0
GO2000480 negative regulation of cAMP-dependent protein kinase activity	0.991766	0.00314161	0.00105851	0.00403301	3.85e-07	pat.0
GO0002381 immunoglobulin production involved in immunoglobulin mediated immune response	0.994346	0.00310772	0.000831245	0.00171489	1.79e-07	pat.0
GO0006545 glycine biosynthetic process	0.984793	0.003104	0.00127534	0.0108268	8.63e-07	pat.0
GO0006851 mitochondrial calcium ion transport	0.988118	0.0030868	0.00729332	0.00150139	7.33e-07	pat.0
GO0070092 regulation of glucagon secretion	0.9918	0.00307996	0.000785654	0.00433453	3.26e-07	pat.0
GO0010919 regulation of inositol phosphate biosynthetic process	0.0721977	0.00306588	4.95e-05	0.92466	2.69e-05	pat.3
GO0006656 phosphatidylcholine biosynthetic process	0.988139	0.00305378	0.00764729	0.00115974	6.31e-07	pat.0
GO0018904 ether metabolic process	0.986929	0.00304355	0.000759185	0.00926806	5.36e-07	pat.0
GO0006691 leukotriene metabolic process	0.992998	0.00300437	0.000858462	0.00313855	2.72e-07	pat.0
GO0048713 regulation of oligodendrocyte differentiation	0.989705	0.00298346	0.00671322	0.000597955	3.59e-07	pat.0
GO0048808 male genitalia morphogenesis	0.986686	0.00298111	0.008277	0.00205457	9.72e-07	pat.0
GO0010866 regulation of triglyceride biosynthetic process	0.994131	0.00297194	0.000674704	0.00222212	1.8e-07	pat.0
GO0015693 magnesium ion transport	0.951184	0.00295971	0.000605635	0.045249	1.4e-06	pat.0
GO0000387 spliceosomal snRNP assembly	0.985689	0.00293039	0.000895125	0.0104851	6.4e-07	pat.0
GO0003309 type B pancreatic cell differentiation	0.993938	0.00293021	0.000982717	0.00214858	2.27e-07	pat.0
GO0051574 positive regulation of histone H3-K9 methylation	0.992701	0.00292974	0.00220158	0.0021673	3.98e-07	pat.0
GO0010890 positive regulation of sequestering of triglyceride	0.992125	0.00292012	0.00323516	0.00171945	4.42e-07	pat.0
GO0080111 DNA demethylation	0.993882	0.00291755	0.00171956	0.00148076	2.57e-07	pat.0
GO0021794 thalamus development	0.962442	0.00290451	0.0334436	0.00120789	1.79e-06	pat.0
GO0000712 resolution of meiotic recombination intermediates	0.993132	0.00290246	0.00128157	0.00268345	3.16e-07	pat.0
GO0016073 snRNA metabolic process	0.990816	0.00290146	0.000804639	0.00547776	3.75e-07	pat.0
GO0033008 positive regulation of mast cell activation involved in immune response	0.986808	0.00289144	0.000632904	0.00966717	4.72e-07	pat.0
GO0043306 positive regulation of mast cell degranulation	0.986808	0.00289144	0.000632904	0.00966717	4.72e-07	pat.0
GO0007614 short-term memory	0.993676	0.00288705	0.00219202	0.00124435	2.68e-07	pat.0
GO0031943 regulation of glucocorticoid metabolic process	0.99446	0.00288101	0.000722759	0.00193612	1.69e-07	pat.0
GO0061302 smooth muscle cell-matrix adhesion	0.9914	0.00287562	0.00415778	0.00156581	4.88e-07	pat.0
GO0035989 tendon development	0.980765	0.00285401	0.0150022	0.00137787	1.09e-06	pat.0
GO0032331 negative regulation of chondrocyte differentiation	0.978885	0.00284829	0.0171749	0.00109038	1.02e-06	pat.0
GO0021587 cerebellum morphogenesis	0.980791	0.0028417	0.0156982	0.000668025	6.84e-07	pat.0
GO0000768 syncytium formation by plasma membrane fusion	0.992698	0.00283499	0.000517997	0.00394898	2.18e-07	pat.0
GO0032342 aldosterone biosynthetic process	0.987284	0.00283034	0.000502529	0.00938294	3.89e-07	pat.0
GO0007320 insemination	0.990805	0.00282384	0.0054957	0.000875307	3.93e-07	pat.0
GO0045719 negative regulation of glycogen biosynthetic process	0.994008	0.00282361	0.00140927	0.00175927	2.47e-07	pat.0
GO0006662 glycerol ether metabolic process	0.984965	0.00282222	0.000977917	0.0112341	6.97e-07	pat.0
GO0060017 parathyroid gland development	0.993679	0.00282184	0.00182906	0.00166941	2.86e-07	pat.0
GO0021798 forebrain dorsal/ventral pattern formation	0.976204	0.00281335	0.000463206	0.0205184	6.37e-07	pat.0
GO0097067 cellular response to thyroid hormone stimulus	0.9888	0.00280864	0.0075526	0.000838423	4.75e-07	pat.0
GO0045898 regulation of RNA polymerase II transcriptional preinitiation complex assembly	0.975827	0.00280688	0.0198669	0.00149805	1.4e-06	pat.0
GO0007190 activation of adenylate cyclase activity	0.950944	0.00280529	0.0452461	0.0010024	1.93e-06	pat.0
GO0021884 forebrain neuron development	0.978163	0.00280127	0.000374502	0.0186604	5.13e-07	pat.0
GO0048701 embryonic cranial skeleton morphogenesis	0.985443	0.00279591	0.0107272	0.00103279	6.99e-07	pat.0
GO0060740 prostate gland epithelium morphogenesis	0.990372	0.00279378	0.00595495	0.000878484	4.14e-07	pat.0
GO0006595 polyamine metabolic process	0.992572	0.00278997	0.000494459	0.00414311	2.16e-07	pat.0
GO0051571 positive regulation of histone H3-K4 methylation	0.861739	0.00277163	0.134315	0.00116937	4.98e-06	pat.0
GO0042737 drug catabolic process	0.769586	0.00277101	0.225092	0.00253735	1.36e-05	pat.0
GO0042738 exogenous drug catabolic process	0.769586	0.00277101	0.225092	0.00253735	1.36e-05	pat.0
GO0034382 chylomicron remnant clearance	0.974375	0.00276375	0.0208167	0.00204273	1.77e-06	pat.0
GO0071830 triglyceride-rich lipoprotein particle clearance	0.974375	0.00276375	0.0208167	0.00204273	1.77e-06	pat.0
GO0010867 positive regulation of triglyceride biosynthetic process	0.988579	0.00275538	0.00045663	0.00820868	3.26e-07	pat.0
GO0033006 regulation of mast cell activation involved in immune response	0.953765	0.00275453	0.000477964	0.0430018	1.1e-06	pat.0
GO0043304 regulation of mast cell degranulation	0.953765	0.00275453	0.000477964	0.0430018	1.1e-06	pat.0
GO0045627 positive regulation of T-helper 1 cell differentiation	0.993915	0.00275043	0.00114554	0.00218908	2.45e-07	pat.0
GO0043902 positive regulation of multi-organism process	0.99445	0.00274627	0.000506497	0.0022975	1.44e-07	pat.0
GO2000341 regulation of chemokine (C-X-C motif) ligand 2 production	0.390434	0.00273141	0.00037471	0.606446	1.4e-05	pat.0
GO0007638 mechanosensory behavior	0.991999	0.00272447	0.00368398	0.00159163	4.39e-07	pat.0
GO0032727 positive regulation of interferon-alpha production	0.993062	0.00270831	0.00100283	0.00322626	2.9e-07	pat.0
GO0045162 clustering of voltage-gated sodium channels	0.993664	0.00268149	0.00130821	0.00234628	2.78e-07	pat.0
GO0032610 interleukin-1 alpha production	0.994378	0.00268116	0.00102761	0.00191285	2.04e-07	pat.0
GO0030836 positive regulation of actin filament depolymerization	0.99378	0.00267475	0.00202775	0.00151734	2.78e-07	pat.0
GO0033152 immunoglobulin V(D)J recombination	0.992489	0.00266911	0.00320039	0.00164133	4.02e-07	pat.0
GO0061312 BMP signaling pathway involved in heart development	0.981902	0.00266435	0.00061236	0.0148211	5.93e-07	pat.0
GO0008589 regulation of smoothened signaling pathway	0.87286	0.00266303	0.123185	0.00128719	4.83e-06	pat.0
GO0031109 microtubule polymerization or depolymerization	0.994488	0.00265756	0.00211421	0.000740007	1.73e-07	pat.0
GO0007196 adenylate cyclase-inhibiting G-protein coupled glutamate receptor signaling pathway	0.992917	0.00265148	0.000622152	0.00380939	2.31e-07	pat.0
GO0043171 peptide catabolic process	0.282881	0.00264275	0.000204833	0.714257	1.4e-05	pat.0
GO0060252 positive regulation of glial cell proliferation	0.990574	0.00264216	0.000641485	0.00614163	3.28e-07	pat.0
GO0048678 response to axon injury	0.983509	0.00263129	0.0131705	0.000688185	5.88e-07	pat.0
GO0045428 regulation of nitric oxide biosynthetic process	0.994636	0.00261071	0.00104724	0.00170591	1.88e-07	pat.0
GO0072584 caveolin-mediated endocytosis	0.99045	0.00261049	0.000735489	0.00620332	3.61e-07	pat.0
GO0035107 appendage morphogenesis	0.981967	0.00260965	0.0147983	0.000624416	5.94e-07	pat.0
GO0035108 limb morphogenesis	0.981967	0.00260965	0.0147983	0.000624416	5.94e-07	pat.0
GO0051988 regulation of attachment of spindle microtubules to kinetochore	0.991554	0.00260037	0.00122308	0.00462193	4.16e-07	pat.0
GO0034374 low-density lipoprotein particle remodeling	0.448369	0.00258952	0.547424	0.00158851	2.99e-05	pat.0
GO0019933 cAMP-mediated signaling	0.995169	0.00258525	0.000601427	0.00164447	1.24e-07	pat.0
GO0002024 diet induced thermogenesis	0.994033	0.00258383	0.00191036	0.00147227	2.56e-07	pat.0
GO0046668 regulation of retinal cell programmed cell death	0.828518	0.00258287	0.000802103	0.168093	4.46e-06	pat.0
GO0035518 histone H2A monoubiquitination	0.972867	0.00256542	0.000576012	0.0239912	7.82e-07	pat.0
GO0006825 copper ion transport	0.88814	0.00256484	0.000705671	0.108587	2.8e-06	pat.0
GO0060272 embryonic skeletal joint morphogenesis	0.626336	0.00256176	0.369513	0.00157341	1.61e-05	pat.0
GO0001675 acrosome assembly	0.990722	0.00256139	0.00555427	0.00116201	4.53e-07	pat.0
GO0051255 spindle midzone assembly	0.9656	0.00255303	0.00105789	0.0307877	1.42e-06	pat.0
GO0070253 somatostatin secretion	0.940495	0.00253685	0.000786328	0.0561801	1.79e-06	pat.0
GO0090022 regulation of neutrophil chemotaxis	0.994206	0.00252645	0.00111323	0.0021541	2.26e-07	pat.0
GO0090279 regulation of calcium ion import	0.974241	0.00251728	0.0223166	0.000923724	1.02e-06	pat.0
GO0051044 positive regulation of membrane protein ectodomain proteolysis	0.988046	0.00251214	0.000378923	0.00906242	2.9e-07	pat.0
GO0001957 intramembranous ossification	0.992165	0.00250797	0.00286461	0.00246165	4.73e-07	pat.0
GO0036072 direct ossification	0.992165	0.00250797	0.00286461	0.00246165	4.73e-07	pat.0
GO0070091 glucagon secretion	0.994493	0.00250511	0.00182263	0.00117919	2.08e-07	pat.0
GO1901678 iron coordination entity transport	0.990203	0.00250212	0.00582549	0.00146908	5.42e-07	pat.0
GO0002934 desmosome organization	0.99418	0.00249185	0.00171248	0.00161512	2.47e-07	pat.0
GO0043084 penile erection	0.985287	0.00248245	0.000458626	0.0117715	3.95e-07	pat.0
GO0042535 positive regulation of tumor necrosis factor biosynthetic process	0.860303	0.00247665	0.000874136	0.136343	3.84e-06	pat.0
GO0002701 negative regulation of production of molecular mediator of immune response	0.9773	0.00247542	0.000699079	0.0195248	7.54e-07	pat.0
GO0030220 platelet formation	0.994997	0.00247437	0.000982593	0.00154597	1.62e-07	pat.0
GO0036344 platelet morphogenesis	0.994997	0.00247437	0.000982593	0.00154597	1.62e-07	pat.0
GO1900543 negative regulation of purine nucleotide metabolic process	0.994515	0.00247318	0.00208203	0.000929098	1.92e-07	pat.0
GO0043928 exonucleolytic nuclear-transcribed mRNA catabolic process involved in deadenylation-dependent decay	0.715815	0.00246613	0.000579413	0.281134	5.72e-06	pat.0
GO0051302 regulation of cell division	0.995417	0.00245956	0.0012364	0.000886753	1.29e-07	pat.0
GO0045589 regulation of regulatory T cell differentiation	0.99347	0.0024562	0.00133554	0.00273753	2.97e-07	pat.0
GO2000644 regulation of receptor catabolic process	0.99197	0.00244809	0.00438321	0.00119867	3.82e-07	pat.0
GO0021795 cerebral cortex cell migration	0.994668	0.00244439	0.0020028	0.00088492	1.79e-07	pat.0
GO0043489 RNA stabilization	0.939948	0.00243768	0.0565321	0.00108037	2.2e-06	pat.0
GO0048255 mRNA stabilization	0.939948	0.00243768	0.0565321	0.00108037	2.2e-06	pat.0
GO0060512 prostate gland morphogenesis	0.991457	0.00243576	0.00523253	0.000874157	3.46e-07	pat.0
GO0015671 oxygen transport	0.962876	0.00243409	0.000469954	0.0342187	8.51e-07	pat.0
GO0061037 negative regulation of cartilage development	0.994177	0.00243084	0.000665713	0.00272639	1.82e-07	pat.0
GO0030850 prostate gland development	0.990112	0.00242808	0.0067377	0.000721909	3.61e-07	pat.0
GO0042730 fibrinolysis	0.964128	0.00240334	0.0312546	0.00221214	2.3e-06	pat.0
GO0060124 positive regulation of growth hormone secretion	0.994564	0.00239177	0.00175193	0.00129196	2.1e-07	pat.0
GO0006310 DNA recombination	0.994601	0.00238399	0.00215177	0.000862951	1.83e-07	pat.0
GO0061298 retina vasculature development in camera-type eye	0.980052	0.00236775	0.0164673	0.00111183	8.98e-07	pat.0
GO0060612 adipose tissue development	0.992194	0.00236681	0.000526515	0.00491262	2.29e-07	pat.0
GO0000226 microtubule cytoskeleton organization	0.994841	0.00235326	0.00215848	0.000646606	1.49e-07	pat.0
GO0007256 activation of JNKK activity	0.990926	0.00235185	0.000913464	0.00580803	3.75e-07	pat.0
GO0042274 ribosomal small subunit biogenesis	0.964175	0.00234445	0.00081202	0.0326677	1.17e-06	pat.0
GO0072676 lymphocyte migration	0.961896	0.0023416	0.000616951	0.0351442	1.02e-06	pat.0
GO0046823 negative regulation of nucleocytoplasmic transport	0.992991	0.00233898	0.000341893	0.00432806	1.54e-07	pat.0
GO0032753 positive regulation of interleukin-4 production	0.761434	0.00232745	0.000611024	0.235623	4.77e-06	pat.0
GO0032515 negative regulation of phosphoprotein phosphatase activity	0.993387	0.00232653	0.000506605	0.00378	1.84e-07	pat.0
GO0038093 Fc receptor signaling pathway	0.883464	0.00232132	0.00104635	0.113165	3.57e-06	pat.0
GO0043200 response to amino acid stimulus	0.386174	0.00231611	0.610719	0.000769805	2.13e-05	pat.0
GO0008054 cyclin catabolic process	0.983504	0.00230313	0.000706246	0.0134865	5.59e-07	pat.0
GO0070474 positive regulation of uterine smooth muscle contraction	0.993953	0.00229903	0.000904814	0.00284335	2.24e-07	pat.0
GO0002720 positive regulation of cytokine production involved in immune response	0.936236	0.00228781	0.000620906	0.0608534	1.52e-06	pat.0
GO0030890 positive regulation of B cell proliferation	0.989647	0.00227589	0.00044953	0.00762739	2.73e-07	pat.0
GO0002313 mature B cell differentiation involved in immune response	0.984148	0.00226647	0.000841804	0.0127435	6e-07	pat.0
GO0021955 central nervous system neuron axonogenesis	0.984078	0.00226458	0.0129289	0.00072766	5.5e-07	pat.0
GO0048013 ephrin receptor signaling pathway	0.970372	0.00225987	0.0264338	0.000933498	1.08e-06	pat.0
GO0035092 sperm chromatin condensation	0.993649	0.00225318	0.00258476	0.00151298	2.95e-07	pat.0
GO0044351 macropinocytosis	0.954167	0.00224355	0.00104566	0.0425425	1.64e-06	pat.0
GO0060431 primary lung bud formation	0.99327	0.00223783	0.00103505	0.0034572	2.76e-07	pat.0
GO0048251 elastic fiber assembly	0.985474	0.00223415	0.0109839	0.00130679	7.28e-07	pat.0
GO0060453 regulation of gastric acid secretion	0.99415	0.00223241	0.00138505	0.00223236	2.49e-07	pat.0
GO0046653 tetrahydrofolate metabolic process	0.975524	0.00222167	0.000654465	0.021599	7.25e-07	pat.0
GO0021523 somatic motor neuron differentiation	0.991673	0.0022197	0.00463791	0.0014687	4.3e-07	pat.0
GO0045429 positive regulation of nitric oxide biosynthetic process	0.995147	0.00221781	0.00163747	0.000997091	1.6e-07	pat.0
GO0035510 DNA dealkylation	0.995346	0.00221079	0.00117314	0.00127004	1.49e-07	pat.0
GO0031581 hemidesmosome assembly	0.976305	0.00220972	0.0194769	0.00200703	1.45e-06	pat.0
GO0034110 regulation of homotypic cell-cell adhesion	0.923093	0.00220485	0.000504066	0.0741964	1.5e-06	pat.0
GO0048524 positive regulation of viral process	0.995661	0.00219861	0.000600299	0.00154048	1.07e-07	pat.0
GO0045116 protein neddylation	0.994215	0.00219521	0.00165891	0.00193056	2.53e-07	pat.0
GO0046112 nucleobase biosynthetic process	0.981708	0.00219519	0.000800729	0.0152956	6.47e-07	pat.0
GO0071622 regulation of granulocyte chemotaxis	0.99444	0.00219008	0.000871901	0.00249763	1.93e-07	pat.0
GO0000076 DNA replication checkpoint	0.987623	0.00218971	0.000996665	0.00918991	5.24e-07	pat.0
GO0014820 tonic smooth muscle contraction	0.993737	0.00218101	0.00081709	0.00326431	2.22e-07	pat.0
GO0034502 protein localization to chromosome	0.992506	0.00217887	0.000465416	0.00484906	1.98e-07	pat.0
GO0042771 intrinsic apoptotic signaling pathway in response to DNA damage by p53 class mediator	0.994735	0.002169	0.000603598	0.00249248	1.49e-07	pat.0
GO0043371 negative regulation of CD4-positive, alpha-beta T cell differentiation	0.993875	0.00216412	0.000987417	0.00297354	2.36e-07	pat.0
GO0045623 negative regulation of T-helper cell differentiation	0.993875	0.00216412	0.000987417	0.00297354	2.36e-07	pat.0
GO0015791 polyol transport	0.97582	0.0021637	0.000705939	0.0213095	7.44e-07	pat.0
GO0002369 T cell cytokine production	0.971466	0.00215301	0.000403016	0.0259772	5.81e-07	pat.0
GO0032372 negative regulation of sterol transport	0.99421	0.0021422	0.00213179	0.00151576	2.51e-07	pat.0
GO0032375 negative regulation of cholesterol transport	0.99421	0.0021422	0.00213179	0.00151576	2.51e-07	pat.0
GO0032627 interleukin-23 production	0.993341	0.00213948	0.00116292	0.00335666	2.85e-07	pat.0
GO0032667 regulation of interleukin-23 production	0.993341	0.00213948	0.00116292	0.00335666	2.85e-07	pat.0
GO0006548 histidine catabolic process	0.979987	0.00213888	0.0145953	0.00327737	1.62e-06	pat.0
GO0052805 imidazole-containing compound catabolic process	0.979987	0.00213888	0.0145953	0.00327737	1.62e-06	pat.0
GO0046173 polyol biosynthetic process	0.149817	0.0021338	9.08e-05	0.847943	1.49e-05	pat.3
GO0045292 mRNA cis splicing, via spliceosome	0.508613	0.0021257	0.48787	0.0013712	1.95e-05	pat.0
GO0048484 enteric nervous system development	0.960103	0.00212444	0.000428512	0.0373435	7.82e-07	pat.0
GO0072170 metanephric tubule development	0.995451	0.00212291	0.000794043	0.00163164	1.32e-07	pat.0
GO0009186 deoxyribonucleoside diphosphate metabolic process	0.984966	0.00212105	0.000767261	0.0121451	5.23e-07	pat.0
GO0009880 embryonic pattern specification	0.963606	0.00211981	0.033445	0.00082825	1.14e-06	pat.0
GO0002089 lens morphogenesis in camera-type eye	0.994825	0.00211719	0.000396631	0.00266089	1.15e-07	pat.0
GO2000104 negative regulation of DNA-dependent DNA replication	0.993939	0.00210634	0.00277949	0.00117536	2.5e-07	pat.0
GO1901213 regulation of transcription from RNA polymerase II promoter involved in heart development	0.81321	0.00210567	0.000619749	0.184061	3.57e-06	pat.0
GO0055090 acylglycerol homeostasis	0.994142	0.00210436	0.00232158	0.001432	2.53e-07	pat.0
GO0070328 triglyceride homeostasis	0.994142	0.00210436	0.00232158	0.001432	2.53e-07	pat.0
GO0050918 positive chemotaxis	0.986977	0.00210419	0.000306522	0.010612	2.51e-07	pat.0
GO0032000 positive regulation of fatty acid beta-oxidation	0.946629	0.00209729	0.000948043	0.0503242	1.67e-06	pat.0
GO0050774 negative regulation of dendrite morphogenesis	0.883079	0.00209237	0.000926929	0.113899	3.1e-06	pat.0
GO0070269 pyroptosis	0.994097	0.00208957	0.00125421	0.00255894	2.45e-07	pat.0
GO0034375 high-density lipoprotein particle remodeling	0.905326	0.00206911	0.0902199	0.00237973	4.9e-06	pat.0
GO0097066 response to thyroid hormone stimulus	0.995762	0.00206888	0.000953747	0.00121533	1.21e-07	pat.0
GO0033108 mitochondrial respiratory chain complex assembly	0.99233	0.00206529	0.00453782	0.00106623	3.25e-07	pat.0
GO0021575 hindbrain morphogenesis	0.968928	0.00206349	0.0282749	0.000732253	9.1e-07	pat.0
GO0060046 regulation of acrosome reaction	0.994702	0.0020603	0.00113812	0.00209932	1.98e-07	pat.0
GO0070471 uterine smooth muscle contraction	0.991576	0.00204768	0.000621518	0.00575433	2.62e-07	pat.0
GO0045064 T-helper 2 cell differentiation	0.988671	0.00204617	0.000581487	0.00870109	3.34e-07	pat.0
GO0006110 regulation of glycolysis	0.99434	0.00202551	0.00110601	0.00252854	2.19e-07	pat.0
GO0007191 adenylate cyclase-activating dopamine receptor signaling pathway	0.755218	0.00202049	0.000678913	0.242078	4.83e-06	pat.0
GO0060912 cardiac cell fate specification	0.994919	0.00201379	0.00100543	0.00206173	1.77e-07	pat.0
GO0002467 germinal center formation	0.987141	0.00200398	0.000618692	0.0102356	3.86e-07	pat.0
GO0060390 regulation of SMAD protein import into nucleus	0.995243	0.00200137	0.00139029	0.00136476	1.66e-07	pat.0
GO0007620 copulation	0.995856	0.00200106	0.000864955	0.00127769	1.14e-07	pat.0
GO0042699 follicle-stimulating hormone signaling pathway	0.247666	0.00199966	0.000241305	0.750077	1.56e-05	pat.0
GO0045745 positive regulation of G-protein coupled receptor protein signaling pathway	0.995748	0.00199599	0.000806486	0.00144934	1.19e-07	pat.0
GO0044381 glucose import in response to insulin stimulus	0.994784	0.00199458	0.00060327	0.00261829	1.46e-07	pat.0
GO2001273 regulation of glucose import in response to insulin stimulus	0.994784	0.00199458	0.00060327	0.00261829	1.46e-07	pat.0
GO0048170 positive regulation of long-term neuronal synaptic plasticity	0.993933	0.00198724	0.000946313	0.0031335	2.25e-07	pat.0
GO0002634 regulation of germinal center formation	0.987283	0.00198665	0.000593844	0.0101366	3.71e-07	pat.0
GO0002090 regulation of receptor internalization	0.994168	0.00198334	0.000490108	0.00335861	1.5e-07	pat.0
GO0043300 regulation of leukocyte degranulation	0.970148	0.00198121	0.000464804	0.0274055	6.33e-07	pat.0
GO0010447 response to acidity	0.994205	0.00197625	0.00228235	0.00153637	2.52e-07	pat.0
GO0032729 positive regulation of interferon-gamma production	0.993663	0.00197571	0.000545679	0.00381546	1.76e-07	pat.0
GO0060897 neural plate regionalization	0.993835	0.00197398	0.0018363	0.00235433	2.91e-07	pat.0
GO0009133 nucleoside diphosphate biosynthetic process	0.965079	0.00197308	0.000725352	0.0322221	9.64e-07	pat.0
GO0001958 endochondral ossification	0.968686	0.0019726	0.0282921	0.0010485	1.13e-06	pat.0
GO0036075 replacement ossification	0.968686	0.0019726	0.0282921	0.0010485	1.13e-06	pat.0
GO0048617 embryonic foregut morphogenesis	0.9908	0.00195752	0.00633083	0.000911731	3.56e-07	pat.0
GO0043301 negative regulation of leukocyte degranulation	0.927443	0.00193928	0.000765495	0.0698508	1.76e-06	pat.0
GO0022027 interkinetic nuclear migration	0.994339	0.00193753	0.00183601	0.00188698	2.47e-07	pat.0
GO0071472 cellular response to salt stress	0.0312414	0.00193643	0.966702	6.29e-05	5.69e-05	pat.2
GO1900026 positive regulation of substrate adhesion-dependent cell spreading	0.990475	0.00193328	0.00085107	0.00674058	3.51e-07	pat.0
GO0010884 positive regulation of lipid storage	0.995837	0.00193159	0.00112853	0.00110298	1.21e-07	pat.0
GO0045723 positive regulation of fatty acid biosynthetic process	0.995284	0.00192767	0.0012315	0.00155708	1.64e-07	pat.0
GO0032313 regulation of Rab GTPase activity	0.995328	0.00192427	0.00162627	0.00112124	1.58e-07	pat.0
GO0032483 regulation of Rab protein signal transduction	0.995328	0.00192427	0.00162627	0.00112124	1.58e-07	pat.0
GO0045342 MHC class II biosynthetic process	0.995224	0.00192272	0.0010414	0.00181177	1.61e-07	pat.0
GO0042345 regulation of NF-kappaB import into nucleus	0.981758	0.00191765	0.000364706	0.0159598	3.57e-07	pat.0
GO0042348 NF-kappaB import into nucleus	0.981758	0.00191765	0.000364706	0.0159598	3.57e-07	pat.0
GO0032713 negative regulation of interleukin-4 production	0.994576	0.0019173	0.00119895	0.00230715	2.1e-07	pat.0
GO0007140 male meiosis	0.994973	0.0019079	0.000536453	0.00258253	1.3e-07	pat.0
GO0042990 regulation of transcription factor import into nucleus	0.995217	0.00190202	0.000407976	0.00247297	1.04e-07	pat.0
GO0009129 pyrimidine nucleoside monophosphate metabolic process	0.986556	0.00189309	0.000636913	0.0109139	3.98e-07	pat.0
GO2000352 negative regulation of endothelial cell apoptotic process	0.992002	0.00188589	0.000530597	0.00558096	2.19e-07	pat.0
GO0046520 sphingoid biosynthetic process	0.994054	0.00188585	0.00051099	0.00354884	1.56e-07	pat.0
GO0033133 positive regulation of glucokinase activity	0.990137	0.00188324	0.0011003	0.00687885	4.18e-07	pat.0
GO0021559 trigeminal nerve development	0.99341	0.00187197	0.000755065	0.00396234	2.19e-07	pat.0
GO0006900 membrane budding	0.812594	0.00186744	0.000577722	0.184958	3.18e-06	pat.0
GO0043353 enucleate erythrocyte differentiation	0.897714	0.00186391	0.000853678	0.0995664	2.45e-06	pat.0
GO0002756 MyD88-independent toll-like receptor signaling pathway	0.938396	0.00186166	0.000877874	0.0588625	1.66e-06	pat.0
GO0046654 tetrahydrofolate biosynthetic process	0.974378	0.00185754	0.000889155	0.0228741	8.35e-07	pat.0
GO0001672 regulation of chromatin assembly or disassembly	0.994096	0.00185329	0.000900557	0.00314965	2.09e-07	pat.0
GO0006559 L-phenylalanine catabolic process	0.972309	0.00185149	0.0231164	0.00272086	1.82e-06	pat.0
GO1902222 erythrose 4-phosphate/phosphoenolpyruvate family amino acid catabolic process	0.972309	0.00185149	0.0231164	0.00272086	1.82e-06	pat.0
GO0046069 cGMP catabolic process	0.993962	0.0018464	0.00229809	0.00189305	2.81e-07	pat.0
GO0008156 negative regulation of DNA replication	0.774268	0.00183491	0.222632	0.00125899	6.43e-06	pat.0
GO0008630 intrinsic apoptotic signaling pathway in response to DNA damage	0.995543	0.00183106	0.000503475	0.00212208	1.06e-07	pat.0
GO1901031 regulation of response to reactive oxygen species	0.99053	0.00182656	0.00654286	0.00110015	3.97e-07	pat.0
GO0006120 mitochondrial electron transport, NADH to ubiquinone	0.993302	0.00182073	0.000766702	0.00411	2.23e-07	pat.0
GO0018196 peptidyl-asparagine modification	0.991781	0.00182001	0.00138745	0.0050109	3.85e-07	pat.0
GO0061050 regulation of cell growth involved in cardiac muscle cell development	0.99554	0.0018185	0.00152683	0.00111478	1.45e-07	pat.0
GO0009070 serine family amino acid biosynthetic process	0.949956	0.00180985	0.00131708	0.0469157	1.81e-06	pat.0
GO0010664 negative regulation of striated muscle cell apoptotic process	0.977875	0.00180505	0.000532006	0.0197878	5.2e-07	pat.0
GO0045213 neurotransmitter receptor metabolic process	0.97944	0.00180207	0.000588433	0.0181694	5.24e-07	pat.0
GO0006099 tricarboxylic acid cycle	0.702506	0.00180147	0.000924294	0.294761	6.85e-06	pat.0
GO0008295 spermidine biosynthetic process	0.986667	0.00180042	0.00963721	0.00189479	7.5e-07	pat.0
GO0033344 cholesterol efflux	0.992689	0.00178971	0.00447282	0.00104828	2.91e-07	pat.0
GO0060501 positive regulation of epithelial cell proliferation involved in lung morphogenesis	0.994407	0.00178386	0.00086952	0.00293973	1.9e-07	pat.0
GO0050862 positive regulation of T cell receptor signaling pathway	0.988428	0.00177805	0.000975983	0.00881711	4.42e-07	pat.0
GO2000794 regulation of epithelial cell proliferation involved in lung morphogenesis	0.985787	0.00177437	0.000767689	0.0116701	4.55e-07	pat.0
GO0021999 neural plate anterior/posterior regionalization	0.994006	0.00177216	0.00151565	0.00270618	2.63e-07	pat.0
GO0048291 isotype switching to IgG isotypes	0.932313	0.00177192	0.00065352	0.06526	1.42e-06	pat.0
GO0032020 ISG15-protein conjugation	0.994302	0.00176413	0.00179891	0.00213425	2.5e-07	pat.0
GO0051532 regulation of NFAT protein import into nucleus	0.994919	0.00175566	0.00188887	0.00143624	1.96e-07	pat.0
GO0020027 hemoglobin metabolic process	0.995214	0.00175089	0.00152634	0.00150816	1.75e-07	pat.0
GO0010761 fibroblast migration	0.989472	0.00174256	0.000380173	0.00840461	2.2e-07	pat.0
GO0010715 regulation of extracellular matrix disassembly	0.993453	0.0017418	0.00228105	0.00252389	3.28e-07	pat.0
GO0042558 pteridine-containing compound metabolic process	0.995034	0.00174048	0.000665424	0.00256044	1.42e-07	pat.0
GO0033504 floor plate development	0.994625	0.00173354	0.00140239	0.00223882	2.15e-07	pat.0
GO0070527 platelet aggregation	0.994732	0.00173137	0.000432091	0.00310429	1.2e-07	pat.0
GO0060979 vasculogenesis involved in coronary vascular morphogenesis	0.994233	0.00172847	0.00320215	0.000835717	1.93e-07	pat.0
GO0046884 follicle-stimulating hormone secretion	0.99396	0.00172714	0.00299131	0.00132081	2.52e-07	pat.0
GO0043506 regulation of JUN kinase activity	0.99486	0.00172552	0.000371171	0.00304291	1.06e-07	pat.0
GO0045837 negative regulation of membrane potential	0.992076	0.00170962	0.005024	0.00118995	3.35e-07	pat.0
GO0060405 regulation of penile erection	0.962359	0.00170428	0.000504921	0.0354308	7.36e-07	pat.0
GO0071621 granulocyte chemotaxis	0.996071	0.0016968	0.000771618	0.00145999	1.05e-07	pat.0
GO0033003 regulation of mast cell activation	0.600429	0.00169232	0.000518145	0.397354	6.37e-06	pat.0
GO0031338 regulation of vesicle fusion	0.993852	0.00169218	0.00358292	0.000872301	2.12e-07	pat.0
GO0009086 methionine biosynthetic process	0.97031	0.00169089	0.000774237	0.0272239	8.12e-07	pat.0
GO0071071 regulation of phospholipid biosynthetic process	0.993311	0.00168949	0.0030933	0.00190576	3.28e-07	pat.0
GO0070391 response to lipoteichoic acid	0.982937	0.0016854	0.000576124	0.0148011	4.28e-07	pat.0
GO0071223 cellular response to lipoteichoic acid	0.982937	0.0016854	0.000576124	0.0148011	4.28e-07	pat.0
GO0030593 neutrophil chemotaxis	0.99548	0.00168024	0.000598739	0.00224111	1.17e-07	pat.0
GO0045739 positive regulation of DNA repair	0.983075	0.00167463	0.000517162	0.0147329	3.95e-07	pat.0
GO0032481 positive regulation of type I interferon production	0.983777	0.00167172	0.000480306	0.0140705	3.63e-07	pat.0
GO0032471 reduction of endoplasmic reticulum calcium ion concentration	0.995155	0.00167141	0.00115261	0.002021	1.71e-07	pat.0
GO0046639 negative regulation of alpha-beta T cell differentiation	0.99507	0.00166877	0.00166175	0.0015991	1.88e-07	pat.0
GO0006183 GTP biosynthetic process	0.977369	0.00166808	0.000687632	0.0202745	6.01e-07	pat.0
GO0060349 bone morphogenesis	0.986614	0.00166661	0.0108668	0.000852227	4.49e-07	pat.0
GO0090286 cytoskeletal anchoring at nuclear membrane	0.994118	0.00166606	0.00144317	0.00277233	2.48e-07	pat.0
GO0072498 embryonic skeletal joint development	0.902902	0.00166365	0.0932243	0.00220613	4.18e-06	pat.0
GO0033004 negative regulation of mast cell activation	0.971225	0.00166336	0.000681437	0.0264298	7.21e-07	pat.0
GO0042100 B cell proliferation	0.991127	0.00166141	0.000445082	0.00676679	2.05e-07	pat.0
GO0008272 sulfate transport	0.994682	0.00165934	0.000714387	0.00294424	1.59e-07	pat.0
GO0045063 T-helper 1 cell differentiation	0.995672	0.00165899	0.00120081	0.00146784	1.41e-07	pat.0
GO0090343 positive regulation of cell aging	0.992525	0.00164317	0.000686801	0.00514442	2.27e-07	pat.0
GO0043372 positive regulation of CD4-positive, alpha-beta T cell differentiation	0.980512	0.00164268	0.000543052	0.017302	4.52e-07	pat.0
GO0002063 chondrocyte development	0.995626	0.00164184	0.00159227	0.00113951	1.43e-07	pat.0
GO0032634 interleukin-5 production	0.922107	0.00163701	0.000695283	0.0755596	1.58e-06	pat.0
GO0032674 regulation of interleukin-5 production	0.922107	0.00163701	0.000695283	0.0755596	1.58e-06	pat.0
GO0070170 regulation of tooth mineralization	0.993422	0.00163412	0.000961088	0.00398292	2.38e-07	pat.0
GO0046784 intronless viral mRNA export from host nucleus	0.995935	0.001634	0.000652588	0.0017779	1.04e-07	pat.0
GO1901021 positive regulation of calcium ion transmembrane transporter activity	0.993304	0.00163202	0.000450983	0.00461325	1.57e-07	pat.0
GO0055094 response to lipoprotein particle stimulus	0.995312	0.00163065	0.00142926	0.00162784	1.69e-07	pat.0
GO0019800 peptide cross-linking via chondroitin 4-sulfate glycosaminoglycan	0.99323	0.00162812	0.00391406	0.00122744	2.79e-07	pat.0
GO0031018 endocrine pancreas development	0.996044	0.00162541	0.000933457	0.00139671	1.13e-07	pat.0
GO0003128 heart field specification	0.895473	0.00162336	0.000993047	0.101909	2.54e-06	pat.0
GO0003139 secondary heart field specification	0.895473	0.00162336	0.000993047	0.101909	2.54e-06	pat.0
GO0060632 regulation of microtubule-based movement	0.958679	0.00161716	0.000821467	0.0388816	1.07e-06	pat.0
GO0086003 cardiac muscle cell contraction	0.995299	0.00161693	0.00181754	0.00126664	1.67e-07	pat.0
GO0034104 negative regulation of tissue remodeling	0.991352	0.00161659	0.00035995	0.00667146	1.72e-07	pat.0
GO0060572 morphogenesis of an epithelial bud	0.991106	0.00161342	0.00579967	0.00148057	4.15e-07	pat.0
GO0045622 regulation of T-helper cell differentiation	0.99624	0.00160315	0.000710206	0.0014466	9.48e-08	pat.0
GO0045736 negative regulation of cyclin-dependent protein serine/threonine kinase activity	0.993262	0.00160091	0.00041628	0.00472115	1.49e-07	pat.0
GO0034312 diol biosynthetic process	0.994144	0.00159985	0.000536881	0.00371914	1.5e-07	pat.0
GO0046512 sphingosine biosynthetic process	0.994144	0.00159985	0.000536881	0.00371914	1.5e-07	pat.0
GO0030002 cellular anion homeostasis	0.955871	0.00159635	0.000485659	0.0420464	7.8e-07	pat.0
GO0097084 vascular smooth muscle cell development	0.965346	0.00159629	0.000557593	0.0324993	7.11e-07	pat.0
GO0060462 lung lobe development	0.988604	0.00159434	0.00874101	0.00105998	4.36e-07	pat.0
GO0060463 lung lobe morphogenesis	0.988604	0.00159434	0.00874101	0.00105998	4.36e-07	pat.0
GO0014029 neural crest formation	0.987149	0.00158778	0.00945219	0.00181004	6.64e-07	pat.0
GO0045743 positive regulation of fibroblast growth factor receptor signaling pathway	0.99329	0.00158742	0.00353627	0.00158565	3.05e-07	pat.0
GO0033206 meiotic cytokinesis	0.857072	0.0015833	0.000970584	0.14037	3.21e-06	pat.0
GO2000516 positive regulation of CD4-positive, alpha-beta T cell activation	0.964227	0.00158071	0.000590394	0.0336008	7.53e-07	pat.0
GO0042364 water-soluble vitamin biosynthetic process	0.981614	0.00157744	0.0143528	0.00245492	1.09e-06	pat.0
GO1901070 guanosine-containing compound biosynthetic process	0.986946	0.00157548	0.000593504	0.0108844	3.38e-07	pat.0
GO0002690 positive regulation of leukocyte chemotaxis	0.991083	0.00157389	0.000519963	0.00682278	2.22e-07	pat.0
GO0035886 vascular smooth muscle cell differentiation	0.763145	0.00156962	0.000499276	0.234783	3.24e-06	pat.0
GO0007530 sex determination	0.988915	0.00156679	0.00842544	0.00109234	4.29e-07	pat.0
GO0030204 chondroitin sulfate metabolic process	0.995741	0.00156656	0.00173851	0.00095429	1.3e-07	pat.0
GO0045071 negative regulation of viral genome replication	0.985908	0.00156446	0.000750633	0.0117761	4.18e-07	pat.0
GO0031111 negative regulation of microtubule polymerization or depolymerization	0.995039	0.00156382	0.000498013	0.00289955	1.18e-07	pat.0
GO0072207 metanephric epithelium development	0.994681	0.00156249	0.00047564	0.00328049	1.25e-07	pat.0
GO0071670 smooth muscle cell chemotaxis	0.993928	0.00155916	0.00164032	0.00287261	2.67e-07	pat.0
GO0009404 toxin metabolic process	0.994189	0.00155687	0.000616991	0.00363719	1.6e-07	pat.0
GO0071360 cellular response to exogenous dsRNA	0.992812	0.00155001	0.000853152	0.00478491	2.42e-07	pat.0
GO0014015 positive regulation of gliogenesis	0.996393	0.00154789	0.00136413	0.000695023	8.78e-08	pat.0
GO0043691 reverse cholesterol transport	0.767991	0.0015471	0.227406	0.0030448	1.09e-05	pat.0
GO0061046 regulation of branching involved in lung morphogenesis	0.994363	0.00154465	0.00148295	0.0026092	2.32e-07	pat.0
GO0010644 cell communication by electrical coupling	0.992682	0.00154213	0.00459383	0.00118209	2.94e-07	pat.0
GO0045713 low-density lipoprotein particle receptor biosynthetic process	0.992662	0.00154083	0.000841126	0.00495607	2.44e-07	pat.0
GO2001016 positive regulation of skeletal muscle cell differentiation	0.99625	0.00153836	0.00115215	0.00105982	1.04e-07	pat.0
GO0044068 modulation by symbiont of host cellular process	0.981457	0.00152708	0.000610197	0.0164056	4.51e-07	pat.0
GO0042178 xenobiotic catabolic process	0.995537	0.00152668	0.000847159	0.00208943	1.34e-07	pat.0
GO0002886 regulation of myeloid leukocyte mediated immunity	0.956548	0.00152182	0.000579148	0.0413505	8.45e-07	pat.0
GO0021954 central nervous system neuron development	0.996644	0.00151741	0.000940852	0.000897945	8e-08	pat.0
GO0042136 neurotransmitter biosynthetic process	0.994952	0.00151602	0.000939436	0.00259253	1.66e-07	pat.0
GO0032958 inositol phosphate biosynthetic process	0.620825	0.00150937	0.000485031	0.377176	5.29e-06	pat.0
GO0042116 macrophage activation	0.995775	0.00150835	0.00150751	0.00120873	1.36e-07	pat.0
GO0003160 endocardium morphogenesis	0.990186	0.00150794	0.000493507	0.00781255	2.29e-07	pat.0
GO0006654 phosphatidic acid biosynthetic process	0.955809	0.00150619	0.000709319	0.0419747	9.76e-07	pat.0
GO0048852 diencephalon morphogenesis	0.987149	0.00150556	0.00962968	0.00171537	6.27e-07	pat.0
GO0060009 Sertoli cell development	0.846594	0.00150399	0.000740601	0.151159	2.75e-06	pat.0
GO0008347 glial cell migration	0.994716	0.00150379	0.000981017	0.00279918	1.8e-07	pat.0
GO0022407 regulation of cell-cell adhesion	0.996593	0.00149655	0.000526383	0.0013837	7.16e-08	pat.0
GO0032736 positive regulation of interleukin-13 production	0.968225	0.00149241	0.00123899	0.0290426	1.09e-06	pat.0
GO0007342 fusion of sperm to egg plasma membrane	0.994488	0.00149162	0.000641165	0.0033786	1.52e-07	pat.0
GO0071398 cellular response to fatty acid	0.995783	0.0014912	0.0007016	0.0020241	1.13e-07	pat.0
GO0002021 response to dietary excess	0.996566	0.00148672	0.00110824	0.000839356	8.45e-08	pat.0
GO0060323 head morphogenesis	0.994669	0.0014805	0.00315806	0.000692457	1.52e-07	pat.0
GO0007440 foregut morphogenesis	0.992934	0.00147616	0.00460129	0.000988249	2.53e-07	pat.0
GO0030859 polarized epithelial cell differentiation	0.938508	0.00147521	0.000844266	0.0591712	1.4e-06	pat.0
GO0060041 retina development in camera-type eye	0.996934	0.00147491	0.000800021	0.000791168	6.44e-08	pat.0
GO0060986 endocrine hormone secretion	0.99657	0.00147017	0.000635517	0.00132453	7.83e-08	pat.0
GO0032959 inositol trisphosphate biosynthetic process	0.902908	0.00146753	0.000734844	0.0948879	1.83e-06	pat.0
GO0034447 very-low-density lipoprotein particle clearance	0.990096	0.00146495	0.00619017	0.00224834	5.45e-07	pat.0
GO0051651 maintenance of location in cell	0.996518	0.00146462	0.000518749	0.00149838	7.39e-08	pat.0
GO0010744 positive regulation of macrophage derived foam cell differentiation	0.995466	0.00146456	0.000986226	0.00208344	1.45e-07	pat.0
GO0045185 maintenance of protein location	0.996129	0.00145647	0.000467508	0.00194728	8.22e-08	pat.0
GO0072606 interleukin-8 secretion	0.994976	0.00145383	0.00124686	0.00232276	1.83e-07	pat.0
GO2000482 regulation of interleukin-8 secretion	0.994976	0.00145383	0.00124686	0.00232276	1.83e-07	pat.0
GO0060770 negative regulation of epithelial cell proliferation involved in prostate gland development	0.995463	0.00145356	0.000640425	0.00244309	1.19e-07	pat.0
GO0097150 neuronal stem cell maintenance	0.995708	0.0014479	0.00105073	0.00179354	1.35e-07	pat.0
GO0060789 hair follicle placode formation	0.979463	0.00144772	0.000877099	0.0182119	6.03e-07	pat.0
GO0070934 CRD-mediated mRNA stabilization	0.992386	0.0014451	0.00454106	0.00162771	3.49e-07	pat.0
GO0070098 chemokine-mediated signaling pathway	0.990626	0.00144503	0.000689875	0.00723842	2.67e-07	pat.0
GO0014054 positive regulation of gamma-aminobutyric acid secretion	0.891756	0.00144449	0.000722443	0.106075	1.96e-06	pat.0
GO0006563 L-serine metabolic process	0.966026	0.00144427	0.00146257	0.0310657	1.25e-06	pat.0
GO0045651 positive regulation of macrophage differentiation	0.994688	0.00144239	0.000771235	0.00309824	1.59e-07	pat.0
GO0060008 Sertoli cell differentiation	0.383859	0.00144093	0.000316352	0.614375	8.67e-06	pat.0
GO0000160 phosphorelay signal transduction system	0.991158	0.00144059	0.00107523	0.00632578	3.29e-07	pat.0
GO0060211 regulation of nuclear-transcribed mRNA poly(A) tail shortening	0.91316	0.0014398	0.000972092	0.0844258	2e-06	pat.0
GO0014808 release of sequestered calcium ion into cytosol by sarcoplasmic reticulum	0.996099	0.00143956	0.000742244	0.00171887	1.03e-07	pat.0
GO0045176 apical protein localization	0.995105	0.00143918	0.00111011	0.002346	1.69e-07	pat.0
GO0032960 regulation of inositol trisphosphate biosynthetic process	0.980905	0.0014354	0.000432655	0.0172262	3.54e-07	pat.0
GO0046689 response to mercury ion	0.989908	0.00143377	0.00692388	0.00173402	4.87e-07	pat.0
GO0042118 endothelial cell activation	0.995239	0.00143079	0.000909734	0.00242029	1.5e-07	pat.0
GO0006206 pyrimidine nucleobase metabolic process	0.963628	0.00142888	0.000601239	0.0343413	7.28e-07	pat.0
GO0010996 response to auditory stimulus	0.987423	0.0014288	0.00925861	0.00188921	6.32e-07	pat.0
GO0031958 corticosteroid receptor signaling pathway	0.988186	0.00142818	0.000560117	0.00982514	2.84e-07	pat.0
GO0006953 acute-phase response	0.903964	0.00142775	0.0926302	0.00197466	3.51e-06	pat.0
GO0001101 response to acid	0.435943	0.0014263	0.561593	0.00102147	1.6e-05	pat.0
GO0031340 positive regulation of vesicle fusion	0.995292	0.00142549	0.000933329	0.00234929	1.49e-07	pat.0
GO0008608 attachment of spindle microtubules to kinetochore	0.991941	0.00142245	0.000850686	0.00578578	2.61e-07	pat.0
GO0018279 protein N-linked glycosylation via asparagine	0.991752	0.00141825	0.00135655	0.00547306	3.45e-07	pat.0
GO0032891 negative regulation of organic acid transport	0.993547	0.00141146	0.00042044	0.00462053	1.37e-07	pat.0
GO0060322 head development	0.993987	0.00141116	0.00399093	0.000610907	1.6e-07	pat.0
GO0035305 negative regulation of dephosphorylation	0.995856	0.00140415	0.00100713	0.00173284	1.26e-07	pat.0
GO0009120 deoxyribonucleoside metabolic process	0.977216	0.00140414	0.00074188	0.0206371	5.77e-07	pat.0
GO0070874 negative regulation of glycogen metabolic process	0.995666	0.00140192	0.0014168	0.00151477	1.45e-07	pat.0
GO0044243 multicellular organismal catabolic process	0.99257	0.00140023	0.00064037	0.00538882	2.02e-07	pat.0
GO0016338 calcium-independent cell-cell adhesion	0.994362	0.00139961	0.000761479	0.00347654	1.68e-07	pat.0
GO0007229 integrin-mediated signaling pathway	0.994635	0.00139876	0.000463011	0.0035029	1.2e-07	pat.0
GO0071361 cellular response to ethanol	0.995034	0.0013981	0.000849479	0.00271822	1.53e-07	pat.0
GO0045839 negative regulation of mitosis	0.996474	0.00139788	0.00116077	0.000967228	9.26e-08	pat.0
GO0051784 negative regulation of nuclear division	0.996474	0.00139788	0.00116077	0.000967228	9.26e-08	pat.0
GO0034983 peptidyl-lysine deacetylation	0.988158	0.001397	0.00124562	0.00919859	4.63e-07	pat.0
GO0006555 methionine metabolic process	0.953215	0.00139467	0.000876531	0.044513	1.12e-06	pat.0
GO0045069 regulation of viral genome replication	0.992039	0.00139394	0.000509937	0.00605657	1.87e-07	pat.0
GO0043967 histone H4 acetylation	0.993548	0.00138922	0.00403713	0.00102568	2.28e-07	pat.0
GO0072348 sulfur compound transport	0.955009	0.0013835	0.000581672	0.0430249	8.23e-07	pat.0
GO0006893 Golgi to plasma membrane transport	0.706058	0.00138347	0.000620354	0.291934	4.38e-06	pat.0
GO0009886 post-embryonic morphogenesis	0.995062	0.00138281	0.00238958	0.00116507	1.73e-07	pat.0
GO0050927 positive regulation of positive chemotaxis	0.937187	0.00138158	0.000718853	0.0607115	1.23e-06	pat.0
GO0045630 positive regulation of T-helper 2 cell differentiation	0.990716	0.00138091	0.000697444	0.00720572	2.6e-07	pat.0
GO0061303 cornea development in camera-type eye	0.986667	0.00137897	0.000607411	0.0113459	3.25e-07	pat.0
GO0006098 pentose-phosphate shunt	0.988941	0.00137612	0.000718432	0.00896423	3.09e-07	pat.0
GO0006740 NADPH regeneration	0.988941	0.00137612	0.000718432	0.00896423	3.09e-07	pat.0
GO0032677 regulation of interleukin-8 production	0.994905	0.00137397	0.000501137	0.00321972	1.18e-07	pat.0
GO2001214 positive regulation of vasculogenesis	0.995034	0.00137371	0.00219277	0.0013996	1.84e-07	pat.0
GO0019695 choline metabolic process	0.994766	0.00136791	0.00157362	0.00229206	2.05e-07	pat.0
GO0007051 spindle organization	0.996234	0.00136478	0.0005889	0.00181237	8.81e-08	pat.0
GO0060502 epithelial cell proliferation involved in lung morphogenesis	0.951288	0.00136252	0.00119265	0.0461559	1.41e-06	pat.0
GO0007216 G-protein coupled glutamate receptor signaling pathway	0.996248	0.00136243	0.00077256	0.00161699	9.82e-08	pat.0
GO0048308 organelle inheritance	0.995964	0.00136012	0.00118409	0.00149155	1.25e-07	pat.0
GO0048313 Golgi inheritance	0.995964	0.00136012	0.00118409	0.00149155	1.25e-07	pat.0
GO0045841 negative regulation of mitotic metaphase/anaphase transition	0.996235	0.00135987	0.000475891	0.00192957	7.93e-08	pat.0
GO1902100 negative regulation of metaphase/anaphase transition of cell cycle	0.996235	0.00135987	0.000475891	0.00192957	7.93e-08	pat.0
GO0010838 positive regulation of keratinocyte proliferation	0.992575	0.00135872	0.00107294	0.00499293	2.69e-07	pat.0
GO0021952 central nervous system projection neuron axonogenesis	0.969069	0.00135798	0.0283705	0.00120109	9.92e-07	pat.0
GO0010310 regulation of hydrogen peroxide metabolic process	0.99551	0.00135681	0.000612818	0.00252002	1.13e-07	pat.0
GO0060013 righting reflex	0.991588	0.00135618	0.000980419	0.00607541	2.89e-07	pat.0
GO0043508 negative regulation of JUN kinase activity	0.996109	0.0013561	0.0012412	0.00129336	1.16e-07	pat.0
GO0021695 cerebellar cortex development	0.992389	0.00135562	0.00566252	0.000592615	1.95e-07	pat.0
GO0032008 positive regulation of TOR signaling cascade	0.756867	0.00135519	0.000949389	0.240824	4.73e-06	pat.0
GO0032633 interleukin-4 production	0.988311	0.00135112	0.000527184	0.00981068	2.63e-07	pat.0
GO0032341 aldosterone metabolic process	0.993128	0.00135012	0.000579728	0.00494148	1.74e-07	pat.0
GO0042554 superoxide anion generation	0.985385	0.00134786	0.000430156	0.012837	2.76e-07	pat.0
GO0010669 epithelial structure maintenance	0.717243	0.00134571	0.000696614	0.280711	4.47e-06	pat.0
GO0006622 protein targeting to lysosome	0.994619	0.00134567	0.000740646	0.00329486	1.55e-07	pat.0
GO0014067 negative regulation of phosphatidylinositol 3-kinase cascade	0.993365	0.00134307	0.00395046	0.00134141	2.65e-07	pat.0
GO0006487 protein N-linked glycosylation	0.990174	0.00133996	0.000745728	0.00774011	2.81e-07	pat.0
GO0032570 response to progesterone stimulus	0.994898	0.00133975	0.00105057	0.00271126	1.72e-07	pat.0
GO0048505 regulation of timing of cell differentiation	0.958343	0.00133949	0.0392239	0.00109197	1.17e-06	pat.0
GO0071624 positive regulation of granulocyte chemotaxis	0.98985	0.00133929	0.000662693	0.00814769	2.69e-07	pat.0
GO0039531 regulation of viral-induced cytoplasmic pattern recognition receptor signaling pathway	0.983039	0.00133796	0.00106405	0.0145587	5.6e-07	pat.0
GO0039535 regulation of RIG-I signaling pathway	0.983039	0.00133796	0.00106405	0.0145587	5.6e-07	pat.0
GO0061316 canonical Wnt receptor signaling pathway involved in heart development	0.992729	0.00133774	0.00476112	0.00117194	2.74e-07	pat.0
GO0033539 fatty acid beta-oxidation using acyl-CoA dehydrogenase	0.962447	0.00133566	0.00117396	0.0350426	1.12e-06	pat.0
GO0032735 positive regulation of interleukin-12 production	0.994539	0.00133504	0.000608668	0.00351749	1.41e-07	pat.0
GO0014062 regulation of serotonin secretion	0.994446	0.00133411	0.000608533	0.00361162	1.43e-07	pat.0
GO0060973 cell migration involved in heart development	0.995218	0.00133243	0.000898034	0.00255113	1.47e-07	pat.0
GO0002688 regulation of leukocyte chemotaxis	0.993879	0.00132208	0.000494233	0.00430436	1.4e-07	pat.0
GO0042347 negative regulation of NF-kappaB import into nucleus	0.950108	0.00132065	0.000436294	0.0481346	7.12e-07	pat.0
GO0050792 regulation of viral process	0.995944	0.00131963	0.000583282	0.00215314	9.66e-08	pat.0
GO0021903 rostrocaudal neural tube patterning	0.996444	0.00131859	0.000664802	0.00157235	8.5e-08	pat.0
GO0048541 Peyer's patch development	0.996721	0.00131787	0.00111798	0.000843363	7.91e-08	pat.0
GO0002885 positive regulation of hypersensitivity	0.989187	0.00131654	0.00110216	0.00839406	3.85e-07	pat.0
GO0017144 drug metabolic process	0.994169	0.00131615	0.00323105	0.0012835	2.21e-07	pat.0
GO0021543 pallium development	0.990871	0.0013155	0.00724503	0.000568456	2.21e-07	pat.0
GO0032604 granulocyte macrophage colony-stimulating factor production	0.992156	0.00131274	0.00058327	0.00594774	1.95e-07	pat.0
GO0032645 regulation of granulocyte macrophage colony-stimulating factor production	0.992156	0.00131274	0.00058327	0.00594774	1.95e-07	pat.0
GO0009311 oligosaccharide metabolic process	0.996817	0.00130832	0.000914194	0.000960184	7.5e-08	pat.0
GO0002524 hypersensitivity	0.99103	0.00130782	0.000943619	0.00671846	2.95e-07	pat.0
GO0002883 regulation of hypersensitivity	0.99103	0.00130782	0.000943619	0.00671846	2.95e-07	pat.0
GO0050926 regulation of positive chemotaxis	0.947926	0.00130711	0.000655766	0.0501103	9.66e-07	pat.0
GO0034113 heterotypic cell-cell adhesion	0.43644	0.00130697	0.000459505	0.561785	8.74e-06	pat.0
GO0006561 proline biosynthetic process	0.989304	0.00130464	0.00107968	0.00831146	3.75e-07	pat.0
GO0002275 myeloid cell activation involved in immune response	0.98649	0.00130226	0.000496744	0.0117108	2.8e-07	pat.0
GO0072599 establishment of protein localization to endoplasmic reticulum	0.993626	0.001302	0.000631539	0.00444063	1.67e-07	pat.0
GO0045346 regulation of MHC class II biosynthetic process	0.996308	0.00129857	0.000993726	0.00139969	1.03e-07	pat.0
GO0042073 intraflagellar transport	0.995562	0.001297	0.00059807	0.00254289	1.09e-07	pat.0
GO0002070 epithelial cell maturation	0.995283	0.00129627	0.000551652	0.00286923	1.12e-07	pat.0
GO0015810 aspartate transport	0.580907	0.00129421	0.000750904	0.417041	7.45e-06	pat.0
GO0042273 ribosomal large subunit biogenesis	0.986062	0.00129266	0.000843619	0.0118013	4.03e-07	pat.0
GO0034380 high-density lipoprotein particle assembly	0.972953	0.00128972	0.0231283	0.00262722	1.42e-06	pat.0
GO0046785 microtubule polymerization	0.995112	0.00128899	0.00303516	0.000563545	1.18e-07	pat.0
GO0060350 endochondral bone morphogenesis	0.986229	0.00127933	0.011455	0.00103592	4.53e-07	pat.0
GO0042632 cholesterol homeostasis	0.993283	0.0012776	0.00460214	0.000836887	2.06e-07	pat.0
GO0000052 citrulline metabolic process	0.985878	0.00127589	0.000652756	0.0121931	3.43e-07	pat.0
GO0070306 lens fiber cell differentiation	0.995744	0.00127424	0.00108392	0.00189758	1.33e-07	pat.0
GO0051534 negative regulation of NFAT protein import into nucleus	0.9937	0.0012736	0.000886899	0.00413955	1.99e-07	pat.0
GO0032106 positive regulation of response to extracellular stimulus	0.995987	0.00126465	0.000412261	0.00233639	7.84e-08	pat.0
GO0032109 positive regulation of response to nutrient levels	0.995987	0.00126465	0.000412261	0.00233639	7.84e-08	pat.0
GO0030199 collagen fibril organization	0.995516	0.0012629	0.00157001	0.00165132	1.55e-07	pat.0
GO0071503 response to heparin	0.995188	0.00125999	0.0011592	0.0023924	1.62e-07	pat.0
GO0070076 histone lysine demethylation	0.996261	0.00125934	0.000721392	0.00175819	9.45e-08	pat.0
GO0042866 pyruvate biosynthetic process	0.989464	0.001256	0.00684756	0.00243229	5.62e-07	pat.0
GO0046827 positive regulation of protein export from nucleus	0.993757	0.00125139	0.00403341	0.000957505	2.04e-07	pat.0
GO0044060 regulation of endocrine process	0.997146	0.00125072	0.000796074	0.000807042	5.87e-08	pat.0
GO0043981 histone H4-K5 acetylation	0.994829	0.00124718	0.00256915	0.00135443	1.89e-07	pat.0
GO0043982 histone H4-K8 acetylation	0.994829	0.00124718	0.00256915	0.00135443	1.89e-07	pat.0
GO0050847 progesterone receptor signaling pathway	0.972005	0.00124386	0.0011454	0.0256051	8.42e-07	pat.0
GO0032224 positive regulation of synaptic transmission, cholinergic	0.978151	0.0012416	0.00065051	0.0199567	4.77e-07	pat.0
GO0032878 regulation of establishment or maintenance of cell polarity	0.993882	0.00124012	0.00367682	0.0012008	2.22e-07	pat.0
GO0032507 maintenance of protein location in cell	0.996862	0.00123753	0.000567849	0.00133261	6.54e-08	pat.0
GO0015992 proton transport	0.954999	0.00123685	0.000569746	0.0431932	7.59e-07	pat.0
GO0031946 regulation of glucocorticoid biosynthetic process	0.99028	0.00123432	0.000472747	0.00801231	2e-07	pat.0
GO0030432 peristalsis	0.968884	0.00123259	0.0286979	0.00118473	9.34e-07	pat.0
GO0022605 oogenesis stage	0.947648	0.00123076	0.00146848	0.0496508	1.61e-06	pat.0
GO0002687 positive regulation of leukocyte migration	0.994985	0.00122936	0.000487035	0.00329884	1.1e-07	pat.0
GO0045762 positive regulation of adenylate cyclase activity	0.994666	0.00122684	0.00321953	0.000887519	1.63e-07	pat.0
GO0043586 tongue development	0.987222	0.00122613	0.0105238	0.00102756	4.13e-07	pat.0
GO0070192 chromosome organization involved in meiosis	0.996838	0.00122378	0.000764756	0.00117341	7.31e-08	pat.0
GO0042228 interleukin-8 biosynthetic process	0.996342	0.00122324	0.000771017	0.00166392	9.35e-08	pat.0
GO0009072 aromatic amino acid family metabolic process	0.979183	0.00121853	0.0173542	0.0022435	1e-06	pat.0
GO0032722 positive regulation of chemokine production	0.991395	0.00121835	0.00058582	0.00680057	2.05e-07	pat.0
GO0006684 sphingomyelin metabolic process	0.992518	0.0012178	0.000529155	0.00573525	1.7e-07	pat.0
GO0006401 RNA catabolic process	0.994892	0.0012166	0.00328606	0.00060473	1.26e-07	pat.0
GO0086019 cell-cell signaling involved in cardiac conduction	0.995972	0.0012158	0.000770317	0.00204187	1.07e-07	pat.0
GO0071379 cellular response to prostaglandin stimulus	0.995319	0.00121572	0.00208288	0.00138233	1.63e-07	pat.0
GO0019058 viral infectious cycle	0.996692	0.00121375	0.000835301	0.00125865	8.11e-08	pat.0
GO0043117 positive regulation of vascular permeability	0.995818	0.00121275	0.000742943	0.00222607	1.11e-07	pat.0
GO0001842 neural fold formation	0.994888	0.00121078	0.00224611	0.00165481	1.94e-07	pat.0
GO0002702 positive regulation of production of molecular mediator of immune response	0.861421	0.00121024	0.00077216	0.136594	2.27e-06	pat.0
GO0070633 transepithelial transport	0.996836	0.00120684	0.000979971	0.000977337	7.58e-08	pat.0
GO0000097 sulfur amino acid biosynthetic process	0.962471	0.00120419	0.000891544	0.0354321	8.79e-07	pat.0
GO0032673 regulation of interleukin-4 production	0.992101	0.00120237	0.000554419	0.0061424	1.83e-07	pat.0
GO0048304 positive regulation of isotype switching to IgG isotypes	0.939465	0.0012009	0.000738083	0.0585945	1.12e-06	pat.0
GO0001714 endodermal cell fate specification	0.9967	0.00120054	0.000574736	0.00152457	7.1e-08	pat.0
GO0030656 regulation of vitamin metabolic process	0.995365	0.00120001	0.000615952	0.00281883	1.14e-07	pat.0
GO0042977 activation of JAK2 kinase activity	0.995892	0.00119912	0.000869168	0.00203949	1.16e-07	pat.0
GO0042921 glucocorticoid receptor signaling pathway	0.991202	0.00119613	0.000444555	0.00715722	1.74e-07	pat.0
GO0006101 citrate metabolic process	0.978191	0.00119613	0.0177635	0.00284809	1.19e-06	pat.0
GO0046834 lipid phosphorylation	0.996226	0.00119504	0.000586802	0.0019922	8.65e-08	pat.0
GO0072574 hepatocyte proliferation	0.784157	0.00119354	0.00115567	0.21349	4.45e-06	pat.0
GO0072575 epithelial cell proliferation involved in liver morphogenesis	0.784157	0.00119354	0.00115567	0.21349	4.45e-06	pat.0
GO0072576 liver morphogenesis	0.784157	0.00119354	0.00115567	0.21349	4.45e-06	pat.0
GO0000578 embryonic axis specification	0.996367	0.00119144	0.00152624	0.000914778	9.76e-08	pat.0
GO0045576 mast cell activation	0.824736	0.00119038	0.000785293	0.173286	2.8e-06	pat.0
GO0043029 T cell homeostasis	0.996625	0.00118946	0.000916246	0.0012693	8.59e-08	pat.0
GO0006818 hydrogen transport	0.966909	0.00118923	0.00053414	0.0313667	5.61e-07	pat.0
GO0042992 negative regulation of transcription factor import into nucleus	0.99581	0.00118735	0.000355064	0.00264774	7.41e-08	pat.0
GO0034405 response to fluid shear stress	0.976624	0.00118604	0.000937208	0.021252	6.23e-07	pat.0
GO0051547 regulation of keratinocyte migration	0.993493	0.00118391	0.000957505	0.00436545	2.08e-07	pat.0
GO0051549 positive regulation of keratinocyte migration	0.993493	0.00118391	0.000957505	0.00436545	2.08e-07	pat.0
GO0010452 histone H3-K36 methylation	0.988821	0.00118359	0.00119783	0.00879688	3.95e-07	pat.0
GO0033198 response to ATP	0.986298	0.0011827	0.0117113	0.000807232	3.69e-07	pat.0
GO0019079 viral genome replication	0.99422	0.00118201	0.000513815	0.00408356	1.29e-07	pat.0
GO0033559 unsaturated fatty acid metabolic process	0.995923	0.00118087	0.000502959	0.00239318	8.76e-08	pat.0
GO0072583 clathrin-mediated endocytosis	0.916387	0.00117724	0.000991275	0.0814423	1.74e-06	pat.0
GO0018202 peptidyl-histidine modification	0.985537	0.0011771	0.011129	0.00215568	6.99e-07	pat.0
GO0055015 ventricular cardiac muscle cell development	0.974195	0.00117689	0.00070377	0.0239239	5.54e-07	pat.0
GO0000012 single strand break repair	0.994208	0.00117541	0.000508279	0.00410815	1.28e-07	pat.0
GO0050917 sensory perception of umami taste	0.995797	0.00117209	0.000784375	0.00224651	1.14e-07	pat.0
GO0045980 negative regulation of nucleotide metabolic process	0.995809	0.00116943	0.00219059	0.000830811	1.16e-07	pat.0
GO0001993 regulation of systemic arterial blood pressure by norepinephrine-epinephrine	0.996355	0.00116582	0.00117437	0.00130462	1.03e-07	pat.0
GO0030513 positive regulation of BMP signaling pathway	0.995864	0.00116534	0.00212096	0.000849109	1.15e-07	pat.0
GO0046514 ceramide catabolic process	0.995801	0.0011598	0.00137084	0.00166777	1.35e-07	pat.0
GO0090023 positive regulation of neutrophil chemotaxis	0.992223	0.00115799	0.000635436	0.00598312	1.92e-07	pat.0
GO0002230 positive regulation of defense response to virus by host	0.991691	0.00115704	0.000729028	0.00642271	2.22e-07	pat.0
GO0039528 cytoplasmic pattern recognition receptor signaling pathway in response to virus	0.994002	0.00115429	0.000957915	0.00388514	1.89e-07	pat.0
GO0039529 RIG-I signaling pathway	0.994002	0.00115429	0.000957915	0.00388514	1.89e-07	pat.0
GO0021536 diencephalon development	0.995088	0.00115218	0.00315791	0.000601357	1.19e-07	pat.0
GO0034776 response to histamine	0.996082	0.00115158	0.00124013	0.00152592	1.18e-07	pat.0
GO0030049 muscle filament sliding	0.996097	0.00115073	0.000752811	0.00199923	1.01e-07	pat.0
GO0032486 Rap protein signal transduction	0.988781	0.00114959	0.0008579	0.0092113	3.19e-07	pat.0
GO0031294 lymphocyte costimulation	0.993899	0.00114948	0.000664863	0.00428648	1.57e-07	pat.0
GO0032075 positive regulation of nuclease activity	0.990906	0.00114675	0.000561749	0.0073857	2.04e-07	pat.0
GO0051894 positive regulation of focal adhesion assembly	0.996252	0.0011438	0.000979192	0.00162499	1.04e-07	pat.0
GO1901890 positive regulation of cell junction assembly	0.996252	0.0011438	0.000979192	0.00162499	1.04e-07	pat.0
GO0032747 positive regulation of interleukin-23 production	0.993994	0.00113984	0.000744793	0.00412083	1.64e-07	pat.0
GO0002718 regulation of cytokine production involved in immune response	0.913479	0.00113907	0.000774414	0.0846063	1.48e-06	pat.0
GO0044342 type B pancreatic cell proliferation	0.993535	0.00113903	0.000776399	0.00454901	1.81e-07	pat.0
GO1902042 negative regulation of extrinsic apoptotic signaling pathway via death domain receptors	0.981923	0.00113645	0.000525203	0.0164151	3.39e-07	pat.0
GO2000138 positive regulation of cell proliferation involved in heart morphogenesis	0.994274	0.0011362	0.000583667	0.0040061	1.36e-07	pat.0
GO0032456 endocytic recycling	0.989775	0.00113326	0.000587973	0.00850393	2.3e-07	pat.0
GO0032613 interleukin-10 production	0.989753	0.00113273	0.000560317	0.00855326	2.24e-07	pat.0
GO0043950 positive regulation of cAMP-mediated signaling	0.994939	0.0011306	0.000826795	0.00310347	1.44e-07	pat.0
GO0043931 ossification involved in bone maturation	0.986726	0.00113002	0.000561358	0.0115819	2.77e-07	pat.0
GO0050482 arachidonic acid secretion	0.996911	0.00112914	0.000589785	0.00136953	6.46e-08	pat.0
GO0010907 positive regulation of glucose metabolic process	0.994825	0.00112813	0.000614382	0.0034324	1.26e-07	pat.0
GO0051103 DNA ligation involved in DNA repair	0.992011	0.00112364	0.00086072	0.00600437	2.33e-07	pat.0
GO0060259 regulation of feeding behavior	0.996865	0.00112172	0.00106065	0.000952655	7.52e-08	pat.0
GO0001782 B cell homeostasis	0.989383	0.00112144	0.000579956	0.00891579	2.34e-07	pat.0
GO0032890 regulation of organic acid transport	0.982898	0.00111941	0.000387554	0.015595	2.63e-07	pat.0
GO0006558 L-phenylalanine metabolic process	0.987946	0.00111853	0.00843344	0.00250131	6.17e-07	pat.0
GO1902221 erythrose 4-phosphate/phosphoenolpyruvate family amino acid metabolic process	0.987946	0.00111853	0.00843344	0.00250131	6.17e-07	pat.0
GO0002864 regulation of acute inflammatory response to antigenic stimulus	0.989536	0.00111744	0.000829343	0.00851658	2.9e-07	pat.0
GO0072497 mesenchymal stem cell differentiation	0.996384	0.00111735	0.000963683	0.00153443	9.76e-08	pat.0
GO0006865 amino acid transport	0.793368	0.00111724	0.000476007	0.205037	2.23e-06	pat.0
GO0045995 regulation of embryonic development	0.957387	0.00111714	0.0405701	0.000924497	9.53e-07	pat.0
GO0060291 long-term synaptic potentiation	0.996657	0.00111333	0.000973942	0.00125584	8.54e-08	pat.0
GO0006705 mineralocorticoid biosynthetic process	0.995234	0.00111255	0.000456359	0.00319734	9.66e-08	pat.0
GO0010757 negative regulation of plasminogen activation	0.99516	0.00110993	0.000821467	0.00290821	1.36e-07	pat.0
GO0072189 ureter development	0.99646	0.00110892	0.00153861	0.000892243	9.23e-08	pat.0
GO0042637 catagen	0.982685	0.00110803	0.0149807	0.00122608	5.63e-07	pat.0
GO0021877 forebrain neuron fate commitment	0.996111	0.00110092	0.00202966	0.000758562	9.95e-08	pat.0
GO0060576 intestinal epithelial cell development	0.993324	0.00110059	0.00431276	0.00126241	2.39e-07	pat.0
GO0021534 cell proliferation in hindbrain	0.809993	0.00110022	0.00128806	0.187614	4.04e-06	pat.0
GO0021924 cell proliferation in external granule layer	0.809993	0.00110022	0.00128806	0.187614	4.04e-06	pat.0
GO0021930 cerebellar granule cell precursor proliferation	0.809993	0.00110022	0.00128806	0.187614	4.04e-06	pat.0
GO0046822 regulation of nucleocytoplasmic transport	0.996334	0.00109916	0.00190265	0.000663975	8.67e-08	pat.0
GO0032489 regulation of Cdc42 protein signal transduction	0.997053	0.00109774	0.000587027	0.00126168	5.98e-08	pat.0
GO0072203 cell proliferation involved in metanephros development	0.982548	0.00109696	0.0150047	0.00134942	5.98e-07	pat.0
GO0060334 regulation of interferon-gamma-mediated signaling pathway	0.993925	0.00109513	0.00350115	0.00147841	2.3e-07	pat.0
GO0072234 metanephric nephron tubule development	0.996294	0.00109034	0.000575364	0.00203983	8.2e-08	pat.0
GO0072243 metanephric nephron epithelium development	0.996294	0.00109034	0.000575364	0.00203983	8.2e-08	pat.0
GO0035970 peptidyl-threonine dephosphorylation	0.994876	0.00109021	0.000764484	0.0032693	1.38e-07	pat.0
GO0050856 regulation of T cell receptor signaling pathway	0.995812	0.00108983	0.000597861	0.00250023	9.69e-08	pat.0
GO0031915 positive regulation of synaptic plasticity	0.991938	0.00108668	0.00065473	0.0063208	1.96e-07	pat.0
GO0051890 regulation of cardioblast differentiation	0.995986	0.00108635	0.00160105	0.00132661	1.23e-07	pat.0
GO0045454 cell redox homeostasis	0.985066	0.00108352	0.000672555	0.0131772	3.34e-07	pat.0
GO0032330 regulation of chondrocyte differentiation	0.947462	0.0010832	0.0498489	0.00160427	1.59e-06	pat.0
GO0030252 growth hormone secretion	0.995882	0.00108153	0.00190306	0.00113325	1.24e-07	pat.0
GO0032653 regulation of interleukin-10 production	0.990369	0.00107848	0.000601575	0.00795068	2.16e-07	pat.0
GO0060513 prostatic bud formation	0.982318	0.00107799	0.0138507	0.0027523	9.14e-07	pat.0
GO0071243 cellular response to arsenic-containing substance	0.98693	0.00107632	0.010506	0.00148709	4.92e-07	pat.0
GO0009595 detection of biotic stimulus	0.994579	0.00107472	0.000532776	0.00381347	1.19e-07	pat.0
GO0002710 negative regulation of T cell mediated immunity	0.985972	0.00107236	0.000607725	0.0123477	2.96e-07	pat.0
GO0051709 regulation of killing of cells of other organism	0.985452	0.00107083	0.00055636	0.0129204	2.87e-07	pat.0
GO0055092 sterol homeostasis	0.994277	0.00106992	0.00381547	0.000837766	1.62e-07	pat.0
GO0042474 middle ear morphogenesis	0.996276	0.00106933	0.00156241	0.00109217	1.05e-07	pat.0
GO0006636 unsaturated fatty acid biosynthetic process	0.99563	0.00106837	0.000547898	0.00275382	9.64e-08	pat.0
GO0035728 response to hepatocyte growth factor stimulus	0.995296	0.00106748	0.00231599	0.00132059	1.57e-07	pat.0
GO0035729 cellular response to hepatocyte growth factor stimulus	0.995296	0.00106748	0.00231599	0.00132059	1.57e-07	pat.0
GO0048563 post-embryonic organ morphogenesis	0.995678	0.00106536	0.00195635	0.00130056	1.38e-07	pat.0
GO0060742 epithelial cell differentiation involved in prostate gland development	0.9955	0.00106531	0.000614051	0.00282095	1.06e-07	pat.0
GO0060119 inner ear receptor cell development	0.993158	0.00106286	0.000326427	0.00545253	1.08e-07	pat.0
GO2000484 positive regulation of interleukin-8 secretion	0.995584	0.0010615	0.000930403	0.00242348	1.27e-07	pat.0
GO0072393 microtubule anchoring at microtubule organizing center	0.994899	0.00106095	0.0028265	0.00121314	1.69e-07	pat.0
GO0014045 establishment of endothelial blood-brain barrier	0.995024	0.00106086	0.00128325	0.00263136	1.67e-07	pat.0
GO0051156 glucose 6-phosphate metabolic process	0.996295	0.00105966	0.000600925	0.00204462	8.31e-08	pat.0
GO0006613 cotranslational protein targeting to membrane	0.994673	0.00105918	0.000912231	0.00335552	1.56e-07	pat.0
GO1901071 glucosamine-containing compound metabolic process	0.991932	0.00105901	0.00590616	0.0011021	2.65e-07	pat.0
GO0032525 somite rostral/caudal axis specification	0.987667	0.00105837	0.000566725	0.0107072	2.53e-07	pat.0
GO0055062 phosphate ion homeostasis	0.949294	0.00105722	0.00131049	0.0483373	1.33e-06	pat.0
GO0072506 trivalent inorganic anion homeostasis	0.949294	0.00105722	0.00131049	0.0483373	1.33e-06	pat.0
GO0021800 cerebral cortex tangential migration	0.99534	0.00105637	0.00179462	0.00180838	1.62e-07	pat.0
GO0090400 stress-induced premature senescence	0.671388	0.00105581	0.32272	0.00481864	1.72e-05	pat.0
GO2000678 negative regulation of transcription regulatory region DNA binding	0.996415	0.00105492	0.000489594	0.00204022	7.18e-08	pat.0
GO0021895 cerebral cortex neuron differentiation	0.95894	0.00105444	0.000457	0.0395479	5.54e-07	pat.0
GO0014033 neural crest cell differentiation	0.997261	0.00105271	0.000604434	0.00108143	5.35e-08	pat.0
GO0008535 respiratory chain complex IV assembly	0.980427	0.00105149	0.0163404	0.00218032	8.62e-07	pat.0
GO0034144 negative regulation of toll-like receptor 4 signaling pathway	0.993001	0.00105077	0.000986347	0.00496126	2.15e-07	pat.0
GO0042304 regulation of fatty acid biosynthetic process	0.996774	0.00104928	0.000960328	0.00121593	7.97e-08	pat.0
GO0003057 regulation of the force of heart contraction by chemical signal	0.996205	0.00104793	0.00121227	0.00153485	1.1e-07	pat.0
GO0042149 cellular response to glucose starvation	0.995284	0.00104638	0.000584587	0.00308471	1.08e-07	pat.0
GO0002263 cell activation involved in immune response	0.993762	0.00104559	0.000420101	0.00477188	1.16e-07	pat.0
GO0002366 leukocyte activation involved in immune response	0.993762	0.00104559	0.000420101	0.00477188	1.16e-07	pat.0
GO0030539 male genitalia development	0.996863	0.00104347	0.000958842	0.00113478	7.57e-08	pat.0
GO0002866 positive regulation of acute inflammatory response to antigenic stimulus	0.986991	0.00104304	0.00108735	0.0108782	3.97e-07	pat.0
GO0035376 sterol import	0.902622	0.00104258	0.0899979	0.0063316	6.32e-06	pat.0
GO0035382 sterol transmembrane transport	0.902622	0.00104258	0.0899979	0.0063316	6.32e-06	pat.0
GO0070508 cholesterol import	0.902622	0.00104258	0.0899979	0.0063316	6.32e-06	pat.0
GO0019755 one-carbon compound transport	0.994841	0.00103925	0.000601267	0.0035181	1.2e-07	pat.0
GO0035358 regulation of peroxisome proliferator activated receptor signaling pathway	0.996246	0.00103925	0.00111101	0.00160337	1.06e-07	pat.0
GO0046320 regulation of fatty acid oxidation	0.983759	0.00103923	0.000669523	0.0145322	3.48e-07	pat.0
GO0060236 regulation of mitotic spindle organization	0.995726	0.00103912	0.000773216	0.00246164	1.11e-07	pat.0
GO0046325 negative regulation of glucose import	0.992151	0.00103885	0.00597699	0.000833135	2.17e-07	pat.0
GO0019852 L-ascorbic acid metabolic process	0.996109	0.00103864	0.00091075	0.00194168	1.06e-07	pat.0
GO0003148 outflow tract septum morphogenesis	0.995509	0.00103839	0.00253965	0.000912562	1.27e-07	pat.0
GO0031503 protein complex localization	0.996454	0.00103728	0.000491691	0.00201681	7.07e-08	pat.0
GO0001502 cartilage condensation	0.997315	0.00103639	0.00072862	0.000920401	5.39e-08	pat.0
GO0014821 phasic smooth muscle contraction	0.994529	0.0010363	0.0035116	0.000922937	1.61e-07	pat.0
GO0070244 negative regulation of thymocyte apoptotic process	0.996386	0.00103545	0.000871645	0.00170681	9.35e-08	pat.0
GO0051204 protein insertion into mitochondrial membrane	0.991626	0.00103448	0.0057165	0.00162299	3.33e-07	pat.0
GO0051712 positive regulation of killing of cells of other organism	0.994499	0.00103399	0.000585393	0.0038818	1.25e-07	pat.0
GO0050687 negative regulation of defense response to virus	0.820413	0.00103334	0.175095	0.00345193	7.23e-06	pat.0
GO0046850 regulation of bone remodeling	0.996218	0.00103098	0.000342948	0.00240833	6.21e-08	pat.0
GO0043302 positive regulation of leukocyte degranulation	0.99542	0.00103098	0.000614254	0.00293483	1.07e-07	pat.0
GO0042991 transcription factor import into nucleus	0.997196	0.00103086	0.000456741	0.0013166	4.98e-08	pat.0
GO0048525 negative regulation of viral process	0.994634	0.00102805	0.000684463	0.00365314	1.34e-07	pat.0
GO0048669 collateral sprouting in absence of injury	0.966786	0.00102792	0.00158999	0.0305952	1.07e-06	pat.0
GO0071763 nuclear membrane organization	0.987927	0.00102644	0.00902523	0.00202059	5.3e-07	pat.0
GO0045601 regulation of endothelial cell differentiation	0.964499	0.00102542	0.0333909	0.00108387	8.75e-07	pat.0
GO0045143 homologous chromosome segregation	0.992176	0.0010251	0.00562043	0.00117816	2.62e-07	pat.0
GO0032288 myelin assembly	0.995994	0.0010245	0.00178935	0.00119162	1.19e-07	pat.0
GO0030888 regulation of B cell proliferation	0.990939	0.00102173	0.000478367	0.0075611	1.73e-07	pat.0
GO0042590 antigen processing and presentation of exogenous peptide antigen via MHC class I	0.979552	0.00102154	0.00152205	0.0179033	7.02e-07	pat.0
GO0051029 rRNA transport	0.995524	0.00102061	0.000577706	0.00287739	1e-07	pat.0
GO0045586 regulation of gamma-delta T cell differentiation	0.973902	0.00101987	0.0226726	0.00240391	1.14e-06	pat.0
GO0045588 positive regulation of gamma-delta T cell differentiation	0.973902	0.00101987	0.0226726	0.00240391	1.14e-06	pat.0
GO0046643 regulation of gamma-delta T cell activation	0.973902	0.00101987	0.0226726	0.00240391	1.14e-06	pat.0
GO0046645 positive regulation of gamma-delta T cell activation	0.973902	0.00101987	0.0226726	0.00240391	1.14e-06	pat.0
GO0019935 cyclic-nucleotide-mediated signaling	0.996834	0.00101906	0.000446121	0.00170101	5.81e-08	pat.0
GO0043558 regulation of translational initiation in response to stress	0.995197	0.00101905	0.000583697	0.00319979	1.09e-07	pat.0
GO0051353 positive regulation of oxidoreductase activity	0.997333	0.00101861	0.00045172	0.00119635	4.59e-08	pat.0
GO0048002 antigen processing and presentation of peptide antigen	0.960078	0.00101839	0.00116405	0.0377384	9.98e-07	pat.0
GO0009165 nucleotide biosynthetic process	0.995634	0.00101791	0.000301344	0.00304624	6.64e-08	pat.0
GO0071260 cellular response to mechanical stimulus	0.996203	0.00101707	0.000663069	0.0021168	8.89e-08	pat.0
GO0031110 regulation of microtubule polymerization or depolymerization	0.997249	0.00101249	0.000583821	0.00115443	5.33e-08	pat.0
GO0008334 histone mRNA metabolic process	0.996991	0.00101238	0.00059928	0.00139681	6.19e-08	pat.0
GO0010592 positive regulation of lamellipodium assembly	0.991261	0.00101062	0.000779231	0.00694901	2.26e-07	pat.0
GO2000739 regulation of mesenchymal stem cell differentiation	0.995899	0.00100749	0.000816641	0.00227723	1.07e-07	pat.0
GO0030010 establishment of cell polarity	0.993654	0.00100591	0.0046382	0.00070204	1.59e-07	pat.0
GO0060192 negative regulation of lipase activity	0.995862	0.00100541	0.00171605	0.00141669	1.29e-07	pat.0
GO0060218 hematopoietic stem cell differentiation	0.985452	0.00100391	0.0122394	0.00130455	4.79e-07	pat.0
GO0006398 histone mRNA 3'-end processing	0.680861	0.00100382	0.00112798	0.317001	5.96e-06	pat.0
GO0002440 production of molecular mediator of immune response	0.993417	0.00100229	0.000367375	0.00521338	1.1e-07	pat.0
GO0032755 positive regulation of interleukin-6 production	0.995542	0.00100136	0.000584648	0.00287151	9.97e-08	pat.0
GO0008343 adult feeding behavior	0.995844	0.00100089	0.000369889	0.00278542	7.11e-08	pat.0
GO0046487 glyoxylate metabolic process	0.987293	0.000996567	0.00160247	0.0101073	4.78e-07	pat.0
GO0071731 response to nitric oxide	0.996372	0.000996161	0.00134603	0.00128569	1.01e-07	pat.0
GO0051546 keratinocyte migration	0.994851	0.000995229	0.000759274	0.00339463	1.34e-07	pat.0
GO0045912 negative regulation of carbohydrate metabolic process	0.989536	0.000993706	0.000430776	0.00903939	1.79e-07	pat.0
GO0045948 positive regulation of translational initiation	0.986761	0.000990367	0.0102979	0.00195059	5.55e-07	pat.0
GO0042088 T-helper 1 type immune response	0.994709	0.000988279	0.000505815	0.00379717	1.09e-07	pat.0
GO0009162 deoxyribonucleoside monophosphate metabolic process	0.995943	0.000988216	0.000883705	0.00218497	1.09e-07	pat.0
GO0006415 translational termination	0.993321	0.000987813	0.00393669	0.00175397	2.63e-07	pat.0
GO0034390 smooth muscle cell apoptotic process	0.994865	0.000987412	0.000477448	0.00367024	1.02e-07	pat.0
GO0034391 regulation of smooth muscle cell apoptotic process	0.994865	0.000987412	0.000477448	0.00367024	1.02e-07	pat.0
GO0006266 DNA ligation	0.994983	0.000986273	0.000847262	0.00318307	1.37e-07	pat.0
GO0035282 segmentation	0.997023	0.000985509	0.00124024	0.00075112	6.56e-08	pat.0
GO0042473 outer ear morphogenesis	0.993965	0.000985321	0.00345385	0.00159595	2.25e-07	pat.0
GO0015701 bicarbonate transport	0.996577	0.000983495	0.00139874	0.00104048	8.92e-08	pat.0
GO0043482 cellular pigment accumulation	0.993213	0.000982314	0.00474729	0.00105765	2.11e-07	pat.0
GO0072665 protein localization to vacuole	0.993476	0.000980741	0.000507158	0.00503563	1.32e-07	pat.0
GO0006828 manganese ion transport	0.994663	0.000980069	0.00322937	0.00112782	1.68e-07	pat.0
GO0046851 negative regulation of bone remodeling	0.989305	0.000978626	0.000449191	0.00926721	1.86e-07	pat.0
GO0000291 nuclear-transcribed mRNA catabolic process, exonucleolytic	0.935635	0.000977836	0.000802778	0.0625834	1.1e-06	pat.0
GO1901522 positive regulation of transcription from RNA polymerase II promoter involved in cellular response to chemical stimulus	0.956433	0.000976447	0.000951747	0.041638	9.1e-07	pat.0
GO0001832 blastocyst growth	0.995836	0.000976197	0.00244474	0.000743193	1.04e-07	pat.0
GO0030213 hyaluronan biosynthetic process	0.995427	0.00097611	0.00197523	0.00162122	1.53e-07	pat.0
GO0030299 intestinal cholesterol absorption	0.994087	0.00097583	0.00353345	0.00140349	2.08e-07	pat.0
GO0009912 auditory receptor cell fate commitment	0.995562	0.000975629	0.00241939	0.00104305	1.3e-07	pat.0
GO0060120 inner ear receptor cell fate commitment	0.995562	0.000975629	0.00241939	0.00104305	1.3e-07	pat.0
GO1901018 positive regulation of potassium ion transmembrane transporter activity	0.675032	0.000975574	0.00181167	0.322172	8.27e-06	pat.0
GO0071257 cellular response to electrical stimulus	0.995464	0.000971618	0.00225793	0.00130681	1.45e-07	pat.0
GO0040037 negative regulation of fibroblast growth factor receptor signaling pathway	0.985252	0.000970735	0.000753128	0.0130241	3.35e-07	pat.0
GO2000647 negative regulation of stem cell proliferation	0.969201	0.00096386	0.00116251	0.0286715	7.9e-07	pat.0
GO0021910 smoothened signaling pathway involved in ventral spinal cord patterning	0.992716	0.000959251	0.00429896	0.00202555	3.03e-07	pat.0
GO0060839 endothelial cell fate commitment	0.995655	0.000959227	0.00191238	0.00147366	1.39e-07	pat.0
GO0060972 left/right pattern formation	0.996461	0.00095904	0.000526302	0.00205333	7.15e-08	pat.0
GO0031652 positive regulation of heat generation	0.994883	0.000958771	0.000779969	0.00337775	1.33e-07	pat.0
GO0044091 membrane biogenesis	0.952777	0.000958448	0.000742666	0.0455213	8.1e-07	pat.0
GO0051568 histone H3-K4 methylation	0.949121	0.000957904	0.000951595	0.0489685	1.01e-06	pat.0
GO0006591 ornithine metabolic process	0.904353	0.000956827	0.0911147	0.00357119	4.08e-06	pat.0
GO0010944 negative regulation of transcription by competitive promoter binding	0.993463	0.000956729	0.000591388	0.00498844	1.43e-07	pat.0
GO0032637 interleukin-8 production	0.996253	0.000956686	0.000518718	0.00227109	7.58e-08	pat.0
GO0065005 protein-lipid complex assembly	0.996127	0.000956666	0.00188607	0.00103024	1.07e-07	pat.0
GO0016233 telomere capping	0.977519	0.00095499	0.0178779	0.00364635	1.23e-06	pat.0
GO0046051 UTP metabolic process	0.983502	0.000954405	0.000808902	0.0147348	3.8e-07	pat.0
GO0043369 CD4-positive or CD8-positive, alpha-beta T cell lineage commitment	0.996234	0.000951577	0.00107107	0.00174284	1.04e-07	pat.0
GO0010458 exit from mitosis	0.997349	0.000950196	0.000571607	0.00112891	4.97e-08	pat.0
GO0045136 development of secondary sexual characteristics	0.996469	0.000949427	0.000649203	0.00193229	7.88e-08	pat.0
GO0045124 regulation of bone resorption	0.997545	0.000946985	0.000668926	0.000838943	4.51e-08	pat.0
GO0045646 regulation of erythrocyte differentiation	0.996386	0.000946863	0.000430032	0.00223732	6.55e-08	pat.0
GO0010257 NADH dehydrogenase complex assembly	0.994806	0.000946133	0.00306528	0.00118252	1.64e-07	pat.0
GO0032981 mitochondrial respiratory chain complex I assembly	0.994806	0.000946133	0.00306528	0.00118252	1.64e-07	pat.0
GO0097031 mitochondrial respiratory chain complex I biogenesis	0.994806	0.000946133	0.00306528	0.00118252	1.64e-07	pat.0
GO0019433 triglyceride catabolic process	0.082943	0.000946102	0.915541	0.000513175	5.64e-05	pat.2
GO0019530 taurine metabolic process	0.0393859	0.000944597	0.959527	0.000101819	4.04e-05	pat.2
GO0043476 pigment accumulation	0.990807	0.000943646	0.00723531	0.0010142	2.68e-07	pat.0
GO0034204 lipid translocation	0.995916	0.000942016	0.00154903	0.00159274	1.25e-07	pat.0
GO0045332 phospholipid translocation	0.995916	0.000942016	0.00154903	0.00159274	1.25e-07	pat.0
GO0038083 peptidyl-tyrosine autophosphorylation	0.99559	0.00094177	0.00094955	0.00251854	1.23e-07	pat.0
GO0045047 protein targeting to ER	0.987784	0.000940717	0.000829027	0.0104464	3.01e-07	pat.0
GO0030321 transepithelial chloride transport	0.993162	0.000939397	0.000510639	0.00538827	1.35e-07	pat.0
GO0006623 protein targeting to vacuole	0.995823	0.00093743	0.000646751	0.00259244	9.56e-08	pat.0
GO0072666 establishment of protein localization to vacuole	0.995823	0.00093743	0.000646751	0.00259244	9.56e-08	pat.0
GO0002274 myeloid leukocyte activation	0.993198	0.00093678	0.00047312	0.00539156	1.28e-07	pat.0
GO0046685 response to arsenic-containing substance	0.993388	0.000935861	0.000409658	0.00526614	1.14e-07	pat.0
GO0021563 glossopharyngeal nerve development	0.895297	0.000933863	0.00279772	0.100968	3.66e-06	pat.0
GO0007094 mitotic spindle assembly checkpoint	0.995609	0.00093339	0.000351883	0.00310557	7.1e-08	pat.0
GO0002474 antigen processing and presentation of peptide antigen via MHC class I	0.967865	0.000933207	0.00124827	0.0299529	8.39e-07	pat.0
GO0060033 anatomical structure regression	0.988827	0.000933125	0.00910746	0.00113226	3.38e-07	pat.0
GO0032607 interferon-alpha production	0.995443	0.000930342	0.000853801	0.00277309	1.21e-07	pat.0
GO0032647 regulation of interferon-alpha production	0.995443	0.000930342	0.000853801	0.00277309	1.21e-07	pat.0
GO0046470 phosphatidylcholine metabolic process	0.981038	0.000930096	0.0163745	0.00165636	6.63e-07	pat.0
GO0002753 cytoplasmic pattern recognition receptor signaling pathway	0.99588	0.00092853	0.00166936	0.00152233	1.27e-07	pat.0
GO0046620 regulation of organ growth	0.99754	0.000927855	0.000478272	0.00105414	4.13e-08	pat.0
GO0035094 response to nicotine	0.981615	0.000926907	0.000610274	0.016847	3.38e-07	pat.0
GO0006403 RNA localization	0.997381	0.00092673	0.000863819	0.000828863	5.26e-08	pat.0
GO0060457 negative regulation of digestive system process	0.997003	0.000924794	0.000721488	0.00135109	6.51e-08	pat.0
GO2000738 positive regulation of stem cell differentiation	0.996238	0.00092457	0.000757766	0.00207982	9.08e-08	pat.0
GO0006890 retrograde vesicle-mediated transport, Golgi to ER	0.980757	0.000923753	0.000908035	0.0174112	4.54e-07	pat.0
GO0046546 development of primary male sexual characteristics	0.996285	0.000923109	0.000356032	0.00243568	6e-08	pat.0
GO0060586 multicellular organismal iron ion homeostasis	0.993626	0.000922074	0.00060875	0.00484287	1.4e-07	pat.0
GO0007289 spermatid nucleus differentiation	0.996626	0.000920661	0.00119219	0.00126074	8.76e-08	pat.0
GO0021694 cerebellar Purkinje cell layer formation	0.99499	0.000919388	0.000743833	0.00334708	1.24e-07	pat.0
GO0021702 cerebellar Purkinje cell differentiation	0.99499	0.000919388	0.000743833	0.00334708	1.24e-07	pat.0
GO0003149 membranous septum morphogenesis	0.991619	0.00091888	0.00528683	0.00217511	3.58e-07	pat.0
GO0001978 regulation of systemic arterial blood pressure by carotid sinus baroreceptor feedback	0.88936	0.000914638	0.104528	0.00519214	5.73e-06	pat.0
GO0002031 G-protein coupled receptor internalization	0.995879	0.000914503	0.00211488	0.00109145	1.17e-07	pat.0
GO0021692 cerebellar Purkinje cell layer morphogenesis	0.99606	0.000912891	0.000827422	0.00219942	9.95e-08	pat.0
GO0072567 chemokine (C-X-C motif) ligand 2 production	0.97046	0.000912856	0.000677714	0.0279488	5.17e-07	pat.0
GO0048843 negative regulation of axon extension involved in axon guidance	0.947332	0.000912092	0.000873426	0.0508814	9.55e-07	pat.0
GO0002836 positive regulation of response to tumor cell	0.994168	0.000909581	0.000617277	0.00430511	1.29e-07	pat.0
GO0002839 positive regulation of immune response to tumor cell	0.994168	0.000909581	0.000617277	0.00430511	1.29e-07	pat.0
GO0051006 positive regulation of lipoprotein lipase activity	0.984066	0.000907293	0.0121481	0.00287741	7.73e-07	pat.0
GO0019370 leukotriene biosynthetic process	0.996386	0.000906952	0.000683726	0.00202299	8.2e-08	pat.0
GO0060763 mammary duct terminal end bud growth	0.995096	0.000904103	0.00142957	0.00256973	1.61e-07	pat.0
GO0006809 nitric oxide biosynthetic process	0.997218	0.000902672	0.000903319	0.000975467	5.98e-08	pat.0
GO0010812 negative regulation of cell-substrate adhesion	0.99738	0.000902555	0.000534668	0.0011829	4.75e-08	pat.0
GO0072173 metanephric tubule morphogenesis	0.992135	0.000901676	0.000641694	0.00632177	1.73e-07	pat.0
GO0072282 metanephric nephron tubule morphogenesis	0.992135	0.000901676	0.000641694	0.00632177	1.73e-07	pat.0
GO0050886 endocrine process	0.996132	0.000900623	0.000346091	0.00262163	6.1e-08	pat.0
GO0042976 activation of Janus kinase activity	0.99591	0.000900418	0.00186627	0.00132301	1.22e-07	pat.0
GO0048537 mucosal-associated lymphoid tissue development	0.995269	0.000900019	0.00318385	0.000647231	1.08e-07	pat.0
GO0071680 response to indole-3-methanol	0.995057	0.000899282	0.002077	0.00196645	1.72e-07	pat.0
GO0071681 cellular response to indole-3-methanol	0.995057	0.000899282	0.002077	0.00196645	1.72e-07	pat.0
GO0050691 regulation of defense response to virus by host	0.996509	0.000898137	0.000593587	0.00199968	7.33e-08	pat.0
GO0070584 mitochondrion morphogenesis	0.997355	0.000897495	0.000785663	0.000961523	5.36e-08	pat.0
GO0032863 activation of Rac GTPase activity	0.996708	0.000896847	0.000970716	0.0014241	8.13e-08	pat.0
GO0035791 platelet-derived growth factor receptor-beta signaling pathway	0.994693	0.000894077	0.00270761	0.00170517	1.87e-07	pat.0
GO0097050 type B pancreatic cell apoptotic process	0.996882	0.000892809	0.00117469	0.00105052	7.5e-08	pat.0
GO0002249 lymphocyte anergy	0.989202	0.000892411	0.00112195	0.00878349	3.17e-07	pat.0
GO0002667 regulation of T cell anergy	0.989202	0.000892411	0.00112195	0.00878349	3.17e-07	pat.0
GO0002870 T cell anergy	0.989202	0.000892411	0.00112195	0.00878349	3.17e-07	pat.0
GO0002911 regulation of lymphocyte anergy	0.989202	0.000892411	0.00112195	0.00878349	3.17e-07	pat.0
GO0070972 protein localization to endoplasmic reticulum	0.9928	0.000892112	0.000542792	0.00576464	1.43e-07	pat.0
GO0060011 Sertoli cell proliferation	0.996549	0.000891866	0.00138529	0.00117352	9.07e-08	pat.0
GO0050872 white fat cell differentiation	0.903996	0.000890194	0.000810212	0.0943025	1.43e-06	pat.0
GO0034109 homotypic cell-cell adhesion	0.995027	0.000889915	0.000379937	0.00370266	8.21e-08	pat.0
GO0070198 protein localization to chromosome, telomeric region	0.841531	0.000889662	0.154176	0.00339789	5.83e-06	pat.0
GO0019885 antigen processing and presentation of endogenous peptide antigen via MHC class I	0.991146	0.00088637	0.0012321	0.00673481	2.8e-07	pat.0
GO0046636 negative regulation of alpha-beta T cell activation	0.996286	0.000885831	0.000686156	0.00214164	8.42e-08	pat.0
GO0050858 negative regulation of antigen receptor-mediated signaling pathway	0.996917	0.00088372	0.000865387	0.00133366	7.11e-08	pat.0
GO0002495 antigen processing and presentation of peptide antigen via MHC class II	0.776484	0.000883199	0.00208484	0.220542	5.73e-06	pat.0
GO0071675 regulation of mononuclear cell migration	0.996224	0.000882188	0.000795037	0.00209879	9.17e-08	pat.0
GO0008584 male gonad development	0.995995	0.000881731	0.000338072	0.00278544	6.18e-08	pat.0
GO0006264 mitochondrial DNA replication	0.997025	0.000881324	0.00100789	0.00108571	6.84e-08	pat.0
GO0007494 midgut development	0.99402	0.000880738	0.00349649	0.00160278	2.12e-07	pat.0
GO0046209 nitric oxide metabolic process	0.997375	0.000880732	0.000696547	0.00104751	5.17e-08	pat.0
GO0051901 positive regulation of mitochondrial depolarization	0.996787	0.000879895	0.000719915	0.00161329	7.13e-08	pat.0
GO0032490 detection of molecule of bacterial origin	0.99407	0.000879891	0.000788168	0.00426166	1.49e-07	pat.0
GO0002698 negative regulation of immune effector process	0.996988	0.000879749	0.000445993	0.00168622	5.28e-08	pat.0
GO0043470 regulation of carbohydrate catabolic process	0.996535	0.000879708	0.00125262	0.00133248	9.16e-08	pat.0
GO0043471 regulation of cellular carbohydrate catabolic process	0.996535	0.000879708	0.00125262	0.00133248	9.16e-08	pat.0
GO0046466 membrane lipid catabolic process	0.996955	0.000879465	0.000883396	0.00128254	7e-08	pat.0
GO0015816 glycine transport	0.995909	0.000878861	0.0019673	0.00124522	1.19e-07	pat.0
GO0010898 positive regulation of triglyceride catabolic process	0.337134	0.000877403	0.65733	0.00460971	4.8e-05	pat.0
GO0032528 microvillus organization	0.996681	0.000876835	0.000896582	0.00154525	8.03e-08	pat.0
GO0032922 circadian regulation of gene expression	0.9947	0.000875362	0.000533211	0.00389087	1.06e-07	pat.0
GO0002675 positive regulation of acute inflammatory response	0.992637	0.000874142	0.000809731	0.00567921	1.84e-07	pat.0
GO0019321 pentose metabolic process	0.995006	0.000873709	0.000424372	0.00369561	8.75e-08	pat.0
GO0052695 cellular glucuronidation	0.994728	0.000868038	0.0023069	0.00209721	1.9e-07	pat.0
GO0006700 C21-steroid hormone biosynthetic process	0.997488	0.000867552	0.000570839	0.0010736	4.54e-08	pat.0
GO0035814 negative regulation of renal sodium excretion	0.995784	0.00086696	0.00214802	0.00120103	1.23e-07	pat.0
GO0051301 cell division	0.997581	0.000866813	0.000579203	0.000972908	4.28e-08	pat.0
GO0042160 lipoprotein modification	0.871692	0.000866586	0.123826	0.00361075	4.96e-06	pat.0
GO0042161 lipoprotein oxidation	0.871692	0.000866586	0.123826	0.00361075	4.96e-06	pat.0
GO0002292 T cell differentiation involved in immune response	0.996461	0.000865242	0.000412824	0.00226048	6.07e-08	pat.0
GO0002293 alpha-beta T cell differentiation involved in immune response	0.996461	0.000865242	0.000412824	0.00226048	6.07e-08	pat.0
GO0002323 natural killer cell activation involved in immune response	0.94634	0.000864906	0.0512838	0.00150958	1.36e-06	pat.0
GO0009584 detection of visible light	0.989056	0.000864386	0.009333	0.000746438	2.46e-07	pat.0
GO0034695 response to prostaglandin E stimulus	0.996576	0.000862682	0.000973287	0.00158795	8.58e-08	pat.0
GO0034384 high-density lipoprotein particle clearance	0.950246	0.000861896	0.0426462	0.00624232	3.15e-06	pat.0
GO1902165 regulation of intrinsic apoptotic signaling pathway in response to DNA damage by p53 class mediator	0.996702	0.000861865	0.000832542	0.00160367	7.75e-08	pat.0
GO0032493 response to bacterial lipoprotein	0.0241581	0.000860312	4.07e-05	0.974908	3.31e-05	pat.3
GO0070339 response to bacterial lipopeptide	0.0241581	0.000860312	4.07e-05	0.974908	3.31e-05	pat.3
GO0071220 cellular response to bacterial lipoprotein	0.0241581	0.000860312	4.07e-05	0.974908	3.31e-05	pat.3
GO0071221 cellular response to bacterial lipopeptide	0.0241581	0.000860312	4.07e-05	0.974908	3.31e-05	pat.3
GO0072604 interleukin-6 secretion	0.995964	0.000859004	0.00185032	0.00132643	1.18e-07	pat.0
GO0060406 positive regulation of penile erection	0.992755	0.000857841	0.000537531	0.00584975	1.4e-07	pat.0
GO0046461 neutral lipid catabolic process	0.203698	0.000856643	0.793828	0.00157415	4.27e-05	pat.0
GO0046464 acylglycerol catabolic process	0.203698	0.000856643	0.793828	0.00157415	4.27e-05	pat.0
GO0021846 cell proliferation in forebrain	0.996534	0.000855949	0.000369792	0.00224017	5.55e-08	pat.0
GO1901293 nucleoside phosphate biosynthetic process	0.996278	0.000854719	0.000300504	0.00256676	5.28e-08	pat.0
GO0003298 physiological muscle hypertrophy	0.996706	0.000854062	0.000526424	0.00191389	6.34e-08	pat.0
GO0003301 physiological cardiac muscle hypertrophy	0.996706	0.000854062	0.000526424	0.00191389	6.34e-08	pat.0
GO0061049 cell growth involved in cardiac muscle cell development	0.996706	0.000854062	0.000526424	0.00191389	6.34e-08	pat.0
GO0033687 osteoblast proliferation	0.989052	0.000853953	0.00917545	0.00091782	2.78e-07	pat.0
GO0023021 termination of signal transduction	0.99672	0.000853872	0.00160459	0.000821242	7.64e-08	pat.0
GO1900408 negative regulation of cellular response to oxidative stress	0.893948	0.000852408	0.102264	0.00293279	3.64e-06	pat.0
GO0006323 DNA packaging	0.997499	0.000851591	0.000663008	0.000985953	4.69e-08	pat.0
GO0035455 response to interferon-alpha	0.994816	0.000851468	0.00103359	0.0032993	1.47e-07	pat.0
GO0006957 complement activation, alternative pathway	0.818817	0.000851395	0.17134	0.00897886	1.22e-05	pat.0
GO0038032 termination of G-protein coupled receptor signaling pathway	0.995116	0.000850326	0.0032215	0.000812461	1.23e-07	pat.0
GO0010642 negative regulation of platelet-derived growth factor receptor signaling pathway	0.995236	0.000849411	0.000619659	0.00329453	1.03e-07	pat.0
GO0070861 regulation of protein exit from endoplasmic reticulum	0.603137	0.000848512	0.00304529	0.392955	1.39e-05	pat.0
GO0002093 auditory receptor cell morphogenesis	0.997137	0.000848391	0.00102567	0.000989168	6.35e-08	pat.0
GO0007176 regulation of epidermal growth factor-activated receptor activity	0.886906	0.000848362	0.00119154	0.111052	2.07e-06	pat.0
GO0032692 negative regulation of interleukin-1 production	0.968915	0.00084718	0.0284906	0.00174637	9.65e-07	pat.0
GO0006907 pinocytosis	0.980337	0.000846997	0.00120665	0.017609	5.28e-07	pat.0
GO0070296 sarcoplasmic reticulum calcium ion transport	0.997238	0.000845615	0.000954193	0.000961985	5.91e-08	pat.0
GO0030149 sphingolipid catabolic process	0.996853	0.000844838	0.000766895	0.00153491	7.01e-08	pat.0
GO0009137 purine nucleoside diphosphate catabolic process	0.990772	0.000844836	0.0011405	0.00724208	2.71e-07	pat.0
GO0009181 purine ribonucleoside diphosphate catabolic process	0.990772	0.000844836	0.0011405	0.00724208	2.71e-07	pat.0
GO0060750 epithelial cell proliferation involved in mammary gland duct elongation	0.988612	0.000844497	0.000853404	0.0096903	2.72e-07	pat.0
GO0032007 negative regulation of TOR signaling cascade	0.996411	0.000844471	0.000896564	0.00184783	8.88e-08	pat.0
GO0046321 positive regulation of fatty acid oxidation	0.973007	0.000844292	0.00113229	0.0250155	6.48e-07	pat.0
GO0001573 ganglioside metabolic process	0.99674	0.000844196	0.00140318	0.00101282	7.99e-08	pat.0
GO0009083 branched-chain amino acid catabolic process	0.989043	0.000843954	0.00114415	0.00896863	3.15e-07	pat.0
GO0002029 desensitization of G-protein coupled receptor protein signaling pathway	0.994251	0.000842803	0.00372862	0.00117693	1.75e-07	pat.0
GO0022401 negative adaptation of signaling pathway	0.994251	0.000842803	0.00372862	0.00117693	1.75e-07	pat.0
GO0046479 glycosphingolipid catabolic process	0.9961	0.000841793	0.00133509	0.00172289	1.11e-07	pat.0
GO0033083 regulation of immature T cell proliferation	0.99275	0.000841697	0.00452114	0.00188697	2.76e-07	pat.0
GO0043267 negative regulation of potassium ion transport	0.99585	0.000841472	0.00070674	0.00260207	9.53e-08	pat.0
GO0097094 craniofacial suture morphogenesis	0.995188	0.000840681	0.00250881	0.00146266	1.54e-07	pat.0
GO0071605 monocyte chemotactic protein-1 production	0.00888841	0.000840177	8.02e-06	0.990234	2.93e-05	pat.3
GO0071637 regulation of monocyte chemotactic protein-1 production	0.00888841	0.000840177	8.02e-06	0.990234	2.93e-05	pat.3
GO0050819 negative regulation of coagulation	0.99019	0.000838542	0.00724735	0.00172401	3.6e-07	pat.0
GO0010831 positive regulation of myotube differentiation	0.996242	0.000837778	0.000617572	0.0023025	7.96e-08	pat.0
GO0048009 insulin-like growth factor receptor signaling pathway	0.967208	0.000837145	0.000799782	0.0311548	5.94e-07	pat.0
GO0006448 regulation of translational elongation	0.996151	0.000835395	0.000952588	0.00206091	9.93e-08	pat.0
GO0008207 C21-steroid hormone metabolic process	0.996651	0.000834144	0.00190104	0.000613703	6.92e-08	pat.0
GO0032006 regulation of TOR signaling cascade	0.994969	0.000833227	0.000563031	0.00363468	1.02e-07	pat.0
GO0002513 tolerance induction to self antigen	0.950676	0.000832961	0.00181196	0.0466778	1.4e-06	pat.0
GO0006919 activation of cysteine-type endopeptidase activity involved in apoptotic process	0.991267	0.00083258	0.000384294	0.00751591	1.3e-07	pat.0
GO0060556 regulation of vitamin D biosynthetic process	0.991867	0.000831994	0.000603	0.00669773	1.64e-07	pat.0
GO0032689 negative regulation of interferon-gamma production	0.996525	0.000831068	0.000884448	0.00175966	8.42e-08	pat.0
GO2000778 positive regulation of interleukin-6 secretion	0.993641	0.000831044	0.000846494	0.00468118	1.61e-07	pat.0
GO0071384 cellular response to corticosteroid stimulus	0.993557	0.00083093	0.000472783	0.00513964	1.15e-07	pat.0
GO0006352 DNA-dependent transcription, initiation	0.963349	0.000830086	0.000608637	0.0352121	5.35e-07	pat.0
GO0000028 ribosomal small subunit assembly	0.991214	0.000829978	0.00106914	0.00688617	2.48e-07	pat.0
GO0002294 CD4-positive, alpha-beta T cell differentiation involved in immune response	0.996762	0.00082911	0.00040483	0.00200431	5.36e-08	pat.0
GO0042093 T-helper cell differentiation	0.996762	0.00082911	0.00040483	0.00200431	5.36e-08	pat.0
GO0044341 sodium-dependent phosphate transport	0.990742	0.00082668	0.00670226	0.00172861	3.39e-07	pat.0
GO0051028 mRNA transport	0.997391	0.000824948	0.000758721	0.00102484	5.19e-08	pat.0
GO0051954 positive regulation of amine transport	0.821812	0.000824427	0.000682852	0.176679	2.07e-06	pat.0
GO0042321 negative regulation of circadian sleep/wake cycle, sleep	0.995858	0.000824336	0.00110101	0.0022169	1.14e-07	pat.0
GO0042754 negative regulation of circadian rhythm	0.995858	0.000824336	0.00110101	0.0022169	1.14e-07	pat.0
GO0022029 telencephalon cell migration	0.997464	0.000824232	0.000985386	0.000726296	4.9e-08	pat.0
GO0021936 regulation of cerebellar granule cell precursor proliferation	0.871882	0.000823844	0.00137873	0.125913	2.5e-06	pat.0
GO0002478 antigen processing and presentation of exogenous peptide antigen	0.976152	0.000823395	0.00152397	0.0214995	7.02e-07	pat.0
GO0019377 glycolipid catabolic process	0.996057	0.000823365	0.0016017	0.00151768	1.14e-07	pat.0
GO0032642 regulation of chemokine production	0.996558	0.000823136	0.000465421	0.00215336	6.18e-08	pat.0
GO1900101 regulation of endoplasmic reticulum unfolded protein response	0.985453	0.000821976	0.000773634	0.0129509	3.07e-07	pat.0
GO0033084 regulation of immature T cell proliferation in thymus	0.995341	0.000821826	0.00214447	0.00169227	1.5e-07	pat.0
GO0021516 dorsal spinal cord development	0.996531	0.000821467	0.000388895	0.00225887	5.64e-08	pat.0
GO0045591 positive regulation of regulatory T cell differentiation	0.994282	0.000821156	0.00100632	0.00389047	1.58e-07	pat.0
GO1901660 calcium ion export	0.995646	0.000820434	0.000927116	0.00260664	1.13e-07	pat.0
GO0045738 negative regulation of DNA repair	0.995844	0.000819303	0.000718725	0.00261805	9.53e-08	pat.0
GO0035855 megakaryocyte development	0.996697	0.000818711	0.000824218	0.00166035	7.64e-08	pat.0
GO0048704 embryonic skeletal system morphogenesis	0.986034	0.000818684	0.0119913	0.00115574	3.83e-07	pat.0
GO0010424 DNA methylation on cytosine within a CG sequence	0.996192	0.000818595	0.00177103	0.00121845	1.05e-07	pat.0
GO0032776 DNA methylation on cytosine	0.996192	0.000818595	0.00177103	0.00121845	1.05e-07	pat.0
GO0060751 branch elongation involved in mammary gland duct branching	0.990055	0.0008179	0.000779948	0.00834723	2.26e-07	pat.0
GO0036092 phosphatidylinositol-3-phosphate biosynthetic process	0.974428	0.000817822	0.000902795	0.0238505	5.25e-07	pat.0
GO0019054 modulation by virus of host process	0.98906	0.000816802	0.000837472	0.00928556	2.55e-07	pat.0
GO0033005 positive regulation of mast cell activation	0.994803	0.000812275	0.000614091	0.0037705	1.1e-07	pat.0
GO0030195 negative regulation of blood coagulation	0.993068	0.000811936	0.00452199	0.00159767	2.41e-07	pat.0
GO1900047 negative regulation of hemostasis	0.993068	0.000811936	0.00452199	0.00159767	2.41e-07	pat.0
GO0032479 regulation of type I interferon production	0.993446	0.000811126	0.000498709	0.0052442	1.19e-07	pat.0
GO0021873 forebrain neuroblast division	0.996975	0.000811124	0.00100736	0.00120634	6.99e-08	pat.0
GO0048333 mesodermal cell differentiation	0.997283	0.000809777	0.0011279	0.000778842	5.58e-08	pat.0
GO0030214 hyaluronan catabolic process	0.995191	0.000809575	0.000833976	0.00316564	1.2e-07	pat.0
GO0042026 protein refolding	0.996801	0.000808896	0.00080394	0.00158584	7.22e-08	pat.0
GO0045542 positive regulation of cholesterol biosynthetic process	0.996745	0.000808858	0.000888741	0.00155771	7.64e-08	pat.0
GO0090205 positive regulation of cholesterol metabolic process	0.996745	0.000808858	0.000888741	0.00155771	7.64e-08	pat.0
GO0021879 forebrain neuron differentiation	0.997783	0.000808614	0.000750937	0.00065773	3.74e-08	pat.0
GO0002377 immunoglobulin production	0.995473	0.000808381	0.00036324	0.00335521	7.01e-08	pat.0
GO0007091 metaphase/anaphase transition of mitotic cell cycle	0.997404	0.000808289	0.000502404	0.00128549	4.51e-08	pat.0
GO0044784 metaphase/anaphase transition of cell cycle	0.997404	0.000808289	0.000502404	0.00128549	4.51e-08	pat.0
GO0032606 type I interferon production	0.99271	0.000807748	0.000562639	0.00591978	1.41e-07	pat.0
GO0032222 regulation of synaptic transmission, cholinergic	0.986077	0.00080698	0.000612584	0.012503	2.52e-07	pat.0
GO0019886 antigen processing and presentation of exogenous peptide antigen via MHC class II	0.840528	0.000806784	0.00283227	0.155828	4.86e-06	pat.0
GO0060123 regulation of growth hormone secretion	0.996904	0.000805488	0.00128356	0.00100688	7.27e-08	pat.0
GO0060601 lateral sprouting from an epithelium	0.97963	0.000805365	0.0166707	0.00289326	9.03e-07	pat.0
GO0072283 metanephric renal vesicle morphogenesis	0.484036	0.000805349	0.51216	0.00297874	2e-05	pat.0
GO0050657 nucleic acid transport	0.997487	0.000803839	0.000853165	0.000855808	4.89e-08	pat.0
GO0050658 RNA transport	0.997487	0.000803839	0.000853165	0.000855808	4.89e-08	pat.0
GO0051236 establishment of RNA localization	0.997487	0.000803839	0.000853165	0.000855808	4.89e-08	pat.0
GO0006690 icosanoid metabolic process	0.996948	0.000802875	0.000532505	0.00171648	5.71e-08	pat.0
GO1901568 fatty acid derivative metabolic process	0.996948	0.000802875	0.000532505	0.00171648	5.71e-08	pat.0
GO0060613 fat pad development	0.10659	0.000802302	0.000301908	0.892279	2.7e-05	pat.3
GO0010764 negative regulation of fibroblast migration	0.983935	0.000801973	0.0122009	0.00306161	7.51e-07	pat.0
GO0001539 ciliary or bacterial-type flagellar motility	0.888751	0.00080066	0.00088403	0.109563	1.61e-06	pat.0
GO0048709 oligodendrocyte differentiation	0.996071	0.000800371	0.00255335	0.000575685	7.92e-08	pat.0
GO0021885 forebrain cell migration	0.997476	0.000799429	0.000947168	0.000776887	4.9e-08	pat.0
GO0043462 regulation of ATPase activity	0.997347	0.00079905	0.000809213	0.00104433	5.39e-08	pat.0
GO0060831 smoothened signaling pathway involved in dorsal/ventral neural tube patterning	0.994591	0.000796947	0.00331846	0.00129351	1.66e-07	pat.0
GO0071173 spindle assembly checkpoint	0.993667	0.000796464	0.000346314	0.00519032	9.1e-08	pat.0
GO0010591 regulation of lamellipodium assembly	0.996806	0.000796153	0.000519977	0.00187759	5.94e-08	pat.0
GO0031295 T cell costimulation	0.994876	0.000796108	0.000706511	0.00362091	1.16e-07	pat.0
GO0046456 icosanoid biosynthetic process	0.996138	0.000795614	0.00055149	0.00251498	7.58e-08	pat.0
GO1901570 fatty acid derivative biosynthetic process	0.996138	0.000795614	0.00055149	0.00251498	7.58e-08	pat.0
GO0031579 membrane raft organization	0.996433	0.000795518	0.00118236	0.00158928	9.34e-08	pat.0
GO0015695 organic cation transport	0.931626	0.000794107	0.000943924	0.0666347	1.13e-06	pat.0
GO0010952 positive regulation of peptidase activity	0.996734	0.000793535	0.000406226	0.00206625	5.34e-08	pat.0
GO0006707 cholesterol catabolic process	0.996138	0.000791924	0.00154749	0.00152274	1.09e-07	pat.0
GO0016127 sterol catabolic process	0.996138	0.000791924	0.00154749	0.00152274	1.09e-07	pat.0
GO0035337 fatty-acyl-CoA metabolic process	0.992003	0.000791216	0.000569671	0.00663558	1.52e-07	pat.0
GO0006281 DNA repair	0.997219	0.000790966	0.001309	0.000681014	5.56e-08	pat.0
GO0019364 pyridine nucleotide catabolic process	0.980734	0.000790232	0.000718291	0.0177569	3.56e-07	pat.0
GO0060134 prepulse inhibition	0.996537	0.000788967	0.00152041	0.00115376	8.87e-08	pat.0
GO0006570 tyrosine metabolic process	0.986462	0.000788828	0.00966133	0.00308692	6.34e-07	pat.0
GO0003407 neural retina development	0.994968	0.000788719	0.00353772	0.000705599	1.13e-07	pat.0
GO2000008 regulation of protein localization to cell surface	0.996357	0.000787877	0.00134913	0.00150577	9.8e-08	pat.0
GO0070933 histone H4 deacetylation	0.994092	0.000786987	0.00333348	0.00178738	2.07e-07	pat.0
GO0071474 cellular hyperosmotic response	0.0395132	0.000786967	0.959525	0.000131715	4.29e-05	pat.2
GO0070897 DNA-dependent transcriptional preinitiation complex assembly	0.993968	0.000786757	0.00380079	0.00144453	1.95e-07	pat.0
GO0021696 cerebellar cortex morphogenesis	0.992712	0.000786567	0.00558865	0.000912782	1.86e-07	pat.0
GO0048755 branching morphogenesis of a nerve	0.991903	0.000786158	0.000684254	0.00662666	1.71e-07	pat.0
GO0010985 negative regulation of lipoprotein particle clearance	0.970193	0.000785741	0.0234491	0.00556997	1.78e-06	pat.0
GO0060484 lung-associated mesenchyme development	0.995126	0.000785274	0.0025395	0.00154913	1.55e-07	pat.0
GO0060044 negative regulation of cardiac muscle cell proliferation	0.996444	0.00078473	0.00096736	0.00180351	8.8e-08	pat.0
GO0033522 histone H2A ubiquitination	0.983004	0.000784229	0.000806939	0.0154042	3.47e-07	pat.0
GO0045019 negative regulation of nitric oxide biosynthetic process	0.995774	0.000779479	0.000895015	0.00255169	1.06e-07	pat.0
GO1901659 glycosyl compound biosynthetic process	0.856465	0.000778831	0.000774088	0.14198	1.79e-06	pat.0
GO2000095 regulation of Wnt receptor signaling pathway, planar cell polarity pathway	0.966181	0.000777055	0.0310342	0.00200644	1.07e-06	pat.0
GO0010700 negative regulation of norepinephrine secretion	0.927581	0.000776699	0.00133833	0.0703029	1.48e-06	pat.0
GO0034969 histone arginine methylation	0.996835	0.000775313	0.000842367	0.00154699	7.14e-08	pat.0
GO0019884 antigen processing and presentation of exogenous antigen	0.971882	0.000775151	0.00157982	0.0257626	7.9e-07	pat.0
GO0060081 membrane hyperpolarization	0.997174	0.000774924	0.000507198	0.00154337	5.02e-08	pat.0
GO2000369 regulation of clathrin-mediated endocytosis	0.988986	0.000773277	0.000864698	0.00937577	2.54e-07	pat.0
GO0021892 cerebral cortex GABAergic interneuron differentiation	0.578923	0.000773135	0.00114997	0.419147	7.34e-06	pat.0
GO0010886 positive regulation of cholesterol storage	0.972752	0.000773124	0.0242024	0.00227105	9.72e-07	pat.0
GO0008631 intrinsic apoptotic signaling pathway in response to oxidative stress	0.996285	0.000772861	0.000460643	0.00248155	6.51e-08	pat.0
GO2001028 positive regulation of endothelial cell chemotaxis	0.995076	0.000772832	0.000806868	0.00334376	1.18e-07	pat.0
GO0014719 satellite cell activation	0.993909	0.000772101	0.00100948	0.00430969	1.64e-07	pat.0
GO0035414 negative regulation of catenin import into nucleus	0.996557	0.000771657	0.00118421	0.00148735	8.77e-08	pat.0
GO0001976 neurological system process involved in regulation of systemic arterial blood pressure	0.997649	0.00077122	0.000590712	0.000988714	4.08e-08	pat.0
GO2000674 regulation of type B pancreatic cell apoptotic process	0.991913	0.000769952	0.000556216	0.00676056	1.49e-07	pat.0
GO0042993 positive regulation of transcription factor import into nucleus	0.997006	0.000769884	0.000577318	0.00164682	5.72e-08	pat.0
GO0060330 regulation of response to interferon-gamma	0.995719	0.000769819	0.00208457	0.00142633	1.26e-07	pat.0
GO0010596 negative regulation of endothelial cell migration	0.997092	0.000769814	0.00052883	0.0016097	5.29e-08	pat.0
GO0071241 cellular response to inorganic substance	0.312931	0.000768931	0.685358	0.000926064	1.64e-05	pat.0
GO0035860 glial cell-derived neurotrophic factor receptor signaling pathway	0.995712	0.000768358	0.00154783	0.00197144	1.28e-07	pat.0
GO0050854 regulation of antigen receptor-mediated signaling pathway	0.99307	0.000766178	0.00058383	0.00558006	1.34e-07	pat.0
GO0006596 polyamine biosynthetic process	0.996168	0.000765976	0.0016535	0.00141196	1.06e-07	pat.0
GO0042053 regulation of dopamine metabolic process	0.99704	0.000764027	0.000609483	0.00158594	5.75e-08	pat.0
GO0042559 pteridine-containing compound biosynthetic process	0.997045	0.00076353	0.000906366	0.00128454	6.54e-08	pat.0
GO0010880 regulation of release of sequestered calcium ion into cytosol by sarcoplasmic reticulum	0.995971	0.000762604	0.000655401	0.00261121	8.54e-08	pat.0
GO0048873 homeostasis of number of cells within a tissue	0.996823	0.000762596	0.000631651	0.00178254	6.39e-08	pat.0
GO0002678 positive regulation of chronic inflammatory response	0.99056	0.000762567	0.00659794	0.00207893	3.62e-07	pat.0
GO0071600 otic vesicle morphogenesis	0.996809	0.000761145	0.000691536	0.00173798	6.67e-08	pat.0
GO0090075 relaxation of muscle	0.996613	0.000760606	0.00152242	0.00110426	8.42e-08	pat.0
GO0042346 positive regulation of NF-kappaB import into nucleus	0.99542	0.000759812	0.000470097	0.00334994	8.05e-08	pat.0
GO0034115 negative regulation of heterotypic cell-cell adhesion	0.0596584	0.000759581	5.35e-05	0.939514	1.47e-05	pat.3
GO0006275 regulation of DNA replication	0.990974	0.000758502	0.00740715	0.000859805	2.13e-07	pat.0
GO0060526 prostate glandular acinus morphogenesis	0.9973	0.000758116	0.00072774	0.00121364	5.38e-08	pat.0
GO0060527 prostate epithelial cord arborization involved in prostate glandular acinus morphogenesis	0.9973	0.000758116	0.00072774	0.00121364	5.38e-08	pat.0
GO0032717 negative regulation of interleukin-8 production	0.990554	0.000757584	0.00105218	0.00763599	2.49e-07	pat.0
GO0060433 bronchus development	0.995921	0.000757171	0.000407664	0.00291421	6.61e-08	pat.0
GO0016079 synaptic vesicle exocytosis	0.996081	0.000756108	0.00177988	0.0013833	1.09e-07	pat.0
GO0035025 positive regulation of Rho protein signal transduction	0.996914	0.000755676	0.000997674	0.00133307	7.13e-08	pat.0
GO0051439 regulation of ubiquitin-protein ligase activity involved in mitotic cell cycle	0.996377	0.000755412	0.000726235	0.00214078	7.94e-08	pat.0
GO0032769 negative regulation of monooxygenase activity	0.995004	0.000755036	0.000656735	0.00358417	1.06e-07	pat.0
GO0070129 regulation of mitochondrial translation	0.996456	0.000755015	0.000893802	0.00189492	8.42e-08	pat.0
GO0035457 cellular response to interferon-alpha	0.994832	0.000754284	0.00219944	0.00221381	1.75e-07	pat.0
GO0019080 viral genome expression	0.996064	0.000753968	0.00217151	0.00101056	1.01e-07	pat.0
GO0019083 viral transcription	0.996064	0.000753968	0.00217151	0.00101056	1.01e-07	pat.0
GO0042769 DNA damage response, detection of DNA damage	0.995919	0.000753096	0.00109104	0.0022365	1.08e-07	pat.0
GO0060213 positive regulation of nuclear-transcribed mRNA poly(A) tail shortening	0.980375	0.000752776	0.000943095	0.0179282	4.2e-07	pat.0
GO0009067 aspartate family amino acid biosynthetic process	0.593328	0.000751427	0.00166882	0.404243	8.86e-06	pat.0
GO0043567 regulation of insulin-like growth factor receptor signaling pathway	0.974897	0.000751015	0.000712318	0.023639	4.21e-07	pat.0
GO0055012 ventricular cardiac muscle cell differentiation	0.992328	0.00075094	0.000627554	0.00629371	1.51e-07	pat.0
GO0003222 ventricular trabecula myocardium morphogenesis	0.996951	0.00075047	0.00147941	0.000818997	6.66e-08	pat.0
GO0021861 forebrain radial glial cell differentiation	0.994464	0.000750091	0.00334895	0.00143693	1.73e-07	pat.0
GO2000270 negative regulation of fibroblast apoptotic process	0.996712	0.000749007	0.000598595	0.00194049	6.46e-08	pat.0
GO0021675 nerve development	0.970549	0.000748864	0.000543239	0.0281581	3.95e-07	pat.0
GO0001779 natural killer cell differentiation	0.997213	0.00074769	0.00101268	0.00102655	5.97e-08	pat.0
GO0046824 positive regulation of nucleocytoplasmic transport	0.997205	0.000746907	0.00117499	0.000872734	5.91e-08	pat.0
GO0060674 placenta blood vessel development	0.978857	0.000746531	0.000436238	0.0199602	2.65e-07	pat.0
GO0010950 positive regulation of endopeptidase activity	0.996865	0.000743435	0.000364274	0.00202763	4.7e-08	pat.0
GO0072643 interferon-gamma secretion	0.993301	0.000742924	0.00444371	0.00151181	2.17e-07	pat.0
GO0006837 serotonin transport	0.997453	0.000742326	0.000544449	0.00125998	4.46e-08	pat.0
GO0031365 N-terminal protein amino acid modification	0.995611	0.000741711	0.000321562	0.00332572	6.07e-08	pat.0
GO0046854 phosphatidylinositol phosphorylation	0.997229	0.0007403	0.000976917	0.00105421	5.89e-08	pat.0
GO0000422 mitochondrion degradation	0.996184	0.00073975	0.000878797	0.00219704	9.1e-08	pat.0
GO0010224 response to UV-B	0.995881	0.000739278	0.00235831	0.00102116	1.06e-07	pat.0
GO0072210 metanephric nephron development	0.991765	0.000738275	0.0065111	0.000984996	2.1e-07	pat.0
GO0060143 positive regulation of syncytium formation by plasma membrane fusion	0.986029	0.000736831	0.000873603	0.0123598	3.02e-07	pat.0
GO1902230 negative regulation of intrinsic apoptotic signaling pathway in response to DNA damage	0.997236	0.000736473	0.000756659	0.00127045	5.6e-08	pat.0
GO0006474 N-terminal protein amino acid acetylation	0.980074	0.000736197	0.00095377	0.018236	4.22e-07	pat.0
GO0008212 mineralocorticoid metabolic process	0.996315	0.00073577	0.000516472	0.00243276	6.74e-08	pat.0
GO0002287 alpha-beta T cell activation involved in immune response	0.997249	0.000735152	0.000457989	0.00155819	4.55e-08	pat.0
GO0060337 type I interferon-mediated signaling pathway	0.996876	0.000734824	0.000955389	0.00143418	7.15e-08	pat.0
GO0000045 autophagic vacuole assembly	0.996431	0.000734158	0.00177992	0.00105491	8.89e-08	pat.0
GO0008406 gonad development	0.997798	0.00073323	0.000832257	0.000636314	3.7e-08	pat.0
GO0045359 positive regulation of interferon-beta biosynthetic process	0.996356	0.000732831	0.00095817	0.00195306	8.86e-08	pat.0
GO0043497 regulation of protein heterodimerization activity	0.995881	0.000731874	0.000896955	0.00249044	1e-07	pat.0
GO0071425 hematopoietic stem cell proliferation	0.996809	0.000731383	0.00111913	0.00134089	7.59e-08	pat.0
GO0009188 ribonucleoside diphosphate biosynthetic process	0.97504	0.000730427	0.00158937	0.0226392	6.97e-07	pat.0
GO0015697 quaternary ammonium group transport	0.989359	0.000730423	0.000474216	0.00943613	1.63e-07	pat.0
GO0006536 glutamate metabolic process	0.898969	0.000730337	0.0973531	0.00294432	3.19e-06	pat.0
GO0021984 adenohypophysis development	0.99543	0.000729977	0.000438514	0.00340116	7.57e-08	pat.0
GO0006482 protein demethylation	0.997273	0.000729099	0.000761515	0.00123658	5.49e-08	pat.0
GO0008214 protein dealkylation	0.997273	0.000729099	0.000761515	0.00123658	5.49e-08	pat.0
GO0006635 fatty acid beta-oxidation	0.970787	0.000728895	0.000900342	0.0275828	5.42e-07	pat.0
GO0045806 negative regulation of endocytosis	0.997652	0.000724909	0.000745496	0.000877515	4.25e-08	pat.0
GO0071383 cellular response to steroid hormone stimulus	0.997808	0.000724461	0.000664287	0.000803486	3.69e-08	pat.0
GO0002279 mast cell activation involved in immune response	0.983299	0.000724363	0.00054737	0.015429	2.53e-07	pat.0
GO0002448 mast cell mediated immunity	0.983299	0.000724363	0.00054737	0.015429	2.53e-07	pat.0
GO0043303 mast cell degranulation	0.983299	0.000724363	0.00054737	0.015429	2.53e-07	pat.0
GO0002483 antigen processing and presentation of endogenous peptide antigen	0.995172	0.000723256	0.00107873	0.00302541	1.29e-07	pat.0
GO0010507 negative regulation of autophagy	0.997601	0.000722865	0.000904846	0.000770922	4.44e-08	pat.0
GO0051654 establishment of mitochondrion localization	0.995404	0.000722511	0.00115763	0.00271547	1.26e-07	pat.0
GO0001953 negative regulation of cell-matrix adhesion	0.997204	0.000721306	0.000720756	0.00135345	5.59e-08	pat.0
GO2000514 regulation of CD4-positive, alpha-beta T cell activation	0.992794	0.00072097	0.000500608	0.00598452	1.22e-07	pat.0
GO0032715 negative regulation of interleukin-6 production	0.996694	0.000720437	0.000642892	0.00194223	6.63e-08	pat.0
GO0035235 ionotropic glutamate receptor signaling pathway	0.997132	0.000718304	0.000984395	0.00116565	6.24e-08	pat.0
GO0042492 gamma-delta T cell differentiation	0.994361	0.000717907	0.00332091	0.00159987	1.8e-07	pat.0
GO0051952 regulation of amine transport	0.95288	0.000717688	0.000502988	0.0458986	5.21e-07	pat.0
GO0044088 regulation of vacuole organization	0.996724	0.000717311	0.000816026	0.00174237	7.23e-08	pat.0
GO0070208 protein heterotrimerization	0.995454	0.000716781	0.00154594	0.00228282	1.35e-07	pat.0
GO0045761 regulation of adenylate cyclase activity	0.996746	0.000716773	0.00180296	0.000734393	6.88e-08	pat.0
GO0061450 trophoblast cell migration	0.978898	0.000716354	0.0181899	0.00219477	7.39e-07	pat.0
GO1901163 regulation of trophoblast cell migration	0.978898	0.000716354	0.0181899	0.00219477	7.39e-07	pat.0
GO0060665 regulation of branching involved in salivary gland morphogenesis by mesenchymal-epithelial signaling	0.996598	0.000716109	0.000822374	0.00186303	7.6e-08	pat.0
GO0043101 purine-containing compound salvage	0.970805	0.000715134	0.00119261	0.0272865	6.46e-07	pat.0
GO0055089 fatty acid homeostasis	0.995801	0.000715005	0.00161389	0.00186977	1.21e-07	pat.0
GO0072239 metanephric glomerulus vasculature development	0.995998	0.000714996	0.00137148	0.00191494	1.1e-07	pat.0
GO0001889 liver development	0.985956	0.000714893	0.000367514	0.0129616	1.69e-07	pat.0
GO0002088 lens development in camera-type eye	0.997356	0.000714517	0.000425713	0.00150326	4.15e-08	pat.0
GO0006198 cAMP catabolic process	0.996495	0.000714214	0.000666072	0.00212476	7.19e-08	pat.0
GO0042312 regulation of vasodilation	0.992575	0.00071341	0.000506198	0.00620544	1.25e-07	pat.0
GO0014074 response to purine-containing compound	0.997681	0.000712246	0.000958011	0.000648944	4.06e-08	pat.0
GO0046348 amino sugar catabolic process	0.995862	0.000711624	0.00229678	0.00112974	1.09e-07	pat.0
GO0043370 regulation of CD4-positive, alpha-beta T cell differentiation	0.99486	0.000711149	0.000482903	0.0039458	8.82e-08	pat.0
GO0016553 base conversion or substitution editing	0.468877	0.000710951	0.000932841	0.529471	8.76e-06	pat.0
GO0072017 distal tubule development	0.996394	0.000710446	0.00067451	0.00222082	7.45e-08	pat.0
GO0042220 response to cocaine	0.99599	0.000709979	0.000481827	0.00281769	6.96e-08	pat.0
GO0007628 adult walking behavior	0.997455	0.000709214	0.000804177	0.00103182	4.94e-08	pat.0
GO0048490 anterograde synaptic vesicle transport	0.993482	0.000708741	0.000764537	0.00504458	1.44e-07	pat.0
GO0006465 signal peptide processing	0.994923	0.000708498	0.000842264	0.00352626	1.2e-07	pat.0
GO2000380 regulation of mesoderm development	0.99593	0.000708401	0.00240797	0.000953561	1e-07	pat.0
GO2000479 regulation of cAMP-dependent protein kinase activity	0.996612	0.000708271	0.000712656	0.00196657	7.1e-08	pat.0
GO0043687 post-translational protein modification	0.96845	0.000707525	0.000842361	0.03	5.4e-07	pat.0
GO0045599 negative regulation of fat cell differentiation	0.931926	0.000707255	0.0654613	0.00190357	1.7e-06	pat.0
GO0048706 embryonic skeletal system development	0.989304	0.000706856	0.00893716	0.00105181	2.67e-07	pat.0
GO0016486 peptide hormone processing	0.995448	0.000705874	0.000795744	0.00305026	1.04e-07	pat.0
GO0072395 signal transduction involved in cell cycle checkpoint	0.996467	0.00070562	0.00159308	0.00123463	8.96e-08	pat.0
GO0072401 signal transduction involved in DNA integrity checkpoint	0.996467	0.00070562	0.00159308	0.00123463	8.96e-08	pat.0
GO0072422 signal transduction involved in DNA damage checkpoint	0.996467	0.00070562	0.00159308	0.00123463	8.96e-08	pat.0
GO0072177 mesonephric duct development	0.991474	0.000704983	0.00655681	0.00126431	2.44e-07	pat.0
GO0002246 wound healing involved in inflammatory response	0.777316	0.000704625	0.00295641	0.219017	6.31e-06	pat.0
GO0018065 protein-cofactor linkage	0.996068	0.000704308	0.00125531	0.00197218	1.05e-07	pat.0
GO0001937 negative regulation of endothelial cell proliferation	0.9937	0.00070361	0.000606945	0.00498916	1.21e-07	pat.0
GO0034086 maintenance of sister chromatid cohesion	0.99442	0.000702931	0.00108961	0.00378779	1.49e-07	pat.0
GO0034088 maintenance of mitotic sister chromatid cohesion	0.99442	0.000702931	0.00108961	0.00378779	1.49e-07	pat.0
GO0042320 regulation of circadian sleep/wake cycle, REM sleep	0.996762	0.000701545	0.000885704	0.00165089	7.27e-08	pat.0
GO0042747 circadian sleep/wake cycle, REM sleep	0.996762	0.000701545	0.000885704	0.00165089	7.27e-08	pat.0
GO0051001 negative regulation of nitric-oxide synthase activity	0.993379	0.000701473	0.00104723	0.00487209	1.73e-07	pat.0
GO0002062 chondrocyte differentiation	0.94073	0.000700317	0.0569581	0.00161045	1.35e-06	pat.0
GO0006924 activation-induced cell death of T cells	0.990742	0.000700236	0.000705401	0.00785221	1.84e-07	pat.0
GO1902262 apoptotic process involved in patterning of blood vessels	0.996302	0.000699554	0.00158511	0.00141293	9.75e-08	pat.0
GO0090042 tubulin deacetylation	0.996107	0.000699507	0.00115999	0.00203295	1.01e-07	pat.0
GO0042063 gliogenesis	0.997952	0.000699244	0.000704137	0.000644165	3.23e-08	pat.0
GO0097202 activation of cysteine-type endopeptidase activity	0.991882	0.000698031	0.000389538	0.00703048	1.13e-07	pat.0
GO0014013 regulation of gliogenesis	0.997735	0.000697189	0.000949979	0.000617363	3.85e-08	pat.0
GO0030595 leukocyte chemotaxis	0.997189	0.000696243	0.000495929	0.00161868	4.78e-08	pat.0
GO0033239 negative regulation of cellular amine metabolic process	0.951447	0.000696192	0.0017109	0.0461443	1.2e-06	pat.0
GO0060324 face development	0.995932	0.000695945	0.00270317	0.000669228	8.4e-08	pat.0
GO0034112 positive regulation of homotypic cell-cell adhesion	0.893244	0.000695314	0.00180597	0.104253	2.32e-06	pat.0
GO0048245 eosinophil chemotaxis	0.997147	0.000694936	0.00127588	0.000881871	6.03e-08	pat.0
GO0060059 embryonic retina morphogenesis in camera-type eye	0.994925	0.000693128	0.00325225	0.00112983	1.37e-07	pat.0
GO0008585 female gonad development	0.995554	0.000692889	0.00314548	0.000607977	8.7e-08	pat.0
GO1901607 alpha-amino acid biosynthetic process	0.939496	0.000692675	0.00133486	0.0584749	1.2e-06	pat.0
GO0010633 negative regulation of epithelial cell migration	0.996737	0.000691933	0.000480262	0.00209113	5.56e-08	pat.0
GO0060174 limb bud formation	0.995913	0.000691931	0.00126306	0.00213186	1.1e-07	pat.0
GO0003254 regulation of membrane depolarization	0.993236	0.00069137	0.000444477	0.00562821	1.05e-07	pat.0
GO0001820 serotonin secretion	0.995969	0.000691368	0.000523695	0.00281619	7.26e-08	pat.0
GO0043537 negative regulation of blood vessel endothelial cell migration	0.996614	0.000690657	0.000536478	0.00215891	6.13e-08	pat.0
GO0003214 cardiac left ventricle morphogenesis	0.996607	0.000690268	0.0017014	0.00100162	8.01e-08	pat.0
GO0002685 regulation of leukocyte migration	0.996564	0.000688575	0.000440245	0.00230742	5.59e-08	pat.0
GO0044539 long-chain fatty acid import	0.969759	0.000687843	0.00187628	0.0276764	8.7e-07	pat.0
GO0006729 tetrahydrobiopterin biosynthetic process	0.992432	0.00068744	0.00117798	0.00570252	2.07e-07	pat.0
GO0006002 fructose 6-phosphate metabolic process	0.959484	0.000687103	0.00127399	0.0385543	8.48e-07	pat.0
GO0044782 cilium organization	0.987289	0.00068676	0.0111872	0.000836531	2.62e-07	pat.0
GO0002065 columnar/cuboidal epithelial cell differentiation	0.997515	0.000686133	0.000433877	0.00136448	3.83e-08	pat.0
GO0045625 regulation of T-helper 1 cell differentiation	0.996498	0.000685595	0.000662972	0.00215357	7.05e-08	pat.0
GO0032274 gonadotropin secretion	0.997291	0.000685138	0.000718356	0.001305	5.27e-08	pat.0
GO0060261 positive regulation of transcription initiation from RNA polymerase II promoter	0.996222	0.000684788	0.00065371	0.00243956	7.61e-08	pat.0
GO0031929 TOR signaling cascade	0.997025	0.000684547	0.000557372	0.00173347	5.38e-08	pat.0
GO0046782 regulation of viral transcription	0.996629	0.000684376	0.00162878	0.00105744	8.02e-08	pat.0
GO0032800 receptor biosynthetic process	0.988822	0.000684214	0.000569056	0.00992412	1.84e-07	pat.0
GO0021869 forebrain ventricular zone progenitor cell division	0.995894	0.000683689	0.000610221	0.00281169	8e-08	pat.0
GO2000505 regulation of energy homeostasis	0.995936	0.000683634	0.00101349	0.00236659	1.01e-07	pat.0
GO0006044 N-acetylglucosamine metabolic process	0.985434	0.000683356	0.0117592	0.00212273	5.15e-07	pat.0
GO2001026 regulation of endothelial cell chemotaxis	0.996389	0.000683112	0.00179239	0.00113529	8.99e-08	pat.0
GO0018107 peptidyl-threonine phosphorylation	0.995566	0.000682963	0.00287404	0.000876634	1.04e-07	pat.0
GO0050665 hydrogen peroxide biosynthetic process	0.985598	0.000682939	0.000627972	0.0130911	2.39e-07	pat.0
GO0003321 positive regulation of blood pressure by epinephrine-norepinephrine	0.995933	0.000681902	0.00210469	0.00128073	1.09e-07	pat.0
GO0035930 corticosteroid hormone secretion	0.997311	0.000681071	0.000725252	0.00128223	5.22e-08	pat.0
GO0060395 SMAD protein signal transduction	0.540351	0.00067962	0.000800486	0.458163	6.02e-06	pat.0
GO0045988 negative regulation of striated muscle contraction	0.803821	0.000679088	0.189966	0.00552529	8.36e-06	pat.0
GO0010572 positive regulation of platelet activation	0.995486	0.000677463	0.00180475	0.00203194	1.34e-07	pat.0
GO0009713 catechol-containing compound biosynthetic process	0.984233	0.000676936	0.000521328	0.0145685	2.25e-07	pat.0
GO0042423 catecholamine biosynthetic process	0.984233	0.000676936	0.000521328	0.0145685	2.25e-07	pat.0
GO0032650 regulation of interleukin-1 alpha production	0.993912	0.000676612	0.000648805	0.00476205	1.2e-07	pat.0
GO0032730 positive regulation of interleukin-1 alpha production	0.993912	0.000676612	0.000648805	0.00476205	1.2e-07	pat.0
GO0014032 neural crest cell development	0.997792	0.000676526	0.000636251	0.000895289	3.7e-08	pat.0
GO0002285 lymphocyte activation involved in immune response	0.996718	0.000676408	0.000420005	0.00218521	5.15e-08	pat.0
GO0034643 establishment of mitochondrion localization, microtubule-mediated	0.99582	0.000675185	0.00121093	0.00229343	1.11e-07	pat.0
GO0047497 mitochondrion transport along microtubule	0.99582	0.000675185	0.00121093	0.00229343	1.11e-07	pat.0
GO0040033 negative regulation of translation, ncRNA-mediated	0.989572	0.000674981	0.00111605	0.00863687	2.63e-07	pat.0
GO0045974 regulation of translation, ncRNA-mediated	0.989572	0.000674981	0.00111605	0.00863687	2.63e-07	pat.0
GO0010971 positive regulation of G2/M transition of mitotic cell cycle	0.991756	0.000673965	0.00211862	0.00545134	2.97e-07	pat.0
GO0032648 regulation of interferon-beta production	0.994699	0.000673807	0.000502852	0.00412395	9.05e-08	pat.0
GO0071276 cellular response to cadmium ion	0.995876	0.000673738	0.00159317	0.00185653	1.15e-07	pat.0
GO0046835 carbohydrate phosphorylation	0.992918	0.000673565	0.000541696	0.00586651	1.22e-07	pat.0
GO0033700 phospholipid efflux	0.805198	0.000673216	0.179208	0.0149059	1.57e-05	pat.0
GO0050688 regulation of defense response to virus	0.996656	0.000672192	0.00054291	0.00212858	6.02e-08	pat.0
GO0009155 purine deoxyribonucleotide catabolic process	0.99679	0.000671958	0.00139353	0.00114441	7.52e-08	pat.0
GO0046503 glycerolipid catabolic process	0.330779	0.000671378	0.666362	0.00216277	2.51e-05	pat.0
GO0000086 G2/M transition of mitotic cell cycle	0.995129	0.000670432	0.00339263	0.000807643	1.09e-07	pat.0
GO0032854 positive regulation of Rap GTPase activity	0.919013	0.000669972	0.0759203	0.00439391	3.28e-06	pat.0
GO0010746 regulation of plasma membrane long-chain fatty acid transport	0.996784	0.000669844	0.00105899	0.00148738	7.44e-08	pat.0
GO0006576 cellular biogenic amine metabolic process	0.988847	0.000669813	0.0093481	0.0011345	2.81e-07	pat.0
GO0046349 amino sugar biosynthetic process	0.99462	0.000669662	0.00154427	0.00316601	1.63e-07	pat.0
GO0030952 establishment or maintenance of cytoskeleton polarity	0.990954	0.000669063	0.00121808	0.00715911	2.44e-07	pat.0
GO0043089 positive regulation of Cdc42 GTPase activity	0.967882	0.000668669	0.00107163	0.0303771	6.22e-07	pat.0
GO0046642 negative regulation of alpha-beta T cell proliferation	0.995412	0.000665935	0.00107092	0.00285121	1.17e-07	pat.0
GO0060836 lymphatic endothelial cell differentiation	0.996046	0.000665447	0.000980097	0.00230818	9.52e-08	pat.0
GO0051123 RNA polymerase II transcriptional preinitiation complex assembly	0.991758	0.000665441	0.00569514	0.00188148	2.8e-07	pat.0
GO0001843 neural tube closure	0.995255	0.000665335	0.00337589	0.000704127	9.87e-08	pat.0
GO0032312 regulation of ARF GTPase activity	0.972953	0.000665142	0.00084869	0.0255326	4.66e-07	pat.0
GO0046329 negative regulation of JNK cascade	0.994392	0.000665141	0.000345471	0.00459726	7.47e-08	pat.0
GO0032469 endoplasmic reticulum calcium ion homeostasis	0.996881	0.000664215	0.000518166	0.00193685	5.42e-08	pat.0
GO0090025 regulation of monocyte chemotaxis	0.995094	0.00066409	0.000832933	0.00340852	1.11e-07	pat.0
GO0032608 interferon-beta production	0.995472	0.00066381	0.000522151	0.00334239	7.95e-08	pat.0
GO0046485 ether lipid metabolic process	0.996651	0.00066357	0.000842798	0.0018422	7.32e-08	pat.0
GO0044557 relaxation of smooth muscle	0.99657	0.000663434	0.00121827	0.00154799	8.38e-08	pat.0
GO0032728 positive regulation of interferon-beta production	0.993331	0.000662956	0.000531531	0.00547435	1.13e-07	pat.0
GO0090245 axis elongation involved in somitogenesis	0.981676	0.000662952	0.0139024	0.00375733	8.44e-07	pat.0
GO0023058 adaptation of signaling pathway	0.996235	0.000662269	0.00182158	0.00128136	9.7e-08	pat.0
GO0007584 response to nutrient	0.997277	0.000661664	0.000424826	0.0016364	4.19e-08	pat.0
GO0070228 regulation of lymphocyte apoptotic process	0.955318	0.000661328	0.0424368	0.00158252	1.03e-06	pat.0
GO0009136 purine nucleoside diphosphate biosynthetic process	0.987622	0.000661072	0.00126594	0.010451	3.24e-07	pat.0
GO0009180 purine ribonucleoside diphosphate biosynthetic process	0.987622	0.000661072	0.00126594	0.010451	3.24e-07	pat.0
GO0045823 positive regulation of heart contraction	0.995596	0.000660576	0.000475582	0.00326793	7.32e-08	pat.0
GO0010692 regulation of alkaline phosphatase activity	0.9972	0.000660432	0.000896093	0.00124388	5.8e-08	pat.0
GO0035234 germ cell programmed cell death	0.994074	0.000660403	0.000438228	0.00482696	9.07e-08	pat.0
GO0021781 glial cell fate commitment	0.997326	0.000659904	0.000888664	0.00112559	5.38e-08	pat.0
GO0070995 NADPH oxidation	0.996674	0.000659881	0.00130003	0.00136585	8.01e-08	pat.0
GO0042482 positive regulation of odontogenesis	0.995949	0.000659384	0.000969125	0.00242272	9.71e-08	pat.0
GO0048608 reproductive structure development	0.997632	0.000659277	0.00114681	0.00056231	3.97e-08	pat.0
GO0015012 heparan sulfate proteoglycan biosynthetic process	0.996798	0.000659203	0.000537016	0.00200537	5.66e-08	pat.0
GO0002828 regulation of type 2 immune response	0.99607	0.000658427	0.000625423	0.00264602	7.62e-08	pat.0
GO0032725 positive regulation of granulocyte macrophage colony-stimulating factor production	0.993412	0.000658305	0.000694657	0.00523491	1.32e-07	pat.0
GO0045112 integrin biosynthetic process	0.996217	0.000658263	0.000826642	0.00229761	8.38e-08	pat.0
GO0002504 antigen processing and presentation of peptide or polysaccharide antigen via MHC class II	0.775741	0.000657691	0.00271714	0.220878	5.76e-06	pat.0
GO0010873 positive regulation of cholesterol esterification	0.904564	0.00065712	0.0752497	0.0195205	9.1e-06	pat.0
GO0060326 cell chemotaxis	0.996951	0.00065682	0.000466125	0.00192563	4.98e-08	pat.0
GO0060605 tube lumen cavitation	0.996335	0.000656137	0.000811757	0.00219682	8e-08	pat.0
GO0060662 salivary gland cavitation	0.996335	0.000656137	0.000811757	0.00219682	8e-08	pat.0
GO0001516 prostaglandin biosynthetic process	0.995761	0.000655802	0.000524916	0.00305837	7.45e-08	pat.0
GO0046457 prostanoid biosynthetic process	0.995761	0.000655802	0.000524916	0.00305837	7.45e-08	pat.0
GO0000087 M phase of mitotic cell cycle	0.993357	0.000655662	0.00111124	0.00487562	1.73e-07	pat.0
GO0032460 negative regulation of protein oligomerization	0.983145	0.000655346	0.00147942	0.0147193	4.57e-07	pat.0
GO0033634 positive regulation of cell-cell adhesion mediated by integrin	0.996339	0.000655131	0.000796875	0.00220876	7.93e-08	pat.0
GO0070341 fat cell proliferation	0.99242	0.000654665	0.00432316	0.00260161	2.86e-07	pat.0
GO0070344 regulation of fat cell proliferation	0.99242	0.000654665	0.00432316	0.00260161	2.86e-07	pat.0
GO0042108 positive regulation of cytokine biosynthetic process	0.933719	0.000654595	0.00114539	0.0644797	1.12e-06	pat.0
GO0032272 negative regulation of protein polymerization	0.993936	0.000654162	0.000460531	0.00494943	9.5e-08	pat.0
GO0051770 positive regulation of nitric-oxide synthase biosynthetic process	0.99476	0.000652994	0.000577138	0.00401008	9.58e-08	pat.0
GO0032317 regulation of Rap GTPase activity	0.852339	0.000652697	0.143907	0.00309755	4.26e-06	pat.0
GO0000460 maturation of 5.8S rRNA	0.996236	0.000651732	0.0011782	0.00193402	9.44e-08	pat.0
GO0019400 alditol metabolic process	0.989935	0.00065162	0.000484915	0.00892789	1.48e-07	pat.0
GO0090383 phagosome acidification	0.994806	0.000651568	0.000978473	0.00356395	1.27e-07	pat.0
GO0070227 lymphocyte apoptotic process	0.98141	0.000650969	0.016761	0.00117716	4.27e-07	pat.0
GO0071236 cellular response to antibiotic	0.993989	0.000650229	0.00324311	0.00211715	2.03e-07	pat.0
GO0016236 macroautophagy	0.997453	0.000649273	0.00109087	0.000807257	4.88e-08	pat.0
GO0048015 phosphatidylinositol-mediated signaling	0.997685	0.000648745	0.000446036	0.00122026	3.49e-08	pat.0
GO0021549 cerebellum development	0.991858	0.000647875	0.00679496	0.00069906	1.57e-07	pat.0
GO0007549 dosage compensation	0.978736	0.000647433	0.0174169	0.0031989	8.73e-07	pat.0
GO0010889 regulation of sequestering of triglyceride	0.961815	0.000647129	0.0338689	0.0036672	1.55e-06	pat.0
GO0044273 sulfur compound catabolic process	0.867086	0.000647103	0.00123945	0.131025	2.07e-06	pat.0
GO0051170 nuclear import	0.997668	0.000645367	0.00100187	0.000684511	4.09e-08	pat.0
GO0046928 regulation of neurotransmitter secretion	0.997226	0.00064503	0.000681751	0.00144677	5.26e-08	pat.0
GO0006353 DNA-dependent transcription, termination	0.996149	0.000643883	0.000565285	0.00264181	7e-08	pat.0
GO0007028 cytoplasm organization	0.996563	0.000643721	0.000823219	0.00197024	7.41e-08	pat.0
GO0061008 hepaticobiliary system development	0.987395	0.000643049	0.000374926	0.0115871	1.48e-07	pat.0
GO0051321 meiotic cell cycle	0.997895	0.000642831	0.000431835	0.00103078	3.02e-08	pat.0
GO0015696 ammonium transport	0.996736	0.00064166	0.000895684	0.00172612	7.15e-08	pat.0
GO0045987 positive regulation of smooth muscle contraction	0.996457	0.000640345	0.00191681	0.000985386	8.21e-08	pat.0
GO0070229 negative regulation of lymphocyte apoptotic process	0.352073	0.000640023	0.645972	0.00129943	1.58e-05	pat.0
GO1900078 positive regulation of cellular response to insulin stimulus	0.996611	0.000639352	0.000928406	0.0018215	7.59e-08	pat.0
GO0006527 arginine catabolic process	0.992587	0.000639179	0.00447442	0.0022988	2.65e-07	pat.0
GO0010800 positive regulation of peptidyl-threonine phosphorylation	0.995642	0.000638953	0.0024404	0.00127807	1.16e-07	pat.0
GO0010881 regulation of cardiac muscle contraction by regulation of the release of sequestered calcium ion	0.996416	0.000638578	0.000828986	0.00211596	7.78e-08	pat.0
GO0021987 cerebral cortex development	0.991771	0.000638282	0.00684792	0.00074237	1.63e-07	pat.0
GO0071498 cellular response to fluid shear stress	0.94001	0.000638229	0.00364746	0.0557024	2.2e-06	pat.0
GO0002318 myeloid progenitor cell differentiation	0.993532	0.000637572	0.000657679	0.00517287	1.23e-07	pat.0
GO0006172 ADP biosynthetic process	0.976169	0.000637424	0.00168666	0.0215059	6.44e-07	pat.0
GO0060351 cartilage development involved in endochondral bone morphogenesis	0.997298	0.000637301	0.00101861	0.00104585	5.5e-08	pat.0
GO2000351 regulation of endothelial cell apoptotic process	0.995255	0.0006373	0.000558196	0.003549	8.47e-08	pat.0
GO0019883 antigen processing and presentation of endogenous antigen	0.994835	0.000636885	0.00102701	0.00350074	1.28e-07	pat.0
GO0001921 positive regulation of receptor recycling	0.995144	0.000636336	0.00302822	0.00119168	1.28e-07	pat.0
GO0009163 nucleoside biosynthetic process	0.829234	0.000636185	0.000922735	0.169205	2.09e-06	pat.0
GO0042455 ribonucleoside biosynthetic process	0.829234	0.000636185	0.000922735	0.169205	2.09e-06	pat.0
GO0009068 aspartate family amino acid catabolic process	0.972365	0.000636076	0.00092293	0.0260753	4.87e-07	pat.0
GO0061458 reproductive system development	0.997611	0.000635971	0.00119436	0.000559007	3.98e-08	pat.0
GO0003175 tricuspid valve development	0.995912	0.000635821	0.00102899	0.00242299	9.9e-08	pat.0
GO0070193 synaptonemal complex organization	0.993024	0.000635493	0.000611005	0.00572934	1.26e-07	pat.0
GO0001840 neural plate development	0.997324	0.000635217	0.00063756	0.0014036	4.87e-08	pat.0
GO0048259 regulation of receptor-mediated endocytosis	0.997388	0.000635	0.000402838	0.00157392	3.83e-08	pat.0
GO0007566 embryo implantation	0.996849	0.000634893	0.00171163	0.000804763	6.56e-08	pat.0
GO0006606 protein import into nucleus	0.997647	0.000634265	0.00104154	0.000677214	4.12e-08	pat.0
GO0044744 protein targeting to nucleus	0.997647	0.000634265	0.00104154	0.000677214	4.12e-08	pat.0
GO0050434 positive regulation of viral transcription	0.997212	0.000634164	0.00111494	0.00103845	5.81e-08	pat.0
GO0072332 intrinsic apoptotic signaling pathway by p53 class mediator	0.997746	0.000633854	0.000569744	0.00105079	3.68e-08	pat.0
GO0000724 double-strand break repair via homologous recombination	0.996224	0.000633699	0.00230555	0.000836667	8.28e-08	pat.0
GO0000725 recombinational repair	0.996224	0.000633699	0.00230555	0.000836667	8.28e-08	pat.0
GO0032371 regulation of sterol transport	0.992914	0.000633689	0.00518487	0.00126683	1.94e-07	pat.0
GO0032374 regulation of cholesterol transport	0.992914	0.000633689	0.00518487	0.00126683	1.94e-07	pat.0
GO0015911 plasma membrane long-chain fatty acid transport	0.995519	0.000633294	0.000680609	0.00316693	8.94e-08	pat.0
GO1902001 fatty acid transmembrane transport	0.995519	0.000633294	0.000680609	0.00316693	8.94e-08	pat.0
GO0007143 female meiosis	0.997212	0.000632156	0.000453803	0.00170241	4.38e-08	pat.0
GO0070528 protein kinase C signaling cascade	0.998006	0.000631892	0.000564662	0.000797417	3.02e-08	pat.0
GO0002335 mature B cell differentiation	0.993277	0.000631554	0.000828661	0.005263	1.46e-07	pat.0
GO0000080 G1 phase of mitotic cell cycle	0.997124	0.000631301	0.00109562	0.00114883	6.14e-08	pat.0
GO0051318 G1 phase	0.997124	0.000631301	0.00109562	0.00114883	6.14e-08	pat.0
GO0090307 spindle assembly involved in mitosis	0.99187	0.000629824	0.000952161	0.00654828	1.86e-07	pat.0
GO0018206 peptidyl-methionine modification	0.89061	0.000629458	0.0978193	0.0109345	7.27e-06	pat.0
GO0048311 mitochondrion distribution	0.997555	0.000628798	0.000496662	0.0013191	3.9e-08	pat.0
GO0010872 regulation of cholesterol esterification	0.82465	0.000628408	0.155446	0.0192597	1.59e-05	pat.0
GO0034138 toll-like receptor 3 signaling pathway	0.997549	0.000627827	0.00062256	0.00120041	4.27e-08	pat.0
GO0032602 chemokine production	0.997076	0.000627564	0.000464343	0.00183252	4.67e-08	pat.0
GO0050715 positive regulation of cytokine secretion	0.995861	0.000626869	0.000421973	0.00309056	6.28e-08	pat.0
GO0070561 vitamin D receptor signaling pathway	0.466763	0.000626699	0.00177307	0.530825	1.27e-05	pat.0
GO0071305 cellular response to vitamin D	0.466763	0.000626699	0.00177307	0.530825	1.27e-05	pat.0
GO0005978 glycogen biosynthetic process	0.99695	0.000625942	0.0016824	0.000741464	6.07e-08	pat.0
GO0009250 glucan biosynthetic process	0.99695	0.000625942	0.0016824	0.000741464	6.07e-08	pat.0
GO0032364 oxygen homeostasis	0.992423	0.000625789	0.00474622	0.00220482	2.65e-07	pat.0
GO0060606 tube closure	0.994656	0.000625688	0.00399169	0.000726248	1.09e-07	pat.0
GO0042713 sperm ejaculation	0.996569	0.000625468	0.000847412	0.00195854	7.39e-08	pat.0
GO0060045 positive regulation of cardiac muscle cell proliferation	0.997298	0.000625369	0.00123642	0.000839687	5.34e-08	pat.0
GO0050857 positive regulation of antigen receptor-mediated signaling pathway	0.993024	0.000625328	0.00103907	0.00531104	1.7e-07	pat.0
GO0021796 cerebral cortex regionalization	0.924162	0.000624657	0.00204458	0.0731674	1.79e-06	pat.0
GO0043984 histone H4-K16 acetylation	0.99497	0.000624454	0.00295916	0.0014465	1.43e-07	pat.0
GO0071313 cellular response to caffeine	0.997099	0.000624293	0.00124216	0.00103481	6.19e-08	pat.0
GO0071415 cellular response to purine-containing compound	0.997099	0.000624293	0.00124216	0.00103481	6.19e-08	pat.0
GO0032799 low-density lipoprotein receptor particle metabolic process	0.992937	0.000624236	0.000658175	0.00578029	1.32e-07	pat.0
GO0008105 asymmetric protein localization	0.996968	0.000623936	0.00101977	0.00138855	6.61e-08	pat.0
GO2000848 positive regulation of corticosteroid hormone secretion	0.989954	0.000623405	0.00051135	0.00891083	1.5e-07	pat.0
GO0007163 establishment or maintenance of cell polarity	0.996881	0.000622951	0.0017702	0.000726219	6.18e-08	pat.0
GO0033625 positive regulation of integrin activation	0.995483	0.000622497	0.00110095	0.00279294	1.13e-07	pat.0
GO0016188 synaptic vesicle maturation	0.993923	0.000620669	0.00119684	0.00425956	1.6e-07	pat.0
GO0030866 cortical actin cytoskeleton organization	0.996347	0.000620484	0.000738962	0.00229376	7.47e-08	pat.0
GO0006477 protein sulfation	0.996279	0.000620161	0.000652713	0.00244779	7.17e-08	pat.0
GO0071385 cellular response to glucocorticoid stimulus	0.995785	0.000619835	0.000439923	0.00315556	6.51e-08	pat.0
GO0016199 axon midline choice point recognition	0.12741	0.000619814	0.000480242	0.871464	2.62e-05	pat.3
GO0035872 nucleotide-binding domain, leucine rich repeat containing receptor signaling pathway	0.987945	0.000619632	0.00753958	0.00389512	5.4e-07	pat.0
GO0070423 nucleotide-binding oligomerization domain containing signaling pathway	0.987945	0.000619632	0.00753958	0.00389512	5.4e-07	pat.0
GO0070431 nucleotide-binding oligomerization domain containing 2 signaling pathway	0.987945	0.000619632	0.00753958	0.00389512	5.4e-07	pat.0
GO0046543 development of secondary female sexual characteristics	0.996182	0.000619081	0.00178765	0.00141104	9.82e-08	pat.0
GO0021891 olfactory bulb interneuron development	0.996231	0.000619039	0.00192549	0.00122428	9.37e-08	pat.0
GO2001251 negative regulation of chromosome organization	0.994365	0.000618786	0.00412504	0.000891096	1.28e-07	pat.0
GO0046886 positive regulation of hormone biosynthetic process	0.996081	0.00061852	0.000665773	0.00263467	7.64e-08	pat.0
GO0042551 neuron maturation	0.997333	0.000617522	0.0012882	0.000761072	5.1e-08	pat.0
GO0009649 entrainment of circadian clock	0.995052	0.000617003	0.000657787	0.00367361	9.53e-08	pat.0
GO0045909 positive regulation of vasodilation	0.994527	0.00061491	0.000544013	0.00431371	9.32e-08	pat.0
GO0045634 regulation of melanocyte differentiation	0.996247	0.000614584	0.000983013	0.00215574	8.66e-08	pat.0
GO0032649 regulation of interferon-gamma production	0.996128	0.000614356	0.000501071	0.00275684	6.45e-08	pat.0
GO0060385 axonogenesis involved in innervation	0.708317	0.00061416	0.00391641	0.287143	9.32e-06	pat.0
GO0060685 regulation of prostatic bud formation	0.924268	0.000613953	0.0632942	0.0118179	5.37e-06	pat.0
GO0002438 acute inflammatory response to antigenic stimulus	0.995866	0.000613934	0.000699679	0.00282013	8.25e-08	pat.0
GO0090030 regulation of steroid hormone biosynthetic process	0.996181	0.000613794	0.00051022	0.00269507	6.42e-08	pat.0
GO0071625 vocalization behavior	0.995949	0.000613509	0.00111283	0.00232474	9.93e-08	pat.0
GO0043627 response to estrogen stimulus	0.996928	0.000613481	0.00174429	0.000714384	6e-08	pat.0
GO0001825 blastocyst formation	0.997483	0.00061327	0.00129925	0.000604318	4.35e-08	pat.0
[truncated: 4,227 more rows]

## Sheet: GOCC
GOCC (randomised test)
pathway	pp.0	pp.1	pp.2	pp.3	pp.4	pattern
GO0032300 mismatch repair complex	4.2e-05	0.999719	3.6e-07	4.36e-05	0.000195083	pat.1
GO0043240 Fanconi anaemia nuclear complex	0.000429092	0.999355	4.86e-06	6.22e-05	0.000148478	pat.1
GO0030061 mitochondrial crista	0.0194586	0.979501	5.39e-05	0.000878904	0.000107406	pat.1
GO0000796 condensin complex	0.0580244	0.936951	0.000197122	0.00456133	0.00026587	pat.1
GO0043596 nuclear replication fork	0.475159	0.481313	0.000298834	0.043092	0.000137255	pat.0
GO0042555 MCM complex	0.571922	0.413581	0.00150455	0.0128566	0.000136193	pat.0
GO0000931 gamma-tubulin large complex	0.761193	0.221795	0.000818266	0.0161403	5.4e-05	pat.0
GO0008274 gamma-tubulin ring complex	0.761193	0.221795	0.000818266	0.0161403	5.4e-05	pat.0
GO0005657 replication fork	0.761454	0.158919	0.000284379	0.0792786	6.39e-05	pat.0
GO0005662 DNA replication factor A complex	0.29967	0.131188	7.41e-05	0.568846	0.000222341	pat.0
GO0000808 origin recognition complex	0.901632	0.0871796	0.0100872	0.00107822	2.25e-05	pat.0
GO0005664 nuclear origin of replication recognition complex	0.901632	0.0871796	0.0100872	0.00107822	2.25e-05	pat.0
GO0043601 nuclear replisome	0.83564	0.0838355	0.000275997	0.0802096	3.88e-05	pat.0
GO0048188 Set1C/COMPASS complex	0.537381	0.0798763	0.000189827	0.38242	0.000132639	pat.0
GO0000275 mitochondrial proton-transporting ATP synthase complex, catalytic core F(1)	0.203935	0.0780273	7.11e-05	0.717697	0.000269631	pat.0
GO0045261 proton-transporting ATP synthase complex, catalytic core F(1)	0.203935	0.0780273	7.11e-05	0.717697	0.000269631	pat.0
GO0072557 IPAF inflammasome complex	0.920949	0.0724301	0.00427079	0.00233214	1.84e-05	pat.0
GO0030173 integral to Golgi membrane	0.911468	0.0674983	0.000237584	0.0207852	1.1e-05	pat.0
GO0031228 intrinsic to Golgi membrane	0.911468	0.0674983	0.000237584	0.0207852	1.1e-05	pat.0
GO0016272 prefoldin complex	0.582504	0.062014	0.000180302	0.355205	9.62e-05	pat.0
GO0005663 DNA replication factor C complex	0.00129268	0.0581848	4.44e-07	0.939255	0.00126689	pat.3
GO0005689 U12-type spliceosomal complex	0.613094	0.0532102	0.333412	0.000198348	8.54e-05	pat.0
GO0035861 site of double-strand break	0.911315	0.0477545	0.0404232	0.000483819	2.31e-05	pat.0
GO0017119 Golgi transport complex	0.936748	0.0451536	0.000493357	0.0175929	1.24e-05	pat.0
GO0005683 U7 snRNP	0.956976	0.0376301	0.00104558	0.00434162	6.91e-06	pat.0
GO0030991 intraflagellar transport particle A	0.963499	0.0320502	0.00142011	0.00302462	5.98e-06	pat.0
GO0034098 Cdc48p-Npl4p-Ufd1p AAA ATPase complex	0.952044	0.0314281	0.00038545	0.0161351	7.73e-06	pat.0
GO0030686 90S preribosome	0.965398	0.0295924	0.00320561	0.00179745	6.95e-06	pat.0
GO0070652 HAUS complex	0.969255	0.026789	0.00192329	0.00202753	4.98e-06	pat.0
GO0045120 pronucleus	0.972226	0.024501	0.00248693	0.000782905	2.91e-06	pat.0
GO0030934 anchoring collagen	0.958099	0.0212957	0.000462323	0.0201354	7.98e-06	pat.0
GO0070419 nonhomologous end joining complex	0.973893	0.0212056	0.000943382	0.00395376	4.16e-06	pat.0
GO0046581 intercellular canaliculus	0.976546	0.019502	0.00321734	0.000732251	2.87e-06	pat.0
GO0005721 centromeric heterochromatin	0.946313	0.0156779	0.000323462	0.0376773	8.07e-06	pat.0
GO0030660 Golgi-associated vesicle membrane	0.968844	0.0149157	0.000235279	0.0160014	3.4e-06	pat.0
GO0019907 cyclin-dependent protein kinase activating kinase holoenzyme complex	0.981481	0.0142705	0.00173728	0.00250719	3.59e-06	pat.0
GO0030894 replisome	0.872371	0.0139235	0.000239022	0.113452	1.42e-05	pat.0
GO0030285 integral to synaptic vesicle membrane	0.978013	0.0119841	0.000502495	0.00949701	3.46e-06	pat.0
GO0035253 ciliary rootlet	0.975797	0.011403	0.000438488	0.0123575	3.67e-06	pat.0
GO0030672 synaptic vesicle membrane	0.986166	0.0111235	0.000939197	0.00176985	1.58e-06	pat.0
GO0046696 lipopolysaccharide receptor complex	0.985129	0.0110844	0.0015069	0.002277	2.6e-06	pat.0
GO0005790 smooth endoplasmic reticulum	0.970374	0.0103946	0.0187103	0.000515528	5.21e-06	pat.0
GO0005786 signal recognition particle, endoplasmic reticulum targeting	0.968478	0.0101419	0.000457968	0.0209167	5.09e-06	pat.0
GO0048500 signal recognition particle	0.968478	0.0101419	0.000457968	0.0209167	5.09e-06	pat.0
GO0008385 IkappaB kinase complex	0.984893	0.00930104	0.000484956	0.0053188	1.92e-06	pat.0
GO0035267 NuA4 histone acetyltransferase complex	0.987368	0.00916344	0.00219149	0.0012751	2.01e-06	pat.0
GO0032154 cleavage furrow	0.980526	0.00870801	0.000230073	0.010534	1.78e-06	pat.0
GO0030314 junctional membrane complex	0.846231	0.00847157	0.000167629	0.14512	9.99e-06	pat.0
GO0000347 THO complex	0.98444	0.0084109	0.00632481	0.00082143	2.93e-06	pat.0
GO0000445 THO complex part of transcription export complex	0.98444	0.0084109	0.00632481	0.00082143	2.93e-06	pat.0
GO0071204 histone pre-mRNA 3'end processing complex	0.984623	0.00763453	0.00719804	0.000542315	2.27e-06	pat.0
GO0043189 H4/H2A histone acetyltransferase complex	0.986882	0.00751915	0.00480937	0.0007877	2.19e-06	pat.0
GO0035102 PRC1 complex	0.0304327	0.00719364	1.09e-05	0.962223	0.000139746	pat.3
GO0005641 nuclear envelope lumen	0.990571	0.0070057	0.00116228	0.00125986	1.09e-06	pat.0
GO0043073 germ cell nucleus	0.960736	0.0068374	0.000238751	0.0321847	3.47e-06	pat.0
GO0046540 U4/U6 x U5 tri-snRNP complex	0.990769	0.00663845	0.00111396	0.00147763	1.14e-06	pat.0
GO0014731 spectrin-associated cytoskeleton	0.991427	0.00612658	0.00159857	0.000847029	9.46e-07	pat.0
GO0005697 telomerase holoenzyme complex	0.990338	0.00593223	0.000556236	0.00317239	1.11e-06	pat.0
GO0016011 dystroglycan complex	0.983493	0.00530854	0.000279305	0.0109177	1.53e-06	pat.0
GO0005638 lamin filament	0.991383	0.00450131	0.00292963	0.0011844	1.5e-06	pat.0
GO0031588 AMP-activated protein kinase complex	0.993131	0.00414072	0.000567777	0.00215937	6.92e-07	pat.0
GO0000307 cyclin-dependent protein kinase holoenzyme complex	0.993101	0.00386275	0.00244038	0.000595441	7.47e-07	pat.0
GO0042788 polysomal ribosome	0.384179	0.00356153	0.000122131	0.612109	2.81e-05	pat.0
GO0032588 trans-Golgi network membrane	0.990229	0.00339491	0.00597976	0.000395253	9.69e-07	pat.0
GO0097225 sperm midpiece	0.993749	0.00308514	0.00223868	0.000926775	8.3e-07	pat.0
GO0097038 perinuclear endoplasmic reticulum	0.994835	0.00296384	0.000659174	0.0015416	4.94e-07	pat.0
GO0031462 Cul2-RING ubiquitin ligase complex	0.8237	0.0029428	0.000369205	0.172978	1.04e-05	pat.0
GO0034045 pre-autophagosomal structure membrane	0.994927	0.00268922	0.00117181	0.00121139	5.86e-07	pat.0
GO0005798 Golgi-associated vesicle	0.982962	0.00264036	0.000185838	0.0142108	9.03e-07	pat.0
GO0000145 exocyst	0.995403	0.00248503	0.000514868	0.00159665	3.83e-07	pat.0
GO0032580 Golgi cisterna membrane	0.995301	0.00242394	0.00148748	0.00078703	4.81e-07	pat.0
GO0030684 preribosome	0.994546	0.00241461	0.00242163	0.000616728	5.69e-07	pat.0
GO0031983 vesicle lumen	0.991034	0.00235711	0.00589284	0.000714895	1.15e-06	pat.0
GO0005587 collagen type IV	0.984103	0.00226297	0.0125923	0.00103944	2.47e-06	pat.0
GO0030935 sheet-forming collagen	0.984103	0.00226297	0.0125923	0.00103944	2.47e-06	pat.0
GO0032039 integrator complex	0.959886	0.00219043	0.000393673	0.0375276	2.7e-06	pat.0
GO0034992 microtubule organizing center attachment site	0.994879	0.00218725	0.000792828	0.00214043	5.83e-07	pat.0
GO0034993 SUN-KASH complex	0.994879	0.00218725	0.000792828	0.00214043	5.83e-07	pat.0
GO0030126 COPI vesicle coat	0.993429	0.001976	0.000427892	0.00416686	5.69e-07	pat.0
GO0031464 Cul4A-RING ubiquitin ligase complex	0.992595	0.00196462	0.00480319	0.000635895	8.23e-07	pat.0
GO0042588 zymogen granule	0.995975	0.00193712	0.000475721	0.00161234	3.13e-07	pat.0
GO0030532 small nuclear ribonucleoprotein complex	0.995487	0.00187995	0.00225468	0.000378305	3.31e-07	pat.0
GO0001674 female germ cell nucleus	0.994319	0.0018711	0.000524161	0.00328511	5.36e-07	pat.0
GO0016012 sarcoglycan complex	0.996197	0.00179678	0.000606414	0.00139982	3.2e-07	pat.0
GO0001931 uropod	0.944982	0.00177939	0.000415677	0.0528197	3.18e-06	pat.0
GO0031254 trailing edge	0.944982	0.00177939	0.000415677	0.0528197	3.18e-06	pat.0
GO0000805 X chromosome	0.992891	0.00172934	0.000241323	0.00513762	4.08e-07	pat.0
GO0022625 cytosolic large ribosomal subunit	0.956362	0.00171248	0.000406493	0.0415166	2.56e-06	pat.0
GO0031463 Cul3-RING ubiquitin ligase complex	0.941681	0.00171053	0.0561611	0.000444165	3.42e-06	pat.0
GO0030118 clathrin coat	0.987767	0.00170985	0.000145858	0.010377	4.68e-07	pat.0
GO0005577 fibrinogen complex	0.967555	0.00165781	0.0293748	0.00140738	4.59e-06	pat.0
GO0005852 eukaryotic translation initiation factor 3 complex	0.99425	0.00163795	0.000332407	0.00377882	3.98e-07	pat.0
GO0030990 intraflagellar transport particle	0.985199	0.00160017	0.000265147	0.0129351	7.93e-07	pat.0
GO0031094 platelet dense tubular network	0.896831	0.00159136	0.000583004	0.100988	6.18e-06	pat.0
GO0034361 very-low-density lipoprotein particle	0.95746	0.00157833	0.0394306	0.00152527	5.83e-06	pat.0
GO0034385 triglyceride-rich lipoprotein particle	0.95746	0.00157833	0.0394306	0.00152527	5.83e-06	pat.0
GO0072686 mitotic spindle	0.994721	0.00156712	0.000292143	0.00341976	3.3e-07	pat.0
GO0033270 paranode region of axon	0.996893	0.00156544	0.000672124	0.000868848	2.27e-07	pat.0
GO0042824 MHC class I peptide loading complex	0.990819	0.00154399	0.000417689	0.00721832	7.04e-07	pat.0
GO0001673 male germ cell nucleus	0.984438	0.00151739	0.000274496	0.0137697	8.21e-07	pat.0
GO0030665 clathrin-coated vesicle membrane	0.99728	0.0014797	0.00057193	0.000668432	1.64e-07	pat.0
GO0030056 hemidesmosome	0.995142	0.00145631	0.00276844	0.000632883	4.65e-07	pat.0
GO0000777 condensed chromosome kinetochore	0.993693	0.0014179	0.000306488	0.00458208	3.93e-07	pat.0
GO0071013 catalytic step 2 spliceosome	0.992107	0.00133002	0.00617465	0.000388145	5.49e-07	pat.0
GO0030673 axolemma	0.996328	0.00132242	0.000397594	0.0019519	2.49e-07	pat.0
GO0055038 recycling endosome membrane	0.886225	0.00128151	0.000298491	0.112192	3.72e-06	pat.0
GO0009279 cell outer membrane	0.985398	0.0012691	0.000356448	0.0129755	8.44e-07	pat.0
GO0030313 cell envelope	0.985398	0.0012691	0.000356448	0.0129755	8.44e-07	pat.0
GO0044462 external encapsulating structure part	0.985398	0.0012691	0.000356448	0.0129755	8.44e-07	pat.0
GO0035327 transcriptionally active chromatin	0.996684	0.00126337	0.000465494	0.00158665	2.34e-07	pat.0
GO0030485 smooth muscle contractile fiber	0.99571	0.0012371	0.00200865	0.00104395	4.75e-07	pat.0
GO0032153 cell division site	0.996036	0.00120867	0.000221768	0.00253385	1.89e-07	pat.0
GO0032155 cell division site part	0.996036	0.00120867	0.000221768	0.00253385	1.89e-07	pat.0
GO0008305 integrin complex	0.996684	0.00120166	0.000273491	0.0018406	1.74e-07	pat.0
GO0031931 TORC1 complex	0.995745	0.00116529	0.00236542	0.000724326	3.99e-07	pat.0
GO0000242 pericentriolar material	0.997098	0.00115399	0.000934413	0.000813614	2.26e-07	pat.0
GO0070062 extracellular vesicular exosome	0.989421	0.00112607	0.000331783	0.00912021	5.83e-07	pat.0
GO0032993 protein-DNA complex	0.994322	0.00111647	0.000182317	0.0043785	2.3e-07	pat.0
GO0034364 high-density lipoprotein particle	0.639634	0.00110517	0.35694	0.00227886	4.25e-05	pat.0
GO0019908 nuclear cyclin-dependent protein kinase holoenzyme complex	0.924219	0.00107442	0.0734181	0.00128242	6.53e-06	pat.0
GO0042627 chylomicron	0.933734	0.00107271	0.0630345	0.00215056	8.28e-06	pat.0
GO0000800 lateral element	0.996706	0.00100082	0.00046198	0.00183142	2.23e-07	pat.0
GO0005606 laminin-1 complex	0.995406	0.000982453	0.00259246	0.00101813	4.84e-07	pat.0
GO0005682 U5 snRNP	0.991255	0.000962364	0.000486631	0.00729545	5.89e-07	pat.0
GO0005796 Golgi lumen	0.997455	0.000930064	0.000740635	0.000873976	1.77e-07	pat.0
GO0031080 nuclear pore outer ring	0.994727	0.000918959	0.000284605	0.00406918	2.63e-07	pat.0
GO0031091 platelet alpha granule	0.99711	0.00091889	0.00152543	0.000445541	1.82e-07	pat.0
GO0005881 cytoplasmic microtubule	0.994283	0.000917475	0.000159015	0.00464036	1.93e-07	pat.0
GO0030663 COPI-coated vesicle membrane	0.996913	0.000911563	0.000465917	0.00170918	2.02e-07	pat.0
GO0016235 aggresome	0.997852	0.000907706	0.000320703	0.000919018	1.01e-07	pat.0
GO0044453 nuclear membrane part	0.987673	0.000904735	0.0005531	0.0108684	8.18e-07	pat.0
GO0005839 proteasome core complex	0.809252	0.000893633	0.000801781	0.189043	9.24e-06	pat.0
GO0000779 condensed chromosome, centromeric region	0.995832	0.000889381	0.000297259	0.00298107	2.14e-07	pat.0
GO0000127 transcription factor TFIIIC complex	0.995843	0.000880719	0.000382926	0.00289279	2.48e-07	pat.0
GO0042613 MHC class II protein complex	0.560864	0.000848427	0.000837084	0.437427	2.37e-05	pat.0
GO0030117 membrane coat	0.989583	0.000846443	0.0001917	0.00937857	3.41e-07	pat.0
GO0048475 coated membrane	0.989583	0.000846443	0.0001917	0.00937857	3.41e-07	pat.0
GO0048786 presynaptic active zone	0.994666	0.000845169	0.000431579	0.00405689	3.32e-07	pat.0
GO0005583 fibrillar collagen	0.996302	0.000822628	0.00166518	0.00120958	3.59e-07	pat.0
GO0032040 small-subunit processome	0.997967	0.000822394	0.000448516	0.00076216	1.05e-07	pat.0
GO0034366 spherical high-density lipoprotein particle	0.93383	0.000812669	0.0602393	0.00510575	1.22e-05	pat.0
GO0005672 transcription factor TFIIA complex	0.977367	0.000810604	0.000561917	0.0212589	1.24e-06	pat.0
GO0045259 proton-transporting ATP synthase complex	0.87476	0.000785614	0.000669783	0.123779	5.21e-06	pat.0
GO0000793 condensed chromosome	0.997659	0.000773821	0.000273186	0.0012934	1.04e-07	pat.0
GO0000776 kinetochore	0.996937	0.000768632	0.000246447	0.0020474	1.33e-07	pat.0
[truncated: 592 more rows]

## Sheet: GOSLIM
GOSLIM (randomised test)
pathway	pp.0	pp.1	pp.2	pp.4	pp.3	pattern
[truncated: 71 more rows]
