# Supplementary material for: Multi‐omic rejuvenation of naturally aged tissues by a single cycle of transient reprogramming
Source: Aging Cell. 2022 Mar 2;21(3):e13578. doi: 10.1111/acel.13578 (PMC8920440; doi:10.1111/acel.13578)
Supplement: Supplementary file 9 — Table S8 [file ACEL-21-e13578-s005.xlsx]

## Sheet: aging-HYPERmethylated PROMOTERS
LIVER
aging- HYPERmethylated Promoters
Response to OSKM	Probe	Chromosome	Start	End	Probe Strand	Feature	ID	Description	Feature Strand	Type	Feature Orientation	Distance	Young_1	Young_2	Young_3	Young_4	Young_5	Old_1	Old_2	Old_3	Old_4	Old_5	Old OSKM_1	Old OSKM_2	Old OSKM_3	Old OSKM_4	Old OSKM_5
Loss of Methylation	2310007B03Rik_upstream	1	93160448	93162948	-	2310007B03Rik	ENSMUSG00000034159	RIKEN cDNA 2310007B03 gene [Source:MGI Symbol;Acc:MGI:1919124]	-	gene	Name match	0	23.8095	40	23.3333	19.2308	40	45.8333	39.4737	40	62.5	61.5385	25.8065	23.0769	27.2727	26.8293	21.9512
Loss of Methylation	Cacna1e_upstream	1	154725420	154727920	-	Cacna1e	ENSMUSG00000004110	calcium channel, voltage-dependent, R type, alpha 1E subunit [Source:MGI Symbol;Acc:MGI:106217]	-	gene	Name match	0	40.625	66.6667	25	36.6667	22.2222	56.25	43.662	100	40	30.7692	45	27.5862	16.6667	42.3077	32.6087
Loss of Methylation	Hoxd10_upstream	2	74689090	74691590	+	Hoxd10	ENSMUSG00000050368	homeobox D10 [Source:MGI Symbol;Acc:MGI:96202]	+	gene	Name match	0	2.5	20	13.6364	5.26316	10.4167	11.7647	8.57143	42.8571	33.3333	20	13.6364	14.7059	20	6.89655	13.1579
Loss of Methylation	Ccdc141_upstream	2	77170136	77172636	-	Ccdc141	ENSMUSG00000044033	coiled-coil domain containing 141 [Source:MGI Symbol;Acc:MGI:1919735]	-	gene	Name match	0	33.2107	9.69697	26.4683	15.4316	38.2919	27.6471	25.0992	54.7619	47.2222	38.8889	34.4444	20.9402	20.8754	26.6667	18.3232
Loss of Methylation	Gm11211_upstream	4	62727037	62729537	-	Gm11211	ENSMUSG00000086139	predicted gene 11211 [Source:MGI Symbol;Acc:MGI:3651244]	-	gene	Name match	0	50	57.1429	33.3333	50	20	54.5455	65.5172	100	20	50	60.8696	50	44.4444	34.4828	50
Loss of Methylation	Kdm4a_upstream	4	118179543	118182043	-	Kdm4a	ENSMUSG00000033326	lysine (K)-specific demethylase 4A [Source:MGI Symbol;Acc:MGI:2446210]	-	gene	Name match	0	32.1429	50	31.25	46.4286	0	31.8182	35.2941	50	50	56.25	36.8421	41.6667	20	25	27.7778
Loss of Methylation	Sympk_upstream	7	19022377	19024877	+	Sympk	ENSMUSG00000023118	symplekin [Source:MGI Symbol;Acc:MGI:1915438]	+	gene	Name match	0	37.3169	8.51852	21.997	15.8692	32.0513	13.2114	23.9951	64.7727	32.5	48.8971	42.4107	19.5319	28.6096	17.0374	19.5513
Loss of Methylation	Foxa3_upstream	7	19023038	19025538	-	Foxa3	ENSMUSG00000040891	forkhead box A3 [Source:MGI Symbol;Acc:MGI:1347477]	-	gene	Name match	0	28.2051	3.7037	16.2162	10.5263	17.9487	9.7561	13.2075	54.5455	25	35.2941	28.5714	15.2542	11.7647	11.4943	8.33333
Loss of Methylation	4933403G14Rik_upstream	8	125667818	125670318	+	4933403G14Rik	ENSMUSG00000050930	RIKEN cDNA 4933403G14 gene [Source:MGI Symbol;Acc:MGI:1921643]	+	gene	Name match	0	75	66.6667	77.7778	83.3333	57.8947	78.5714	91.6667	80	80	88.2353	75	74.0741	86.6667	80.6452	72.7273
Loss of Methylation	Thy1_upstream	9	44041384	44043884	+	Thy1	ENSMUSG00000032011	thymus cell antigen 1, theta [Source:MGI Symbol;Acc:MGI:98747]	+	gene	Name match	0	5.88235	11.1111	22.7273	16.6667	26.6667	33.3333	20.5882	16.6667	57.1429	36.3636	30.4348	18.5185	10	18	24.3902
Loss of Methylation	SNORA17_upstream	10	29393036	29395536	+	SNORA17	ENSMUSG00000087884	Small nucleolar RNA SNORA17 [Source:RFAM;Acc:RF00560]	+	gene	Name match	0	42.1053	57.1429	40	22.2222	11.1111	54.5455	34.7826	60	50	61.5385	35.4839	33.3333	50	19.4444	25
Loss of Methylation	4632428N05Rik_upstream	10	60344851	60347351	+	4632428N05Rik	ENSMUSG00000020101	RIKEN cDNA 4632428N05 gene [Source:MGI Symbol;Acc:MGI:1921298]	+	gene	Name match	0	14.8148	30	8.82353	13.7255	0	30.4348	12.5	50	50	28.5714	16.6667	12.5	16.6667	7.35294	6.77966
Loss of Methylation	Sgta_upstream	10	81059678	81062178	-	Sgta	ENSMUSG00000004937	small glutamine-rich tetratricopeptide repeat (TPR)-containing, alpha [Source:MGI Symbol;Acc:MGI:1098703]	-	gene	Name match	0	35.8974	46.1538	26.4706	24.4898	27.2727	35.4839	46.0317	60	62.5	25.9259	23.0769	25.641	42.8571	14.2857	25
Loss of Methylation	BC046404_upstream	11	62648023	62650523	-	BC046404	ENSMUSG00000046417	cDNA sequence BC046404 [Source:MGI Symbol;Acc:MGI:2682293]	-	gene	Name match	0	65.2174	33.3333	73.0769	59.0909	100	63.6364	86.9565	100	72.7273	71.4286	73.0769	73.913	63.6364	72.7273	76.6667
Loss of Methylation	Tmem179_upstream	12	112510660	112513160	-	Tmem179	ENSMUSG00000054013	transmembrane protein 179 [Source:MGI Symbol;Acc:MGI:2144891]	-	gene	Name match	0	3.84615	8.33333	16	0	0	0	0	60	7.69231	23.0769	2.7027	2.12766	0	0	0
Loss of Methylation	Mir5125_upstream	17	23821291	23823791	+	Mir5125	ENSMUSG00000092981	microRNA 5125 [Source:MGI Symbol;Acc:MGI:4950450]	+	gene	Name match	0	28.5714	22.2222	0	26.3158	23.0769	30	24.2424	54.5455	27.2727	30.7692	18.75	26.3158	7.14286	13.3333	22.2222
Loss of Methylation	Lrp5_upstream	19	3686064	3688564	-	Lrp5	ENSMUSG00000024913	low density lipoprotein receptor-related protein 5 [Source:MGI Symbol;Acc:MGI:1278315]	-	gene	Name match	0	0	0	0	3.33333	0	0	3.0303	16.6667	28.5714	12.5	10.3448	3.7037	0	7.69231	7.14286
Loss of Methylation	Gal3st3_upstream	19	5296331	5298831	+	Gal3st3	ENSMUSG00000047658	galactose-3-O-sulfotransferase 3 [Source:MGI Symbol;Acc:MGI:3617843]	+	gene	Name match	0	33.3333	25	14.2857	24	15.3846	37.5	35.4167	44.4444	37.5	25	30	27.2727	40	14.2857	22.5
Loss of Methylation	Gm14634_upstream	X	12760278	12762778	+	Gm14634	ENSMUSG00000085891	predicted gene 14634 [Source:MGI Symbol;Acc:MGI:3705147]	+	gene	Name match	0	11.7647	20	11.1111	4	13.0435	9.09091	16.6667	20	28.5714	50	21.7391	3.33333	7.14286	18.75	30.7692
Loss of Methylation	Ids_upstream	X	70364584	70367084	-	Ids	ENSMUSG00000035847	iduronate 2-sulfatase [Source:MGI Symbol;Acc:MGI:96417]	-	gene	Name match	0	26.3158	38.4615	41.9355	31.7073	37.5	47.6191	46.3415	42.8571	33.3333	60	34.4828	14.8148	40	43.5484	41.6667
Loss of Methylation	Mcart6_upstream	X	137037802	137040302	-	Mcart6	ENSMUSG00000044348	mitochondrial carrier triple repeat 6 [Source:MGI Symbol;Acc:MGI:1914312]	-	gene	Name match	0	33.9869	30.9524	29.9306	25.7127	37.484	41.1358	36.1702	27.2727	56.3492	60	33.2789	32.9641	36.1111	39.0625	29.2447
Loss of Methylation	Spin2_upstream	X	153830225	153832725	+	Spin2	ENSMUSG00000046550	spindlin family, member 2 [Source:MGI Symbol;Acc:MGI:3605548]	+	gene	Name match	0	20.1761	0	17.9337	18.0912	26.3815	17.8571	35.8892	31.25	17.9144	30.6818	19.3715	16.5455	17.5595	17.8947	23.3541
Maintained	Gm13889_upstream	2	93957027	93959527	-	Gm13889	ENSMUSG00000087006	predicted gene 13889 [Source:MGI Symbol;Acc:MGI:3652053]	-	gene	Name match	0	39.2544	45	59.0659	59	53.0303	60.2105	52.963	70	55	67.8572	64.8148	58.6845	67.4603	63.1351	70.3041
Maintained	Ermap_upstream	4	119189511	119192011	-	Ermap	ENSMUSG00000028644	erythroblast membrane-associated protein [Source:MGI Symbol;Acc:MGI:1349816]	-	gene	Name match	0	60.4167	61.9048	61.5385	53.0303	39.2857	85.2941	73.4043	60	50	77.7778	58	69.8113	77.2727	58.4906	61.2245
Maintained	AL954710.1_upstream	4	140715043	140717543	+	AL954710.1	ENSMUSG00000093071	No description	+	gene	Name match	0	40.1961	50	54.5455	50	47.3485	33.2418	50.7143	55	100	85.7143	76.2626	60	73.0769	67.7945	58.7413
Maintained	Chrnb1_upstream	11	69795443	69797943	-	Chrnb1	ENSMUSG00000041189	cholinergic receptor, nicotinic, beta polypeptide 1 (muscle) [Source:MGI Symbol;Acc:MGI:87890]	-	gene	Name match	0	51.3513	73.3333	65.625	70.3125	64.7059	63.8889	81.6667	71.4286	88.8889	70.8333	74.359	80.3279	72.2222	72	71.2121
Maintained	SNORA17_upstream	14	118773152	118775652	+	SNORA17	ENSMUSG00000096758	Small nucleolar RNA SNORA17 [Source:RFAM;Acc:RF00560]	+	gene	Name match	0	18.9655	12.5	15.3846	12.766	6.25	14.5833	22.5806	28.5714	41.6667	14.2857	14.2857	4.81928	25	26.3158	25
Maintained	Letmd1_upstream	15	100467034	100469534	+	Letmd1	ENSMUSG00000037353	LETM1 domain containing 1 [Source:MGI Symbol;Acc:MGI:1915864]	+	gene	Name match	0	25.9259	22.7273	21.9231	15.9091	22.2222	32.7586	26.1538	50	30	25	32.7381	28.5714	36.6667	34.2105	33.3333
Maintained	Ring1_upstream	17	34024180	34026680	-	Ring1	ENSMUSG00000024325	ring finger protein 1 [Source:MGI Symbol;Acc:MGI:1101770]	-	gene	Name match	0	33.3333	36.3636	50	45.4545	11.1111	45.8333	41.1765	50	33.3333	66.6667	57.1429	27.2727	40	45.4545	54.5455
Maintained	Mir219-1_upstream	17	34024570	34027070	-	Mir219-1	ENSMUSG00000092338	microRNA 219-1 [Source:MGI Symbol;Acc:MGI:3618753]	-	gene	Name match	0	33.3333	36.3636	50	45.4545	11.1111	45.8333	41.1765	50	33.3333	66.6667	57.1429	27.2727	40	45.4545	54.5455
Maintained	Mir219-1_upstream	17	34024592	34027092	-	Mir219-1	ENSMUSG00000092338	microRNA 219-1 [Source:MGI Symbol;Acc:MGI:3618753]	-	gene	Name match	0	33.3333	36.3636	50	45.4545	11.1111	45.8333	41.1765	50	33.3333	66.6667	57.1429	27.2727	40	45.4545	54.5455
Maintained	Pcdhga11_upstream	18	37672335	37674835	+	Pcdhga11	ENSMUSG00000023036	protocadherin gamma subfamily A, 11 [Source:MGI Symbol;Acc:MGI:1935228]	+	gene	Name match	0	22.2222	33.3333	32.8571	35.4839	22.5	28.9474	43.3962	60	38.8889	50	42.8571	50	50	45.2703	55.6962
Maintained	AU022751_upstream	X	6082919	6085419	-	AU022751	ENSMUSG00000073294	expressed sequence AU022751 [Source:MGI Symbol;Acc:MGI:2147968]	-	gene	Name match	0	14.2857	0	20.8333	37.037	21.0526	36.8421	23.8095	33.3333	50	30	44.4444	14.8148	50	25.641	41.9355

## Sheet: aging-HYPOmethylated PROMOTERS
LIVER
aging- HYPOmethylated Promoters
Response to OSKM	Probe	Chromosome	Start	End	Probe Strand	Feature	ID	Description	Feature Strand	Type	Feature Orientation	Distance	Young_1	Young_2	Young_3	Young_4	Young_5	Old_1	Old_2	Old_3	Old_4	Old_5	Old OSKM_1	Old OSKM_2	Old OSKM_3	Old OSKM_4	Old OSKM_5
Gain of Methylation	BX323066.1_upstream	2	164809544	164812044	+	BX323066.1	ENSMUSG00000093174	No description	+	gene	Name match	0	96.1539	95	94.4444	85.7143	100	86.8421	92.9578	50	66.6667	90.9091	88.5714	81.8182	90.9091	91.1765	82.6087
Gain of Methylation	Tpm3_upstream	3	90070649	90073149	+	Tpm3	ENSMUSG00000027940	tropomyosin 3, gamma [Source:MGI Symbol;Acc:MGI:1890149]	+	gene	Name match	0	40.9091	48	49.0196	31.8182	40.2778	35	27.9661	26.3158	21.4286	38.4615	47.4576	43.2432	29.1667	42.2018	41.4141
Gain of Methylation	Gm12802_upstream	4	107124613	107127113	+	Gm12802	ENSMUSG00000085304	predicted gene 12802 [Source:MGI Symbol;Acc:MGI:3649683]	+	gene	Name match	0	57.8947	54.5455	53.3333	50	60	38.8889	40.625	33.3333	40	18.1818	65.625	71.4286	71.4286	42.3077	37.1429
Gain of Methylation	1700069L16Rik_upstream	5	113724272	113726772	-	1700069L16Rik	ENSMUSG00000042184	RIKEN cDNA 1700069L16 gene [Source:MGI Symbol;Acc:MGI:1920726]	-	gene	Name match	0	53.8462	80	70	50	37.5	38.4615	50	80	16.6667	30	66.6667	58.8235	25	50	62.8571
Gain of Methylation	B230112J18Rik_upstream	5	116310360	116312860	+	B230112J18Rik	ENSMUSG00000086715	RIKEN cDNA B230112J18 gene [Source:MGI Symbol;Acc:MGI:1925096]	+	gene	Name match	0	65.7895	40	60	51.1628	76.1905	62.5	56.0976	16.6667	38.4615	45.4545	61.7647	66.6667	58.3333	55.7692	63.6364
Gain of Methylation	1700085B03Rik_upstream	5	127281134	127283634	-	1700085B03Rik	ENSMUSG00000087104	RIKEN cDNA 1700085B03 gene [Source:MGI Symbol;Acc:MGI:1914601]	-	gene	Name match	0	20.6897	25	21.0526	39.2857	12.5	20	12.1951	0	0	14.2857	42.8571	42.8571	37.5	20.9302	37.5
Gain of Methylation	Zfp553_upstream	7	127231061	127233561	+	Zfp553	ENSMUSG00000045598	zinc finger protein 553 [Source:MGI Symbol;Acc:MGI:2384725]	+	gene	Name match	0	40.8046	51.7857	25.0916	40.1961	31.0606	30.4348	46.047	0	30	27.451	14.4347	41.6667	33.3333	45.0044	34.4565
Gain of Methylation	SNORA53_upstream	10	91118036	91120536	-	SNORA53	ENSMUSG00000077167	Small nucleolar RNA SNORA53 [Source:RFAM;Acc:RF00563]	-	gene	Name match	0	34.375	38.8889	42.3077	25	20	5.55556	24.2424	0	50	16	31.25	34.6154	40	25	12.1951
Gain of Methylation	A030009H04Rik_upstream	11	69338461	69340961	+	A030009H04Rik	ENSMUSG00000043419	RIKEN cDNA A030009H04 gene [Source:MGI Symbol;Acc:MGI:1915359]	+	gene	Name match	0	42.3077	55.5556	31.0345	36.5854	57.1429	37.5	36.6667	16.6667	40	0	33.3333	57.8947	42.8571	23.2558	45.9459
Gain of Methylation	Krt39_upstream	11	99520838	99523338	-	Krt39	ENSMUSG00000064165	keratin 39 [Source:MGI Symbol;Acc:MGI:3588208]	-	gene	Name match	0	39.1304	28.5714	48.2759	41.6667	21.2121	24	35.5556	33.3333	18.1818	8.33333	35.7143	28.2051	25	35.0877	36.0656
Gain of Methylation	Klhl3_upstream	13	58113092	58115592	-	Klhl3	ENSMUSG00000014164	kelch-like 3 (Drosophila) [Source:MGI Symbol;Acc:MGI:2445185]	-	gene	Name match	0	63.6364	87.5	66.6667	93.1034	75	61.1111	66.6667	16.6667	50	81.8182	84.2105	76.1905	44.4444	76.1905	80
Gain of Methylation	Gm4934_upstream	13	59710284	59712784	+	Gm4934	ENSMUSG00000091311	predicted gene 4934 [Source:MGI Symbol;Acc:MGI:3646080]	+	gene	Name match	0	50	87.5	57.1429	68.75	54.5455	58.8235	37.7358	40	57.1429	50	71.0526	69.697	37.5	70.4225	55.7692
Gain of Methylation	Gm11019_upstream	13	97432970	97435470	+	Gm11019	ENSMUSG00000078952	predicted gene 11019 [Source:MGI Symbol;Acc:MGI:3779239]	+	gene	Name match	0	30.7692	38.8889	44.4444	26.7857	33.3333	15.1515	40	0	38.4615	15.3846	38.8889	16.3265	42.8571	32.9412	24.3243
Gain of Methylation	Khnyn_upstream	14	55882969	55885469	+	Khnyn	ENSMUSG00000047153	KH and NYN domain containing [Source:MGI Symbol;Acc:MGI:2451333]	+	gene	Name match	0	73.5294	72.2222	72.7273	75	83.3333	66.6667	72.5	20	72.7273	80.9524	76.6667	48	66.6667	82.2581	72.2222
Gain of Methylation	Mettl7a3_upstream	15	100332929	100335429	+	Mettl7a3	ENSMUSG00000058057	methyltransferase like 7A3 [Source:MGI Symbol;Acc:MGI:3710670]	+	gene	Name match	0	81.8182	93.75	67.6471	87.5	80	68.1818	67.7419	28.5714	73.3333	84.6154	74.359	79.4872	64.7059	82.8947	68.9655
Gain of Methylation	Acat3_upstream	17	12939902	12942402	-	Acat3	ENSMUSG00000062480	acetyl-Coenzyme A acetyltransferase 3 [Source:MGI Symbol;Acc:MGI:109182]	-	gene	Name match	0	58.3333	53.8462	38.4615	62	75	37.5	60.3774	83.3333	30	23.0769	62.8571	65.7895	56.25	61.3636	50
Gain of Methylation	Cnpy3_upstream	17	46751714	46754214	-	Cnpy3	ENSMUSG00000023973	canopy 3 homolog (zebrafish) [Source:MGI Symbol;Acc:MGI:1919279]	-	gene	Name match	0	76.4706	40.9091	95.4545	56.5217	88.8889	35.8974	53.4884	50	77.7778	81.4815	73.1707	67.4419	84.6154	62.5	58.6957
Gain of Methylation	Klhl13_upstream	X	23364582	23367082	-	Klhl13	ENSMUSG00000036782	kelch-like 13 (Drosophila) [Source:MGI Symbol;Acc:MGI:1914705]	-	gene	Name match	0	84.8485	85.7143	86.3636	93.75	89.6552	71.4286	89.1304	60	83.3333	62.5	90	86.3636	88.8889	89.2857	84.6154
Gain of Methylation	Tbc1d8b_upstream	X	139682996	139685496	+	Tbc1d8b	ENSMUSG00000042473	TBC1 domain family, member 8B [Source:MGI Symbol;Acc:MGI:1918101]	+	gene	Name match	0	68.75	33.3333	28.5714	20	20	23.8095	33.3333	20	25	16.6667	24.1379	25	46.1538	29.1667	27.1186
Maintained	Nexn_upstream	3	152265820	152268320	-	Nexn	ENSMUSG00000039103	nexilin [Source:MGI Symbol;Acc:MGI:1916060]	-	gene	Name match	0	13.0435	45.4545	40	37.037	85.7143	47.3684	40	10	0	25	38.4615	28.5714	40	26.6667	16.129
Maintained	Camta1_upstream	4	151861376	151863876	-	Camta1	ENSMUSG00000014592	calmodulin binding transcription activator 1 [Source:MGI Symbol;Acc:MGI:2140230]	-	gene	Name match	0	33.3333	38.8889	33.3333	38.3998	38.6364	15.625	27.381	42.8571	20	20	22.8502	27.7778	26.6667	36.756	32.0513
Maintained	Cxcl5_upstream	5	90757299	90759799	+	Cxcl5	ENSMUSG00000029371	chemokine (C-X-C motif) ligand 5 [Source:MGI Symbol;Acc:MGI:1096868]	+	gene	Name match	0	41.3793	26.4706	31.8182	32.7586	35.7456	24.93	31.6667	7.14286	20	18.1818	25	21.1538	25	31.0811	31.0811
Maintained	Gm10244_upstream	6	39417887	39420387	+	Gm10244	ENSMUSG00000068601	predicted gene 10244 [Source:MGI Symbol;Acc:MGI:3642504]	+	gene	Name match	0	91.0256	96.1539	90.5983	92.6418	90.7143	93.8333	92.7604	41.6667	88.1944	70	53.125	90.2381	89.2857	88.7769	88.5417
Maintained	Hoxb13_upstream	11	96192316	96194816	+	Hoxb13	ENSMUSG00000049604	homeobox B13 [Source:MGI Symbol;Acc:MGI:107730]	+	gene	Name match	0	17.2414	15.3846	42.8571	37.5	21.0526	16.6667	32.4324	0	0	0	10	7.14286	0	19.5652	10.7143
Maintained	BC100451_upstream	11	118342000	118344500	-	BC100451	ENSMUSG00000076433	cDNA sequence BC100451 [Source:MGI Symbol;Acc:MGI:1929713]	-	gene	Name match	0	30	20	15.3846	13.6364	37.5	10	16.6667	0	30	0	0	7.69231	16.6667	3.125	9.67742
Maintained	Solh_upstream	17	25985180	25987680	-	Solh	ENSMUSG00000037326	small optic lobes homolog (Drosophila) [Source:MGI Symbol;Acc:MGI:1355075]	-	gene	Name match	0	43.4026	34.359	38.9524	32.6783	41.5497	31.1111	27.8224	17.1429	25.7143	36	37.3789	27.7223	32.5789	29.697	28.1401

## Sheet: aging-HYPERmethylated ENHANCERS
LIVER
aging- HYPERmethylated Enhancers
Response to OSKM	Probe	Chromosome	Start	End	Probe Strand	Feature	ID	Description	Feature Strand	Type	Feature Orientation	Distance	Young_1	Young_2	Young_3	Young_4	Young_5	Old_1	Old_2	Old_3	Old_4	Old_5	Old OSKM_1	Old OSKM_2	Old OSKM_3	Old OSKM_4	Old OSKM_5
Loss of Methylation	133771651..133773750	1	133771651	133773750	NA	Atp2b4	ENSMUSG00000026463	ATPase, Ca++ transporting, plasma membrane 4 [Source:MGI Symbol;Acc:MGI:88111]	-	gene	overlapping	0	26.6667	33.3333	8.69565	13.0435	26.9231	52.9412	38.8889	57.1429	14.2857	37.5	22.2222	12	54.5455	18.75	22
Loss of Methylation	138606301..138607650	1	138606301	138607650	NA	Nek7	ENSMUSG00000026393	NIMA (never in mitosis gene a)-related expressed kinase 7 [Source:MGI Symbol;Acc:MGI:1890645]	-	gene	overlapping	0	28.1621	37.5163	37.6812	22.6255	33.0011	39.0321	46.9646	36.6667	40.1786	54.809	34.5238	23.4954	37.037	37.4858	32.0954
Loss of Methylation	151296001..151297350	1	151296001	151297350	NA	Y_RNA	ENSMUSG00000089221	Y RNA [Source:RFAM;Acc:RF00019]	+	gene	downstream	16197	46.6667	44.4444	80	69.2308	46.1538	100	86.6667	33.3333	75	50	53.3333	54.5455	77.7778	60	61.9048
Loss of Methylation	187225351..187227600	1	187225351	187227600	NA	Gpatch2	ENSMUSG00000039210	G patch domain containing 2 [Source:MGI Symbol;Acc:MGI:1915019]	+	gene	overlapping	0	24.2424	15.3846	37.037	11.5385	0	40	20.5882	60	22.2222	40	31.0345	27.2727	12.5	15.6863	19.4444
Loss of Methylation	129310351..129315750	4	129310351	129315750	NA	Rbbp4	ENSMUSG00000057236	retinoblastoma binding protein 4 [Source:MGI Symbol;Acc:MGI:1194912]	-	gene	overlapping	0	41.1765	66.6667	42.8571	55.1724	38.4615	60	61.1111	100	60	53.8462	61.1111	47.0588	66.6667	57.5758	44.4444
Loss of Methylation	134743651..134745900	4	134743651	134745900	NA	Ldlrap1	ENSMUSG00000037295	low density lipoprotein receptor adaptor protein 1 [Source:MGI Symbol;Acc:MGI:2140175]	-	gene	overlapping	0	5	42.8571	5.88235	25.8065	8.69565	37.037	22.5806	20	37.5	33.3333	25	12.5	28.5714	14.2857	23.0769
Loss of Methylation	139372351..139374750	4	139372351	139374750	NA	C230096C10Rik	ENSMUSG00000078517	RIKEN cDNA C230096C10 gene [Source:MGI Symbol;Acc:MGI:2443696]	+	gene	overlapping	0	22.2222	25	13.6364	17.2414	13.0435	33.3333	30	16.6667	40	41.6667	15	14.2857	20	26.6667	20
Loss of Methylation	66049951..66054900	5	66049951	66054900	NA	Rbm47	ENSMUSG00000070780	RNA binding motif protein 47 [Source:MGI Symbol;Acc:MGI:2384294]	-	gene	overlapping	0	14.2857	25	17.3913	8.10811	30.7692	27.2727	29.6296	33.3333	66.6667	28.5714	39.5349	13.7931	0	12.963	11.1111
Loss of Methylation	136905751..136908150	6	136905751	136908150	NA	Erp27	ENSMUSG00000030219	endoplasmic reticulum protein 27 [Source:MGI Symbol;Acc:MGI:1916437]	-	gene	overlapping	0	52.7778	51.5873	46.6667	31.4815	21.2121	50	44.9275	61.1111	55.3419	58.042	44.9275	36.3908	47.6191	34.5238	24.6914
Loss of Methylation	25703401..25709250	7	25703401	25709250	NA	Tgfb1	ENSMUSG00000002603	transforming growth factor, beta 1 [Source:MGI Symbol;Acc:MGI:98725]	+	gene	overlapping	0	12.1212	25	27.5862	14	18.1818	21.7391	17.7778	40	71.4286	23.5294	11.9048	21.4286	8.33333	18	10
Loss of Methylation	95709301..95710500	11	95709301	95710500	NA	1110035M17Rik	ENSMUSG00000086191	RIKEN cDNA 1110035M17 gene [Source:MGI Symbol;Acc:MGI:3044900]	-	gene	overlapping	0	38.0952	47.2222	55.9524	40.0966	44.6808	41.8803	43.1035	100	33.3333	66.6667	53.5811	37.1069	31.5789	33.7607	22.2222
Loss of Methylation	80959051..80961600	12	80959051	80961600	NA	Slc10a1	ENSMUSG00000021135	solute carrier family 10 (sodium/bile acid cotransporter family), member 1 [Source:MGI Symbol;Acc:MGI:97379]	-	gene	overlapping	0	40.9091	0	48.3871	31.5789	15	34.4828	58.1395	42.8571	75	84.6154	52	34.7826	35.2941	39.2157	17.2414
Loss of Methylation	99230251..99236250	12	99230251	99236250	NA	Foxn3	ENSMUSG00000033713	forkhead box N3 [Source:MGI Symbol;Acc:MGI:1918625]	-	gene	overlapping	0	50	12.5	23.0769	3.84615	37.5	38.4615	33.3333	20	50	66.6667	26.6667	33.3333	15.3846	30	18.4211
Loss of Methylation	52118251..52120350	14	52118251	52120350	NA	Rpgrip1	ENSMUSG00000057132	retinitis pigmentosa GTPase regulator interacting protein 1 [Source:MGI Symbol;Acc:MGI:1932134]	+	gene	overlapping	0	17.1717	16.6667	20	7.81609	18.1818	27.417	12.5427	33.3333	16.6667	46.6667	5.55556	21.8462	9.52381	19.664	13.7552
Loss of Methylation	64197901..64200750	14	64197901	64200750	NA	Msra	ENSMUSG00000054733	methionine sulfoxide reductase A [Source:MGI Symbol;Acc:MGI:106916]	-	gene	overlapping	0	21.2766	5.88235	39.6226	33.9286	22.5806	36.6667	32	50	25	47.0588	20.4545	27.5	40	21.0526	28.5714
Loss of Methylation	70774201..70776600	14	70774201	70776600	NA	Dok2	ENSMUSG00000022102	docking protein 2 [Source:MGI Symbol;Acc:MGI:1332623]	+	gene	overlapping	0	16.6667	6.66667	14.2857	11.7647	0	42.1053	34.4828	0	33.3333	25	21.0526	21.7391	0	22.2222	20.5882
Loss of Methylation	39485101..39487800	18	39485101	39487800	NA	Nr3c1	ENSMUSG00000024431	nuclear receptor subfamily 3, group C, member 1 [Source:MGI Symbol;Acc:MGI:95824]	-	gene	overlapping	0	3.22581	16.6667	5.26316	6.66667	23.8095	14.2857	12.8205	14.2857	37.5	33.3333	28.2051	6.06061	11.1111	9.52381	12.5
Loss of Methylation	6904201..6906300	19	6904201	6906300	NA	Prdx5	ENSMUSG00000024953	peroxiredoxin 5 [Source:MGI Symbol;Acc:MGI:1859821]	-	gene	upstream	397	14.7059	7.69231	6.66667	0	7.69231	16.6667	2.77778	42.8571	33.3333	4.54545	7.14286	8.69565	8.33333	2.94118	0
Maintained	36919351..36922950	1	36919351	36922950	NA	Tmem131	ENSMUSG00000026116	transmembrane protein 131 [Source:MGI Symbol;Acc:MGI:1927110]	-	gene	overlapping	0	36.3636	50	46.1538	50	26.3158	50	35.8491	71.4286	54.5455	80	78.5714	50	60	43.75	57.1429
Maintained	158155201..158157450	2	158155201	158157450	NA	Tgm2	ENSMUSG00000037820	transglutaminase 2, C polypeptide [Source:MGI Symbol;Acc:MGI:98731]	-	gene	downstream	8765	70.3704	53.8462	61.5385	68.421	50	83.3333	71.875	83.3333	33.3333	93.3333	88.8889	80.7692	63.6364	76.1194	69.5652
Maintained	146805001..146809950	5	146805001	146809950	NA	Usp12	ENSMUSG00000029640	ubiquitin specific peptidase 12 [Source:MGI Symbol;Acc:MGI:1270128]	-	gene	downstream	9995	88	62.5	66.6667	86.1111	85.7143	94.4444	73.1707	100	100	71.4286	80	83.3333	80	89.5522	82.1429
Maintained	125301301..125303850	6	125301301	125303850	NA	Ltbr	ENSMUSG00000030339	lymphotoxin B receptor [Source:MGI Symbol;Acc:MGI:104875]	-	gene	upstream	2721	8.33333	9.09091	4.34783	3.0303	0	28.5714	15.9091	40	0	12.5	12.5	16.6667	0	23.2558	20.9302
Maintained	80215051..80221800	12	80215051	80221800	NA	Actn1	ENSMUSG00000015143	actinin, alpha 1 [Source:MGI Symbol;Acc:MGI:2137706]	-	gene	overlapping	0	42.8571	40	19.0476	21.7391	33.3333	50	51.8519	16.6667	40	69.2308	42.1053	50	42.8571	34.2105	25
Maintained	43860451..43862100	13	43860451	43862100	NA	U6	ENSMUSG00000089107	U6 spliceosomal RNA [Source:RFAM;Acc:RF00026]	+	gene	downstream	10702	22.2003	17.963	21.429	13.0788	18.7912	31.2198	28.9501	6.66667	27.2727	50.5556	42.4669	24.0166	30.6397	30.5458	15.2593
Maintained	64614601..64624050	17	64614601	64624050	NA	Man2a1	ENSMUSG00000024085	mannosidase 2, alpha 1 [Source:MGI Symbol;Acc:MGI:104669]	+	gene	overlapping	0	22.9064	33.5714	20.8882	25.1918	20.943	35.0932	29.6308	55.7143	33.9286	32.3799	30.9846	20.6012	46.0227	31.3999	29.5455
Maintained	35841601..35845800	18	35841601	35845800	NA	Cxxc5	ENSMUSG00000046668	CXXC finger 5 [Source:MGI Symbol;Acc:MGI:1914643]	+	gene	overlapping	0	5.26316	0	0	0	8.33333	0	11.5385	20	33.3333	25	14.7059	0	10	19.3548	9.52381

## Sheet: aging-HYPOmethylated ENHANCERS
LIVER
aging- HYPOmethylated Enhancers
Response to OSKM	Probe	Chromosome	Start	End	Probe Strand	Feature	ID	Description	Feature Strand	Type	Feature Orientation	Distance	Young_1	Young_2	Young_3	Young_4	Young_5	Old_1	Old_2	Old_3	Old_4	Old_5	Old OSKM_1	Old OSKM_2	Old OSKM_3	Old OSKM_4	Old OSKM_5
Gain of Methylation	156323401..156325650	2	156323401	156325650	NA	4921517L17Rik	ENSMUSG00000038085	RIKEN cDNA 4921517L17 gene [Source:MGI Symbol;Acc:MGI:1918123]	+	gene	overlapping	0	53.7037	58.0952	51.9012	45.2729	35.2941	31.1111	52.4848	13.3333	46.7593	17.9894	41.4815	34.3999	40.4762	36.2745	52.4641
Gain of Methylation	115829551..115831650	4	115829551	115831650	NA	Mob3c	ENSMUSG00000028709	MOB kinase activator 3C [Source:MGI Symbol;Acc:MGI:2140623]	+	gene	overlapping	0	75	66.6667	69.5652	83.3333	80	65.2174	63.8889	57.1429	66.6667	70.5882	61.5385	95.4545	76.9231	81.25	80
Gain of Methylation	19839751..19845300	7	19839751	19845300	NA	Gm19345	ENSMUSG00000092216	predicted gene, 19345 [Source:MGI Symbol;Acc:MGI:5011530]	+	gene	downstream	6703	31.5789	45	41.3043	35.4167	40.625	35.7143	38.5714	20	20	22.2222	38.2353	37.4239	30	30	36.8421
Gain of Methylation	13599601..13602000	8	13599601	13602000	NA	Rasa3	ENSMUSG00000031453	RAS p21 protein activator 3 [Source:MGI Symbol;Acc:MGI:1197013]	-	gene	overlapping	0	78.9474	100	66.6667	65.5172	76	64.2857	54.054	71.4286	66.6667	27.2727	53.3333	68.421	75	82.3529	80
Gain of Methylation	63176401..63178050	10	63176401	63178050	NA	Mypn	ENSMUSG00000020067	myopalladin [Source:MGI Symbol;Acc:MGI:1916052]	-	gene	overlapping	0	61.177	50	43.75	55	58.4818	50.7411	48.4929	38.6905	42.8571	36.8452	38.2158	47.6328	45.1287	58.2107	59.6656
Gain of Methylation	44543401..44547600	11	44543401	44547600	NA	Rnf145	ENSMUSG00000019189	ring finger protein 145 [Source:MGI Symbol;Acc:MGI:1921565]	+	gene	overlapping	0	30.303	28.5714	43.3333	42.1053	29.4118	10	27.0833	0	7.69231	8.33333	10.5263	31.8182	8.33333	44.7368	36.5854
Gain of Methylation	83976751..83978700	17	83976751	83978700	NA	5S_rRNA	ENSMUSG00000088193	5S ribosomal RNA [Source:RFAM;Acc:RF00001]	+	gene	upstream	29055	85	100	100	96.4286	94.4444	93.4783	93.2203	62.5	93.3333	75	100	92	94.1176	94.1176	95
Loss of Methylation	35085151..35094000	4	35085151	35094000	NA	Mob3b	ENSMUSG00000073910	MOB kinase activator 3B [Source:MGI Symbol;Acc:MGI:2664539]	-	gene	overlapping	0	84.8485	94.7369	76	82.0513	64.2857	67.8571	78.6885	60	71.4286	66.6667	53.3333	75	55.5556	65.1163	65.9574
Maintained	169008451..169009350	2	169008451	169009350	NA	Gm9873	ENSMUSG00000052368	predicted gene 9873 [Source:MGI Symbol;Acc:MGI:3642403]	+	gene	downstream	10920	41.3043	33.3333	47.2222	45.8333	43.3333	41.1765	34.4828	28.5714	27.2727	9.52381	37.2093	37.5	28.5714	34.3284	32.2581
Maintained	127913551..127914900	3	127913551	127914900	NA	5730508B09Rik	ENSMUSG00000050549	RIKEN cDNA 5730508B09 gene [Source:MGI Symbol;Acc:MGI:1917867]	-	gene	downstream	17228	45.0699	45.8181	41.9048	37.0612	36.6858	32.0294	34.735	12.5	31.9444	34.7826	41.6209	26.6989	47.7675	32.4916	26.8233
Maintained	149219101..149221800	3	149219101	149221800	NA	Gm10287	ENSMUSG00000070342	predicted gene 10287 [Source:MGI Symbol;Acc:MGI:3642138]	-	gene	overlapping	0	29.4118	11.1111	40	27.2727	33.3333	16.6667	24.1379	28.5714	0	15.3846	20.5882	14.2857	23.0769	14.2857	27.451
Maintained	76368301..76371900	4	76368301	76371900	NA	Ptprd	ENSMUSG00000028399	protein tyrosine phosphatase, receptor type, D [Source:MGI Symbol;Acc:MGI:97812]	-	gene	overlapping	0	45.9025	67.7083	35.7589	22.2092	17.3913	25.2904	34.75	40	0	36.6667	31.8357	23.2449	41.9048	30.7455	20.1202
Maintained	150901201..150904650	4	150901201	150904650	NA	Park7	ENSMUSG00000028964	Parkinson disease (autosomal recessive, early onset) 7 [Source:MGI Symbol;Acc:MGI:2135637]	-	gene	overlapping	0	66.6667	68.421	73.6842	72.3404	63.1579	57.1429	50	85.7143	20	58.3333	47.6191	66.6667	70	56.6667	66.6667
Maintained	128526451..128530350	7	128526451	128530350	NA	Bag3	ENSMUSG00000030847	BCL2-associated athanogene 3 [Source:MGI Symbol;Acc:MGI:1352493]	+	gene	overlapping	0	60.6197	60.3175	55.6061	52.2297	56.4815	44.5534	46.6914	40.4762	44.6429	48.9899	48.6773	39.8788	52.7778	42.6191	41.5217
Maintained	29749651..29751300	9	29749651	29751300	NA	Ntm	ENSMUSG00000059974	neurotrimin [Source:MGI Symbol;Acc:MGI:2446259]	-	gene	overlapping	0	31.25	28.5714	34.8837	16.6667	31.8182	22.2222	11.7647	20	0	15.3846	23.3333	25	20	16.6667	10.8696
Maintained	48835801..48838950	11	48835801	48838950	NA	Trim7	ENSMUSG00000040350	tripartite motif-containing 7 [Source:MGI Symbol;Acc:MGI:2137353]	+	gene	overlapping	0	72.4138	90	52.1739	78.5714	71.4286	61.9048	65.4545	60	62.5	60	50	69.2308	53.3333	82.3529	53.3333
Maintained	86949601..86966400	11	86949601	86966400	NA	Ypel2	ENSMUSG00000018427	yippee-like 2 (Drosophila) [Source:MGI Symbol;Acc:MGI:1925114]	-	gene	overlapping	0	33.3333	23.0769	28	13.1579	5.88235	5.88235	11.1111	20	0	15.3846	29.6296	14.2857	18.75	5.12821	6.66667
Maintained	101374201..101380800	11	101374201	101380800	NA	G6pc	ENSMUSG00000078650	glucose-6-phosphatase, catalytic [Source:MGI Symbol;Acc:MGI:95607]	+	gene	overlapping	0	11.7647	31.8182	29.4118	15.9091	35.7143	12.5	13.3333	0	20	22.2222	21.9512	14.2857	14.2857	26	13.5135
Maintained	69581701..69584550	13	69581701	69584550	NA	Nsun2	ENSMUSG00000021595	NOL1/NOP2/Sun domain family member 2 [Source:MGI Symbol;Acc:MGI:107252]	+	gene	overlapping	0	85.7143	92.3077	82.3529	78.9474	80.9524	80	72.7273	100	25	75	72.7273	76.4706	58.3333	66.6667	78.7879
Maintained	101689951..101695950	13	101689951	101695950	NA	Pik3r1	ENSMUSG00000041417	phosphatidylinositol 3-kinase, regulatory subunit, polypeptide 1 (p85 alpha) [Source:MGI Symbol;Acc:MGI:97583]	-	gene	overlapping	0	40	40	55.5556	48.718	50	35	38.4615	0	30	42.8571	31.25	46.6667	28.5714	46.875	36.8421
Maintained	55146301..55148850	14	55146301	55148850	NA	SNORA17	ENSMUSG00000077492	Small nucleolar RNA SNORA17 [Source:RFAM;Acc:RF00560]	-	gene	upstream	12627	48.5714	45.4545	50	41.1765	51.8519	43.75	47.8261	50	15.3846	25	36.5385	31.1111	26.3158	42.8571	37.2881
Maintained	75178051..75180150	14	75178051	75180150	NA	Lcp1	ENSMUSG00000021998	lymphocyte cytosolic protein 1 [Source:MGI Symbol;Acc:MGI:104808]	+	gene	overlapping	0	55.3636	55.8242	63.1481	56.9184	62.6118	57.8882	63.623	29.3333	39.3407	44.4444	45.1264	42.6724	33.5	62.8381	50.1098
Maintained	80759851..80761800	17	80759851	80761800	NA	Map4k3	ENSMUSG00000024242	mitogen-activated protein kinase kinase kinase kinase 3 [Source:MGI Symbol;Acc:MGI:2154405]	-	gene	downstream	31758	49.1111	44.4444	33.3333	51.2346	28.9855	28.0378	35.477	16.6667	25	42.2222	37.3737	30.5556	45.5556	25	30.8642
