# Supplementary material for: Multi‐omic rejuvenation of naturally aged tissues by a single cycle of transient reprogramming
Source: Aging Cell. 2022 Mar 2;21(3):e13578. doi: 10.1111/acel.13578 (PMC8920440; doi:10.1111/acel.13578)
Supplement: Supplementary file 10 — Table S9 [file ACEL-21-e13578-s001.xlsx]

## Sheet: aging-HYPERmethylated PROMOTERS
Spleen
aging- HYPERmethylated Promoters
Response to OSKM	Probe	Chromosome	Start	End	Probe Strand	Feature	ID	Description	Feature Strand	Type	Feature Orientation	Distance	Young_1	Young_2	Young_3	Young_4	Young_5	Old_1	Old_2	Old_3	Old_4	Old_5	Old OSKM_1	Old OSKM_2	Old OSKM_3	Old OSKM_4	Old OSKM_5
Gain of Methylation	2010011I20Rik_upstream	2	172343565	172346065	+	2010011I20Rik	ENSMUSG00000027495	RIKEN cDNA 2010011I20 gene [Source:MGI Symbol;Acc:MGI:1914267]	+	gene	Name match	0	41.1765	47.0588	27.2727	25	33.3333	60	64.7059	33.3333	25	46.6667	73.3333	66.6667	52.6316	47.3684	50
Gain of Methylation	Bnip3l_upstream	14	67008377	67010877	-	Bnip3l	ENSMUSG00000022051	BCL2/adenovirus E1B interacting protein 3-like [Source:MGI Symbol;Acc:MGI:1332659]	-	gene	Name match	0	26.3158	33.3333	62.5	50	37.5	71.4286	50	40	45.4545	57.1429	31.25	71.4286	81.8182	65.5172	50
Gain of Methylation	Igll1_upstream	16	16863485	16865985	-	Igll1	ENSMUSG00000075370	immunoglobulin lambda-like polypeptide 1 [Source:MGI Symbol;Acc:MGI:96529]	-	gene	Name match	0	17.7656	19.697	12.9412	17.8571	48.3333	22.2222	32.563	29.5833	54.2308	33.0357	48.9286	41.4336	43.5714	29.6875	36.6667
Loss of Methylation	Des_upstream	1	75358329	75360829	+	Des	ENSMUSG00000026208	desmin [Source:MGI Symbol;Acc:MGI:94885]	+	gene	Name match	0	60.3006	54.594	31.8182	49.6296	44.5076	66.6667	58.0673	64.1026	63.5714	65.1754	54.386	51.8095	50.6349	51.5666	64.9723
Loss of Methylation	Myog_upstream	1	134288004	134290504	+	Myog	ENSMUSG00000026459	myogenin [Source:MGI Symbol;Acc:MGI:97276]	+	gene	Name match	0	38.2353	52.6316	40	27.2727	15.3846	58.8235	44.4444	33.3333	46.1538	55.5556	53.8462	28.5714	36.3636	21.0526	40
Loss of Methylation	1700016C15Rik_upstream	1	177727814	177730314	+	1700016C15Rik	ENSMUSG00000015962	RIKEN cDNA 1700016C15 gene [Source:MGI Symbol;Acc:MGI:1916678]	+	gene	Name match	0	60	81.8182	80	60	91.6667	82.3529	88	78.5714	87.5	94.1176	73.6842	80	84.6154	66.6667	90.4762
Loss of Methylation	Kcnj3_upstream	2	55433970	55436470	+	Kcnj3	ENSMUSG00000026824	potassium inwardly-rectifying channel, subfamily J, member 3 [Source:MGI Symbol;Acc:MGI:104742]	+	gene	Name match	0	3.58423	9.19118	8.92857	4.56577	4.54545	35	10.7143	7.6087	25	7.69231	13.4615	7.29167	3.84615	2.88462	9.52381
Loss of Methylation	Nop10_upstream	2	112259926	112262426	+	Nop10	ENSMUSG00000027133	NOP10 ribonucleoprotein homolog (yeast) [Source:MGI Symbol;Acc:MGI:1913431]	+	gene	Name match	0	20.8333	25	15.7895	4.16667	0	33.3333	20	16	38.8889	11.1111	14.2857	0	22.2222	6.25	12.9032
Loss of Methylation	Sema6d_upstream	2	124087969	124090469	+	Sema6d	ENSMUSG00000027200	sema domain, transmembrane domain (TM), and cytoplasmic domain, (semaphorin) 6D [Source:MGI Symbol;Acc:MGI:2387661]	+	gene	Name match	0	7.07071	7.38636	4.86111	10.9403	11.7434	35.0806	18.411	15.6113	16.5126	13.6364	11.9186	8.19444	10.8493	16.3883	20.1296
Loss of Methylation	Pex5l_upstream	3	33142747	33145247	-	Pex5l	ENSMUSG00000027674	peroxisomal biogenesis factor 5-like [Source:MGI Symbol;Acc:MGI:1916672]	-	gene	Name match	0	72	76.6667	66.6667	58.3333	62.5	85.7143	76	71.4286	75	97.1429	75	77.7778	70.9677	72.973	64.7059
Loss of Methylation	Mgst2_upstream	3	51658360	51660860	+	Mgst2	ENSMUSG00000074604	microsomal glutathione S-transferase 2 [Source:MGI Symbol;Acc:MGI:2448481]	+	gene	Name match	0	35.2941	65.5172	45.4545	21.4286	36.8421	58.3333	78.5714	66.6667	83.3333	62.5	66.6667	33.3333	88.8889	37.037	50
Loss of Methylation	Sh3glb1_upstream	3	144719823	144722323	-	Sh3glb1	ENSMUSG00000037062	SH3-domain GRB2-like B1 (endophilin) [Source:MGI Symbol;Acc:MGI:1859730]	-	gene	Name match	0	26.087	41.9355	12.5	0	5.55556	26.6667	26.4706	11.7647	23.0769	52.1739	12.5	5.55556	39.1304	11.7647	30.4348
Loss of Methylation	1700057H15Rik_upstream	4	124485459	124487959	-	1700057H15Rik	ENSMUSG00000084757	RIKEN cDNA 1700057H15 gene [Source:MGI Symbol;Acc:MGI:1925710]	-	gene	Name match	0	20.3704	42.3077	11.7647	2.94118	6.38298	66.6667	59.4595	29.7297	14.2857	40	27.5862	2.63158	34.6154	21.7391	15.2778
Loss of Methylation	Mir697_upstream	4	124729694	124732194	+	Mir697	ENSMUSG00000076271	microRNA 697 [Source:MGI Symbol;Acc:MGI:3629652]	+	gene	Name match	0	45	42.8571	62.5	16.6667	33.3333	66.6667	67.8571	57.1429	40	38.8889	52	30	78.5714	34.6154	39.3939
Loss of Methylation	Paqr7_upstream	4	134494697	134497197	+	Paqr7	ENSMUSG00000037348	progestin and adipoQ receptor family member VII [Source:MGI Symbol;Acc:MGI:1919154]	+	gene	Name match	0	10	12.5	25	0	11.1111	38.4615	14.8148	11.7647	14.2857	31.25	5	11.1111	4.34783	14.7059	21.875
Loss of Methylation	Gm13066_upstream	4	149567290	149569790	-	Gm13066	ENSMUSG00000086949	predicted gene 13066 [Source:MGI Symbol;Acc:MGI:3701131]	-	gene	Name match	0	68.421	70	18.1818	0	37.5	78.9474	72	75	63.6364	85.7143	62.5	17.6471	36.3636	57.1429	48
Loss of Methylation	Spsb1_upstream	4	149954543	149957043	-	Spsb1	ENSMUSG00000039911	splA/ryanodine receptor domain and SOCS box containing 1 [Source:MGI Symbol;Acc:MGI:1921896]	-	gene	Name match	0	6.25	0	28.5714	10	0	20	14.2857	18.75	40	28.5714	17.6471	0	25	0	16.6667
Loss of Methylation	Gm13093_upstream	4	150118763	150121263	-	Gm13093	ENSMUSG00000087094	predicted gene 13093 [Source:MGI Symbol;Acc:MGI:3650866]	-	gene	Name match	0	8.69565	28.5714	14.2857	16.6667	8.33333	35.7143	38.4615	25	30	40	53.3333	10.5263	10	3.84615	23.0769
Loss of Methylation	Nat8l_upstream	5	33993984	33996484	+	Nat8l	ENSMUSG00000048142	N-acetyltransferase 8-like [Source:MGI Symbol;Acc:MGI:2447776]	+	gene	Name match	0	36.4379	53.2164	25	28.2051	20.9524	36.6667	37.5	48.3333	52.8409	39.2857	26.6667	26.25	40.8497	26.9048	40.4167
Loss of Methylation	Il16_upstream	7	83745226	83747726	-	Il16	ENSMUSG00000001741	interleukin 16 [Source:MGI Symbol;Acc:MGI:1270855]	-	gene	Name match	0	19.2308	50	57.1429	25	0	36.3636	64.5161	47.0588	50	59.2593	52	22.2222	60	23.8095	44.8276
Loss of Methylation	Pnpla6_upstream	8	3513384	3515884	+	Pnpla6	ENSMUSG00000004565	patatin-like phospholipase domain containing 6 [Source:MGI Symbol;Acc:MGI:1354723]	+	gene	Name match	0	5	29.4118	26.3158	22.2222	40	37.5	36	46.6667	28.5714	30.7692	45.4545	27.2727	16.6667	8	25
Loss of Methylation	Ctxn1_upstream	8	4258774	4261274	-	Ctxn1	ENSMUSG00000048644	cortexin 1 [Source:MGI Symbol;Acc:MGI:88566]	-	gene	Name match	0	15.7895	21.4286	33.3333	14.2857	35	33.3333	41.6667	50	35	33.3333	37.5	25	35	26	25
Loss of Methylation	Nat3_upstream	8	67521854	67524354	+	Nat3	ENSMUSG00000056426	N-acetyltransferase 3 [Source:MGI Symbol;Acc:MGI:102537]	+	gene	Name match	0	5.55556	0	0	50	7.14286	23.8095	27.5	18.1818	33.3333	31.8182	7.69231	0	19.0476	21.4286	7.14286
Loss of Methylation	Dhps_upstream	8	85069757	85072257	+	Dhps	ENSMUSG00000060038	deoxyhypusine synthase [Source:MGI Symbol;Acc:MGI:2683592]	+	gene	Name match	0	50	55.5556	16.6667	71.4286	60	56	45.1613	75	66.6667	65.2174	26.3158	58.8235	48	55.5556	52.381
Loss of Methylation	Best3_upstream	10	116984314	116986814	+	Best3	ENSMUSG00000020169	bestrophin 3 [Source:MGI Symbol;Acc:MGI:3580298]	+	gene	Name match	0	6.45161	27.2727	25	10	0	19.3548	40.7407	19.2308	9.09091	31.0345	20.6897	8.33333	21.0526	5.55556	23.7288
Loss of Methylation	Stk10_upstream	11	32531305	32533805	+	Stk10	ENSMUSG00000020272	serine/threonine kinase 10 [Source:MGI Symbol;Acc:MGI:1099439]	+	gene	Name match	0	10.8097	8.05556	12.203	10.0043	23.6337	29.9034	21.8109	16.8813	19.5498	30.2833	13.4017	24.876	15.4524	19.1057	15.9118
Loss of Methylation	Efcab9_upstream	11	32531581	32534081	-	Efcab9	ENSMUSG00000044056	EF-hand calcium binding domain 9 [Source:MGI Symbol;Acc:MGI:1916556]	-	gene	Name match	0	10.8097	8.05556	12.203	10.0043	23.6337	29.9034	21.8109	16.8813	19.5498	30.2833	13.4017	24.876	15.4524	19.1057	15.9118
Loss of Methylation	Nags_upstream	11	102143513	102146013	+	Nags	ENSMUSG00000048217	N-acetylglutamate synthase [Source:MGI Symbol;Acc:MGI:2387600]	+	gene	Name match	0	0	11.7647	0	9.09091	0	41.6667	18.1818	16.6667	12.5	11.1111	11.1111	9.09091	8.33333	14.8148	11.7647
Loss of Methylation	AL591544.1_upstream	11	118852288	118854788	-	AL591544.1	ENSMUSG00000077065	No description	-	gene	Name match	0	68.421	73.3333	75	75	60	93.75	70.8333	85.7143	83.3333	90.4762	75	85.7143	77.2727	58.3333	78.125
Loss of Methylation	Isl1_upstream	13	116309188	116311688	-	Isl1	ENSMUSG00000042258	ISL1 transcription factor, LIM/homeodomain [Source:MGI Symbol;Acc:MGI:101791]	-	gene	Name match	0	6.25	25	25	0	14.2857	20	25	36.3636	37.5	10	30.7692	11.7647	12.5	10	25
Loss of Methylation	Btg3_upstream	16	78376692	78379192	-	Btg3	ENSMUSG00000022863	B cell translocation gene 3 [Source:MGI Symbol;Acc:MGI:109532]	-	gene	Name match	0	82.1429	69.5652	77.7778	54.5455	37.5	81.8182	70.8333	74.1936	89.4737	73.0769	84.8485	37.5	73.6842	26.3158	75.6098
Loss of Methylation	Gm7535_upstream	17	17911447	17913947	-	Gm7535	ENSMUSG00000090957	predicted gene 7535 [Source:MGI Symbol;Acc:MGI:3644434]	-	gene	Name match	0	51.1842	46.4286	38.0952	45.3216	56.1086	60.7143	62.0635	61.7857	53.2468	64.1026	61.8421	54.1667	55.2036	35.0679	53.2407
Loss of Methylation	1700062I23Rik_upstream	17	27100940	27103440	-	1700062I23Rik	ENSMUSG00000086898	RIKEN cDNA 1700062I23 gene [Source:MGI Symbol;Acc:MGI:3704472]	-	gene	Name match	0	66.6667	66.6667	42.8571	15.3846	50	88.8889	72.2222	44.4444	90	40	66.6667	30.7692	46.1538	45.4545	60.7143
Loss of Methylation	D17H6S56E-3_upstream	17	35014579	35017079	+	D17H6S56E-3	ENSMUSG00000007030	DNA segment, Chr 17, human D6S56E 3 [Source:MGI Symbol;Acc:MGI:1306798]	+	gene	Name match	0	50	0	22.2222	22.2222	0	60	19.2308	21.4286	30.7692	18.75	7.69231	14.2857	33.3333	26.3158	25
Loss of Methylation	Wdr43_upstream	17	71614215	71616715	+	Wdr43	ENSMUSG00000041057	WD repeat domain 43 [Source:MGI Symbol;Acc:MGI:1919765]	+	gene	Name match	0	17.3913	31.25	40	21.4286	11.1111	44.4444	38.0952	29.1667	63.6364	25	50	11.1111	54.5455	0	28
Loss of Methylation	Kcne1l_upstream	X	142305794	142308294	-	Kcne1l	ENSMUSG00000090122	potassium voltage-gated channel, Isk-related family, member 1-like, pseudogene [Source:MGI Symbol;Acc:MGI:1913490]	-	gene	Name match	0	53.8462	54.5455	18.1818	44.4444	22.2222	57.1429	29.4118	45	75	75	58.8235	20	44.4444	40	57.1429
Maintained	Ankzf1_upstream	1	75190151	75192651	+	Ankzf1	ENSMUSG00000026199	ankyrin repeat and zinc finger domain containing 1 [Source:MGI Symbol;Acc:MGI:1098746]	+	gene	Name match	0	62.963	64.7059	50	20	50	64.7059	51.8519	88.8889	54.5455	60	54.5455	62.5	68.75	38.4615	77.1429
Maintained	Nav1_upstream	1	135687605	135690105	-	Nav1	ENSMUSG00000009418	neuron navigator 1 [Source:MGI Symbol;Acc:MGI:2183683]	-	gene	Name match	0	37.5	18.1818	33.3333	20	36.3636	52.1739	46.1538	40.9091	37.5	60.7143	26.3158	37.5	35	57.5758	40
Maintained	Glul_upstream	1	153897944	153900444	+	Glul	ENSMUSG00000026473	glutamate-ammonia ligase (glutamine synthetase) [Source:MGI Symbol;Acc:MGI:95739]	+	gene	Name match	0	33.3333	40	40	16.6667	63.6364	44.4444	63.6364	46.1538	62.5	88.8889	63.1579	90	80	55	55.5556
Maintained	Gas5_upstream	1	161032422	161034922	+	Gas5	ENSMUSG00000053332	growth arrest specific 5 [Source:MGI Symbol;Acc:MGI:95659]	+	gene	Name match	0	100	68.75	50	11.1111	37.5	73.3333	44.4444	91.6667	81.8182	66.6667	69.2308	100	60	50	77.2727
Maintained	U6_upstream	1	181813200	181815700	-	U6	ENSMUSG00000064842	U6 spliceosomal RNA [Source:RFAM;Acc:RF00026]	+	gene	Name match	0	25	41.6667	15.7895	33.3333	25	50	59.0909	78.2609	63.1579	63.6364	76.4706	9.09091	50	40.9091	60.5263
Maintained	Sephs1_upstream	2	4879564	4882064	+	Sephs1	ENSMUSG00000026662	selenophosphate synthetase 1 [Source:MGI Symbol;Acc:MGI:1923580]	+	gene	Name match	0	50	47.6191	28.5714	10	28.5714	61.9048	64.7059	48	50	33.3333	55.5556	23.0769	75	53.8462	63.3333
Maintained	Mir126_upstream	2	26589357	26591857	+	Mir126	ENSMUSG00000065540	microRNA 126 [Source:MGI Symbol;Acc:MGI:2676811]	+	gene	Name match	0	58.3333	37.5	37.5	9.09091	11.1111	50	52.1739	66.6667	27.2727	80	66.6667	30.7692	62.5	53.8462	41.1765
Maintained	U6atac_upstream	2	27539430	27541930	-	U6atac	ENSMUSG00000080538	U6atac minor spliceosomal RNA [Source:RFAM;Acc:RF00619]	-	gene	Name match	0	34.7826	60	15.3846	16.6667	66.6667	56.25	57.6923	66.6667	66.6667	42.8571	64.2857	33.3333	58.3333	53.5714	50
Maintained	Gm13667_upstream	2	74133757	74136257	+	Gm13667	ENSMUSG00000084791	predicted gene 13667 [Source:MGI Symbol;Acc:MGI:3650879]	+	gene	Name match	0	47.7273	36.7647	31.25	21.5385	35	62.3932	42.2241	32.7273	51.7949	47.2222	42.7778	35	43.4211	40.4545	44.1252
Maintained	1110018N20Rik_upstream	2	167186702	167189202	+	1110018N20Rik	ENSMUSG00000085151	RIKEN cDNA 1110018N20 gene [Source:MGI Symbol;Acc:MGI:1915753]	+	gene	Name match	0	63.5439	60.5235	64.4737	57.4732	60.9043	74.0741	66.4387	66.6667	75.5876	76.5432	73.0215	70.6418	73.8095	69.2338	72.3208
Maintained	Sh3d19_upstream	3	86082434	86084934	+	Sh3d19	ENSMUSG00000028082	SH3 domain protein D19 [Source:MGI Symbol;Acc:MGI:1350923]	+	gene	Name match	0	87.8049	80	46.1538	50	100	78.5714	84.375	76.1905	91.8919	97.3684	87.037	72.7273	92.3077	85.1852	79.1667
Maintained	Mab21l2_upstream	3	86547783	86550283	-	Mab21l2	ENSMUSG00000057777	mab-21-like 2 (C. elegans) [Source:MGI Symbol;Acc:MGI:1346022]	-	gene	Name match	0	0	0	0	0	22.2222	19.2308	5.40541	26.6667	41.6667	18.1818	26.9231	15.3846	19.5122	15.7895	8.69565
Maintained	Creb3l4_upstream	3	90243012	90245512	-	Creb3l4	ENSMUSG00000027938	cAMP responsive element binding protein 3-like 4 [Source:MGI Symbol;Acc:MGI:1916603]	-	gene	Name match	0	38.4615	36.3636	43.75	27.2727	27.2727	38.8889	54.1667	57.1429	55.5556	55	50	42.8571	72.7273	36.6667	36.1111
Maintained	5430416O09Rik_upstream	4	43728034	43730534	+	5430416O09Rik	ENSMUSG00000028475	RIKEN cDNA 5430416O09 gene [Source:MGI Symbol;Acc:MGI:1918656]	+	gene	Name match	0	33.3333	48.3871	41.6667	20	33.3333	50	30.7692	60	52.9412	59.4595	44.8276	30	50	40	56
Maintained	Adc_upstream	4	128961942	128964442	-	Adc	ENSMUSG00000028789	arginine decarboxylase [Source:MGI Symbol;Acc:MGI:2442093]	-	gene	Name match	0	41.1765	20	0	11.1111	60	42.8571	40	53.8462	30	35.7143	38.4615	28.5714	60	46.4286	40
Maintained	Gm13012_upstream	4	137883437	137885937	-	Gm13012	ENSMUSG00000085823	predicted gene 13012 [Source:MGI Symbol;Acc:MGI:3652270]	-	gene	Name match	0	61.1111	72.9167	54.7619	23.8095	51.6667	69.7436	75.0714	60.6897	63.3333	63.75	58.9091	65.4762	72.6191	50.3072	74.4615
Maintained	Gm15969_upstream	4	148913824	148916324	-	Gm15969	ENSMUSG00000086766	predicted gene 15969 [Source:MGI Symbol;Acc:MGI:3801757]	-	gene	Name match	0	75	89.4737	75	50	60	84.6154	81.25	80	100	87.5	100	71.4286	81.8182	59.0909	85
Maintained	4930569F06Rik_upstream	5	116819454	116821954	+	4930569F06Rik	ENSMUSG00000041512	RIKEN cDNA 4930569F06 gene [Source:MGI Symbol;Acc:MGI:1925305]	+	gene	Name match	0	16.6667	11.1111	28.5714	33.3333	14.2857	22.2222	15.7895	50	60	20	44.4444	0	54.5455	25	33.3333
Maintained	Cyp2w1_upstream	5	139350617	139353117	+	Cyp2w1	ENSMUSG00000029541	cytochrome P450, family 2, subfamily w, polypeptide 1 [Source:MGI Symbol;Acc:MGI:3616076]	+	gene	Name match	0	7.14286	0	0	0	0	0	11.1111	66.6667	25	33.3333	9.09091	21.4286	16.6667	9.52381	23.5294
Maintained	Gpr146_upstream	5	139375742	139378242	+	Gpr146	ENSMUSG00000044197	G protein-coupled receptor 146 [Source:MGI Symbol;Acc:MGI:1933113]	+	gene	Name match	0	21.875	21.875	17.6471	0	24.8162	44.5833	26.1905	43.75	21.4286	27.7778	30.8824	40.7895	31.25	36.0976	48.8636
Maintained	D830046C22Rik_upstream	5	139376220	139378720	+	D830046C22Rik	ENSMUSG00000021206	RIKEN cDNA D830046C22 gene [Source:MGI Symbol;Acc:MGI:2443565]	+	gene	Name match	0	14.5833	14.5833	11.7647	0	16.5441	29.7222	17.4603	29.1667	14.2857	18.5185	22.549	27.193	20.8333	24.065	32.5758
Maintained	Snx22_upstream	9	66069231	66071731	-	Snx22	ENSMUSG00000039452	sorting nexin 22 [Source:MGI Symbol;Acc:MGI:2685966]	-	gene	Name match	0	42.1053	44.4444	33.3333	12.5	38.4615	71.4286	76.1905	31.25	33.3333	47.0588	27.2727	30	66.6667	47.6191	52.1739
Maintained	CAAA01217562.1_upstream	9	124440399	124442899	-	CAAA01217562.1	ENSMUSG00000095352	serine/threonine-protein phosphatase 2A regulatory subunit B'' subunit alpha isoform 2 [Source:RefSeq peptide;Acc:NP_035284]	-	gene	Name match	0	60	61.5385	50	44.4444	25	66.6667	77.7778	64.2857	66.6667	61.1111	52.1739	61.5385	53.3333	71.4286	76.9231
Maintained	Gm9767_upstream	10	26076255	26078755	+	Gm9767	ENSMUSG00000039098	predicted gene 9767 [Source:MGI Symbol;Acc:MGI:3704352]	+	gene	Name match	0	0	0	8.33333	0	0	25	11.7647	25	22.2222	6.66667	11.1111	0	22.2222	26.9231	8.33333
Maintained	Mmp11_upstream	10	75932002	75934502	-	Mmp11	ENSMUSG00000000901	matrix metallopeptidase 11 [Source:MGI Symbol;Acc:MGI:97008]	-	gene	Name match	0	30.4348	7.14286	10	0	0	44.4444	5.55556	8.33333	25	47.6191	20	15.3846	23.0769	21.7391	25
Maintained	SNORA4_upstream	10	116338583	116341083	+	SNORA4	ENSMUSG00000065086	Small nucleolar RNA SNORA4 [Source:RFAM;Acc:RF00394]	+	gene	Name match	0	47.3684	72.2222	50	27.2727	57.1429	75	70.2703	68.1818	72.2222	73.913	76.4706	64.2857	88.8889	65.3846	56.7568
Maintained	Gm12198_upstream	11	50601948	50604448	-	Gm12198	ENSMUSG00000085564	predicted gene 12198 [Source:MGI Symbol;Acc:MGI:3650407]	-	gene	Name match	0	0	5.55556	0	0	0	25	10.5263	33.3333	0	0	14.2857	20	0	0	11.7647
Maintained	Trappc1_upstream	11	69321980	69324480	+	Trappc1	ENSMUSG00000049299	trafficking protein particle complex 1 [Source:MGI Symbol;Acc:MGI:1098727]	+	gene	Name match	0	28.5714	28.5714	25	34.8214	38.8889	49.4444	26.1905	40.625	46.1538	43.75	44.7368	25	40	42.8571	33.3333
Maintained	4931413K12Rik_upstream	11	75594271	75596771	-	4931413K12Rik	ENSMUSG00000085088	RIKEN cDNA 4931413K12 gene [Source:MGI Symbol;Acc:MGI:1918237]	-	gene	Name match	0	20.0658	7.11246	1.47059	26.1073	17.6238	37.2727	19.0066	35.0778	23.8911	21.4286	28.0435	20.267	13.3242	21.2254	26.4248
Maintained	Igfbp4_upstream	11	99039244	99041744	+	Igfbp4	ENSMUSG00000017493	insulin-like growth factor binding protein 4 [Source:MGI Symbol;Acc:MGI:96439]	+	gene	Name match	0	13.3333	18.1818	18.1818	16.6667	0	43.75	38.7097	20	23.0769	16.6667	26.6667	42.8571	30.7692	40.5405	17.2414
Maintained	Gm11616_upstream	11	102376520	102379020	-	Gm11616	ENSMUSG00000087330	predicted gene 11616 [Source:MGI Symbol;Acc:MGI:3650929]	-	gene	Name match	0	31.8182	30.7692	37.5	0	43.75	56.25	52.1739	47.3684	33.3333	50	50	31.5789	45.4545	52.5	57.1429
Maintained	Gm11716_upstream	11	107336050	107338550	+	Gm11716	ENSMUSG00000086298	predicted gene 11716 [Source:MGI Symbol;Acc:MGI:3649215]	+	gene	Name match	0	38.0952	70	35.7143	20	14.2857	62.5	37.5	59.0909	37.5	66.6667	22.2222	45.4545	70	41.6667	50
Maintained	Gm11754_upstream	11	119110925	119113425	-	Gm11754	ENSMUSG00000086306	predicted gene 11754 [Source:MGI Symbol;Acc:MGI:3651697]	-	gene	Name match	0	13.0435	25	12.5	11.1111	18.1818	29.1667	17.6471	25	42.8571	30	33.3333	11.1111	18.1818	23.4043	37.5
Maintained	AC155270.1_upstream	12	27159946	27162446	-	AC155270.1	ENSMUSG00000094002	No description	-	gene	Name match	0	85	80	75	54.5455	40	87.5	82.6087	68.1818	70	78.5714	75	66.6667	83.3333	71.4286	68
Maintained	Rp1l1_upstream	14	63990431	63992931	+	Rp1l1	ENSMUSG00000046049	retinitis pigmentosa 1 homolog (human)-like 1 [Source:MGI Symbol;Acc:MGI:2384303]	+	gene	Name match	0	45	42.6136	25	32.1429	20.8333	44.3158	52.9776	39.2857	56.5789	47.2222	35.8974	36.4583	44.2308	37.9348	48.9819
Maintained	Nrbp2_upstream	15	76089513	76092013	-	Nrbp2	ENSMUSG00000075590	nuclear receptor binding protein 2 [Source:MGI Symbol;Acc:MGI:2385017]	-	gene	Name match	0	3.22581	33.3333	16.6667	20	14.2857	50	21.0526	14.2857	36.3636	24	30.7692	18.1818	14.2857	27.2727	31.5789
Maintained	Dnase1l2_upstream	17	24442605	24445105	-	Dnase1l2	ENSMUSG00000024136	deoxyribonuclease 1-like 2 [Source:MGI Symbol;Acc:MGI:1913955]	-	gene	Name match	0	64.3939	63.3117	60.9091	35.1191	60.8974	81.9444	72.2556	67.2549	69.2308	65.1191	72.5	61.0577	60	66.8831	64.5342
Maintained	AU023871_upstream	17	35065684	35068184	-	AU023871	ENSMUSG00000073414	expressed sequence AU023871 [Source:MGI Symbol;Acc:MGI:2146995]	-	gene	Name match	0	66.6667	57.1429	63.6364	40	33.3333	42.8571	71.4286	84.6154	57.1429	66.6667	42.8571	68.75	76.9231	77.7778	40
Maintained	Alk_upstream	17	72603209	72605709	-	Alk	ENSMUSG00000055471	anaplastic lymphoma kinase [Source:MGI Symbol;Acc:MGI:103305]	-	gene	Name match	0	44.2455	39.3182	42.5	39.2857	45	55.1724	52.3077	53.5191	49.6412	55.1724	44.4444	42.8571	51.6667	52.2569	51.25
Maintained	4930480K15Rik_upstream	17	90859169	90861669	+	4930480K15Rik	ENSMUSG00000090160	RIKEN cDNA 4930480K15 gene [Source:MGI Symbol;Acc:MGI:1926050]	+	gene	Name match	0	81.4815	90.4762	40	54.5455	60	92.8571	74.1936	82.3529	88.8889	78.2609	87.5	50	75	81.8182	80
Maintained	Jakmip2_upstream	18	43687273	43689773	-	Jakmip2	ENSMUSG00000024502	janus kinase and microtubule interacting protein 2 [Source:MGI Symbol;Acc:MGI:1923467]	-	gene	Name match	0	20.6897	17.8363	26.5523	6.25	32.2917	55.9524	24.7863	36.931	33.3333	38.4615	31.8182	29.4348	23.7648	34.7222	45.5357
Maintained	Cdo1_upstream	18	46727842	46730342	-	Cdo1	ENSMUSG00000033022	cysteine dioxygenase 1, cytosolic [Source:MGI Symbol;Acc:MGI:105925]	-	gene	Name match	0	0	0	0	8.33333	0	17.3913	10.2564	14.8148	14.2857	7.69231	7.14286	36.3636	9.52381	2.27273	13.7931
Maintained	Capn1_upstream	19	6015325	6017825	-	Capn1	ENSMUSG00000024942	calpain 1 [Source:MGI Symbol;Acc:MGI:88263]	-	gene	Name match	0	31.5789	57.8947	36.3636	22.2222	50	41.1765	60.6061	38.8889	73.3333	50	69.2308	40	47.8261	35.8974	52.9412
Maintained	Dak_upstream	19	10603758	10606258	-	Dak	ENSMUSG00000034371	dihydroxyacetone kinase 2 homolog (yeast) [Source:MGI Symbol;Acc:MGI:2385084]	-	gene	Name match	0	26.7943	53.3333	26.6667	12.6984	15.5556	44.6429	46.6338	31.6667	35.4167	32.7068	23.3333	32.0513	58.3333	23.4818	35.3801
Maintained	Cd6_upstream	19	10829558	10832058	-	Cd6	ENSMUSG00000024670	CD6 antigen [Source:MGI Symbol;Acc:MGI:103566]	-	gene	Name match	0	13.6364	9.77564	18.254	14.2857	13.3333	35.2941	15.0881	17.4603	26.6667	28.0719	22.619	22.9004	14.4689	21.8045	17.7019
Maintained	Gm6990_upstream	19	56754846	56757346	-	Gm6990	ENSMUSG00000067063	predicted pseudogene 6990 [Source:MGI Symbol;Acc:MGI:3648860]	-	gene	Name match	0	33.3333	56	37.5	33.3333	76.9231	68.421	83.3333	28.5714	57.1429	62.5	75	73.3333	36.8421	69.697	62.7907
Maintained	Htatsf1_upstream	X	57051583	57054083	+	Htatsf1	ENSMUSG00000067873	HIV TAT specific factor 1 [Source:MGI Symbol;Acc:MGI:1919709]	+	gene	Name match	0	21.8623	50.9524	23.3333	12.5	22	41.1111	36.0606	41.5385	48.75	34.5029	50	7.14286	43.2692	39.5455	28.1676
Maintained	Ubqln2_upstream	X	153496232	153498732	+	Ubqln2	ENSMUSG00000050148	ubiquilin 2 [Source:MGI Symbol;Acc:MGI:1860283]	+	gene	Name match	0	33.3333	13.0435	33.3333	30.7692	61.5385	69.2308	52.6316	30	43.75	29.7297	26.087	80	29.4118	53.1915	60

## Sheet: aging-HYPOmethylated PROMOTERS
Spleen
aging- HYPOmethylated Promoters
Response to OSKM	Probe	Chromosome	Start	End	Probe Strand	Feature	ID	Description	Feature Strand	Type	Feature Orientation	Distance	Young_1	Young_2	Young_3	Young_4	Young_5	Old_1	Old_2	Old_3	Old_4	Old_5	Old OSKM_1	Old OSKM_2	Old OSKM_3	Old OSKM_4	Old OSKM_5
Gain of Methylation	Kcnj13_upstream	1	87394229	87396729	-	Kcnj13	ENSMUSG00000079436	potassium inwardly-rectifying channel, subfamily J, member 13 [Source:MGI Symbol;Acc:MGI:3781032]	-	gene	Name match	0	12.5	6.66667	18.1818	20	50	7.14286	3.84615	33.3333	0	0	15.3846	27.7778	0	20.8333	34.7826
Gain of Methylation	Chml_upstream	1	175687853	175690353	-	Chml	ENSMUSG00000078185	choroideremia-like [Source:MGI Symbol;Acc:MGI:101913]	-	gene	Name match	0	86.4865	82.1782	92.8571	79.4872	92.5926	71.0145	58.8889	79.6875	74.026	76.087	64.2857	92.5926	80.8989	85.8974	76.3314
Gain of Methylation	Agpat2_upstream	2	26603917	26606417	-	Agpat2	ENSMUSG00000026922	1-acylglycerol-3-phosphate O-acyltransferase 2 (lysophosphatidic acid acyltransferase, beta) [Source:MGI Symbol;Acc:MGI:1914762]	-	gene	Name match	0	41.2879	39.5604	48.9583	47.7273	70	29.1667	32.381	28.9286	46.9048	25	48.75	46.5838	42.7778	37.5	48.8095
Gain of Methylation	Dusp15_upstream	2	152951198	152953698	-	Dusp15	ENSMUSG00000042662	dual specificity phosphatase-like 15 [Source:MGI Symbol;Acc:MGI:1934928]	-	gene	Name match	0	37.5	25	26.3158	16.6667	31.25	0	8.69565	26.087	27.2727	16.6667	26.3158	16.6667	7.14286	36.8421	34.6154
Gain of Methylation	AC124987.1_upstream	3	146398717	146401217	-	AC124987.1	ENSMUSG00000077892	No description	-	gene	Name match	0	37.2093	31.8182	39.4737	43.3333	40	27.2727	29.1667	28.2609	30.5556	25	28.5714	50	28.8889	40.1852	43.5714
Gain of Methylation	Usp33_upstream	3	152344478	152346978	+	Usp33	ENSMUSG00000025437	ubiquitin specific peptidase 33 [Source:MGI Symbol;Acc:MGI:2159711]	+	gene	Name match	0	83.7838	97.0588	93.75	80	88.8889	65	68.3333	79.4118	75	88.2353	84.7826	83.3333	80	91.8919	76.3158
Gain of Methylation	U1_upstream	4	138826976	138829476	-	U1	ENSMUSG00000064698	U1 spliceosomal RNA [Source:RFAM;Acc:RF00003]	-	gene	Name match	0	28.0702	27.381	41.7411	41.0839	35.9181	17.6191	28.3986	26.9924	14.7727	34.9462	17.7419	37.0879	29.6875	26.4583	39.5408
Gain of Methylation	Padi1_upstream	4	140845278	140847778	-	Padi1	ENSMUSG00000025329	peptidyl arginine deiminase, type I [Source:MGI Symbol;Acc:MGI:1338893]	-	gene	Name match	0	46.1275	55.3333	45.7143	42.8571	46.7949	38.6667	36.3158	32.3504	46.3333	32.7273	52.2857	32.1369	47.9524	40.9981	45.5944
Gain of Methylation	Mir34a_upstream	4	150066454	150068954	+	Mir34a	ENSMUSG00000065493	microRNA 34a [Source:MGI Symbol;Acc:MGI:3619363]	+	gene	Name match	0	34.2252	43.75	34.5588	51.4932	40.7018	26.4423	33.547	26.0606	33.3333	31.1966	31.6667	45.0855	36.6667	32.3607	33.6081
Gain of Methylation	Nol9_upstream	4	152037321	152039821	+	Nol9	ENSMUSG00000028948	nucleolar protein 9 [Source:MGI Symbol;Acc:MGI:1921285]	+	gene	Name match	0	86.0206	71.3691	87.2768	86.2963	91.2687	68.9655	73.8636	76.4706	79.5455	70.3671	72.2689	97.1698	72.1562	80.1683	84.5424
Gain of Methylation	Dok7_upstream	5	35054813	35057313	+	Dok7	ENSMUSG00000044716	docking protein 7 [Source:MGI Symbol;Acc:MGI:3584043]	+	gene	Name match	0	65.5172	50	57.1429	66.6667	76.9231	48.1481	45.6522	41.6667	33.3333	44	59.375	50	42.3077	63.3333	56
Gain of Methylation	7SK_upstream	5	103600587	103603087	+	7SK	ENSMUSG00000088170	7SK RNA [Source:RFAM;Acc:RF00100]	-	gene	Name match	0	39.2857	34.6154	40.9091	33.3333	50	17.8571	28.9474	22.2222	40	32.1429	35.7143	40	26.9231	40.9091	40.2778
Gain of Methylation	Gm6583_upstream	5	112355533	112358033	-	Gm6583	ENSMUSG00000051503	predicted gene 6583 [Source:MGI Symbol;Acc:MGI:3648511]	-	gene	Name match	0	60.8547	44.9134	51.5152	74.4444	66.6667	43.2577	42.0942	50.5676	41.6667	48.0186	61.3095	56.5152	51.5152	43.3333	53.6922
Gain of Methylation	Ptpn11_upstream	5	121190897	121193397	-	Ptpn11	ENSMUSG00000043733	protein tyrosine phosphatase, non-receptor type 11 [Source:MGI Symbol;Acc:MGI:99511]	-	gene	Name match	0	50	58.3333	30.303	48.1818	47.9167	38.0952	31.25	33.5294	26.7857	25.2174	45.9402	73.6111	48.2609	48.9394	64.7661
Gain of Methylation	Gpr81_upstream	5	123879520	123882020	-	Gpr81	ENSMUSG00000049241	G protein-coupled receptor 81 [Source:MGI Symbol;Acc:MGI:2441671]	-	gene	Name match	0	25	20	44.4444	60	62.5	18.75	23.8095	7.69231	20	28.5714	16.6667	71.4286	25	26.6667	40.625
Gain of Methylation	Gm13848_upstream	6	31665631	31668131	-	Gm13848	ENSMUSG00000084973	predicted gene 13848 [Source:MGI Symbol;Acc:MGI:3651996]	-	gene	Name match	0	47.9167	59.6154	63.3333	60.5263	57.0833	55.3571	36.6667	48.8889	56.0471	37.8289	36.3636	68.75	47.9167	54.5699	59.4643
Gain of Methylation	Fgf6_upstream	6	127013542	127016042	+	Fgf6	ENSMUSG00000000183	fibroblast growth factor 6 [Source:MGI Symbol;Acc:MGI:95520]	+	gene	Name match	0	25	14.2857	18.1818	66.6667	33.3333	4.54545	12.5	8.33333	20	5	12.5	27.2727	42.8571	36.3636	17.3913
Gain of Methylation	Gm14329_upstream	6	135730870	135733370	+	Gm14329	ENSMUSG00000086239	predicted gene 14329 [Source:MGI Symbol;Acc:MGI:3651759]	+	gene	Name match	0	53.75	60.7143	58.3333	53.4965	37.037	43.1818	37.4074	35.5263	36.8333	56.5686	48.75	53.9583	35.8586	46.1309	62.5
Gain of Methylation	Zscan5b_upstream	7	6220278	6222778	+	Zscan5b	ENSMUSG00000058028	zinc finger and SCAN domain containing 5B [Source:MGI Symbol;Acc:MGI:2159640]	+	gene	Name match	0	48	66.6667	61.5385	66.6667	75	62.963	60.7143	22.2222	7.14286	57.1429	64.5161	69.5652	67.5676	0	69.5652
Gain of Methylation	Hnrnpl_upstream	7	28806541	28809041	+	Hnrnpl	ENSMUSG00000015165	heterogeneous nuclear ribonucleoprotein L [Source:MGI Symbol;Acc:MGI:104816]	+	gene	Name match	0	82.6087	42.8571	57.1429	73.913	82.0513	57.1429	33.3333	38.4615	42.8571	31.5789	36.3636	68.9655	50	69.2308	64.5161
Gain of Methylation	Acpt_upstream	7	44256878	44259378	-	Acpt	ENSMUSG00000012777	acid phosphatase, testicular [Source:MGI Symbol;Acc:MGI:3644563]	-	gene	Name match	0	11.7647	13.3333	12.5	33.3333	50	14.2857	8.33333	15.3846	0	7.69231	5.88235	25	40	17.2414	22.7273
Gain of Methylation	Trim5_upstream	7	104287594	104290094	-	Trim5	ENSMUSG00000060441	tripartite motif-containing 5 [Source:MGI Symbol;Acc:MGI:3646853]	-	gene	Name match	0	57.7097	57.0735	50.8277	55.8279	59.992	45.5739	45.1546	40.148	48.8916	39.1916	46.9284	57.6651	47.2654	42.8368	60.513
Gain of Methylation	Lat_upstream	7	126369043	126371543	-	Lat	ENSMUSG00000030742	linker for activation of T cells [Source:MGI Symbol;Acc:MGI:1342293]	-	gene	Name match	0	42.8571	50	40	91.6667	50	50	5.55556	31.25	50	23.0769	33.3333	37.5	37.5	69.5652	53.3333
Gain of Methylation	4930512H18Rik_upstream	8	61847006	61849506	+	4930512H18Rik	ENSMUSG00000086866	RIKEN cDNA 4930512H18 gene [Source:MGI Symbol;Acc:MGI:1922361]	+	gene	Name match	0	55	31.5789	41.1765	40	100	27.7778	15.3846	26.6667	35.2941	10.5263	16.6667	80	13.3333	60.6061	37.8378
Gain of Methylation	Gm15684_upstream	8	120044787	120047287	-	Gm15684	ENSMUSG00000089776	predicted gene 15684 [Source:MGI Symbol;Acc:MGI:3783126]	-	gene	Name match	0	30.4348	14.2857	50	66.6667	75	12.5	6.06061	44.4444	20	13.3333	33.3333	66.6667	25	58.9744	25
Gain of Methylation	Traip_upstream	9	107948963	107951463	+	Traip	ENSMUSG00000032586	TRAF-interacting protein [Source:MGI Symbol;Acc:MGI:1096377]	+	gene	Name match	0	60.5159	20.5556	44.8148	27.7778	74.1592	14.8148	37.5	26.1905	43.1373	22.2222	66.6667	66.3492	19.0909	45.9912	54.5385
Gain of Methylation	Fbxw19_upstream	9	109495375	109497875	-	Fbxw19	ENSMUSG00000074061	F-box and WD-40 domain protein 19 [Source:MGI Symbol;Acc:MGI:3505706]	-	gene	Name match	0	67.8253	62.1212	64.7177	75.2315	76	54.7619	50.6944	62.8857	64.6667	57.2903	62	71.7391	65.2174	68.9693	68.2963
Gain of Methylation	Arid3a_upstream	10	79925043	79927543	+	Arid3a	ENSMUSG00000019564	AT rich interactive domain 3A (BRIGHT-like) [Source:MGI Symbol;Acc:MGI:1328360]	+	gene	Name match	0	41.6667	14.2857	60	16.6667	14.2857	6.66667	7.40741	8.33333	0	9.09091	33.3333	16.6667	7.14286	27.7778	25
Gain of Methylation	Snord37_upstream	10	81176950	81179450	+	Snord37	ENSMUSG00000064441	small nucleolar RNA, C/D box 37 [Source:MGI Symbol;Acc:MGI:3819530]	+	gene	Name match	0	59.0909	68.75	85.7143	55.5556	58.3333	31.5789	41.1765	45.4545	25	42.1053	57.1429	42.8571	42.8571	55	65.5172
Gain of Methylation	Lrrc10_upstream	10	117043341	117045841	+	Lrrc10	ENSMUSG00000060187	leucine rich repeat containing 10 [Source:MGI Symbol;Acc:MGI:2448063]	+	gene	Name match	0	55.4894	55.5556	43.8889	42.963	64.8459	44.4444	41.0256	40.4762	35.2273	39.0434	53.7103	47.3611	45.377	49.0683	48.1769
Gain of Methylation	Slfn2_upstream	11	83063112	83065612	+	Slfn2	ENSMUSG00000072620	schlafen 2 [Source:MGI Symbol;Acc:MGI:1313258]	+	gene	Name match	0	11.1111	0	17.6923	24.2308	16.6667	3.125	4.54545	4.16667	0	2.77778	4.16667	12.5	5.55556	10.8359	9.52381
Gain of Methylation	Gm11574_upstream	11	97050932	97053432	-	Gm11574	ENSMUSG00000085262	predicted gene 11574 [Source:MGI Symbol;Acc:MGI:3705166]	-	gene	Name match	0	19.0476	64.2857	12.5	33.3333	50	40	32	33.3333	0	16.6667	16.6667	42.8571	23.0769	40.7407	36.8421
Gain of Methylation	1700001P01Rik_upstream	11	97775418	97777918	-	1700001P01Rik	ENSMUSG00000018543	RIKEN cDNA 1700001P01 gene [Source:MGI Symbol;Acc:MGI:1919465]	-	gene	Name match	0	47.0588	12.5	36.3636	57.1429	43.4783	7.69231	13.3333	30	36.3636	22.2222	33.3333	47.0588	31.5789	40	35.2941
Gain of Methylation	Enpp7_upstream	11	118986188	118988688	+	Enpp7	ENSMUSG00000046697	ectonucleotide pyrophosphatase/phosphodiesterase 7 [Source:MGI Symbol;Acc:MGI:3027917]	+	gene	Name match	0	11.1111	15	28.5714	42.8571	52.9412	11.1111	0	11.1111	42.8571	4.16667	25	27.2727	20	34.7826	36.3636
Gain of Methylation	Gm17337_upstream	12	12785985	12788485	+	Gm17337	ENSMUSG00000091430	predicted gene, 17337 [Source:MGI Symbol;Acc:MGI:4936971]	+	gene	Name match	0	31.5789	12.5	20	44.4444	18.1818	10.5263	11.7647	0	14.2857	15.3846	20	46.6667	21.0526	19.2308	27.027
Gain of Methylation	Wnk2_upstream	13	49147514	49150014	-	Wnk2	ENSMUSG00000037989	WNK lysine deficient protein kinase 2 [Source:MGI Symbol;Acc:MGI:1922857]	-	gene	Name match	0	45	18.75	28.5714	37.5	37.5	30.9524	25	23.8095	25	8.33333	34.7826	25	36.1111	25	32.5
Gain of Methylation	A930018M24Rik_upstream	14	50896956	50899456	-	A930018M24Rik	ENSMUSG00000091089	RIKEN cDNA A930018M24 gene [Source:MGI Symbol;Acc:MGI:2686053]	-	gene	Name match	0	61.2446	64.3531	67.2688	73.5903	65.9499	63.9504	60.1519	57.1721	43.9153	51.6869	72.6191	56.78	75.1852	58.767	64.8845
Gain of Methylation	U6_upstream	14	120796853	120799353	+	U6	ENSMUSG00000087796	U6 spliceosomal RNA [Source:RFAM;Acc:RF00026]	+	gene	Name match	0	29.4118	25	85.7143	46.1538	75	25	23.5294	47.3684	10	21.4286	28.5714	72.7273	43.75	42.8571	57.6923
Gain of Methylation	9030619P08Rik_upstream	15	75431329	75433829	-	9030619P08Rik	ENSMUSG00000053168	RIKEN cDNA 9030619P08 gene [Source:MGI Symbol;Acc:MGI:3612405]	-	gene	Name match	0	76.9663	68.1818	76.8293	83.7209	77.1812	56.0606	50.7937	68.6869	76.9231	67.5325	68.1818	72.4832	66.1017	67.9348	78.2407
Gain of Methylation	Serhl_upstream	15	83087506	83090006	+	Serhl	ENSMUSG00000058586	serine hydrolase-like [Source:MGI Symbol;Acc:MGI:1890404]	+	gene	Name match	0	58.6207	61.1111	70.5882	85.7143	80	36.3636	18.1818	35.2941	33.3333	44.4444	68.421	57.1429	37.5	51.7241	77.7778
Gain of Methylation	Krt5_upstream	15	101712391	101714891	-	Krt5	ENSMUSG00000061527	keratin 5 [Source:MGI Symbol;Acc:MGI:96702]	-	gene	Name match	0	32.1429	55.5556	42.8571	55.5556	76.4706	28.5714	33.3333	47.0588	55.5556	20	54.5455	63.1579	36.3636	52.1739	43.3333
Gain of Methylation	Krt72-ps_upstream	15	101785958	101788458	-	Krt72-ps	ENSMUSG00000056605	keratin 72, pseudogene [Source:MGI Symbol;Acc:MGI:2146034]	-	gene	Name match	0	54.1667	71.4286	57.1429	66.6667	80	63.6364	35	46.6667	60	23.0769	50	88.8889	54.5455	68.421	60.8696
Gain of Methylation	Senp5_upstream	16	32002787	32005287	-	Senp5	ENSMUSG00000022772	SUMO/sentrin specific peptidase 5 [Source:MGI Symbol;Acc:MGI:2443596]	-	gene	Name match	0	51.5916	55.7505	57.6068	59.3434	59.5788	42.9397	36.2037	50.3151	49.1013	49.1071	48.7877	58.8848	51.7347	50.8046	51.9442
Gain of Methylation	Rpl21-ps5_upstream	16	83371233	83373733	-	Rpl21-ps5	ENSMUSG00000071475	ribosomal protein L21, pseudogene 5 [Source:MGI Symbol;Acc:MGI:3647087]	-	gene	Name match	0	45.0355	44.0917	42.0635	49.6296	36.6228	28.6667	29.1564	30.7692	31.9192	28.3198	40.8046	45.1515	37.8333	31.458	38.1159
Gain of Methylation	Igsf5_upstream	16	96359668	96362168	+	Igsf5	ENSMUSG00000000159	immunoglobulin superfamily, member 5 [Source:MGI Symbol;Acc:MGI:1919308]	+	gene	Name match	0	22.2222	37.5	57.1429	57.1429	73.6842	22.2222	15.7895	22.2222	14.2857	0	10	68.1818	42.8571	45	57.6923
Gain of Methylation	Slc44a4_upstream	17	34912466	34914966	+	Slc44a4	ENSMUSG00000007034	solute carrier family 44, member 4 [Source:MGI Symbol;Acc:MGI:1917379]	+	gene	Name match	0	0	20	38.4615	47.0588	33.3333	18.1818	4	5.88235	8.33333	0	15.3846	40.9091	13.3333	26.7857	21.875
Gain of Methylation	Lst1_upstream	17	35187939	35190439	-	Lst1	ENSMUSG00000073412	leukocyte specific transcript 1 [Source:MGI Symbol;Acc:MGI:1096324]	-	gene	Name match	0	16.6667	9.52381	9.52381	28.5714	19.5122	0	0	6.81818	9.67742	7.40741	10	15.7895	13.0435	15.7895	27.5
Gain of Methylation	Gnmt_upstream	17	46728668	46731168	-	Gnmt	ENSMUSG00000002769	glycine N-methyltransferase [Source:MGI Symbol;Acc:MGI:1202304]	-	gene	Name match	0	68.9367	70.3704	83.1169	65.2778	88.0535	65.1515	50.8099	59.4872	66.3461	66.1093	65.5556	86.9219	75.9259	56.5018	76.4871
Gain of Methylation	Fsd1_upstream	17	55984511	55987011	+	Fsd1	ENSMUSG00000011589	fibronectin type 3 and SPRY domain-containing protein [Source:MGI Symbol;Acc:MGI:1934858]	+	gene	Name match	0	15.7895	10.5263	7.14286	10	44.4444	5.88235	0	4.16667	12.5	3.22581	14.2857	33.3333	8	30.7692	40.625
Gain of Methylation	Lrg1_upstream	17	56121446	56123946	-	Lrg1	ENSMUSG00000037095	leucine-rich alpha-2-glycoprotein 1 [Source:MGI Symbol;Acc:MGI:1924155]	-	gene	Name match	0	87.8788	100	88.2353	100	80	80	50	91.3043	89.6552	90.4762	78.125	100	76.9231	89.6552	88.8889
Gain of Methylation	Cdkl4_upstream	17	80563334	80565834	-	Cdkl4	ENSMUSG00000033966	cyclin-dependent kinase-like 4 [Source:MGI Symbol;Acc:MGI:3587025]	-	gene	Name match	0	40.5522	35.1768	37.6899	39.8411	41.366	29.2619	29.7001	28.6967	31.259	25.7003	30.6513	36.6906	34.3961	31.9179	41.4623
Gain of Methylation	AC120859.1_upstream	18	50044740	50047240	+	AC120859.1	ENSMUSG00000094040	Tumor necrosis factor alpha-induced protein 8 [Source:UniProtKB/TrEMBL;Acc:F8WIF6]	+	gene	Name match	0	52.1212	39.1667	64	65	71.4286	40	44.4355	43.2342	34.2857	42.7356	64.3478	62.5	60	53.5294	69.4118
Gain of Methylation	Mbp_upstream	18	82473146	82475646	+	Mbp	ENSMUSG00000041607	myelin basic protein [Source:MGI Symbol;Acc:MGI:96925]	+	gene	Name match	0	33.3333	15.7895	38.4615	20	16.6667	8.33333	2.5641	23.0769	17.6471	0	11.1111	33.3333	20	19.4444	17.2414
Gain of Methylation	n-R5s21_upstream	19	43930316	43932816	+	n-R5s21	ENSMUSG00000084641	nuclear encoded rRNA 5S 21 [Source:MGI Symbol;Acc:MGI:4421755]	+	gene	Name match	0	7.69231	16.6667	18.1818	33.3333	71.4286	20	5.55556	13.6364	5.55556	0	4.7619	55.5556	13.6364	20.8333	33.3333
Gain of Methylation	Rap2c_upstream	X	51017518	51020018	-	Rap2c	ENSMUSG00000050029	RAP2C, member of RAS oncogene family [Source:MGI Symbol;Acc:MGI:1919315]	-	gene	Name match	0	53.125	40.9091	53.3333	46.6667	55.5556	47.6191	29.4118	21.875	27.2727	38.4615	15.7895	40	36.8421	47.5	68.75
Gain of Methylation	Gprasp2_upstream	X	135837034	135839534	+	Gprasp2	ENSMUSG00000072966	G protein-coupled receptor associated sorting protein 2 [Source:MGI Symbol;Acc:MGI:2442071]	+	gene	Name match	0	61.1111	54.5455	57.1429	75	50	43.75	30.4348	52.6316	30.7692	46.6667	50	69.2308	57.1429	50	58.0645
Loss of Methylation	Sparcl1_upstream	5	104113588	104116088	-	Sparcl1	ENSMUSG00000029309	SPARC-like 1 [Source:MGI Symbol;Acc:MGI:108110]	-	gene	Name match	0	64	66.6667	50	61.5385	42.8571	17.6471	19.2308	55.5556	68.75	56.25	14.7059	15.3846	13.6364	66.6667	51.2821
Loss of Methylation	4930579G22Rik_upstream	5	129906568	129909068	+	4930579G22Rik	ENSMUSG00000095789	RIKEN cDNA 4930579G22 gene [Source:MGI Symbol;Acc:MGI:1923099]	+	gene	Name match	0	14.2857	21.4286	27.2727	60	11.1111	16	8	20	20	20	6.66667	0	7.69231	25	19.5652
Loss of Methylation	Mlh1_upstream	9	111271108	111273608	-	Mlh1	ENSMUSG00000032498	mutL homolog 1 (E. coli) [Source:MGI Symbol;Acc:MGI:101938]	-	gene	Name match	0	40	57.1429	60	33.3333	40	42.8571	34.4828	30	33.3333	33.3333	29.1667	0	32.1429	21.7391	44.4444
Maintained	Zap70_upstream	1	36759861	36762361	+	Zap70	ENSMUSG00000026117	zeta-chain (TCR) associated protein kinase [Source:MGI Symbol;Acc:MGI:99613]	+	gene	Name match	0	48.4848	35.7143	63.8889	32.1429	59.8214	20.1471	33.3333	37.9699	37.5	44.636	22.0238	51.6667	37.4183	32.4074	28.8018
Maintained	Vwc2l_upstream	1	70723715	70726215	+	Vwc2l	ENSMUSG00000045648	von Willebrand factor C domain-containing protein 2-like [Source:MGI Symbol;Acc:MGI:2444069]	+	gene	Name match	0	58.1395	55.5556	40	62.5	85.7143	55.1724	30	48.6487	40	37.7778	50	30	50	48.6487	39.1304
Maintained	Stk16_upstream	1	75208838	75211338	+	Stk16	ENSMUSG00000026201	serine/threonine kinase 16 [Source:MGI Symbol;Acc:MGI:1313271]	+	gene	Name match	0	8.33333	25	11.1111	33.3333	37.5	21.7391	12.3077	0	10	7.14286	16.6667	0	0	6.25	14.2857
Maintained	Cd55_upstream	1	130462244	130464744	-	Cd55	ENSMUSG00000026399	CD55 antigen [Source:MGI Symbol;Acc:MGI:104850]	-	gene	Name match	0	34.9391	32.8629	36.1667	43.3043	34.7826	25	23.2143	20.8333	21.6741	18.8095	19.1574	31.8182	18.6667	27.3946	26.7442
Maintained	U6_upstream	1	171732905	171735405	-	U6	ENSMUSG00000064842	U6 spliceosomal RNA [Source:RFAM;Acc:RF00026]	+	gene	Name match	0	39.8757	44.1576	44.7368	34.8039	46.875	33.75	27.0195	35.3571	33.9286	29.2984	15.5147	31.8182	21.3889	31.0216	37.0094
Maintained	Hlx_upstream	1	184732119	184734619	-	Hlx	ENSMUSG00000039377	H2.0-like homeobox [Source:MGI Symbol;Acc:MGI:96109]	-	gene	Name match	0	9.09091	7.69231	0	50	40	18.1818	10.5263	0	0	5.88235	0	0	11.1111	12.5	37.5
Maintained	Ccbl1_upstream	2	30205347	30207847	-	Ccbl1	ENSMUSG00000039648	cysteine conjugate-beta lyase 1 [Source:MGI Symbol;Acc:MGI:1917516]	-	gene	Name match	0	29.4118	42.8571	66.6667	75	50	31.8182	19.0476	31.5789	20	7.14286	11.7647	61.5385	20	26.9231	33.3333
Maintained	Olfr1257_upstream	2	89876444	89878944	+	Olfr1257	ENSMUSG00000049057	olfactory receptor 1257 [Source:MGI Symbol;Acc:MGI:3031091]	+	gene	Name match	0	42.8571	60	40	55	58.3333	30.7692	19.2308	68.421	54.5455	22.2222	28.5714	46.6667	21.4286	56	56.6667
Maintained	Tcp11l1_upstream	2	104711669	104714169	-	Tcp11l1	ENSMUSG00000027175	t-complex 11 like 1 [Source:MGI Symbol;Acc:MGI:2444263]	-	gene	Name match	0	81.6946	76.3889	84.127	85	76	77.0516	67.1691	61.6667	62.0833	63.8889	66.8687	78.9474	63.8889	58.4423	72.8798
Maintained	Ccdc73_upstream	2	104865805	104868305	+	Ccdc73	ENSMUSG00000045106	coiled-coil domain containing 73 [Source:MGI Symbol;Acc:MGI:3606488]	+	gene	Name match	0	65.5635	58.329	61.2743	63.3496	65.6501	53.5677	58.4228	45.4843	50.8679	52.4248	59.6243	56.5762	55.0406	55.1571	56.7098
Maintained	Gm14095_upstream	2	132500648	132503148	-	Gm14095	ENSMUSG00000086250	predicted gene 14095 [Source:MGI Symbol;Acc:MGI:3651962]	-	gene	Name match	0	29.6296	15.3846	12.5	71.4286	50	21.0526	6.45161	10.3448	21.0526	15.625	7.89474	16.6667	3.57143	15.3846	25.7143
Maintained	Gm14210_upstream	2	135812427	135814927	-	Gm14210	ENSMUSG00000086928	predicted gene 14210 [Source:MGI Symbol;Acc:MGI:3651323]	-	gene	Name match	0	55	58.3333	78.5714	73.3333	85.2941	53.3333	40.9091	37.5	61.5385	54.5455	18.75	66.6667	54.5455	66.6667	79.4118
Maintained	Gm14146_upstream	2	151469113	151471613	-	Gm14146	ENSMUSG00000086659	predicted gene 14146 [Source:MGI Symbol;Acc:MGI:3651552]	-	gene	Name match	0	40.625	40	60	55.5556	70.5882	33.3333	29.7297	41.6667	22.2222	45	30	72	37.037	35.8491	43.6364
Maintained	Trp53rk_upstream	2	166790531	166793031	+	Trp53rk	ENSMUSG00000042854	transformation related protein 53 regulating kinase [Source:MGI Symbol;Acc:MGI:1914050]	+	gene	Name match	0	28.3158	10	30	65.873	42.5	25.6579	5.27778	16.0714	35.4701	19.2857	12.5	44.0476	7.14286	15.1709	37.8205
Maintained	Gnas_upstream	2	174282320	174284820	+	Gnas	ENSMUSG00000027523	GNAS (guanine nucleotide binding protein, alpha stimulating) complex locus [Source:MGI Symbol;Acc:MGI:95777]	+	gene	Name match	0	73.3333	83.3333	85.7143	80	100	18.1818	70	46.1538	45.4545	50	70	71.4286	42.8571	55.5556	67.8571
Maintained	AC158361.4_upstream	3	93280826	93283326	+	AC158361.4	ENSMUSG00000095783	No description	+	gene	Name match	0	25	20	60	36.3636	36.3636	20.5882	14.7059	31.8182	23.0769	20	22.2222	23.0769	26.3158	15.7895	17.9487
Maintained	Gm128_upstream	3	95241098	95243598	-	Gm128	ENSMUSG00000068860	predicted gene 128 [Source:MGI Symbol;Acc:MGI:2684974]	-	gene	Name match	0	89.7436	93.3333	77.7778	80	80.9524	75	72.093	79.3103	66.6667	60	63.3333	74.2857	64	86.2069	92.0635
Maintained	Ankrd35_upstream	3	96668131	96670631	+	Ankrd35	ENSMUSG00000038354	ankyrin repeat domain 35 [Source:MGI Symbol;Acc:MGI:2442590]	+	gene	Name match	0	70.9302	57.0378	76.1905	58.5562	59.0909	63.013	49.8739	51.875	45.8333	51.0684	51.1984	43.609	57.8947	56.6071	57.5498
Maintained	7SK_upstream	3	121335692	121338192	+	7SK	ENSMUSG00000088229	7SK RNA [Source:RFAM;Acc:RF00100]	+	gene	Name match	0	20.8333	28.5714	44.5	50	33.3333	15.3846	19.0821	25.8929	23.913	17.8571	25.4876	21.875	21	12.5	19.403
Maintained	Ap1ar_upstream	3	127836992	127839492	-	Ap1ar	ENSMUSG00000074238	adaptor-related protein complex 1 associated regulatory protein [Source:MGI Symbol;Acc:MGI:2384822]	-	gene	Name match	0	28.6905	24.4898	18.1818	34.8214	29.7619	11.7647	20.3704	9.09091	22.5	16.3043	19.8289	21.4286	18.2692	17.1053	25.7576
Maintained	Lamtor3_upstream	3	137916526	137919026	+	Lamtor3	ENSMUSG00000091512	late endosomal/lysosomal adaptor, MAPK and MTOR activator 3 [Source:MGI Symbol;Acc:MGI:1929467]	+	gene	Name match	0	66.1058	85.2941	70	65	69.0476	60	61.6858	59.3434	73.8095	50	78.9474	52.9167	70.915	54.25	59.4131
Maintained	1110002E22Rik_upstream	3	138063052	138065552	+	1110002E22Rik	ENSMUSG00000090066	RIKEN cDNA 1110002E22 gene [Source:MGI Symbol;Acc:MGI:1915066]	+	gene	Name match	0	80	68	72.6667	73.3333	78.8889	70.9524	66.0234	52.381	69.3333	63.0303	73.3333	64.4444	74.2857	66.4855	66.2564
Maintained	U1_upstream	3	138341138	138343638	+	U1	ENSMUSG00000096391	U1 spliceosomal RNA [Source:RFAM;Acc:RF00003]	-	gene	Name match	0	17.8571	14.2857	50	50	40	21.0526	15	16.6667	16.6667	11.6279	7.69231	33.3333	10.5263	20.4082	30.7692
Maintained	Msh4_upstream	3	153905638	153908138	-	Msh4	ENSMUSG00000005493	mutS homolog 4 (E. coli) [Source:MGI Symbol;Acc:MGI:1860077]	-	gene	Name match	0	41.1765	20	83.3333	40	45.4545	10	35	12.5	50	16.6667	33.3333	23.0769	36.3636	17.3913	42.1053
Maintained	Gm12916_upstream	4	124299348	124301848	-	Gm12916	ENSMUSG00000086087	predicted gene 12916 [Source:MGI Symbol;Acc:MGI:3649992]	-	gene	Name match	0	5.55556	0	21.4286	20	14.2857	0	0	9.52381	0	0	0	8.69565	0	6.66667	4.87805
Maintained	4933407E24Rik_upstream	4	124567190	124569690	+	4933407E24Rik	ENSMUSG00000073759	RIKEN cDNA 4933407E24 gene [Source:MGI Symbol;Acc:MGI:1918352]	+	gene	Name match	0	37.5	69.2308	55.5556	62.5	64.2857	43.4783	32	22.2222	28.5714	41.6667	36.3636	64.2857	40	39.2857	44.1176
Maintained	Col8a2_upstream	4	126284793	126287293	+	Col8a2	ENSMUSG00000056174	collagen, type VIII, alpha 2 [Source:MGI Symbol;Acc:MGI:88464]	+	gene	Name match	0	41.6667	33.3333	36.3636	50	14.2857	13.3333	4.54545	14.2857	50	15.3846	7.69231	7.69231	0	50	23.0769
Maintained	Rhd_upstream	4	134862536	134865036	+	Rhd	ENSMUSG00000028825	Rh blood group, D antigen [Source:MGI Symbol;Acc:MGI:1202882]	+	gene	Name match	0	21.4286	0	5.88235	42.8571	16.6667	0	4.7619	10.5263	16.6667	0	20	0	7.69231	7.5	10.8108
Maintained	Gabrd_upstream	4	155397612	155400112	-	Gabrd	ENSMUSG00000029054	gamma-aminobutyric acid (GABA) A receptor, subunit delta [Source:MGI Symbol;Acc:MGI:95622]	-	gene	Name match	0	68.5417	76.6667	58.1481	82.3529	67.8572	47.7727	55.7143	63.3333	58.6957	60.3846	50.8929	61.244	52.1429	69.2708	61.3333
Maintained	Gm16008_upstream	4	156031143	156033643	-	Gm16008	ENSMUSG00000087381	predicted gene 16008 [Source:MGI Symbol;Acc:MGI:3802048]	-	gene	Name match	0	21.3535	22.0299	17.8744	18.6957	32.9487	22.7496	11.9697	9.37729	10.101	7.94045	11.4414	8.89724	11.5079	13.9259	24.9242
Maintained	Rbpj_upstream	5	53553779	53556279	+	Rbpj	ENSMUSG00000039191	recombination signal binding protein for immunoglobulin kappa J region [Source:MGI Symbol;Acc:MGI:96522]	+	gene	Name match	0	72.7273	38.4615	81.8182	84.6154	100	72.7273	35	47.0588	50	66.6667	46.6667	100	33.3333	76.9231	58.3333
Maintained	Gm20548_upstream	5	101835416	101837916	+	Gm20548	ENSMUSG00000092354	predicted gene 20548 [Source:MGI Symbol;Acc:MGI:5142013]	+	gene	Name match	0	60	71.4286	100	100	95.8333	62.5	45	83.3333	50	53.3333	60	92.8571	36.3636	90.9091	78.2609
Maintained	Lrwd1_upstream	5	136135574	136138074	-	Lrwd1	ENSMUSG00000029703	leucine-rich repeats and WD repeat domain containing 1 [Source:MGI Symbol;Acc:MGI:1918985]	-	gene	Name match	0	14.8148	5.26316	12.5	0	40	6.25	0	0	8.33333	5.88235	0	6.66667	0	0	15.7895
Maintained	Gm16036_upstream	5	141615502	141618002	-	Gm16036	ENSMUSG00000085540	predicted gene 16036 [Source:MGI Symbol;Acc:MGI:3801891]	-	gene	Name match	0	77.3809	90.9091	80.5556	83.3333	78.8889	90.9091	50	76.1029	67.8572	72.9532	81.25	70	77.7778	50	90
Maintained	Sspo_upstream	6	48446229	48448729	+	Sspo	ENSMUSG00000029797	SCO-spondin [Source:MGI Symbol;Acc:MGI:2674311]	+	gene	Name match	0	44.5783	43.4783	68.9655	41.6667	66.6667	59.375	30.1887	36.8421	41.3043	41.3043	38	40	23.6842	39.2857	63.1579
Maintained	Gm20536_upstream	6	72607836	72610336	+	Gm20536	ENSMUSG00000092386	predicted gene 20536 [Source:MGI Symbol;Acc:MGI:5142001]	+	gene	Name match	0	82.6087	78.8732	79.6875	87.0968	92.4051	68	64	77.6316	82.2785	66.0714	71.134	84.375	68.421	64.1975	84.4311
Maintained	Arl6ip5_upstream	6	97208689	97211189	+	Arl6ip5	ENSMUSG00000035199	ADP-ribosylation factor-like 6 interacting protein 5 [Source:MGI Symbol;Acc:MGI:1929501]	+	gene	Name match	0	14.6341	14.8148	27.7778	26.3158	55.5556	18.1818	8.10811	8	9.52381	16.6667	3.125	29.4118	12.5	20	21.8182
Maintained	C1rl_upstream	6	124491113	124493613	+	C1rl	ENSMUSG00000038527	complement component 1, r subcomponent-like [Source:MGI Symbol;Acc:MGI:2660692]	+	gene	Name match	0	0	23.0769	10	28.5714	0	0	4.16667	0	0	0	0	0	8.33333	0	0
Maintained	Sox5_upstream	6	144781477	144783977	-	Sox5	ENSMUSG00000041540	SRY-box containing gene 5 [Source:MGI Symbol;Acc:MGI:98367]	-	gene	Name match	0	18.5714	30.1538	32.8571	22.2876	14.8718	14.4444	4.7619	18.0952	8	20	13.2222	20	9.09091	18.9826	20.8696
Maintained	Isoc2b_upstream	7	4865693	4868193	-	Isoc2b	ENSMUSG00000052605	isochorismatase domain containing 2b [Source:MGI Symbol;Acc:MGI:1914691]	-	gene	Name match	0	30.4348	16.6667	36.3636	44.4444	88.8889	16.6667	23.8095	23.0769	46.6667	9.09091	10.5263	63.6364	35	45.4545	7.14286
Maintained	Sympk_upstream	7	19022377	19024877	+	Sympk	ENSMUSG00000023118	symplekin [Source:MGI Symbol;Acc:MGI:1915438]	+	gene	Name match	0	50.3397	46.6925	58.4387	54.626	54.2234	46.3049	37.4429	43.5578	45.2851	38.154	35.1715	42.8007	38.4714	43.7982	44.914
Maintained	Foxa3_upstream	7	19023038	19025538	-	Foxa3	ENSMUSG00000040891	forkhead box A3 [Source:MGI Symbol;Acc:MGI:1347477]	-	gene	Name match	0	51.2864	47.846	61.5196	58.4545	56.8323	49.7797	36.7954	42.7947	44.8885	37.429	33.4852	43.2545	37.7413	45.2862	44.5692
Maintained	Zfp180_upstream	7	24079924	24082424	+	Zfp180	ENSMUSG00000057101	zinc finger protein 180 [Source:MGI Symbol;Acc:MGI:1923701]	+	gene	Name match	0	19.0476	36.8421	28.5714	23.5294	20	4.7619	20	21.0526	15.3846	5.88235	10.5263	23.0769	10	24.1379	26.6667
Maintained	Dll3_upstream	7	28301738	28304238	-	Dll3	ENSMUSG00000003436	delta-like 3 (Drosophila) [Source:MGI Symbol;Acc:MGI:1096877]	-	gene	Name match	0	32.4636	39.9015	49.0143	30.8824	46.3801	28.5714	31.8562	31.3636	22.0238	31.75	36.166	34.058	15.7197	40.1637	35.7337
Maintained	Rinl_upstream	7	28786969	28789469	+	Rinl	ENSMUSG00000051735	Ras and Rab interactor-like [Source:MGI Symbol;Acc:MGI:2444024]	+	gene	Name match	0	50.8929	57.6087	62.2642	51.5152	68.0556	38.0952	47.4359	42.8571	55.7143	51.4706	44.9438	43.038	59.322	50	52.1531
Maintained	Mir3102_upstream	7	100881909	100884409	-	Mir3102	ENSMUSG00000093296	microRNA 3102 [Source:MGI Symbol;Acc:MGI:4834321]	-	gene	Name match	0	77.7778	44.4444	85.7143	81.8182	76.9231	20	71.4286	42.8571	63.6364	72.7273	75	72.7273	37.5	60.7143	57.5758
Maintained	Ampd3_upstream	7	110766206	110768706	+	Ampd3	ENSMUSG00000005686	adenosine monophosphate deaminase 3 [Source:MGI Symbol;Acc:MGI:1096344]	+	gene	Name match	0	51.4222	50.563	42.4854	52.4115	55.9524	41.4195	34.8264	41.4744	48.7277	36.2863	40.6044	33.4323	42.6412	36.7746	41.6092
Maintained	U6_upstream	7	118277861	118280361	+	U6	ENSMUSG00000088575	U6 spliceosomal RNA [Source:RFAM;Acc:RF00026]	+	gene	Name match	0	18.1818	33.3333	40	71.4286	11.1111	8.33333	20.8333	28.5714	33.3333	6.66667	20	58.3333	18.1818	26.4706	7.69231
Maintained	Olfr523_upstream	7	140174061	140176561	+	Olfr523	ENSMUSG00000051051	olfactory receptor 523 [Source:MGI Symbol;Acc:MGI:3030357]	+	gene	Name match	0	60.364	55.3297	60.2105	61.3333	67.6923	45.0549	52.9487	45.2923	53.5714	52.2647	51	51.1111	49.7593	55.2914	55.186
Maintained	Eps8l2_upstream	7	141336880	141339380	+	Eps8l2	ENSMUSG00000025504	EPS8-like 2 [Source:MGI Symbol;Acc:MGI:2138828]	+	gene	Name match	0	7.69231	12.5	11.7647	50	60	9.09091	0	18.75	16.6667	10	10.5263	10	0	30	12.5
Maintained	Gm15418_upstream	8	11185755	11188255	+	Gm15418	ENSMUSG00000085573	predicted gene 15418 [Source:MGI Symbol;Acc:MGI:3705275]	+	gene	Name match	0	32.6087	37.5714	26.4706	34.965	27.0833	19.4444	20	15.3846	22.7273	21.875	17.1875	20	25	22.7273	27.6709
Maintained	Arrdc2_upstream	8	70839220	70841720	-	Arrdc2	ENSMUSG00000002910	arrestin domain containing 2 [Source:MGI Symbol;Acc:MGI:1918057]	-	gene	Name match	0	50	55.5556	69.2308	72.7273	88.8889	25	35	47.0588	27.2727	50	69.2308	50	28.5714	40.7407	50
Maintained	Mir3108_upstream	8	108934860	108937360	+	Mir3108	ENSMUSG00000093241	microRNA 3108 [Source:MGI Symbol;Acc:MGI:4834327]	+	gene	Name match	0	0	7.69231	27.2727	20	26.6667	6.25	8.88889	5	10	0	0	22.2222	0	11.5385	6.89655
Maintained	Zglp1_upstream	9	21066593	21069093	-	Zglp1	ENSMUSG00000079681	zinc finger, GATA-like protein 1 [Source:MGI Symbol;Acc:MGI:3696042]	-	gene	Name match	0	44	57.1429	46.1538	33.3333	42.8571	27.7778	26.9231	33.3333	30	23.8095	33.3333	35.7143	41.1765	37.037	31.5789
Maintained	SNORA17_upstream	9	33915492	33917992	+	SNORA17	ENSMUSG00000087862	Small nucleolar RNA SNORA17 [Source:RFAM;Acc:RF00560]	+	gene	Name match	0	66.6667	76.1905	72.7273	57.6923	70.6522	50	45.614	50	69.5652	53.4884	50	56.0606	69.2308	64.6342	62.7907
Maintained	Oaf_upstream	9	43239316	43241816	-	Oaf	ENSMUSG00000032014	OAF homolog (Drosophila) [Source:MGI Symbol;Acc:MGI:94852]	-	gene	Name match	0	25.6757	23.6842	31.8182	25.7937	35.7143	16.6667	21.5652	12.8205	22.093	13.6364	8.47458	21.0526	14.2857	18.75	23
Maintained	Slc24a1_upstream	9	64951107	64953607	-	Slc24a1	ENSMUSG00000034452	solute carrier family 24 (sodium/potassium/calcium exchanger), member 1 [Source:MGI Symbol;Acc:MGI:2384871]	-	gene	Name match	0	37.3737	38.4615	48.4848	42.5926	42.9564	30.2696	30.4348	16.8831	36.2745	35.2941	21.6374	40.9982	29.2609	41.4021	42.8171
Maintained	Fbxo9_upstream	9	78108565	78111065	-	Fbxo9	ENSMUSG00000001366	f-box protein 9 [Source:MGI Symbol;Acc:MGI:1918788]	-	gene	Name match	0	90.2308	76.9231	93.3333	87.5	87.5	75.9191	82.7586	75.7353	64.2857	79.3421	80.5556	90.625	75	73.5294	81.1403
Maintained	Rbm15b_upstream	9	106886500	106889000	-	Rbm15b	ENSMUSG00000074102	RNA binding motif protein 15B [Source:MGI Symbol;Acc:MGI:1923598]	-	gene	Name match	0	45.406	46.0474	54.4444	53.5714	56.7766	41.0509	39.8325	30.179	42.1911	47.8793	35.5556	38.9744	31.9444	34.842	48.676
Maintained	Acaa1a_upstream	9	119337676	119340176	+	Acaa1a	ENSMUSG00000036138	acetyl-Coenzyme A acyltransferase 1A [Source:MGI Symbol;Acc:MGI:2148491]	+	gene	Name match	0	45.3454	42.8781	52.2138	52.8694	45.3297	36.0297	29.0508	35.2204	38.2038	37.8607	45.3622	42.9609	27.9078	38.9326	45.2603
Maintained	Utrn_upstream	10	12861235	12863735	-	Utrn	ENSMUSG00000019820	utrophin [Source:MGI Symbol;Acc:MGI:104631]	-	gene	Name match	0	0	0	10	60	0	0	0	0	0	5.26316	0	0	0	0	0
Maintained	Aig1_upstream	10	13868480	13870980	-	Aig1	ENSMUSG00000019806	androgen-induced 1 [Source:MGI Symbol;Acc:MGI:1913503]	-	gene	Name match	0	18.5473	21.2328	28.4436	19.9306	39.0461	14.5833	13.3188	16.1403	19.639	12.6552	15.2865	24.3659	11.2157	15.4458	22.096
Maintained	Chst3_upstream	10	60218760	60221260	-	Chst3	ENSMUSG00000057337	carbohydrate (chondroitin 6/keratan) sulfotransferase 3 [Source:MGI Symbol;Acc:MGI:1858224]	-	gene	Name match	0	100	100	92.3077	100	100	75	81.8182	93.3333	81.25	86.3636	100	75	86.6667	100	81.8182
Maintained	Gm10146_upstream	10	78391309	78393809	+	Gm10146	ENSMUSG00000064317	predicted gene 10146 [Source:MGI Symbol;Acc:MGI:3704367]	+	gene	Name match	0	27.7778	38.0952	80	60	60	38.4615	22.7273	15	33.3333	20	20	50	40	26.3158	35
Maintained	Eef2_upstream	10	81174631	81177131	+	Eef2	ENSMUSG00000034994	eukaryotic translation elongation factor 2 [Source:MGI Symbol;Acc:MGI:95288]	+	gene	Name match	0	33.856	26.9676	20	17.3993	26.2255	13.8095	16.0513	11.4846	20.6349	8.64198	6.96476	11.8921	10.8571	14.1414	16.4957
Maintained	Aes_upstream	10	81557494	81559994	+	Aes	ENSMUSG00000054452	amino-terminal enhancer of split [Source:MGI Symbol;Acc:MGI:95806]	+	gene	Name match	0	18.75	13.3333	0	57.1429	33.3333	21.4286	10	3.84615	14.2857	12.5	0	13.3333	0	22.2222	17.3913
Maintained	Timp3_upstream	10	86298372	86300872	+	Timp3	ENSMUSG00000020044	tissue inhibitor of metalloproteinase 3 [Source:MGI Symbol;Acc:MGI:98754]	+	gene	Name match	0	0	0	20	44.4444	0	0	6.66667	0	0	0	0	0	0	0	0
Maintained	Gm16235_upstream	10	88449387	88451887	-	Gm16235	ENSMUSG00000087429	predicted gene 16235 [Source:MGI Symbol;Acc:MGI:3801878]	-	gene	Name match	0	52.6316	35.4839	51.7241	60	58.3333	24.2424	18.1818	38.4615	50	32	35.1351	50	31.25	37.8378	40
Maintained	Myo1a_upstream	10	127703170	127705670	+	Myo1a	ENSMUSG00000025401	myosin IA [Source:MGI Symbol;Acc:MGI:107732]	+	gene	Name match	0	25	27.2727	36.3636	50	90.9091	41.6667	17.8571	40.9091	21.0526	0	7.14286	66.6667	10	45	40.5405
Maintained	Gm12018_upstream	11	18093986	18096486	+	Gm12018	ENSMUSG00000085453	predicted gene 12018 [Source:MGI Symbol;Acc:MGI:3651187]	+	gene	Name match	0	7.69231	0	26.6667	20	14.2857	0	0	7.14286	0	0	0	0	0	13.7931	15
Maintained	D630024D03Rik_upstream	11	31824024	31826524	-	D630024D03Rik	ENSMUSG00000085772	RIKEN cDNA D630024D03 gene [Source:MGI Symbol;Acc:MGI:3041224]	-	gene	Name match	0	46.6667	84.6154	30.7692	28.5714	53.8462	14.2857	15.1515	25	50	42.1053	33.3333	28.5714	31.5789	22.7273	35.8491
Maintained	Sox30_upstream	11	45978310	45980810	+	Sox30	ENSMUSG00000040489	SRY-box containing gene 30 [Source:MGI Symbol;Acc:MGI:1341157]	+	gene	Name match	0	18.4211	23.3333	23.8095	64.2857	61.5385	18.1818	9.375	7.40741	15.7895	17.6471	13.0435	30	20	16.2162	42.8571
Maintained	Kif3a_upstream	11	53565379	53567879	+	Kif3a	ENSMUSG00000018395	kinesin family member 3A [Source:MGI Symbol;Acc:MGI:107689]	+	gene	Name match	0	34.1463	36.1702	63.6364	55.5556	66.6667	41.6667	51.5152	13.4615	17.6471	21.5686	36.1702	37.5	33.3333	23.0769	58.5366
Maintained	A430108G06Rik_upstream	11	53566813	53569313	-	A430108G06Rik	ENSMUSG00000086851	RIKEN cDNA A430108G06 gene [Source:MGI Symbol;Acc:MGI:2442478]	-	gene	Name match	0	34.1463	36.1702	63.6364	55.5556	66.6667	41.6667	51.5152	13.4615	17.6471	21.5686	36.1702	37.5	33.3333	23.0769	58.5366
Maintained	Rangrf_upstream	11	68974685	68977185	-	Rangrf	ENSMUSG00000032892	RAN guanine nucleotide release factor [Source:MGI Symbol;Acc:MGI:1889073]	-	gene	Name match	0	55.8824	63.3333	58.8235	83.3333	80	41.6667	49.0566	68.1818	26.087	51.7241	43.9024	71.4286	52.9412	47.9167	54.054
Maintained	2610507B11Rik_upstream	11	78259752	78262252	+	2610507B11Rik	ENSMUSG00000010277	RIKEN cDNA 2610507B11 gene [Source:MGI Symbol;Acc:MGI:1919753]	+	gene	Name match	0	10	0	0	50	0	5.88235	3.44828	0	0	0	4.7619	0	20	0	0
Maintained	Kif2b_upstream	11	91577109	91579609	-	Kif2b	ENSMUSG00000046755	kinesin family member 2B [Source:MGI Symbol;Acc:MGI:1920720]	-	gene	Name match	0	80.2941	72.5	65.1042	75	69.1667	65.1786	60.7843	58.7814	65.6579	61.2202	57.197	69.1964	55.1724	71.2778	59.988
Maintained	Vat1_upstream	11	101465730	101468230	-	Vat1	ENSMUSG00000034993	vesicle amine transport protein 1 homolog (T californica) [Source:MGI Symbol;Acc:MGI:1349450]	-	gene	Name match	0	32.5974	26.9231	30.8403	36.8254	24	23.2977	14.9947	14.1677	23.2222	22.2044	19.7949	20.5	17.7255	21.1278	19.1124
Maintained	Smurf2_upstream	11	106920215	106922715	-	Smurf2	ENSMUSG00000018363	SMAD specific E3 ubiquitin protein ligase 2 [Source:MGI Symbol;Acc:MGI:1913563]	-	gene	Name match	0	33.3333	26.1905	21.7391	39.697	28.2407	23.9057	15.9148	17.5098	20.2899	11.1111	25.3205	22.3443	22.8164	20.641	27.4943
Maintained	Engase_upstream	11	118474829	118477329	+	Engase	ENSMUSG00000033857	endo-beta-N-acetylglucosaminidase [Source:MGI Symbol;Acc:MGI:2443788]	+	gene	Name match	0	54.7009	41.453	51.8519	67.7778	75.5	34.375	41.8004	63.5	50	49.0385	43.1548	35.8187	46.4286	59.087	52.0362
Maintained	Fam195b_upstream	11	120549227	120551727	-	Fam195b	ENSMUSG00000061111	family with sequence similarity 195, member B [Source:MGI Symbol;Acc:MGI:2384752]	-	gene	Name match	0	18.1818	11.7647	12.5	50	9.09091	13.3333	9.09091	6.66667	0	6.66667	12.5	25	0	16.6667	12
Maintained	Gpr33_upstream	12	52027563	52030063	-	Gpr33	ENSMUSG00000035148	G protein-coupled receptor 33 [Source:MGI Symbol;Acc:MGI:1277106]	-	gene	Name match	0	0	0	20	81.8182	0	0	0	0	0	6.25	0	0	5.55556	0	0
Maintained	1700020O03Rik_upstream	12	86239890	86242390	+	1700020O03Rik	ENSMUSG00000021254	RIKEN cDNA 1700020O03 gene [Source:MGI Symbol;Acc:MGI:1917623]	+	gene	Name match	0	0	0	12.5	50	16.6667	0	0	0	0	15.3846	0	0	0	0	0
Maintained	AC152063.3_upstream	12	109585943	109588443	+	AC152063.3	ENSMUSG00000095147	No description	+	gene	Name match	0	77.1429	85.9307	84.1897	72.807	84.2174	50	57.2464	73.2213	85.7143	68.75	50	73.5482	67.3077	65.7143	79.6022
Maintained	Chchd1_upstream	14	20701027	20703527	+	Chchd1	ENSMUSG00000063787	coiled-coil-helix-coiled-coil-helix domain containing 1 [Source:MGI Symbol;Acc:MGI:1913371]	+	gene	Name match	0	33.3333	35.7143	39.4737	41.6667	36.6667	23.5119	29.1667	27.7778	33.3333	13.8889	26.6667	35.7143	22	28.125	37.7778
Maintained	1700123O20Rik_upstream	14	54684171	54686671	+	1700123O20Rik	ENSMUSG00000040822	RIKEN cDNA 1700123O20 gene [Source:MGI Symbol;Acc:MGI:1920893]	+	gene	Name match	0	30.9726	36.5455	37.0381	31.1624	40.0394	26.2174	22.8458	24.061	28.6787	21.9328	25.4632	33.3007	22.9143	27.6367	34.0229
Maintained	Dhrs4_upstream	14	55476758	55479258	+	Dhrs4	ENSMUSG00000022210	dehydrogenase/reductase (SDR family) member 4 [Source:MGI Symbol;Acc:MGI:90169]	+	gene	Name match	0	75	100	63.6364	80	88	90.9091	66.6667	45.4545	64.2857	73.3333	66.6667	75	85.7143	64.2857	80
Maintained	SNORA17_upstream	14	118773152	118775652	+	SNORA17	ENSMUSG00000096758	Small nucleolar RNA SNORA17 [Source:RFAM;Acc:RF00560]	+	gene	Name match	0	18.7129	22.1303	28.741	29.8937	29.7222	16.6667	9.1421	16.2078	14.8481	12.6474	10.7373	27.0496	12.6152	16.5354	23.7404
Maintained	Top1mt_upstream	15	75678300	75680800	-	Top1mt	ENSMUSG00000000934	DNA topoisomerase 1, mitochondrial [Source:MGI Symbol;Acc:MGI:1920210]	-	gene	Name match	0	43.9815	24.0546	61.6667	25.7576	28.1818	21.8478	23.7391	21.5934	31.427	16.7857	19.5489	33.875	34.4605	25.8631	29.1725
Maintained	Tmprss6_upstream	15	78468134	78470634	-	Tmprss6	ENSMUSG00000016942	transmembrane serine protease 6 [Source:MGI Symbol;Acc:MGI:1919003]	-	gene	Name match	0	52.4475	58.0808	58.8889	47.5	59.8039	40.7407	47.2994	39.7436	41.5238	50	41.954	57.8947	46.9841	49.2064	50.3744
Maintained	U6_upstream	15	96669793	96672293	+	U6	ENSMUSG00000065714	U6 spliceosomal RNA [Source:RFAM;Acc:RF00026]	+	gene	Name match	0	50	64.2857	65.2174	72.7273	67.4419	60	41.8605	48	59.0909	42.8571	53.8462	40.4762	53.125	34.7826	66.0714
Maintained	Fam113b_upstream	15	97245107	97247607	+	Fam113b	ENSMUSG00000044250	family with sequence similarity 113, member B [Source:MGI Symbol;Acc:MGI:2446270]	+	gene	Name match	0	30.7692	0	27.2727	62.5	15.7895	8.33333	8.33333	15.7895	5.26316	0	13.6364	13.3333	5.55556	9.375	24
Maintained	Tenc1_upstream	15	102100988	102103488	+	Tenc1	ENSMUSG00000037003	tensin like C1 domain-containing phosphatase [Source:MGI Symbol;Acc:MGI:2387586]	+	gene	Name match	0	83.3333	77.7778	100	70	81.25	41.6667	66.6667	66.6667	73.6842	76.9231	62.8571	94.4444	68.421	59.4595	77.5
Maintained	Fbxo40_upstream	16	36989967	36992467	-	Fbxo40	ENSMUSG00000047746	F-box protein 40 [Source:MGI Symbol;Acc:MGI:2443753]	-	gene	Name match	0	56.3794	65.5146	55.8791	52.5423	55.2821	41.36	39.6272	40.0966	50.1733	46.9424	45.6896	44.3299	51.9033	40.6935	54.5383
Maintained	AC126053.1_upstream	16	91920915	91923415	-	AC126053.1	ENSMUSG00000096895	No description	-	gene	Name match	0	58	44.1176	80	66.6667	69.5652	41.1765	35.8974	52.6316	64.7059	66.6667	38.4615	70	45.7143	48.2759	63.7681
Maintained	7SK_upstream	17	12768631	12771131	+	7SK	ENSMUSG00000089525	7SK RNA [Source:RFAM;Acc:RF00100]	+	gene	Name match	0	6.25	5.26316	16.6667	50	14.2857	0	4.54545	6.89655	0	0	6.25	5.88235	5	0	7.69231
Maintained	Igf2r_upstream	17	12769164	12771664	-	Igf2r	ENSMUSG00000023830	insulin-like growth factor 2 receptor [Source:MGI Symbol;Acc:MGI:96435]	-	gene	Name match	0	6.25	5.26316	16.6667	50	14.2857	0	4.54545	6.89655	0	0	6.25	5.88235	5	0	7.69231
Maintained	AC165951.1_upstream	17	30965197	30967697	+	AC165951.1	ENSMUSG00000092731	No description	+	gene	Name match	0	44.5946	37.0968	51.9298	44.4444	50	30	33.8675	19.0476	30.4348	35.625	34	29.1667	25	36.7925	35.6615
Maintained	Cyp4f40_upstream	17	32657410	32659910	+	Cyp4f40	ENSMUSG00000090700	cytochrome P450, family 4, subfamily f, polypeptide 40 [Source:MGI Symbol;Acc:MGI:3645508]	+	gene	Name match	0	42.1538	42.8571	43.7778	55.5	45.0505	31	21.2913	24.2121	16.9091	22.2078	30	33.5948	41.5385	25.3333	20.9885
Maintained	Col11a2_upstream	17	34037437	34039937	+	Col11a2	ENSMUSG00000024330	collagen, type XI, alpha 2 [Source:MGI Symbol;Acc:MGI:88447]	+	gene	Name match	0	6.66667	0	14.2857	57.1429	5.55556	12.5	0	4.7619	0	6.66667	5	0	8.33333	8.33333	13.3333
Maintained	Gm20461_upstream	17	34643477	34645977	-	Gm20461	ENSMUSG00000092525	predicted gene 20461 [Source:MGI Symbol;Acc:MGI:5141926]	-	gene	Name match	0	80.4878	45.4545	80	63.6364	73.0769	56.25	37.1429	46.875	35.7143	48.1481	34.7826	62.5	16.6667	60.8696	48.9796
Maintained	Atf6b_upstream	17	34645146	34647646	+	Atf6b	ENSMUSG00000015461	activating transcription factor 6 beta [Source:MGI Symbol;Acc:MGI:105121]	+	gene	Name match	0	66.4677	58.1737	66.658	67.0022	65.3576	59.8326	51.2479	52.5706	54.4299	54.1046	49.7984	54.0165	47.5727	55.9424	56.7898
Maintained	Cfb_upstream	17	34862018	34864518	-	Cfb	ENSMUSG00000090231	complement factor B [Source:MGI Symbol;Acc:MGI:105975]	-	gene	Name match	0	57.1429	75	64.2105	53.5714	31.4286	63.8889	37.037	46.6667	32.1429	39.7436	36.1842	51.0417	54.5455	45.2381	56.9024
Maintained	Mep1b_upstream	18	21070344	21072844	+	Mep1b	ENSMUSG00000024313	meprin 1 beta [Source:MGI Symbol;Acc:MGI:96964]	+	gene	Name match	0	48.1685	44.559	55.3571	70	67.8572	50.505	44.5804	38.8302	48.4944	34.6491	33.9273	56.0606	45.8824	51.8444	48.5556
Maintained	AC116595.1_upstream	18	61395813	61398313	+	AC116595.1	ENSMUSG00000093026	No description	+	gene	Name match	0	56.6449	62.2222	54.7619	93.3333	37.265	24.5455	37.8788	48.718	33.3333	28.0342	30.9618	48.8889	25.9804	42.1053	38.3399
Maintained	Pard6g_upstream	18	80044895	80047395	+	Pard6g	ENSMUSG00000056214	par-6 partitioning defective 6 homolog gamma (C. elegans) [Source:MGI Symbol;Acc:MGI:2135606]	+	gene	Name match	0	42.5926	41.9355	59.1667	36.25	50	36.3636	35.8349	35.7143	36	33.3333	32.9804	44.5455	32.8125	38.4615	36.7925
Maintained	Kcng2_upstream	18	80363754	80366254	-	Kcng2	ENSMUSG00000059852	potassium voltage-gated channel, subfamily G, member 2 [Source:MGI Symbol;Acc:MGI:3694646]	-	gene	Name match	0	89.7487	80.7911	84.6582	81.0897	75.7316	74.5283	71.9647	64.8148	76.7074	60.2853	61.0721	79.6209	70.068	77.6235	79.7835
Maintained	Ctsw_upstream	19	5467998	5470498	-	Ctsw	ENSMUSG00000024910	cathepsin W [Source:MGI Symbol;Acc:MGI:1338045]	-	gene	Name match	0	49.375	54.375	64.4444	50.1389	48.2372	40.625	44.6377	37.5	38.8889	48.9137	34.5238	42.6444	46.7262	38.8889	53.73
Maintained	Ar_upstream	X	98147721	98150221	+	Ar	ENSMUSG00000046532	androgen receptor [Source:MGI Symbol;Acc:MGI:88064]	+	gene	Name match	0	36.813	49.6114	57.4545	49.9279	69.4135	35.048	38.5879	42.5516	44.6969	37.8237	33.6817	32.3691	39.1294	43.3777	55.8993
Maintained	Ophn1_upstream	X	98890525	98893025	-	Ophn1	ENSMUSG00000031214	oligophrenin 1 [Source:MGI Symbol;Acc:MGI:2151070]	-	gene	Name match	0	50.6895	54.7009	38.9376	47.6121	47.6121	36.6162	40.1506	37.3127	27.1465	33.8141	37.8813	33.6205	40.9341	34.5369	40.2334
Maintained	Taf1_upstream	X	101530734	101533234	+	Taf1	ENSMUSG00000031314	TAF1 RNA polymerase II, TATA box binding protein (TBP)-associated factor [Source:MGI Symbol;Acc:MGI:1336878]	+	gene	Name match	0	55.7143	63.3333	56.7368	54	63.6364	47.0073	46.0777	49.1228	49.6382	51.3743	41.4286	61.0084	46.9231	52.0586	55.3665
Maintained	Tbc1d8b_upstream	X	139682996	139685496	+	Tbc1d8b	ENSMUSG00000042473	TBC1 domain family, member 8B [Source:MGI Symbol;Acc:MGI:1918101]	+	gene	Name match	0	36.9048	34.1112	36.1865	30.342	36.9333	19.952	24.3333	21	27.5587	24.1725	19.4816	19.2647	23.9384	24.9191	29.5214
Maintained	Gemin8_upstream	X	166168454	166170954	+	Gemin8	ENSMUSG00000040621	gem (nuclear organelle) associated protein 8 [Source:MGI Symbol;Acc:MGI:2384300]	+	gene	Name match	0	33.3333	37.5	57.1429	45.4545	28.5714	20	13.6364	15.3846	16.6667	5.88235	15.3846	20	11.1111	44.4444	29.4118
Maintained	Msl3_upstream	X	168673398	168675898	-	Msl3	ENSMUSG00000031358	male-specific lethal 3 homolog (Drosophila) [Source:MGI Symbol;Acc:MGI:1341851]	-	gene	Name match	0	4.54545	20	22.2222	16.6667	21.4286	0	0	16.6667	0	5.88235	0	22.2222	0	16	7.40741

## Sheet: aging-HYPERmethylated ENHANCERS
SPLEEN
aging- HYPERmethylated Enhancers
Response to OSKM	Probe	Chromosome	Start	End	Probe Strand	Feature	ID	Description	Feature Strand	Type	Feature Orientation	Distance	Young_1	Young_2	Young_3	Young_4	Young_5	Old_1	Old_2	Old_3	Old_4	Old_5	Old OSKM_1	Old OSKM_2	Old OSKM_3	Old OSKM_4	Old OSKM_5
Gain of Methylation	46580401..46582500	4	46580401	46582500	NA	Coro2a	ENSMUSG00000028337	coronin, actin binding protein 2A [Source:MGI Symbol;Acc:MGI:1345966]	-	gene	overlapping	0	25	26.6667	23.0769	11.7647	50	50	60.8696	27.7778	35.2941	31.8182	50	45.4545	70	30.4348	53.3333
Gain of Methylation	24999901..25001550	7	24999901	25001550	NA	Atp1a3	ENSMUSG00000040907	ATPase, Na+/K+ transporting, alpha 3 polypeptide [Source:MGI Symbol;Acc:MGI:88107]	-	gene	overlapping	0	7.69231	0	11.7647	0	20	21.4286	10.5263	20	33.3333	8.33333	37.5	31.8182	25	27.7778	42.8571
Gain of Methylation	33188851..33192000	14	33188851	33192000	NA	Wdfy4	ENSMUSG00000051506	WD repeat and FYVE domain containing 4 [Source:MGI Symbol;Acc:MGI:3584510]	-	gene	downstream	3343	80	66.6667	22.2222	0	42.8571	71.4286	63.6364	60	21.4286	50	69.2308	85.7143	33.3333	44.4444	69.5652
Gain of Methylation	32658751..32662350	16	32658751	32662350	NA	Tnk2	ENSMUSG00000022791	tyrosine kinase, non-receptor, 2 [Source:MGI Symbol;Acc:MGI:1858308]	+	gene	overlapping	0	26.6667	30	21.4286	16.6667	37.5	50	35.1351	33.3333	58.3333	14.2857	40	33.3333	40	56.5217	69.2308
Loss of Methylation	167758801..167762550	2	167758801	167762550	NA	Gm14321	ENSMUSG00000084797	predicted gene 14321 [Source:MGI Symbol;Acc:MGI:3701951]	+	gene	downstream	14917	39.1304	46.6667	50	20	47.6191	80.6452	55.814	43.4783	44.4444	53.8462	42.8571	9.52381	40	51.4286	51.4706
Loss of Methylation	144399151..144402450	3	144399151	144402450	NA	Hs2st1	ENSMUSG00000040151	heparan sulfate 2-O-sulfotransferase 1 [Source:MGI Symbol;Acc:MGI:1346049]	-	gene	upstream	28653	54.086	56.4935	50.1882	54.2055	54.4444	74.0741	70.5628	61.1056	81.4815	61.8084	58.6111	51.5298	66.3492	52.2835	67.4159
Loss of Methylation	118143001..118145850	4	118143001	118145850	NA	Kdm4a	ENSMUSG00000033326	lysine (K)-specific demethylase 4A [Source:MGI Symbol;Acc:MGI:2446210]	-	gene	overlapping	0	11.7647	0	12.5	33.3333	0	16.6667	22.5806	10	40	21.4286	0	40	10	5.26316	4.34783
Loss of Methylation	139304551..139307100	4	139304551	139307100	NA	Pqlc2	ENSMUSG00000028744	PQ loop repeat containing 2 [Source:MGI Symbol;Acc:MGI:2384837]	-	gene	overlapping	0	34.4896	33.4954	24.9804	18.9685	20.6137	44.0104	42.3123	33.3507	26.7308	39.994	31.934	25.2933	37.7451	28.75	28.636
Loss of Methylation	111217051..111218550	5	111217051	111218550	NA	Ttc28	ENSMUSG00000033209	tetratricopeptide repeat domain 28 [Source:MGI Symbol;Acc:MGI:2140873]	+	gene	overlapping	0	61.5385	72.7273	40	50	33.3333	83.3333	66.6667	66.6667	100	86.9565	88.8889	14.2857	76.9231	47.3684	35.7143
Loss of Methylation	125466601..125468850	6	125466601	125468850	NA	Cd9	ENSMUSG00000030342	CD9 antigen [Source:MGI Symbol;Acc:MGI:88348]	-	gene	overlapping	0	77.2727	88.8889	60	37.5	66.6667	85.7143	80.9524	88.8889	88.8889	75	60	66.6667	77.7778	71.4286	73.5294
Loss of Methylation	24466651..24469950	7	24466651	24469950	NA	Plaur	ENSMUSG00000046223	plasminogen activator, urokinase receptor [Source:MGI Symbol;Acc:MGI:97612]	+	gene	overlapping	0	20	60	36.3636	7.14286	0	62.5	66.6667	20	50	58.3333	55.5556	36.3636	44.4444	6.89655	44.7368
Loss of Methylation	105726301..105728400	8	105726301	105728400	NA	Gfod2	ENSMUSG00000013150	glucose-fructose oxidoreductase domain containing 2 [Source:MGI Symbol;Acc:MGI:1917825]	-	gene	overlapping	0	34.7826	25	37.5	50	85.7143	55.5556	87.5	50	80	84.6154	54.5455	75	50	55.5556	53.125
Loss of Methylation	110792101..110793750	8	110792101	110793750	NA	Il34	ENSMUSG00000031750	interleukin 34 [Source:MGI Symbol;Acc:MGI:1923777]	-	gene	overlapping	0	32.9193	39.7661	32.2727	24.5536	24.1071	45.6349	44.6725	48.9975	46.978	40.2381	52.2222	32.1429	31.9264	31.5816	38.8338
Loss of Methylation	121791451..121793400	8	121791451	121793400	NA	Gm20388	ENSMUSG00000092329	predicted gene 20388 [Source:MGI Symbol;Acc:MGI:5141853]	+	gene	overlapping	0	43.75	64.2857	44.4444	50	37.5	66.6667	72.7273	56.25	57.1429	90	46.6667	40	62.5	30	84.6154
Loss of Methylation	63724351..63727800	9	63724351	63727800	NA	Smad3	ENSMUSG00000032402	MAD homolog 3 (Drosophila) [Source:MGI Symbol;Acc:MGI:1201674]	-	gene	overlapping	0	13.4615	13.8889	24.1667	27.7778	20	33.8095	27.2727	29.8077	36.1111	29.6875	25	25.625	19.4444	26.0417	22.5
Loss of Methylation	68135851..68137800	10	68135851	68137800	NA	Arid5b	ENSMUSG00000019947	AT rich interactive domain 5B (MRF1-like) [Source:MGI Symbol;Acc:MGI:2175912]	-	gene	overlapping	0	65	72.2222	60	14.2857	30	44.4444	73.6842	68.421	85.7143	56.25	58.3333	9.09091	62.5	32.1429	38.0952
Loss of Methylation	106543801..106546350	11	106543801	106546350	NA	Tex2	ENSMUSG00000040548	testis expressed gene 2 [Source:MGI Symbol;Acc:MGI:102465]	-	gene	overlapping	0	43.3014	53.3333	61.3636	42.5	63.125	80.1136	64.5349	52.3098	53.125	77.9605	52.521	49.7436	62.7778	59.3567	71.1029
Loss of Methylation	25759201..25760850	14	25759201	25760850	NA	Zcchc24	ENSMUSG00000055538	zinc finger, CCHC domain containing 24 [Source:MGI Symbol;Acc:MGI:1919168]	-	gene	overlapping	0	28.5714	0	33.3333	25	0	25	23.5294	47.3684	66.6667	36.3636	40	14.2857	25	23.0769	29.1667
Loss of Methylation	76666201..76668000	15	76666201	76668000	NA	Kifc2	ENSMUSG00000004187	kinesin family member C2 [Source:MGI Symbol;Acc:MGI:109187]	+	gene	overlapping	0	35	10	27.7778	23.8095	10.3448	50	47.3684	14.2857	40	27.2727	31.25	22.7273	22.2222	13.8889	35.4839
Loss of Methylation	78922651..78924600	15	78922651	78924600	NA	Lgals1	ENSMUSG00000068220	lectin, galactose binding, soluble 1 [Source:MGI Symbol;Acc:MGI:96777]	+	gene	downstream	2125	47.8261	69.2308	40	22.2222	16.6667	63.6364	64.2857	58.8235	29.4118	36.8421	50	11.7647	47.8261	39.4737	36
Loss of Methylation	20357251..20358750	16	20357251	20358750	NA	Abcc5	ENSMUSG00000022822	ATP-binding cassette, sub-family C (CFTR/MRP), member 5 [Source:MGI Symbol;Acc:MGI:1351644]	-	gene	overlapping	0	54.5455	60.7143	47.3684	23.5294	40	75	80.9524	52.1739	50	47.8261	65.7143	47.8261	41.1765	51.2195	53.3333
Loss of Methylation	17871001..17871600	17	17871001	17871600	NA	Fpr1	ENSMUSG00000045551	formyl peptide receptor 1 [Source:MGI Symbol;Acc:MGI:107443]	-	gene	upstream	4871	18.75	9.45946	7.14286	9.52381	4.34783	15.7895	30.5882	15.873	25.8065	32.5301	18.0556	1.6129	6.06061	10.6195	8.48485
Loss of Methylation	83764501..83767050	17	83764501	83767050	NA	Mta3	ENSMUSG00000055817	metastasis associated 3 [Source:MGI Symbol;Acc:MGI:2151172]	+	gene	overlapping	0	38.3941	54.1667	37.2183	43.0556	44.217	59.0705	52.9982	52.4691	58.9592	53.8791	53.3333	48.8692	49.1667	44.7704	49.113
Loss of Methylation	86767501..86768400	17	86767501	86768400	NA	Epas1	ENSMUSG00000024140	endothelial PAS domain protein 1 [Source:MGI Symbol;Acc:MGI:109169]	+	gene	overlapping	0	25	57.1429	22.2222	5.55556	12.5	50	80	41.1765	33.3333	35.7143	60	33.3333	40	12	26.087
Loss of Methylation	46494901..46495950	19	46494901	46495950	NA	Trim8	ENSMUSG00000025034	tripartite motif-containing 8 [Source:MGI Symbol;Acc:MGI:1933302]	+	gene	downstream	5698	2.85714	0	4.34783	0	0	28.5714	30.4348	0	0	0	0	0	12.5	0	0
Maintained	93598651..93600300	2	93598651	93600300	NA	Gm10803	ENSMUSG00000075024	predicted gene 10803 [Source:MGI Symbol;Acc:MGI:3641754]	+	gene	upstream	34290	19.2308	36.3636	42.8571	16.6667	14.2857	42.1053	43.4783	63.1579	38.4615	31.25	23.5294	30	44.4444	63.6364	37.037
Maintained	168472651..168474300	2	168472651	168474300	NA	Nfatc2	ENSMUSG00000027544	nuclear factor of activated T cells, cytoplasmic, calcineurin dependent 2 [Source:MGI Symbol;Acc:MGI:102463]	-	gene	upstream	2110	18.5185	27.2727	18.5185	20.6897	13.0435	50	33.3333	31.0345	17.6471	20	38.0952	14.8148	28.5714	22.5	37.5
Maintained	86108401..86110500	3	86108401	86110500	NA	Sh3d19	ENSMUSG00000028082	SH3 domain protein D19 [Source:MGI Symbol;Acc:MGI:1350923]	+	gene	overlapping	0	83.3333	78.9474	75	80	62.5	92.8571	100	75	100	81.25	73.913	85	94.1176	88.2353	94.7369
Maintained	113199001..113200350	5	113199001	113200350	NA	Tmem211	ENSMUSG00000066964	transmembrane protein 211 [Source:MGI Symbol;Acc:MGI:2685700]	+	gene	downstream	26559	39.1304	60	44.4444	15.3846	0	72.2222	60.8696	64.7059	50	77.7778	78.5714	9.09091	70.8333	45	54.5455
Maintained	99256651..99267150	6	99256651	99267150	NA	Foxp1	ENSMUSG00000030067	forkhead box P1 [Source:MGI Symbol;Acc:MGI:1914004]	-	gene	overlapping	0	9.22629	8.07324	7.24401	5.12167	4.44444	20.3172	10.8839	15.0364	21.8826	20.1707	14.9327	23.9483	17.9198	12.1543	25.9445
Maintained	134151451..134152950	6	134151451	134152950	NA	Etv6	ENSMUSG00000030199	ets variant gene 6 (TEL oncogene) [Source:MGI Symbol;Acc:MGI:109336]	+	gene	overlapping	0	12.8205	14.4976	5.12821	0	17.6389	27.451	17.9012	18.6046	20.5492	18.2811	18.4211	23.0769	13.0159	17.0946	24.5458
Maintained	141369451..141370950	7	141369451	141370950	NA	B230206H07Rik	ENSMUSG00000086844	RIKEN cDNA B230206H07 gene [Source:MGI Symbol;Acc:MGI:2444929]	-	gene	downstream	4341	37.037	11.1111	5.55556	12.5	0	13.7931	21.9512	50	80	40	20	6.25	14.8148	77.7778	33.3333
Maintained	105950401..105952500	8	105950401	105952500	NA	Slc12a4	ENSMUSG00000017765	solute carrier family 12, member 4 [Source:MGI Symbol;Acc:MGI:1309465]	-	gene	overlapping	0	76.9231	68.421	69.2308	71.4286	87.5	88.2353	90.4762	80.9524	100	100	100	91.6667	87.5	95.6522	83.871
Maintained	114908101..114909900	8	114908101	114909900	NA	Wwox	ENSMUSG00000004637	WW domain-containing oxidoreductase [Source:MGI Symbol;Acc:MGI:1931237]	+	gene	overlapping	0	16	24.6154	27.1212	11.6667	22.2857	24.4444	44	28.7879	44.5833	32	27.2727	25.4545	37.0909	28	36.1905
Maintained	116215501..116222100	9	116215501	116222100	NA	Tgfbr2	ENSMUSG00000032440	transforming growth factor, beta receptor II [Source:MGI Symbol;Acc:MGI:98729]	-	gene	downstream	40138	10	20.6349	11.1111	15.873	25.5556	37.9386	26.8199	24.7563	29.3333	33.5385	26.5873	26.1425	28.1404	21.453	30.7692
Maintained	8653351..8654550	11	8653351	8654550	NA	Tns3	ENSMUSG00000020422	tensin 3 [Source:MGI Symbol;Acc:MGI:2443012]	-	gene	overlapping	0	75	94.2857	57.1429	50	58.3333	83.3333	88	85.7143	88.8889	95.8333	89.6552	66.6667	79.3103	90	79.5455
Maintained	60031351..60034650	11	60031351	60034650	NA	Pemt	ENSMUSG00000000301	phosphatidylethanolamine N-methyltransferase [Source:MGI Symbol;Acc:MGI:104535]	-	gene	overlapping	0	94.1176	90	100	100	50	100	100	100	100	90.9091	100	87.5	100	100	100
Maintained	107440951..107446200	11	107440951	107446200	NA	Pitpnc1	ENSMUSG00000040430	phosphatidylinositol transfer protein, cytoplasmic 1 [Source:MGI Symbol;Acc:MGI:1919045]	-	gene	overlapping	0	45.4545	31.25	14.2857	40	100	50	55.2632	62.5	54.5455	81.8182	61.5385	57.1429	75	54.5455	68.75
Maintained	118992151..118993500	11	118992151	118993500	NA	Enpp7	ENSMUSG00000046697	ectonucleotide pyrophosphatase/phosphodiesterase 7 [Source:MGI Symbol;Acc:MGI:3027917]	+	gene	overlapping	0	40	50	50	40	35.7143	75	63.1579	20	71.4286	58.3333	41.6667	53.8462	76.9231	48.2759	38.7097
Maintained	102650851..102653700	12	102650851	102653700	NA	Itpk1	ENSMUSG00000057963	inositol 1,3,4-triphosphate 5/6 kinase [Source:MGI Symbol;Acc:MGI:2446159]	-	gene	overlapping	0	16.3614	11.2099	9.92647	3.33333	12.2222	33.3333	12.6437	28.7785	21.5	24.3952	19.17	25.5447	40	22.2222	14.5238
Maintained	10452151..10454550	14	10452151	10454550	NA	Fhit	ENSMUSG00000060579	fragile histidine triad gene [Source:MGI Symbol;Acc:MGI:1277947]	-	gene	overlapping	0	33.3333	27.2727	20	0	7.14286	25	44.4444	25	38.4615	33.3333	31.25	21.0526	39.2857	54.5455	14.2857
Maintained	52315201..52317000	14	52315201	52317000	NA	Sall2	ENSMUSG00000049532	sal-like 2 (Drosophila) [Source:MGI Symbol;Acc:MGI:1354373]	-	gene	overlapping	0	48.4848	53.5714	71.4286	16.6667	29.4118	70	47.0588	47.8261	80	60	47.0588	30.4348	75	61.7021	70.5882
Maintained	10768351..10775400	16	10768351	10775400	NA	Socs1	ENSMUSG00000038037	suppressor of cytokine signaling 1 [Source:MGI Symbol;Acc:MGI:1354910]	-	gene	upstream	8408	30.4348	19.0476	23.8095	20	6.38298	64.7059	46.1538	29.1667	47.3684	23.5294	31.25	7.31707	30.7692	65.3846	25
Maintained	32112751..32115450	16	32112751	32115450	NA	Gm15729	ENSMUSG00000086146	predicted gene 15729 [Source:MGI Symbol;Acc:MGI:3783172]	+	gene	overlapping	0	56	45.4545	37.5	0	0	68.75	33.3333	22.7273	57.1429	53.3333	53.3333	40	30	39.5833	25.8065
Maintained	60708151..60711000	18	60708151	60711000	NA	Ndst1	ENSMUSG00000054008	N-deacetylase/N-sulfotransferase (heparan glucosaminyl) 1 [Source:MGI Symbol;Acc:MGI:104719]	-	gene	overlapping	0	23.0769	53.3333	22.2222	25	14.2857	58.3333	52	40	40	40	55.5556	33.3333	50	31.5789	44.4444
Maintained	26758051..26759550	19	26758051	26759550	NA	Smarca2	ENSMUSG00000024921	SWI/SNF related, matrix associated, actin dependent regulator of chromatin, subfamily a, member 2 [Source:MGI Symbol;Acc:MGI:99603]	+	gene	overlapping	0	28.5714	37.5	7.69231	6.25	27.2727	46.6667	52.381	40	41.6667	43.4783	77.7778	52.9412	56.25	34.6154	45.4545
Maintained	140518801..140521800	X	140518801	140521800	NA	Tsc22d3	ENSMUSG00000031431	TSC22 domain family, member 3 [Source:MGI Symbol;Acc:MGI:1196284]	-	gene	upstream	17728	79.1667	85	66.6667	28.5714	70	94.7369	74.1936	81.4815	83.3333	79.3103	82.1429	69.2308	85.7143	85.3658	50

## Sheet: aging-HYPOmethylated ENHANCERS
SPLEEN
aging- HYPOmethylated Enhancers
Response to OSKM	Probe	Chromosome	Start	End	Probe Strand	Feature	ID	Description	Feature Strand	Type	Feature Orientation	Distance	Young_1	Young_2	Young_3	Young_4	Young_5	Old_1	Old_2	Old_3	Old_4	Old_5	Old OSKM_1	Old OSKM_2	Old OSKM_3	Old OSKM_4	Old OSKM_5
Gain of Methylation	74034001..74037750	1	74034001	74037750	NA	Tns1	ENSMUSG00000055322	tensin 1 [Source:MGI Symbol;Acc:MGI:104552]	-	gene	overlapping	0	92.3077	85.2941	91.6667	100	89.7222	59.0909	74.5833	85.2941	80.7692	86.3636	88.0952	83.3333	88.2353	86.1472	86.1681
Gain of Methylation	30686701..30688050	2	30686701	30688050	NA	9330198N18Rik	ENSMUSG00000086405	RIKEN cDNA 9330198N18 gene [Source:MGI Symbol;Acc:MGI:1924766]	+	gene	overlapping	0	55.5556	68.9655	53.3333	60	66.6667	50	38.7097	41.9355	58.3333	25	53.3333	46.1538	54.8387	56.5217	72.9167
Gain of Methylation	59473351..59476200	2	59473351	59476200	NA	Dapl1	ENSMUSG00000026989	death associated protein-like 1 [Source:MGI Symbol;Acc:MGI:1923997]	+	gene	downstream	8453	54.4444	51.4161	57.4359	66.0714	52.5	33.3333	42.0479	38.7097	56.1403	46.4646	56.9697	48.0769	52.9825	48.2323	57.9297
Gain of Methylation	71811151..71815950	2	71811151	71815950	NA	Itga6	ENSMUSG00000027111	integrin alpha 6 [Source:MGI Symbol;Acc:MGI:96605]	+	gene	overlapping	0	55.4794	50.9355	54.7273	50.5171	56.4005	39.8512	38.8216	41.5038	51.3324	44.0485	49.0425	51.1796	42.0642	46.3772	54.3231
Gain of Methylation	167995951..167998050	2	167995951	167998050	NA	Fam65c	ENSMUSG00000074577	family with sequence similarity 65, member C [Source:MGI Symbol;Acc:MGI:1916803]	-	gene	overlapping	0	44.1204	48.1548	35.5159	54.8148	53.6706	35.914	36.2319	33.511	37.2954	29.6817	35.1207	37.3629	52.0479	41.0597	50.442
Gain of Methylation	21952351..21954150	3	21952351	21954150	NA	Tbl1xr1	ENSMUSG00000027630	transducin (beta)-like 1X-linked receptor 1 [Source:MGI Symbol;Acc:MGI:2441730]	+	gene	downstream	122502	67	57.2222	54.2735	63.3333	57.9365	43.0952	42.5	47.7778	55.8333	39.33	46.9697	46.6667	59.2308	72.6191	60.4885
Gain of Methylation	115937401..115938300	3	115937401	115938300	NA	Slc30a7	ENSMUSG00000054414	solute carrier family 30 (zinc transporter), member 7 [Source:MGI Symbol;Acc:MGI:1913750]	-	gene	upstream	673	68	78.9474	78.9474	46.1538	88.2353	66.6667	54.5455	62.5	61.9048	44.4444	70.3704	64.7059	78.2609	58.8235	65.3846
Gain of Methylation	135593551..135595500	3	135593551	135595500	NA	Nfkb1	ENSMUSG00000028163	nuclear factor of kappa light polypeptide gene enhancer in B cells 1, p105 [Source:MGI Symbol;Acc:MGI:97312]	-	gene	overlapping	0	83.3333	75	85.7143	77.7778	94.4444	64.2857	85.1852	58.3333	85.7143	63.6364	90	90.4762	63.6364	88	96.6667
Gain of Methylation	138274201..138275400	3	138274201	138275400	NA	Adh1	ENSMUSG00000074207	alcohol dehydrogenase 1 (class I) [Source:MGI Symbol;Acc:MGI:87921]	+	gene	overlapping	0	88.2353	83.871	84.6154	80	100	76.6667	73.3333	80.7692	71.4286	78	80.9524	100	70.9677	71.4286	94.1176
Gain of Methylation	119965951..119967750	4	119965951	119967750	NA	Hivep3	ENSMUSG00000028634	human immunodeficiency virus type I enhancer binding protein 3 [Source:MGI Symbol;Acc:MGI:106589]	+	gene	overlapping	0	52.6316	54.5455	40	28.5714	63.6364	20	50	33.3333	0	30.7692	25	46.1538	25	52.1739	50
Gain of Methylation	120972751..120973800	4	120972751	120973800	NA	Smap2	ENSMUSG00000032870	stromal membrane-associated GTPase-activating protein 2 [Source:MGI Symbol;Acc:MGI:1917030]	-	gene	overlapping	0	73.6842	88.8889	91.8919	85.7143	92.0455	70.3704	55.814	75.5556	84	75	72.3404	89.0909	80.7692	87.037	83
Gain of Methylation	130166551..130170300	4	130166551	130170300	NA	Tinagl1	ENSMUSG00000028776	tubulointerstitial nephritis antigen-like 1 [Source:MGI Symbol;Acc:MGI:2137617]	-	gene	overlapping	0	26.1905	38.2353	60	55.5556	86.6667	37.5	50.9804	21.0526	27.7778	27.7778	47.5	64.2857	28	46.7742	62.9214
Gain of Methylation	133839751..133842300	4	133839751	133842300	NA	Rps6ka1	ENSMUSG00000003644	ribosomal protein S6 kinase polypeptide 1 [Source:MGI Symbol;Acc:MGI:104558]	-	gene	upstream	4990	19.8621	34.9206	28.2051	33.3333	38.3578	18.1818	17.2113	22.8674	30.6643	12.8623	20.8333	35.0409	27.972	22.8185	36.1649
Gain of Methylation	134733301..134739000	4	134733301	134739000	NA	Ldlrap1	ENSMUSG00000037295	low density lipoprotein receptor adaptor protein 1 [Source:MGI Symbol;Acc:MGI:2140175]	-	gene	upstream	5735	30.2198	33.6207	34.7222	52.381	57.1429	27.8947	17.6282	32.5671	24.5238	19.9793	24	54.7619	11.7647	44.3649	48.2353
Gain of Methylation	150059551..150061200	4	150059551	150061200	NA	Gm13067	ENSMUSG00000086665	predicted gene 13067 [Source:MGI Symbol;Acc:MGI:3651968]	+	gene	upstream	2575	23.5714	26.7663	21.5461	22.1569	34.2857	13.0682	16.2698	12.4242	13.9423	13.1429	23.8095	33.3333	18.8312	27.5	30.7854
Gain of Methylation	43807651..43808550	5	43807651	43808550	NA	Fbxl5	ENSMUSG00000039753	F-box and leucine-rich repeat protein 5 [Source:MGI Symbol;Acc:MGI:2152883]	-	gene	overlapping	0	25	33.3333	34.6154	48	39.1304	13.9535	21.6667	31.8182	18.1818	26	16.6667	39.1304	14	34.3284	42.8571
Gain of Methylation	77357251..77359350	5	77357251	77359350	NA	Igfbp7	ENSMUSG00000036256	insulin-like growth factor binding protein 7 [Source:MGI Symbol;Acc:MGI:1352480]	-	gene	overlapping	0	66.6667	63	77.7778	85	89.7959	53.2258	48.5149	67.9389	75.5905	52.5773	60.1562	82.4742	63.9175	58.3333	87.3737
Gain of Methylation	77365951..77368350	5	77365951	77368350	NA	Igfbp7	ENSMUSG00000036256	insulin-like growth factor binding protein 7 [Source:MGI Symbol;Acc:MGI:1352480]	-	gene	overlapping	0	80.7576	70.614	86.6667	81.6667	92.3077	69.4444	67.5287	64.7436	60.4167	57.1429	79.0598	93.75	72.7273	72.1417	76.6885
Gain of Methylation	105557251..105559500	5	105557251	105559500	NA	Lrrc8c	ENSMUSG00000054720	leucine rich repeat containing 8 family, member C [Source:MGI Symbol;Acc:MGI:2140839]	+	gene	overlapping	0	90	96.1539	78.5714	90.9091	90.6977	77.7778	71.4286	88.2353	80.9524	56.25	83.3333	89.4737	81.25	88.8889	92.8571
Gain of Methylation	30299401..30302400	6	30299401	30302400	NA	Ube2h	ENSMUSG00000039159	ubiquitin-conjugating enzyme E2H [Source:MGI Symbol;Acc:MGI:104632]	-	gene	overlapping	0	43.3333	50	42.0879	46.746	44.7576	36.7974	32.7807	29.6842	33.6765	32.0833	30	53.3333	44.5487	38.3282	37.8022
Gain of Methylation	70748551..70755450	6	70748551	70755450	NA	Rpia	ENSMUSG00000053604	ribose 5-phosphate isomerase A [Source:MGI Symbol;Acc:MGI:103254]	-	gene	upstream	10270	40.7407	22.2222	56.25	42.8571	28.5714	26.6667	32	6.25	11.1111	27.5862	32.5	50	48.1481	3.22581	15.3846
Gain of Methylation	97485451..97486500	6	97485451	97486500	NA	Frmd4b	ENSMUSG00000030064	FERM domain containing 4B [Source:MGI Symbol;Acc:MGI:2141794]	-	gene	overlapping	0	72.5649	72.9167	75	71.4286	64.8809	53.9216	58.3333	63.4615	60.4545	58.8158	62.3366	66.6667	75	60.213	65
Gain of Methylation	45778801..45780000	7	45778801	45780000	NA	Lmtk3	ENSMUSG00000062044	lemur tyrosine kinase 3 [Source:MGI Symbol;Acc:MGI:3039582]	+	gene	downstream	3738	54.955	56.0755	55.4167	55.0595	53.6232	42.4162	43.5185	37.4561	43.3333	49.482	38.5965	47.4975	56.5934	52.1739	60.2059
Gain of Methylation	55967851..55970400	7	55967851	55970400	NA	A230056P14Rik	ENSMUSG00000087178	RIKEN cDNA A230056P14 gene [Source:MGI Symbol;Acc:MGI:2444856]	+	gene	overlapping	0	75.2557	77.7597	69.9634	75.8117	76.4286	53.2738	64.6258	53.5088	51.7241	68.0492	64.4231	73.8994	58.4942	69.3261	72.1185
Gain of Methylation	90040201..90043950	7	90040201	90043950	NA	Eed	ENSMUSG00000030619	embryonic ectoderm development [Source:MGI Symbol;Acc:MGI:95286]	-	gene	downstream	59218	52.6316	41.1765	10	22.2222	36.6667	12.5	7.69231	15.7895	45	18.5185	38.0952	19.0476	33.3333	22.2222	25
Gain of Methylation	98108401..98110050	7	98108401	98110050	NA	Myo7a	ENSMUSG00000030761	myosin VIIA [Source:MGI Symbol;Acc:MGI:104510]	-	gene	overlapping	0	40.9091	23.0769	33.3333	66.6667	100	25	20	57.8947	42.8571	25	35.7143	58.8235	43.75	55.5556	43.4783
Gain of Methylation	122939551..122941500	7	122939551	122941500	NA	Rbbp6	ENSMUSG00000030779	retinoblastoma binding protein 6 [Source:MGI Symbol;Acc:MGI:894835]	+	gene	downstream	24186	51.2721	57.7324	54.9038	60	51.3889	36.5476	44.2308	42.0238	44.5131	41.3001	47.8238	54.8363	48.5556	53.2479	44.2013
Gain of Methylation	139969801..139975350	7	139969801	139975350	NA	Gm16201	ENSMUSG00000086742	predicted gene 16201 [Source:MGI Symbol;Acc:MGI:3802153]	+	gene	overlapping	0	48.5	36.2637	54.6219	45.7143	61.0577	24.4444	37.7473	25.355	29.7619	37.4332	44.9519	53.022	40.9091	43.9423	50
Gain of Methylation	79369951..79371900	8	79369951	79371900	NA	Smad1	ENSMUSG00000031681	MAD homolog 1 (Drosophila) [Source:MGI Symbol;Acc:MGI:109452]	-	gene	overlapping	0	94.4444	88.8889	80	80	100	78.5714	70.5882	83.3333	66.6667	90.9091	80	80	91.6667	84.2105	100
Gain of Methylation	84131251..84133350	8	84131251	84133350	NA	Podnl1	ENSMUSG00000012889	podocan-like 1 [Source:MGI Symbol;Acc:MGI:2685352]	+	gene	overlapping	0	89.4737	70	70	85.7143	100	80	50	66.6667	61.5385	50	62.5	66.6667	88.8889	68.1818	86.9565
Gain of Methylation	86577601..86578650	8	86577601	86578650	NA	Abcc12	ENSMUSG00000036872	ATP-binding cassette, sub-family C (CFTR/MRP), member 12 [Source:MGI Symbol;Acc:MGI:2441679]	-	gene	overlapping	0	25.7143	39.0244	40	30.7692	46.875	30	22.8571	28.2609	20	19.3548	25.8065	38.7097	16.6667	32.6087	56.8627
Gain of Methylation	120292201..120295500	8	120292201	120295500	NA	Gm20388	ENSMUSG00000092329	predicted gene 20388 [Source:MGI Symbol;Acc:MGI:5141853]	+	gene	overlapping	0	49.5727	42.2222	51.3889	64.7059	38.75	20.7895	18.6364	30.9524	29.3651	20.9627	19.7628	60	31.7308	41.3462	36.1111
Gain of Methylation	44481301..44491500	9	44481301	44491500	NA	C030014I23Rik	ENSMUSG00000060380	RIKEN cDNA C030014I23 gene [Source:MGI Symbol;Acc:MGI:1924631]	+	gene	overlapping	0	51.0014	50.549	38.5167	36.3333	41.3097	37.5439	30.8548	34.6731	32.1092	25.8222	31.4015	44.8617	34.7308	35.5551	46.5892
Gain of Methylation	77631901..77635500	10	77631901	77635500	NA	Sumo3	ENSMUSG00000020265	SMT3 suppressor of mif two 3 homolog 3 (yeast) [Source:MGI Symbol;Acc:MGI:1336201]	+	gene	overlapping	0	30.2632	30	43.75	25	28.5714	24.1987	16.0361	23.0769	25	18.4641	16.5179	36.1111	27.6186	38.962	32.8125
Gain of Methylation	91136701..91138650	10	91136701	91138650	NA	Tmpo	ENSMUSG00000019961	thymopoietin [Source:MGI Symbol;Acc:MGI:106920]	-	gene	upstream	8921	54.0707	47.7903	68.0556	56.0897	68.1482	43.4921	44.4109	57.4359	44.8485	50.5663	42.1352	51.1471	59.6004	62.4847	60.0464
Gain of Methylation	99599401..99600300	10	99599401	99600300	NA	Gad1-ps	ENSMUSG00000090665	glutamate decarboxylase 1, pseudogene [Source:MGI Symbol;Acc:MGI:95633]	+	gene	upstream	152394	57.9481	50.7231	56.1448	70.0463	53.8111	48.3018	34.7221	36.8228	53.922	42.6058	58.9008	65.202	45.6189	60.4901	61.3743
Gain of Methylation	117558451..117562650	10	117558451	117562650	NA	Cpm	ENSMUSG00000020183	carboxypeptidase M [Source:MGI Symbol;Acc:MGI:1917824]	+	gene	downstream	66850	22.2222	22.7273	35.5556	52.381	50	23.8095	18.9655	22.7273	31.5789	27.0833	38.7097	27.7778	31.4815	30.3571	33.547
Gain of Methylation	44685451..44687100	11	44685451	44687100	NA	Ebf1	ENSMUSG00000057098	early B cell factor 1 [Source:MGI Symbol;Acc:MGI:95275]	+	gene	overlapping	0	50.7977	46.6427	61.6164	41.7929	67.4739	47.2934	34.7346	40.2096	35.9739	39.5122	35.3598	59.1544	42.8068	47.137	49.8148
Gain of Methylation	72465601..72472050	11	72465601	72472050	NA	Spns2	ENSMUSG00000040447	spinster homolog 2 (Drosophila) [Source:MGI Symbol;Acc:MGI:2384936]	-	gene	overlapping	0	45	31.25	33.3333	33.3333	71.4286	16.6667	9.67742	36.3636	46.1538	23.5294	15.3846	50	27.2727	53.8462	29.0323
Gain of Methylation	83447551..83449500	11	83447551	83449500	NA	Mmp28	ENSMUSG00000020682	matrix metallopeptidase 28 (epilysin) [Source:MGI Symbol;Acc:MGI:2153062]	-	gene	overlapping	0	60	36.3636	83.3333	50	73.3333	30.7692	31.25	64.2857	28.5714	33.3333	33.3333	57.1429	60	55	61.1111
Gain of Methylation	100342951..100345350	11	100342951	100345350	NA	Hap1	ENSMUSG00000006930	huntingtin-associated protein 1 [Source:MGI Symbol;Acc:MGI:1261831]	-	gene	upstream	1977	47.6191	76.4706	69.2308	50	76.4706	27.2727	52.1739	61.5385	54.5455	42.1053	47.6191	76.9231	41.6667	57.1429	66.6667
Gain of Methylation	76546201..76548450	12	76546201	76548450	NA	Plekhg3	ENSMUSG00000052609	pleckstrin homology domain containing, family G (with RhoGef domain) member 3 [Source:MGI Symbol;Acc:MGI:2388284]	+	gene	overlapping	0	100	100	93.3333	71.4286	91.6667	76.9231	79.3103	68.75	85	72.2222	96.1539	90.9091	77.7778	80	88.5714
Gain of Methylation	47394601..47396700	14	47394601	47396700	NA	Dlgap5	ENSMUSG00000037544	discs, large (Drosophila) homolog-associated protein 5 [Source:MGI Symbol;Acc:MGI:2183453]	-	gene	overlapping	0	67.2619	74.2857	67.9654	74.6241	69.5652	62.8571	58.876	48.4472	68.3674	54.6219	56.9048	72.6813	63.6364	69.7279	72.2449
Gain of Methylation	55146301..55147800	14	55146301	55147800	NA	SNORA17	ENSMUSG00000077492	Small nucleolar RNA SNORA17 [Source:RFAM;Acc:RF00560]	-	gene	upstream	13677	40.976	47.1853	43.8298	41.9775	42.8016	27.3772	32.2069	32.7599	33.6119	29.3555	38.1218	34.7426	36.5821	32.6481	47.7344
Gain of Methylation	64044901..64054350	15	64044901	64054350	NA	Fam49b	ENSMUSG00000022378	family with sequence similarity 49, member B [Source:MGI Symbol;Acc:MGI:1923520]	-	gene	overlapping	0	56.1585	59.596	57.971	46.2281	58.3333	48.5294	46.2121	52.5641	49.2424	30.6537	49.062	52.5926	54.4974	50.4224	57.1429
Gain of Methylation	17553601..17554950	16	17553601	17554950	NA	4930451C15Rik	ENSMUSG00000022759	RIKEN cDNA 4930451C15 gene [Source:MGI Symbol;Acc:MGI:1921935]	-	gene	overlapping	0	11.5385	13.6364	27.5421	20.3463	25.8741	10	6.41026	13.3333	7.69231	9.30233	18.3333	15.942	19.4014	11.9192	24.5614
Gain of Methylation	86334151..86340000	17	86334151	86340000	NA	Prkce	ENSMUSG00000045038	protein kinase C, epsilon [Source:MGI Symbol;Acc:MGI:97599]	+	gene	overlapping	0	41.287	37.4847	44.6623	55.2381	36.8421	29.2371	31.4224	29.5073	34.5238	38.2293	34.5614	39.3651	36.4676	39.5	40.9429
Gain of Methylation	50064151..50065950	18	50064151	50065950	NA	Tnfaip8	ENSMUSG00000062210	tumor necrosis factor, alpha-induced protein 8 [Source:MGI Symbol;Acc:MGI:2147191]	+	gene	overlapping	0	77.6119	70.2703	65.4545	62.5	70.7317	39.0244	46.4286	39.6552	45	46.9388	47.6191	60.5505	55.814	45.1327	75.3165
Gain of Methylation	75492901..75496200	18	75492901	75496200	NA	Ctif	ENSMUSG00000052928	CBP80/20-dependent translation initiation factor [Source:MGI Symbol;Acc:MGI:2685518]	-	gene	overlapping	0	55	63.0303	66.2037	56.4103	68.5185	62.5	32.7381	47.7778	57.7778	51.9444	66.2037	43.75	61.1111	53.0303	58.5
Gain of Methylation	5570701..5573400	19	5570701	5573400	NA	Gm962	ENSMUSG00000049562	predicted gene 962 [Source:MGI Symbol;Acc:MGI:2685808]	+	gene	overlapping	0	55.2521	56.25	54.0724	54.2424	59.8291	41.9643	53.75	48.0519	38.3333	45.8791	66.6667	54.8718	55.2885	54.2293	56.6667
Gain of Methylation	7679401..7680000	X	7679401	7680000	NA	Magix	ENSMUSG00000031147	MAGI family member, X-linked [Source:MGI Symbol;Acc:MGI:1859644]	-	gene	overlapping	0	31.1255	39.1729	47.2857	39.5	35.2727	40.5263	22.945	29.529	19.3333	28.549	32.7731	45.7143	11.7778	42.2353	48.6923
Gain of Methylation	159532351..159533400	X	159532351	159533400	NA	A830080D01Rik	ENSMUSG00000044150	RIKEN cDNA A830080D01 gene [Source:MGI Symbol;Acc:MGI:2685992]	+	gene	overlapping	0	55.5556	37.5	75	42.8571	77.7778	20	43.75	33.3333	41.6667	35	36.3636	62.5	44.4444	38.4615	60
Gain of Methylation	167091001..167092800	X	167091001	167092800	NA	Gm15232	ENSMUSG00000084806	predicted gene 15232 [Source:MGI Symbol;Acc:MGI:3705117]	-	gene	overlapping	0	49.1277	41.7361	47.7874	49.4834	57.9408	36.1897	32.3046	36.7005	42.0349	36.5118	36.6643	45.0033	48.9011	40.902	45.6111
Loss of Methylation	138259051..138259650	1	138259051	138259650	NA	Atp6v1g3	ENSMUSG00000026394	ATPase, H+ transporting, lysosomal V1 subunit G3 [Source:MGI Symbol;Acc:MGI:2450548]	+	gene	downstream	14088	88.5294	92.4885	79.4118	91.9872	95.2381	79.5455	76.2698	83.2071	81.71	76.4706	70.6419	82.1053	68.1818	66.8461	81.5476
Loss of Methylation	141013351..141015600	5	141013351	141015600	NA	Card11	ENSMUSG00000036526	caspase recruitment domain family, member 11 [Source:MGI Symbol;Acc:MGI:1916978]	-	gene	downstream	12755	40	41.1765	70	66.6667	85.7143	54.5455	55.5556	33.3333	38.4615	54.5455	16.6667	50	33.3333	57.8947	44.4444
Maintained	21332401..21334950	1	21332401	21334950	NA	Khdc1a	ENSMUSG00000067750	KH domain containing 1A [Source:MGI Symbol;Acc:MGI:2676610]	+	gene	downstream	14691	3.77358	2.22222	7.89474	44.4444	35.2941	6.66667	11.3636	10	2.12766	10	4.25532	33.3333	0	10.4167	18.1818
Maintained	136682701..136687050	1	136682701	136687050	NA	AC125186.1	ENSMUSG00000092912	No description	+	gene	downstream	10324	46.6667	56	50	20	55.5556	44.4444	31.25	34.7826	47.6191	16.6667	60	30.4348	38.4615	20	37.1429
Maintained	32362501..32364000	2	32362501	32364000	NA	Ciz1	ENSMUSG00000039205	CDKN1A interacting zinc finger protein 1 [Source:MGI Symbol;Acc:MGI:1920234]	+	gene	overlapping	0	68.75	66.6667	37.5	85.7143	71.4286	58.8235	52.9412	41.6667	45.4545	50	60	50	42.8571	64.7059	57.8947
Maintained	45104551..45106950	2	45104551	45106950	NA	Zeb2	ENSMUSG00000026872	zinc finger E-box binding homeobox 2 [Source:MGI Symbol;Acc:MGI:1344407]	-	gene	overlapping	0	36	40	50	33.3333	26.3158	12.5	39.3939	17.2414	25	23.5294	27.2727	17.6471	37.8378	26.6667	28.5714
Maintained	72112651..72115200	2	72112651	72115200	NA	Rapgef4	ENSMUSG00000049044	Rap guanine nucleotide exchange factor (GEF) 4 [Source:MGI Symbol;Acc:MGI:1917723]	+	gene	overlapping	0	15.9085	12.8788	17.809	26.4706	33.3333	6.31868	8.90527	5.7971	13.1579	7.38776	3.89356	13.8889	4.87395	10.8941	12.5
Maintained	163671301..163673100	2	163671301	163673100	NA	Pkig	ENSMUSG00000035268	protein kinase inhibitor, gamma [Source:MGI Symbol;Acc:MGI:1343086]	+	gene	overlapping	0	21.4286	27.7778	50	63.6364	40.625	25	20.9967	33.3333	32.6923	19.2308	44	30	26.6667	22.0588	36.7647
Maintained	164091301..164094450	2	164091301	164094450	NA	Stk4	ENSMUSG00000018209	serine/threonine kinase 4 [Source:MGI Symbol;Acc:MGI:1929004]	+	gene	overlapping	0	18.9189	25.641	62.5	55.5556	88.8889	38.4615	29.3103	27.027	17.8571	21.0526	12.2449	57.1429	22.5	46.3415	33.3333
Maintained	84656101..84659250	3	84656101	84659250	NA	Arfip1	ENSMUSG00000074513	ADP-ribosylation factor interacting protein 1 [Source:MGI Symbol;Acc:MGI:1277120]	-	gene	overlapping	0	62.1406	61.8296	62.6715	71.4286	60.4618	59.2185	50.5787	56.8673	51.1343	49.5222	47.1379	55.955	55.679	54.8382	61.9883
Maintained	88646401..88650300	3	88646401	88650300	NA	Arhgef2	ENSMUSG00000028059	rho/rac guanine nucleotide exchange factor (GEF) 2 [Source:MGI Symbol;Acc:MGI:103264]	+	gene	overlapping	0	47.1032	58.1693	54.3651	51.7593	56.6845	36.3845	39.9016	48.4848	41.0648	39.1312	46.1084	34.5606	43.7002	39.9019	42.9313
Maintained	115758151..115759500	3	115758151	115759500	NA	S1pr1	ENSMUSG00000045092	sphingosine-1-phosphate receptor 1 [Source:MGI Symbol;Acc:MGI:1096355]	-	gene	downstream	43096	34.3326	35.2273	40.4412	42.9228	50.641	25	27.8571	33.1401	23.8636	16.1255	28.2468	27.6515	29.6875	26.0163	50
Maintained	19868851..19870500	4	19868851	19870500	NA	Atp6v0d2	ENSMUSG00000028238	ATPase, H+ transporting, lysosomal V0 subunit D2 [Source:MGI Symbol;Acc:MGI:1924415]	-	gene	upstream	6341	0	0	0	80	0	0	9.09091	0	0	0	0	0	0	0	0
Maintained	32560051..32562600	4	32560051	32562600	NA	Bach2	ENSMUSG00000040270	BTB and CNC homology 2 [Source:MGI Symbol;Acc:MGI:894679]	+	gene	overlapping	0	40	28.5714	50	83.3333	90	42.8571	33.3333	61.5385	40	40	33.3333	75	33.3333	36.3636	44.4444
Maintained	86712301..86713950	4	86712301	86713950	NA	Dennd4c	ENSMUSG00000038024	DENN/MADD domain containing 4C [Source:MGI Symbol;Acc:MGI:1914769]	+	gene	downstream	34605	58.6694	70.5128	72.7292	65.6433	63.3333	69.697	45.2381	51.282	47.6103	43.8597	41.6667	55.5692	71.8615	63.4644	51.6908
Maintained	126017701..126020100	4	126017701	126020100	NA	Csf3r	ENSMUSG00000028859	colony stimulating factor 3 receptor (granulocyte) [Source:MGI Symbol;Acc:MGI:1339755]	+	gene	downstream	4450	57.5897	52	60.2381	64.4445	51.6162	33.3333	45.3333	48.4848	45.614	34.7222	45.5556	50.4463	34.8485	48.1526	52.1408
Maintained	134327251..134328600	4	134327251	134328600	NA	Trim63	ENSMUSG00000028834	tripartite motif-containing 63 [Source:MGI Symbol;Acc:MGI:2447992]	+	gene	overlapping	0	64.2857	20	53.8462	75	83.3333	20	6.45161	33.3333	45.4545	66.6667	26.6667	25	25	37.5	20.5128
Maintained	135312151..135316050	4	135312151	135316050	NA	Gm12984	ENSMUSG00000085002	predicted gene 12984 [Source:MGI Symbol;Acc:MGI:3651384]	+	gene	upstream	2632	59.1979	52.5926	51.1111	51.4286	47.7895	43.6667	39.1613	32.1637	52.9412	36.5517	27.8986	54.7368	38.7319	41.1062	48.0423
Maintained	111226651..111230250	5	111226651	111230250	NA	Ttc28	ENSMUSG00000033209	tetratricopeptide repeat domain 28 [Source:MGI Symbol;Acc:MGI:2140873]	+	gene	overlapping	0	60.4167	35.5556	54.7692	40	42.8571	30.3636	26.6667	14.2857	13.3333	32.3636	15.5556	35.5556	11.1111	22.7778	22.6667
Maintained	139297351..139301850	5	139297351	139301850	NA	Adap1	ENSMUSG00000056413	ArfGAP with dual PH domains 1 [Source:MGI Symbol;Acc:MGI:2442201]	-	gene	overlapping	0	38.3023	44.0741	44.4444	44.1799	47.2494	36.1111	28.4127	26.6917	35.8974	22.9085	34.127	32.2782	25.9259	29.5799	32.4564
Maintained	150223051..150224250	5	150223051	150224250	NA	Fry	ENSMUSG00000056602	furry homolog (Drosophila) [Source:MGI Symbol;Acc:MGI:2443895]	+	gene	downstream	35680	69.7273	71.25	75	80	67.5	55.7692	57.3584	61.0526	64.011	68.0556	65.3846	60.7143	64.1304	53.631	71.6518
Maintained	31159051..31160400	6	31159051	31160400	NA	AB041803	ENSMUSG00000044471	cDNA sequence AB041803 [Source:MGI Symbol;Acc:MGI:2673128]	-	gene	upstream	5123	39.2198	38.1303	35.6988	37.8342	40.8593	29.403	26.3163	23.3127	27.7886	25.0477	26.1221	28.9983	22.4662	26.5824	36.9429
Maintained	72243601..72246150	6	72243601	72246150	NA	Atoh8	ENSMUSG00000037621	atonal homolog 8 (Drosophila) [Source:MGI Symbol;Acc:MGI:1918343]	-	gene	downstream	8024	35.9649	32.8571	39.2857	33.3333	32.9268	31.5789	20	25.6098	24.1379	21.7949	20.3125	18.8679	25	27.0648	27.6652
Maintained	125070601..125074950	6	125070601	125074950	NA	Lpar5	ENSMUSG00000067714	lysophosphatidic acid receptor 5 [Source:MGI Symbol;Acc:MGI:2685918]	+	gene	overlapping	0	30.9804	27.4436	42.2078	31.0606	32.5	21.0623	18.6813	21.4286	25.3968	24.0809	7.14286	25.3024	11.5385	26.5252	20.1818
Maintained	127581001..127584000	6	127581001	127584000	NA	Efcab4b	ENSMUSG00000061414	EF-hand calcium binding domain 4B [Source:MGI Symbol;Acc:MGI:2685919]	+	gene	overlapping	0	0	0	16.6667	66.6667	0	0	0	4.7619	0	0	0	0	0	0	0
Maintained	34482901..34483800	7	34482901	34483800	NA	Gm12766	ENSMUSG00000085124	predicted gene 12766 [Source:MGI Symbol;Acc:MGI:3652050]	+	gene	overlapping	0	54.0459	47.0238	58.6835	62.21	55.5556	44.2857	50.3695	42.5926	40	47.619	44.8718	59.5238	45.9259	36.7221	52.8443
Maintained	39551851..39553050	7	39551851	39553050	NA	Zfp619	ENSMUSG00000068959	zinc finger protein 619 [Source:MGI Symbol;Acc:MGI:1917477]	+	gene	upstream	11431	41.6667	33.3333	41.6667	41.6667	48.3918	30	32.3529	29.5455	20.4545	34.6154	53.8462	40	33.3333	20.8333	20.8333
Maintained	75608101..75613650	7	75608101	75613650	NA	Akap13	ENSMUSG00000066406	A kinase (PRKA) anchor protein 13 [Source:MGI Symbol;Acc:MGI:2676556]	+	gene	overlapping	0	31.3012	43.114	34.1503	37.1164	38.8889	21.4842	19.5859	22.1865	30.6415	19.6295	24.1263	19.6296	20.0415	26.6495	40.6947
Maintained	101351701..101358900	7	101351701	101358900	NA	Arap1	ENSMUSG00000032812	ArfGAP with RhoGAP domain, ankyrin repeat and PH domain 1 [Source:MGI Symbol;Acc:MGI:1916960]	+	gene	overlapping	0	0	10.5263	57.1429	33.3333	30.7692	8.69565	11.1111	14.2857	0	12	10.5263	15	0	7.89474	10.7143
Maintained	132335401..132340500	7	132335401	132340500	NA	Fgfr2	ENSMUSG00000030849	fibroblast growth factor receptor 2 [Source:MGI Symbol;Acc:MGI:95523]	-	gene	overlapping	0	38.5542	39.6552	34.2593	34.9972	38.9259	28.9474	28.2292	22.6027	29.2659	25	24.4048	35.8974	31.5492	25	33.0357
Maintained	36121651..36123750	8	36121651	36123750	NA	D8Ertd82e	ENSMUSG00000050271	DNA segment, Chr 8, ERATO Doi 82, expressed [Source:MGI Symbol;Acc:MGI:1196223]	+	gene	overlapping	0	68.6378	61.25	78.7879	85	83.3333	52.7083	63.0946	61.5833	62.5	60.7934	63.6378	70.2273	65.3226	60.8108	65.2116
Maintained	122564101..122565750	8	122564101	122565750	NA	Gm20388	ENSMUSG00000092329	predicted gene 20388 [Source:MGI Symbol;Acc:MGI:5141853]	+	gene	overlapping	0	43.4783	42.8571	62.5	66.6667	66.6667	35.7143	48	36	53.8462	31.0345	38.4615	25	54.5455	46.1538	55
Maintained	122869651..122871300	8	122869651	122871300	NA	Gm20388	ENSMUSG00000092329	predicted gene 20388 [Source:MGI Symbol;Acc:MGI:5141853]	+	gene	overlapping	0	18.5185	17.6471	50	37.5	6.66667	0	0	15.7895	11.1111	4.34783	0	0	15	12.9032	5.55556
Maintained	21134101..21138000	9	21134101	21138000	NA	Cdc37	ENSMUSG00000019471	cell division cycle 37 homolog (S. cerevisiae) [Source:MGI Symbol;Acc:MGI:109531]	-	gene	upstream	541	50	37.5	27.7778	44.4444	50	18.75	40	14.2857	22.2222	22.7273	21.7391	36.3636	23.0769	27.5862	44.8276
Maintained	44690251..44692650	9	44690251	44692650	NA	Phldb1	ENSMUSG00000048537	pleckstrin homology-like domain, family B, member 1 [Source:MGI Symbol;Acc:MGI:2143230]	-	gene	overlapping	0	22.3404	19.2308	23.5931	21.7391	29.8507	16.5598	5.81395	10.4926	16.6129	11.2245	15.1163	19.4444	16.6667	13.9161	18.3673
Maintained	45243601..45256500	9	45243601	45256500	NA	BC049352	ENSMUSG00000091996	cDNA sequence BC049352 [Source:MGI Symbol;Acc:MGI:3040681]	+	gene	overlapping	0	85.7143	100	100	100	100	81.8182	90	71.4286	83.3333	80	88.8889	91.6667	76.9231	77.7778	93.3333
Maintained	95071801..95073600	9	95071801	95073600	NA	Slc9a9	ENSMUSG00000031129	solute carrier family 9 (sodium/hydrogen exchanger), member 9 [Source:MGI Symbol;Acc:MGI:2679732]	+	gene	overlapping	0	13.551	15.4108	31.2963	29.8306	27.1343	16.8672	6.9246	11.4547	10.2152	12.1135	5.13494	17.8811	6.50097	11.0469	18.3027
Maintained	20266801..20268300	10	20266801	20268300	NA	Mtap7	ENSMUSG00000019996	microtubule-associated protein 7 [Source:MGI Symbol;Acc:MGI:1328328]	+	gene	overlapping	0	15.7895	0	0	72.7273	66.6667	0	0	4	0	10.5263	5.26316	46.1538	0	8.10811	11.6279
Maintained	59889001..59889900	10	59889001	59889900	NA	Dnajb12	ENSMUSG00000020109	DnaJ (Hsp40) homolog, subfamily B, member 12 [Source:MGI Symbol;Acc:MGI:1931881]	+	gene	overlapping	0	73.5119	81.7143	82.2369	92.8572	91.0599	80.7143	55.4487	74.5968	67.9487	71.5686	67.2596	71.4815	73.4737	83.1334	72.854
Maintained	84386701..84390450	10	84386701	84390450	NA	Nuak1	ENSMUSG00000020032	NUAK family, SNF1-like kinase, 1 [Source:MGI Symbol;Acc:MGI:1925226]	-	gene	overlapping	0	88.8889	100	83.3333	80	88.8889	70.8333	73.0769	78.2609	77.2727	69.5652	60	83.3333	70.9677	81.4815	78.5714
Maintained	99458701..99463050	10	99458701	99463050	NA	Gad1-ps	ENSMUSG00000090665	glutamate decarboxylase 1, pseudogene [Source:MGI Symbol;Acc:MGI:95633]	+	gene	upstream	11694	100	72.7273	100	100	93.3333	72.7273	77.7778	86.3636	87.5	61.5385	80.9524	94.4444	69.2308	86.3636	88
Maintained	122886301..122887200	10	122886301	122887200	NA	Ppm1h	ENSMUSG00000034613	protein phosphatase 1H (PP2C domain containing) [Source:MGI Symbol;Acc:MGI:2442087]	+	gene	overlapping	0	50	13.3333	55.5556	60	14.2857	15.3846	13.3333	23.0769	25	5.55556	0	23.0769	16.6667	21.7391	24.1379
Maintained	49977901..49978950	11	49977901	49978950	NA	Rasgef1c	ENSMUSG00000020374	RasGEF domain family, member 1C [Source:MGI Symbol;Acc:MGI:1921813]	+	gene	overlapping	0	27.0833	27.5	28.125	48.8095	41.6667	19.0476	21.6667	21.4286	22.7273	19.6429	10	22.9167	25	25	31.5217
Maintained	62910901..62912250	11	62910901	62912250	NA	Fam18b	ENSMUSG00000014177	family with sequence similarity 18, member B [Source:MGI Symbol;Acc:MGI:1914760]	+	gene	overlapping	0	40.5897	46.2989	50.3704	58.8889	53.4315	34.6542	30.7828	36.5404	45.2773	38.1102	41.2502	38.9091	38.6275	41.5344	52.2024
Maintained	80066701..80069250	11	80066701	80069250	NA	Crlf3	ENSMUSG00000017561	cytokine receptor-like factor 3 [Source:MGI Symbol;Acc:MGI:1860086]	-	gene	overlapping	0	22.7273	9.09091	27.2727	40	25	0	4.54545	5.55556	0	11.1111	3.125	14.2857	0	12	4.54545
Maintained	95352001..95360400	11	95352001	95360400	NA	Fam117a	ENSMUSG00000038893	family with sequence similarity 117, member A [Source:MGI Symbol;Acc:MGI:2144564]	+	gene	overlapping	0	46.1538	35.7143	66.6667	87.5	44.4444	26.087	23.0769	45.9459	50	44.4444	44.8276	44.4444	18.1818	60.6061	52.5
Maintained	51864451..51867900	12	51864451	51867900	NA	Heatr5a	ENSMUSG00000035181	HEAT repeat containing 5A [Source:MGI Symbol;Acc:MGI:2444133]	-	gene	upstream	7973	43.9789	47.3684	55.8182	49	43.3584	28.9028	26.8608	39.5125	31.0714	25.6466	22.1353	24.9825	32.2105	33.9561	33.1818
Maintained	110697901..110699550	12	110697901	110699550	NA	Hsp90aa1	ENSMUSG00000021270	heat shock protein 90, alpha (cytosolic), class A member 1 [Source:MGI Symbol;Acc:MGI:96250]	-	gene	overlapping	0	37.6268	37.5595	41.7004	36.2745	40.625	27.5	16.1364	25.1718	26.9231	28.3333	20.2112	21.3675	23.6842	19.066	33.9286
Maintained	31384351..31396200	14	31384351	31396200	NA	Sh3bp5	ENSMUSG00000021892	SH3-domain binding protein 5 (BTK-associated) [Source:MGI Symbol;Acc:MGI:1344391]	-	gene	overlapping	0	0	0	0	66.6667	0	0	0	0	0	5.88235	0	0	0	0	5
Maintained	47359351..47363100	14	47359351	47363100	NA	Lgals3	ENSMUSG00000050335	lectin, galactose binding, soluble 3 [Source:MGI Symbol;Acc:MGI:96778]	+	gene	downstream	4651	48.5294	58.3732	40.9585	34.2857	37.7381	26.0417	20.3216	39.3074	41.3043	24.4048	32.5	47.765	24.1758	37.6191	36.7661
Maintained	66226651..66233550	14	66226651	66233550	NA	Ptk2b	ENSMUSG00000059456	PTK2 protein tyrosine kinase 2 beta [Source:MGI Symbol;Acc:MGI:104908]	-	gene	overlapping	0	11.1111	7.14286	20	60	57.1429	21.4286	8	11.1111	16.6667	5.55556	11.1111	33.3333	10.5263	11.1111	21.7391
Maintained	121945651..121952550	14	121945651	121952550	NA	Ubac2	ENSMUSG00000041765	ubiquitin associated domain containing 2 [Source:MGI Symbol;Acc:MGI:1916139]	+	gene	overlapping	0	57.1429	50	83.3333	55.5556	73.3333	50	31.25	30	60	42.8571	28.5714	70	50	50	50
Maintained	6519751..6520650	15	6519751	6520650	NA	7SK	ENSMUSG00000088749	7SK RNA [Source:RFAM;Acc:RF00100]	+	gene	upstream	18779	70.8333	70	53.5714	40	65	50	44.4444	43.75	50	32.2917	20	41.6667	50	40.9091	41.6667
Maintained	73173601..73179150	15	73173601	73179150	NA	Eif2c2	ENSMUSG00000036698	eukaryotic translation initiation factor 2C, 2 [Source:MGI Symbol;Acc:MGI:2446632]	-	gene	overlapping	0	48.7295	52.6109	56.6987	44.9369	63.6392	45.1007	39.7992	42.9159	44.1277	40.0616	37.1746	43.6642	52.2496	39.1626	52.7911
Maintained	32176201..32179050	16	32176201	32179050	NA	Bex6	ENSMUSG00000075269	brain expressed gene 6 [Source:MGI Symbol;Acc:MGI:3588247]	+	gene	downstream	7142	27.9412	20.9677	22.5	47.6608	31.6667	22.2222	14.0625	15.625	21.6667	22.7273	17.5	28.5714	20	27.6119	23.6134
Maintained	33755251..33757050	16	33755251	33757050	NA	Heg1	ENSMUSG00000075254	HEG homolog 1 (zebrafish) [Source:MGI Symbol;Acc:MGI:1924696]	+	gene	overlapping	0	81.6326	77.2727	75	83.9286	86.59	63.9344	59.7561	68.1818	77.7778	67.8571	69.1667	77.2222	69.2308	62.0438	75.6098
Maintained	52142551..52144800	16	52142551	52144800	NA	Cblb	ENSMUSG00000022637	Casitas B-lineage lymphoma b [Source:MGI Symbol;Acc:MGI:2146430]	+	gene	overlapping	0	0	0	17.6471	42.8571	0	0	4.54545	0	0	5.88235	0	0	0	0	0
Maintained	55947001..55953750	16	55947001	55953750	NA	Cep97	ENSMUSG00000022604	centrosomal protein 97 [Source:MGI Symbol;Acc:MGI:1921451]	-	gene	downstream	12146	45.5155	45.9737	51.4113	50.7109	48.0943	20.1905	44.77	34.8127	36.8275	33.6296	33.9905	34.7225	33.5829	37.2424	43.5599
Maintained	57455251..57456450	16	57455251	57456450	NA	2610528E23Rik	ENSMUSG00000022748	RIKEN cDNA 2610528E23 gene [Source:MGI Symbol;Acc:MGI:1913747]	-	gene	overlapping	0	50.2874	56.3628	55.1198	49.1667	55	39.2983	44.4761	41.9753	30.6667	39.9237	37.6389	41.9414	46.7995	51.4744	47.0769
Maintained	84582901..84584850	16	84582901	84584850	NA	7SK	ENSMUSG00000084746	7SK RNA [Source:RFAM;Acc:RF00100]	-	gene	upstream	34957	50	54.5455	55.5556	50	40	22.2222	31.25	16.6667	37.5	40	27.2727	40	21.4286	20	25
Maintained	91552501..91555800	16	91552501	91555800	NA	Ifngr2	ENSMUSG00000022965	interferon gamma receptor 2 [Source:MGI Symbol;Acc:MGI:107654]	+	gene	overlapping	0	40	31.25	42.8571	57.1429	61.5385	22.2222	15	22.2222	25	18.1818	23.5294	35.7143	22.2222	37.5	37.5
Maintained	93571801..93576150	16	93571801	93576150	NA	Setd4	ENSMUSG00000022948	SET domain containing 4 [Source:MGI Symbol;Acc:MGI:2136890]	-	gene	upstream	7307	9.09091	0	11.1111	40	0	0	0	0	0	3.7037	16.6667	0	0	0	5.26316
Maintained	94243801..94248000	16	94243801	94248000	NA	Hlcs	ENSMUSG00000040820	holocarboxylase synthetase (biotin- [propriony-Coenzyme A-carboxylase (ATP-hydrolysing)] ligase) [Source:MGI Symbol;Acc:MGI:894646]	-	gene	overlapping	0	49.5536	47.5694	64.2857	54.9242	35	33.8889	23.3766	51.9048	29.7619	29	37.6697	40	33.1169	24.0741	32.2222
Maintained	34680301..34682550	17	34680301	34682550	NA	Tnxb	ENSMUSG00000033327	tenascin XB [Source:MGI Symbol;Acc:MGI:1932137]	+	gene	overlapping	0	52.2989	57.5105	56.9975	37.2433	54.9769	40.5034	39.1869	36.7559	43.5411	38.4391	35.7746	42.7208	47.4405	42.9487	47.7833
Maintained	84056401..84059850	17	84056401	84059850	NA	5S_rRNA	ENSMUSG00000088193	5S ribosomal RNA [Source:RFAM;Acc:RF00001]	+	gene	upstream	108705	64.4715	72.1679	68.9565	60.2564	71.2406	48.6111	51.5546	59.1093	60.9929	53.0291	56.9029	63.7205	60.4288	49.7619	69.4871
Maintained	10838851..10840800	18	10838851	10840800	NA	Mib1	ENSMUSG00000024294	mindbomb homolog 1 (Drosophila) [Source:MGI Symbol;Acc:MGI:2443157]	+	gene	upstream	20147	30	40.5172	34.4941	52.5	47.3776	23.6111	16.3989	15.6452	26.6026	27.8571	16.6667	20.8333	19.4874	17.8063	27.3684
Maintained	60631801..60634350	18	60631801	60634350	NA	Synpo	ENSMUSG00000043079	synaptopodin [Source:MGI Symbol;Acc:MGI:1099446]	-	gene	overlapping	0	19.0476	15.7895	80	18.1818	37.5	5	13.5135	12.5	28.5714	8.82353	30	16.6667	4.7619	27.5	24.2424
Maintained	60650701..60652350	18	60650701	60652350	NA	Synpo	ENSMUSG00000043079	synaptopodin [Source:MGI Symbol;Acc:MGI:1099446]	-	gene	overlapping	0	48.2655	41.4633	42.2687	33.8073	50.6778	28.7333	39.889	24.4063	30.1776	26.0291	31.5206	28.8218	27.1938	31.7647	38.7585
Maintained	60977401..60979050	18	60977401	60979050	NA	Camk2a	ENSMUSG00000024617	calcium/calmodulin-dependent protein kinase II alpha [Source:MGI Symbol;Acc:MGI:88256]	+	gene	overlapping	0	33.9571	49.5564	38.8436	37.6736	61.4042	15.7812	28.5714	33.4094	36.1979	29.3769	32.708	42.7399	27.0536	28.8109	37.065
Maintained	44524951..44526750	19	44524951	44526750	NA	Sec31b	ENSMUSG00000051984	Sec31 homolog B (S. cerevisiae) [Source:MGI Symbol;Acc:MGI:2685187]	-	gene	overlapping	0	15	18.75	46.1538	42.8571	60	15.7895	15.3846	45.4545	22.2222	7.69231	7.14286	53.8462	7.69231	11.4286	22.2222
Maintained	61265551..61267500	19	61265551	61267500	NA	CR555305.1	ENSMUSG00000095993	No description	-	gene	upstream	29402	46.9744	58.0524	37.147	53.0935	74.9484	42.4394	19.1763	39.4888	38.1912	17.8507	28.9045	51.2989	15.5774	36.6642	69.9142
Maintained	59133901..59135400	X	59133901	59135400	NA	Fgf13	ENSMUSG00000031137	fibroblast growth factor 13 [Source:MGI Symbol;Acc:MGI:109178]	-	gene	overlapping	0	41.2467	26.9231	48.0769	43.4524	30.8081	20.8333	29.9735	32.4735	31.5	23.7637	20.5882	46.1111	26.3889	40.5019	30.3427
Maintained	169035901..169037400	X	169035901	169037400	NA	Arhgap6	ENSMUSG00000031355	Rho GTPase activating protein 6 [Source:MGI Symbol;Acc:MGI:1196332]	+	gene	overlapping	0	58.3333	41.1765	70.5882	57.1429	90.9091	60	41.6667	47.0588	60	32	38.4615	80	37.5	50	50
