# Supplementary material for: Multi‐omic rejuvenation of naturally aged tissues by a single cycle of transient reprogramming
Source: Aging Cell. 2022 Mar 2;21(3):e13578. doi: 10.1111/acel.13578 (PMC8920440; doi:10.1111/acel.13578)
Supplement: Supplementary file 11 — Table S10 [file ACEL-21-e13578-s004.xlsx]

## Sheet: MetabolitesInfos -Group1
Analyte	MetName	RT	Class	MF	Mass	HMDB	KEGG	PC	Chebi	OGName	PCu	Method
2-aminoadipic acid@15.12-gc	2-aminoadipic acid	15.116	Amino acids	C6H11NO4	161.069	HMDB00510	C00956	469;59366488;92136	chebiId:37023	2-aminoadipic acid	469	gc
2-hydroxy-3-methylbutyric acid@4.64-sf	2-hydroxy-3-methylbutyric acid	4.642	Fatty Acyls	C5H10O3	118.063	-	-	5289545	-	2-hydroxy-2-methylbutyric acid	5289545	sf
2-hydroxybutyric acid@2.51-sf	2-hydroxybutyric acid	2.514	Organic acids	C4H8O3	104.047	HMDB00008	C05984	440864;11266	chebiId:1148;chebiId:50613	2-hydroxybutyric acid	11266	sf
2-hydroxyethanesulfonic acid@0.94-QPNEG	2-hydroxyethanesulfonic acid	0.937	Organic acids	C2H6O4S	125.999	HMDB03903	C05123	7866	chebiId:1157	2-Hydroxyethanesulfonate	7866	QPNEG
2-hydroxyglutaric acid@13.12-gc	2-hydroxyglutaric acid	13.119	Organic acids	C5H8O5	148.037	HMDB00606;HMDB59655	C02630;C01087	43	chebiId:17084	2-hydroxyglutaric acid	43	gc
2-oxoglutaric acid@13.13-gc	2-oxoglutaric acid	13.127	Organic acids	C5H6O5	146.022	HMDB00208	C00026	51	chebiId:30915	2-oxoglutaric acid	51	gc
3-hydroxybutyric acid@1.69-sf	3-hydroxybutyric acid	1.69	Organic acids	C4H8O3	104.047	HMDB00357;HMDB00011	C01089	441;92135	chebiId:10983;chebiId:17066;chebiId:20067	3-hydroxybutyric acid	441	sf
3-hydroxyglutaric acid@1.25-QPNEG	3-hydroxyglutaric acid	1.251	-	-	-	-	-	-	-	-	-	QPNEG
3-indoxyl sulfuric acid@6.23-QPNEG	3-indoxyl sulfuric acid	6.228	Organic acids	C8H7NO4S	213.01	HMDB00682	-	10258	-	3-indoxyl sulfuric acid	10258	QPNEG
4-hydroxyproline@12.55-gc	4-hydroxyproline	12.553	Amino acids	C5H9NO3	131.058	HMDB00725	C01157	825;5810;5238478	chebiId:18095	4-hydroxyproline	5238478	gc
5-oxoproline@12.47-gc	5-oxoproline	12.474	Amino acids	C5H7NO3	129.043	HMDB00805;HMDB00267	C02237;C01879	439685;499;7405	chebiId:16010;chebiId:16924;chebiId:18183	5-oxoproline	499	gc
Acetic acid@1.81-sf	Acetic acid	1.813	Organic acids	C2H4O2	60.021	HMDB00042	C00033	176;21980959	chebiId:15366	Acetic acid	176	sf
Adenine@16.32-gc	Adenine	16.323	Bases	C5H5N5	135.054	HMDB00034	C00147	190	chebiId:16708	Adenine	190	gc
Alanine@6.99-gc	Alanine	6.987	Amino acids	C3H7NO2	89.048	HMDB01310;HMDB00161	C00133;C00041	71080;602;5950;7311724;57383916	chebiId:15570;chebiId:16977	Alanine	57383916	gc
Allantoin@0.96-QPNEG	Allantoin	0.958	Organic acids	C4H6N4O3	158.044	HMDB00462	C02350;C01551	204;439714	chebiId:15678	Allantoin	204	QPNEG
Anthranilic acid@13.54-gc	Anthranilic acid	13.544	Unclassified	C7H7NO2	137.048	HMDB01123	C00108	227;3734162	chebiId:30754	Anthranilic acid	227	gc
Arabinose@14.22-gc	Arabinose	14.218	Carbohydrates	C5H10O5	150.053	HMDB00646	C00216;C00259	66308;6902;439195	chebiId:17108;chebiId:46994	Arabinose	439195	gc
Arabitol@14.93-gc	Arabitol	14.932	Carbohydrates	C5H12O5	152.068	HMDB01851;HMDB00568	C00532;C01904	439255;94154	chebiId:18403;chebiId:18333	Arabitol	439255	gc
Aspartic acid@12.47-gc	Aspartic acid	12.472	Amino acids	C4H7NO4	133.038	HMDB06483;HMDB00191	C00402;C00049	83887;5960;424;23443619;57397078	chebiId:17364;chebiId:17053	Aspartic acid	23443619	gc
Azelaic acid@9.67-QPNEG	Azelaic acid	9.674	-	-	-	-	-	-	-	-	-	QPNEG
Beta-muricholic acid@6.73-ba	Beta-muricholic acid	6.733	Steroids	C24H40O5	408.288	HMDB00415	C17726	5283853;3083762	chebiId:81298	Beta-muricholic acid	3083762	ba
Butanoic acid@5.32-sf	Butanoic acid	5.321	Fatty Acyls	C4H8O2	88.052	HMDB00039	C00246	264	chebiId:30772	Butanoic acid	264	sf
Cadaverine@5.09-pa	Cadaverine	5.089	Unclassified	C5H14N2	102.116	HMDB02322	C01672	273	chebiId:18127	Cadaverine	273	pa
Carnitine C10:0@12.56-QPPOS	Carnitine C10:0	12.557	Fatty Acyls	C17H33NO4	315.241	HMDB00651	-	10245190	-	Carnitine C10:0	10245190	QPPOS
Carnitine C12:0@14.36-QPPOS	Carnitine C12:0	14.361	Fatty Acyls	C19H37NO4	343.272	HMDB02250	-	168381	-	Carnitine C12:0	168381	QPPOS
Carnitine C14:0@16.03-QPPOS	Carnitine C14:0	16.032	Fatty Acyls	C21H41NO4	371.304	HMDB05066	-	53477791	-	Carnitine C14:0	53477791	QPPOS
Carnitine C16:0@17.74-QPPOS	Carnitine C16:0	17.736	Fatty Acyls	C23H45NO4	399.335	HMDB00222	C02990	461;11953816	chebiId:17490	Carnitine C16:0	461	QPPOS
Carnitine C18:0@19.46-QPPOS	Carnitine C18:0	19.456	Fatty Acyls	C25H49NO4	427.366	HMDB00848	-	6426855	-	Carnitine C18:0	6426855	QPPOS
Cholesterol@29.60-gc	Cholesterol	29.598	Steroids	C27H46O	386.355	HMDB00067	C00187	6432564;5997	chebiId:16113	Cholesterol	5997	gc
Cholic acid@9.33-ba	Cholic acid	9.331	Steroids	C24H40O5	408.288	HMDB00619	C00695;C01558	221493;303;439520	chebiId:16359;chebiId:22868;chebiId:3098	Cholic acid	303	ba
Choline@0.90-QPPOS	Choline	0.902	Unclassified	C5H13NO	103.1	HMDB00097	C00114	170746;305	chebiId:15354	Choline	170746	QPPOS
Citric acid;Isocitric acid@15.92-gc	Citric acid;Isocitric acid	15.922	Organic acids	C6H8O7	192.027	HMDB00094;HMDB00193	C00158;C00311	311;19782904;88113319;1198	chebiId:30769;chebiId:30887	Citric acid;Isocitric acid	19782904;1198	gc
Citrulline@15.88-gc	Citrulline	15.881	Amino acids	C6H13N3O3	175.096	HMDB00904	C00327	833;9750;25244873	chebiId:16349	Citrulline	25244873	gc
Creatine@12.91-gc	Creatine	12.913	Amino acids	C4H9N3O2	131.069	HMDB00064	C00300	586	chebiId:16919	Creatine	586	gc
Deoxycholic acid@10.69-ba	Deoxycholic acid	10.687	Steroids	C24H40O4	392.293	HMDB00626	C11171;C04483	222528;2987;23668196	chebiId:9177;chebiId:28834	Deoxycholic acid	2987	ba
Dimethylglycine@5.53-gc	Dimethylglycine	5.529	Amino acids	C4H9NO2	103.063	HMDB00092	C01026	673	chebiId:17724	Dimethylglycine	673	gc
Dodecanedioic acid@13.20-QPNEG	Dodecanedioic acid	13.199	Fatty Acyls	C12H22O4	230.152	HMDB00623	C02678	12736	chebiId:4676	Dodecanedioic acid	12736	QPNEG
Dodecenedioic acid@12.60-QPNEG	Dodecenedioic acid	12.598	Fatty Acyls	C12H20O4	228.136	HMDB00933	C16308	5283028	chebiId:545687	Traumatic acid	5283028	QPNEG
Erythritol@12.41-gc	Erythritol	12.41	Carbohydrates	C4H10O4	122.058	HMDB02994	C00503	222285;8998	chebiId:17113;chebiId:48299	Erythritol	8998	gc
Fructose@16.61-gc	Fructose	16.612	Carbohydrates	C6H12O6	180.063	HMDB00660	C00095;C02336	5984;439163;439709	chebiId:15824;chebiId:37721;chebiId:28645	Fructose	439163	gc
Fumaric acid@10.17-gc	Fumaric acid	10.172	Organic acids	C4H4O4	116.011	HMDB00134	C00122	444972	chebiId:18012	Fumaric acid	444972	gc
GABA@12.56-gc	GABA	12.557	Amino acids	C4H9NO2	103.063	HMDB00112	C00334	119;6992099	chebiId:16865	GABA	119	gc
Galactitol;Sorbitol;Mannitol@17.44-gc	Galactitol;Sorbitol;Mannitol	17.441	Carbohydrates	C6H14O6	182.079	HMDB00107;HMDB00765;HMDB00247	C01697;C00392;C00794	11850;6251;5780	chebiId:16813;chebiId:16899;chebiId:17924	Galactitol;Mannitol;Sorbitol	11850;6251;5780	gc
Galactose;Glucose;Mannose@16.93-gc	Galactose;Glucose;Mannose	16.934	Carbohydrates	C6H12O6	180.063	HMDB00143;HMDB33704;HMDB00122;HMDB03345;HMDB00516;HMDB00169	C00124;C01582;C00984;C01825;C00031;C00267;C00221;C00159	439357;6036;3037556;12003287;79025;5793;206;64689;161658;18950	chebiId:4139;chebiId:28061;chebiId:28260;chebiId:42905;chebiId:4167;chebiId:17925;chebiId:15903;chebiId:4208	Galactose;Glucose;Mannose	12003287;206;161658	gc
Glucose-6-phosphate@0.97-QPNEG	Glucose-6-phosphate	0.973	Carbohydrates	C6H13O9P	260.03	HMDB01401;HMDB03498	C00668;C00092;C01172	5958;208;439284;439427	chebiId:17665;chebiId:4170;chebiId:17719	Glucose-6-phosphate	208	QPNEG
Glutamic acid@13.63-gc	Glutamic acid	13.629	Amino acids	C5H9NO4	147.053	HMDB03339;HMDB00148	C00025;C00302;C00217	611;33032;57397101;23327	chebiId:16015;chebiId:15966;chebiId:18327	Glutamic acid	57397101	gc
Glutamine@15.32-gc	Glutamine	15.317	Amino acids	C5H10N2O3	146.069	HMDB00641;HMDB03423	C00064;C00819	5961;145815;25244553;738	chebiId:18050;chebiId:17061	Glutamine	25244553	gc
Glutathione@1.35-QPNEG	Glutathione	1.35	Peptides	C10H17N3O6S	307.084	HMDB00125	C00051	124886;745;60072620	chebiId:16856	Glutathione	60072620	QPNEG
Glyceric acid@10.07-gc	Glyceric acid	10.068	Carbohydrates	C3H6O4	106.027	HMDB00139	C00258	752;439194	chebiId:32398	Glyceric acid	752	gc
Glycerol@9.30-gc	Glycerol	9.303	Carbohydrates	C3H8O3	92.047	HMDB00131	C00116	753	chebiId:17754	Glycerol	753	gc
Glycerol-3-phosphate@0.97-QPNEG	Glycerol-3-phosphate	0.971	Lipids	C3H9O6P	172.014	HMDB00126	C00093	754;439162	chebiId:15978	Glycerol-3-phosphate	754	QPNEG
Glycine@9.72-gc	Glycine	9.718	Amino acids	C2H5NO2	75.032	HMDB00123	C00037	750;5257127	chebiId:15428	Glycine	5257127	gc
Hexadecanedioic acid@16.57-QPNEG	Hexadecanedioic acid	16.575	Fatty Acyls	C16H30O4	286.214	HMDB00672	C19615	10459	chebiId:73722	Hexadecanedioic acid	10459	QPNEG
Histidine@16.99-gc	Histidine	16.989	Amino acids	C6H9N3O2	155.069	HMDB00177	C00135	6274;773;3651426	-	Histidine	3651426	gc
Hydroxycitric acid@1.00-QPNEG	Hydroxycitric acid	0.995	-	-	-	-	-	-	-	-	-	QPNEG
Hypotaurine@13.41-gc	Hypotaurine	13.408	Organic acids	C2H7NO2S	109.02	HMDB00965	C00519	107812;25244088	chebiId:16668	Hypotaurine	107812	gc
Hypoxanthine@15.68-gc	Hypoxanthine	15.678	Bases	C5H4N4O	136.039	HMDB00157	C00262	790	chebiId:17368	Hypoxanthine	790	gc
Indole-3-aldehyde@9.34-QPNEG	Indole-3-aldehyde	9.34	-	-	-	-	-	-	-	-	-	QPNEG
Indole-3-propionic acid@11.15-QPNEG	Indole-3-propionic acid	11.151	Indoles	C11H11NO2	189.079	HMDB02302	-	3744	-	Indole-3-propionic acid	3744	QPNEG
Inosine@25.02-gc	Inosine	25.021	Nucleosides	C10H12N4O5	268.081	HMDB00195	C00294	6021	chebiId:17596	Inosine	6021	gc
Inositol@19.84-gc	Inositol	19.844	Unclassified	C6H12O6	180.063	HMDB06088;HMDB00211	C06153;C00137;C19891	892	chebiId:10642;chebiId:17268	Inositol	892	gc
Isobutyric acid@4.92-sf	Isobutyric acid	4.915	Organic acids	C4H8O2	88.052	HMDB01873	C02632	6590	chebiId:16135	Isobutyric acid	6590	sf
Isoleucine@9.54-gc	Isoleucine	9.543	Amino acids	C6H13NO2	131.095	HMDB00172	C00407	791;6306	chebiId:17191	Isoleucine	791	gc
Ketoisocaproic acid@8.46-gc	Ketoisocaproic acid	8.459	Organic acids	C6H10O3	130.063	HMDB00695	C00233	70	chebiId:48430	Ketoisocaproic acid	70	gc
Ketoisovaleric acid@7.42-gc	Ketoisovaleric acid	7.418	Organic acids	C5H8O3	116.047	HMDB00019	C00141	49	chebiId:11851;chebiId:16530	Ketoisovaleric acid	49	gc
Kynurenine@21.36-gc	Kynurenine	21.355	Unclassified	C10H12N2O3	208.085	HMDB00684	C00328	846;161166;25245862	chebiId:16946	Kynurenine	25245862	gc
Lactic acid@6.46-gc	Lactic acid	6.46	Organic acids	C3H6O3	90.032	HMDB01311;HMDB00190	C00256;C00186	61503;107689;19789253;612	chebiId:341;chebiId:42111;chebiId:422	Lactic acid	19789253	gc
Lactose@27.33-gc	Lactose	27.334	Carbohydrates	C12H22O11	342.116	HMDB00186	C00243	84571;440995	chebiId:17716	Lactose	440995	gc
Leucine@9.24-gc	Leucine	9.245	Amino acids	C6H13NO2	131.095	HMDB00687	C00123	6106;857;5255803	chebiId:15603	Leucine	5255803	gc
Linoleic acid@21.44-gc	Linoleic acid	21.444	Fatty Acyls	C18H32O2	280.24	HMDB00673	C01595	5280450;3931	chebiId:17351	Linoleic acid	3931	gc
Lysine@16.99-gc	Lysine	16.987	Amino acids	C6H14N2O2	146.106	HMDB03405;HMDB00182	C00739;C00047	57449;5962;866;5248709	chebiId:16855;chebiId:18019	Lysine	5248709	gc
Malic acid@12.09-gc	Malic acid	12.092	Organic acids	C4H6O5	134.022	HMDB00156;HMDB00744	C00149;C00711	525;20130941;222656	chebiId:30797;chebiId:6650	Malic acid	20130941	gc
Maltose;Trehalose@27.66-gc	Maltose;Trehalose	27.662	Carbohydrates	C12H22O11	342.116	HMDB00163;HMDB00975	C00208;C01083	439341;6255;439186;294;7427;1143	chebiId:17306;chebiId:16551	Maltose;Trehalose	294;1143	gc
Mannitol@0.88-QPNEG	Mannitol	0.878	Carbohydrates	C6H14O6	182.079	HMDB00765	C00392	6251	chebiId:16899	Mannitol	6251	QPNEG
Margaric acid@20.17-gc	Margaric acid	20.173	Fatty Acyls	C17H34O2	270.256	HMDB02259	-	10465	-	Margaric acid	10465	gc
Methionine@12.43-gc	Methionine	12.427	Amino acids	C5H11NO2S	149.051	HMDB00696	C00073	6137;876;5255805	chebiId:16643	Methionine	5255805	gc
Methylmalonic acid@8.65-gc	Methylmalonic acid	8.649	Organic acids	C4H6O4	118.027	HMDB00202	C02170	487	chebiId:30860	Methylmalonic acid	487	gc
Methylsuccinic acid@9.92-gc	Methylsuccinic acid	9.923	Fatty Acyls	C5H8O4	132.042	HMDB01844	-	10349	-	Methylsuccinic acid	10349	gc
Methylsuccinic acid*@2.47-QPNEG	Methylsuccinic acid*	2.473	-	-	-	-	-	-	-	-	-	QPNEG
Myristic acid@16.00-gc	Myristic acid	15.997	Fatty Acyls	C14H28O2	228.209	HMDB00806	C06424	11005	chebiId:28875;chebiId:30807	Myristic acid	11005	gc
N-acetylputrescine@15.12-gc	N-acetylputrescine	15.117	Organic acids	C6H14N2O	130.111	HMDB02064	C02714	122356	chebiId:17768	N-acetylputrescine	122356	gc
N1-acetylspermidine@5.49-pa	N1-acetylspermidine	5.492	Amino acids	C9H21N3O	187.168	HMDB01276	C00612	496	chebiId:17927	N-acetylspermine	496	pa
N8-acetylspermidine@5.63-pa	N8-acetylspermidine	5.628	Amino acids	C9H21N3O	187.168	HMDB02189	C01029	123689	chebiId:27911	N-acetylspermidine	123689	pa
Ornithine@2.39-pa	Ornithine	2.392	Amino acids	C5H12N2O2	132.09	HMDB03374;HMDB00214	C00077;C00515	6262;389;71082	chebiId:15729;chebiId:16176	Ornithine	389	pa
Ox. glutathione@1.33-QPNEG	Ox. glutathione	1.328	Peptides	C20H32N6O12S2	612.152	HMDB03337	C00127	65359;975;5255796	chebiId:17858	Ox. glutathione	5255796	QPNEG
Palmitic acid@18.48-gc	Palmitic acid	18.482	Fatty Acyls	C16H32O2	256.24	HMDB00220	C00249	985	chebiId:15756	Palmitic acid	985	gc
Palmitoleic acid@18.18-gc	Palmitoleic acid	18.18	Fatty Acyls	C16H30O2	254.225	HMDB03229	C08362	445638;4668	chebiId:28716	Palmitoleic acid	445638	gc
Pantothenic acid@17.98-gc	Pantothenic acid	17.985	Amino acids	C9H17NO5	219.111	HMDB00210	C00864	6613;988	chebiId:29032;chebiId:46905;chebiId:7916	Pantothenic acid	988	gc
PCae(18:1)@19.06-QPPOS	PCae(18:1)	19.061	Lipids	C26H52NO7P	521.348	HMDB10385;HMDB02815	-	16081932;53480465;24779493;6449974;24779492;10279683;24779465;24779466;6030826;15120177;24779494	-	PCae(18:1)	10279683	QPPOS
PCae(18:2)@17.79-QPPOS	PCae(18:2)	17.795	Lipids	C26H50NO7P	519.332	HMDB10386	-	11005824;24779467;11988421	-	PCae(18:2)	11988421	QPPOS
PCae(20:1)@21.13-QPPOS	PCae(20:1)	21.132	Lipids	C28H56NO7P	549.379	HMDB10391	-	52924051	-	PCae(20:1)	52924051	QPPOS
PCae(20:2)@19.67-QPPOS	PCae(20:2)	19.669	Lipids	C28H54NO7P	547.364	HMDB10392	-	52924053	-	PCae(20:2)	52924053	QPPOS
PCae(20:3)@18.57-QPPOS	PCae(20:3)	18.57	Lipids	C28H52NO7P	545.348	HMDB10394;HMDB10393	-	53480467;52924055	-	PCae(20:3)	52924055	QPPOS
PCae(20:4)@17.84-QPPOS	PCae(20:4)	17.84	Lipids	C28H50NO7P	543.332	HMDB10395;HMDB10396	-	24779476;53480469;16035471	-	PCae(20:4)	16035471	QPPOS
PCae(22:0)@25.87-QPPOS	PCae(22:0)	25.865	Lipids	C30H62NO7P	579.426	HMDB10398	-	24779479	-	PCae(22:0)	24779479	QPPOS
PCae(22:6)@17.82-QPPOS	PCae(22:6)	17.818	Lipids	C30H50NO7P	567.332	HMDB10404	-	10415542	-	PCae(22:6)	10415542	QPPOS
PCee(16:0)@19.06-QPPOS	PCee(16:0)	19.058	Lipids	C24H52NO6P	481.353	-	-	-	-	PCee(16:0)	-	QPPOS
Phenylalanine@13.71-gc	Phenylalanine	13.713	Amino acids	C9H11NO2	165.079	HMDB00159	C00079	6140;994;57397115	chebiId:17295	Phenylalanine	57397115	gc
Phosphoric acid@9.31-gc	Phosphoric acid	9.315	Unclassified	H3O4P	97.977	HMDB01429;HMDB02142	C00009	1004	chebiId:18367;chebiId:26078	Phosphoric acid	1004	gc
Propionic acid@2.90-sf	Propionic acid	2.898	Organic acids	C3H6O2	74.037	HMDB00237	C00163	1032	chebiId:30768	Propionic acid	1032	sf
Putrescine@4.91-pa	Putrescine	4.913	Unclassified	C4H12N2	88.1	HMDB01414	C00134	1045	chebiId:17148	Putrescine	1045	pa
Pyruvic acid;Oxaloacetic acid@6.32-gc	Pyruvic acid;Oxaloacetic acid	6.318	Organic acids	C4H4O5;C3H4O3	110.011	HMDB00223;HMDB00243	C00036;C00022	970;1060	chebiId:30744;chebiId:32816	Oxaloacetic acid;Pyruvic acid	970;1060	gc
Raffinose@31.30-gc	Raffinose	31.299	Carbohydrates	C18H32O16	504.169	HMDB03213	C00492	10542;219993;439242	chebiId:16634	Raffinose	219993	gc
Ribitol@14.98-gc	Ribitol	14.981	Carbohydrates	C5H12O5	152.068	HMDB00508	C00474	827	chebiId:15963	Ribitol	827	gc
Ribose-5-phosphate;Ribulose-5-phosphate@0.96-QPNEG	Ribose-5-phosphate;Ribulose-5-phosphate	0.964	Carbohydrates	C5H11O8P	230.019	HMDB01548;HMDB00618	C00117;C00199;C01101	439167;439184;439399	chebiId:17797;chebiId:52742;chebiId:17363;chebiId:17666	Ribose-5-phosphate;Ribulose-5-phosphate	439167;439184	QPNEG
Ribose;Ribulose@14.45-gc	Ribose;Ribulose	14.452	Carbohydrates	C5H10O5	150.053	HMDB00283;HMDB00621;HMDB03371	C00121;C00309;C00508	5779;993;79021;439204;439203	chebiId:47013;chebiId:17173;chebiId:16880	Ribose;Ribulose	993;79021	gc
S-adenosylmethionine@4.25-pa	S-adenosylmethionine	4.247	Nucleosides	C15H22N6O5S	398.137	HMDB01185	C00019	34756;34755;5136	chebiId:15414;chebiId:67040	S-adenosylmethionine	5136	pa
Sebacic acid@16.94-gc	Sebacic acid	16.938	Fatty Acyls	C10H18O4	202.121	HMDB00792	C08277	5192	chebiId:41865	Sebacic acid	5192	gc
Serine@10.45-gc	Serine	10.452	Amino acids	C3H7NO3	105.043	HMDB00187;HMDB03406	C00065;C00740	5951;617;6857552;71077	chebiId:17115	Serine	617	gc
Spermidine@6.79-pa	Spermidine	6.788	Unclassified	C7H19N3	145.158	HMDB01257	C00315	1102	chebiId:16610	Spermidine	1102	pa
Spermine@7.67-pa	Spermine	7.668	Unclassified	C10H26N4	202.216	HMDB01256	C00750	1103	chebiId:15746	Spermine	1103	pa
Succinic acid@9.75-gc	Succinic acid	9.754	Organic acids	C4H6O4	118.027	HMDB00254	C00042	1110;21952380	chebiId:15741	Succinic acid	1110	gc
Succinyladenosine@5.53-QPPOS	Succinyladenosine	5.534	Nucleosides	C14H17N5O8	383.108	HMDB00912	-	20849086	-	Succinyladenosine	20849086	QPPOS
Sucrose@26.98-gc	Sucrose	26.98	Carbohydrates	C12H22O11	342.116	HMDB00258	C00089	5988;1115	chebiId:17992	Sucrose	1115	gc
Taurine@0.93-QPNEG	Taurine	0.932	Organic acids	C2H7NO3S	125.015	HMDB00251	C00245	1123;4068592	chebiId:15891	Taurine	1123	QPNEG
Tauro-alpha-muricholic acid;Tauro-beta-muricholic acid;Tauro-omega-muricholic acid@2.64-ba	Tauro-alpha-muricholic acid;Tauro-beta-muricholic acid;Tauro-omega-muricholic acid	2.636	Steroids	C26H45NO7S	515.292	HMDB00932	-	101657566;168408	chebiId:133057	TAURO Î±-MURICHOLIC ACID SODIUM SALT;Tauro-beta-muricholic acid	101657566;168408	ba
Taurocholic acid@4.72-ba	Taurocholic acid	4.725	Steroids	C26H45NO7S	515.292	HMDB00036	C05122	440567;5247;46783527	chebiId:28865	Taurocholic acid	5247	ba
Threonic acid@12.85-gc	Threonic acid	12.853	Carbohydrates	C4H8O5	136.037	HMDB00943	C01620	151152;439535;5460407	chebiId:15908;chebiId:49060	Threonic acid	439535	gc
Thymine@10.96-gc	Thymine	10.962	Bases	C5H6N2O2	126.043	HMDB00262	C00178	1135	chebiId:17821	Thymine	1135	gc
Trimethyl-lysine@0.90-QPPOS	Trimethyl-lysine	0.897	Amino acids	C9H20N2O2	188.152	HMDB01325	C03793	440120	chebiId:17311	Trimethyl-lysine	440120	QPPOS
Tryptophan@21.79-gc	Tryptophan	21.794	Indoles	C11H12N2O2	204.09	HMDB00929;HMDB30396	C00078;C00806	6305;1148;9060;4099458	chebiId:16828;chebiId:27897	Tryptophan	1148	gc
Tyrosine@17.21-gc	Tyrosine	17.209	Amino acids	C9H11NO3	181.074	HMDB00158	C00082	6057;1153;4300518	chebiId:17895	Tyrosine	1153	gc
Undecanedioic acid@12.06-QPNEG	Undecanedioic acid	12.056	Fatty Acyls	C11H20O4	216.136	HMDB00888	-	15816	-	Undecanedioic acid	15816	QPNEG
Uracil@10.13-gc	Uracil	10.126	Bases	C4H4N2O2	112.027	HMDB00300	C00106	1174	chebiId:17568	Uracil	1174	gc
Urea@8.75-gc	Urea	8.753	Organic acids	CH4N2O	60.032	HMDB00294	C00086	1176	chebiId:16199	Urea	1176	gc
Uric acid@19.94-gc	Uric acid	19.939	Bases	C5H4N4O3	168.028	HMDB00289	C00366	1175	chebiId:17775	Uric acid	1175	gc
Ursodeoxycholic acid@9.19-ba	Ursodeoxycholic acid	9.186	Steroids	C24H40O4	392.293	HMDB00946	C07880	31401	chebiId:9907	Ursodeoxycholic acid	31401	ba
Valine@8.50-gc	Valine	8.496	Amino acids	C5H11NO2	117.079	HMDB00883	C00183	6287;1182;5237032	chebiId:16414	Valine	1182	gc
Xanthine@18.43-gc	Xanthine	18.425	Bases	C5H4N4O2	152.033	HMDB00292	C00385	1188	chebiId:17712;chebiId:48517	Xanthine	1188	gc
Xylitol@14.79-gc	Xylitol	14.793	Carbohydrates	C5H12O5	152.068	HMDB02917	C00379	6912	chebiId:17151	Xylitol	6912	gc
Xylose@14.13-gc	Xylose	14.131	Carbohydrates	C5H10O5	150.053	HMDB00098	C00181	135191;6027	chebiId:15936;chebiId:53455	Xylose	135191	gc

## Sheet: Area- Group 1
Experimental Group 1	Sid	2-aminoadipic acid@15.12-gc	2-hydroxy-3-methylbutyric acid@4.64-sf	2-hydroxybutyric acid@2.51-sf	2-hydroxyethanesulfonic acid@0.94-QPNEG	2-hydroxyglutaric acid@13.12-gc	2-oxoglutaric acid@13.13-gc	3-hydroxybutyric acid@1.69-sf	3-hydroxyglutaric acid@1.25-QPNEG	3-indoxyl sulfuric acid@6.23-QPNEG	4-hydroxyproline@12.55-gc	5-oxoproline@12.47-gc	Acetic acid@1.81-sf	Adenine@16.32-gc	Alanine@6.99-gc	Allantoin@0.96-QPNEG	Anthranilic acid@13.54-gc	Arabinose@14.22-gc	Arabitol@14.93-gc	Aspartic acid@12.47-gc	Azelaic acid@9.67-QPNEG	Beta-muricholic acid@6.73-ba	Butanoic acid@5.32-sf	Cadaverine@5.09-pa	Carnitine C10:0@12.56-QPPOS	Carnitine C12:0@14.36-QPPOS	Carnitine C14:0@16.03-QPPOS	Carnitine C16:0@17.74-QPPOS	Carnitine C18:0@19.46-QPPOS	Cholesterol@29.60-gc	Cholic acid@9.33-ba	Choline@0.90-QPPOS	Citric acid;Isocitric acid@15.92-gc	Citrulline@15.88-gc	Creatine@12.91-gc	Deoxycholic acid@10.69-ba	Dimethylglycine@5.53-gc	Dodecanedioic acid@13.20-QPNEG	Dodecenedioic acid@12.60-QPNEG	Erythritol@12.41-gc	Fructose@16.61-gc	Fumaric acid@10.17-gc	GABA@12.56-gc	Galactitol;Sorbitol;Mannitol@17.44-gc	Galactose;Glucose;Mannose@16.93-gc	Glucose-6-phosphate@0.97-QPNEG	Glutamic acid@13.63-gc	Glutamine@15.32-gc	Glutathione@1.35-QPNEG
Young (13w)	young-JCX521	222711	4649	5241	1755109.415	252030	256280	15070	36008123.371	288289519.712	657376	26896218	19259	24136	76528563	11688960.739	27999	261047	85941	415813	32802719.589	66877	3713	848167	1946299.864	276834.798	296932.446	6141285.773	260774.306	3071843	20364	140558570.646	12659884	872064	166819	8355	7901474	3352083.131	5870226.647	198068	1811630	861393	40338	155013	449123495	6283388.634	890833	135730	275195.026
Young (13w)	young-JCX522	269211	6993	8697	887119.684	243007	283923	18087	30637640.639	280378178.486	559082	22019844	15481	21870	81116352	10758660.781	14302	378047	84343	202319	26889819.185	45457	3995	834994	114431.367	48474.238	38832.268	629696.064	NA	2714226	14450	144894595.755	9339861	483180	42379	9174	6121316	3066376.83	5918349.274	202240	2596465	701731	28955	130769	519781415	2398658.953	329450	40560	116686.432
Young (13w)	young-JCX528	147944	8866	15577	2763285.645	324617	308007	47079	27215007.237	448789213.584	573266	21559481	20072	54164	23106123	15881875.827	37942	187903	84798	366847	27261146.146	31722	4050	827550	2080697.697	1432250.664	1997651.679	9572984.635	1718415.928	3363187	14896	106972125.398	17625934	1527016	156421	13836	5434012	3107046.79	5649948.141	200508	3898264	753743	39732	117057	491437225	1775016.958	694227	497766	86210.958
Very Old (100w) before OSKM activation	very-old-OSKM-bef-JCX50	360678	4784	6527	830490.503	557346	397120	23137	7428079.178	217535312.448	256842	19038575	10491	26988	90991831	6947318.613	34932	1330258	123851	142628	18544964.119	52020	3565	788855	NA	17458.626	10869.31	194450.142	39589.365	1916472	38145	67994282.971	20454369	706789	48210	16161	7074747	2323279.271	4855118.287	223417	2577791	777766	25801	110522	391077702	1109786.484	294172	26379	6969.993
Very Old (100w) before OSKM activation	very-old-OSKM-bef-JCX51	321039	5719	7389	2396103.813	434458	466807	23488	32125207.467	431681999.267	273042	22304775	9831	29648	101868784	13746780.475	19997	335333	213364	302494	31802438.697	6449	3759	816193	2963894.23	261952.446	138379.918	5343242.519	306519.579	3945026	6333	165689875.491	20313101	776448	86718	4491	7376259	3303173.363	5722700.811	235620	2003766	775595	33094	123465	397078215	2756038.354	684105	92521	163336.678
Very Old (100w) before OSKM activation	very-old-OSKM-bef-JCX143	336305	4501	8579	2288586.219	460295	400695	18724	35322299.775	522399001.427	307025	21482208	8016	37873	69803808	15550138.269	28897	276471	162232	310819	43150240.863	18110	2689	704040	NA	719542.62	642454.154	6367691.163	703835.642	5375838	6146	141779630	16391374	1349432	215105	8352	8971927	6205416.085	5933872.18	237703	3038596	809070	30784	117761	383462380	1328125.36	779375	273783	167438.021
Very Old (100w) before OSKM activation	very-old-OSKM-bef-JCX63	408578	6313	9655	2401816.098	583212	465304	36707	31449554.697	270301981.222	258854	19201092	8395	23420	82494105	12573912.307	15220	263978	199680	320169	30399371.626	11512	2508	914649	52410.299	7447.743	20727.765	112634.191	23867.73	4917763	24919	162736271.773	26499073	371200	82410	5964	6841159	2989390.335	5741927.147	288815	3799552	989019	30694	129951	500077956	4543318.536	749997	71313	214177.48
Very Old (100w) before OSKM activation	very-old-OSKM-bef-JCX64	243818	4981	7377	2451749.672	410699	141561	18944	29794146.398	319781786.803	219396	16665723	7773	21096	65982866	10769560.841	11147	610771	147858	192544	25765245.998	11541	1731	975515	79110.457	18114.634	NA	123052.169	9263.542	2232894	6434	221122724.795	13224002	354866	38604	11298	8047194	2925954.02	5533349.814	213603	4113941	705965	18909	141838	425755689	1615933.751	241379	13909	133485.148
Very Old (100w) before OSKM activation	very-old-OSKM-bef-JCX65	186647	4186	34802	2240127.869	522064	614770	110785	28035718.734	225789178.145	285885	22272446	11416	19393	50009872	8617456.041	13073	380923	93761	305286	25662146.889	34946	2040	850055	NA	176112.319	199029.99	9322450.917	799588.972	3431095	65815	155020007.544	23206915	960850	79634	8416	5633612	4030163.226	5207911.64	186779	4022627	1031127	25641	139278	467393673	2680807.126	793983	951193	67929.307
Very Old (100w) OSKM+ 2w recovery	very-old-OSKM-2w-JCX50	645064	3834	9334	4113489.844	523209	121946	24111	27019103.515	190862213.468	484632	26066812	14639	41773	66532244	19676335.862	37947	405727	93697	988143	22865880.132	53770	2301	917546	1097212.327	837430.292	1909582.912	9034984.567	1298329.299	2246549	43596	209819568.428	21807110	371806	152795	7200	4898064	2229865.889	5248300.496	244619	4727179	1420133	70031	93157	523941534	27962548.572	1456063	261440	802354.836
Very Old (100w) OSKM+ 2w recovery	very-old-OSKM-2w-JCX51	226934	12154	23976	1562246.888	140699	97283	56267	23636617.245	118200833.626	408478	20488614	7663	28565	139500372	21288434.175	8173	304863	105190	183313	22609164.692	57520	2579	853560	NA	284315.218	144696.45	1324386.675	1122434.718	4645924	170614	100393093.489	14220786	210355	26343	9928	7504514	2701753.141	5547633.688	486029	3674148	327319	31611	81614	375636415	778128.266	737138	134029	158102.285
Very Old (100w) OSKM+ 2w recovery	very-old-OSKM-2w-JCX143	333509	7559	8368	2744800.398	473740	124117	20541	12980577.776	314471343.457	409264	25959918	13310	17315	75808869	11012684.366	84414	200972	213381	540852	19055242.047	5630	2901	1062186	80301.858	41324.679	17949.186	512060.242	NA	3418664	1709	54181988.04	12330846	1378875	70670	5682	4797570	2086067.528	4718244.359	263226	4785418	527755	47558	57617	472174169	7437982.81	781431	508057	287681.648
Very Old (100w) OSKM+ 4w recovery	very-old-OSKM-4w-JCX63	423589	5742	4502	3347481.564	452345	293339	30036	23653858.309	176097539.151	349409	25085887	8603	28627	73317064	13236741.471	25214	1189223	149349	438650	28421470.515	14868	2067	954019	367288.374	89092.466	331293.183	3025447.856	538107.769	4708659	16159	102534478.647	18116071	477587	126179	6902	3759019	2884616.175	4918592.057	260065	12992375	689308	31318	124001	543674542	5840684.686	844460	208444	228554.453
Very Old (100w) OSKM+ 4w recovery	very-old-OSKM-4w-JCX64	250368	3952	15748	2523534.293	435146	290569	52354	21801740.603	312711810.426	323131	22532517	9657	19661	51404177	12884538.837	23609	636411	87643	350135	28356020.976	12469	1531	881057	131020.93	41971.133	25472.554	1123262.298	9655.453	2436468	10429	116023686.008	15397675	800086	70061	9124	3770808	2642353.18	5027192.792	224019	11246189	627337	24572	172935	602412641	2734401.595	446943	217307	192547.846
Very Old (100w) OSKM+ 4w recovery	very-old-OSKM-4w-JCX65	535208	5730	13401	1484883.331	1009746	503323	37086	7967866.478	60298223.932	458387	38434054	20475	23473	86199404	7343216.824	33999	972502	151723	1313340	17468006.707	20187	5528	865729	94568.556	32871.073	NA	402687.175	10579.767	2509647	24318	71127398.712	17802374	209884	287359	12509	4195769	2103594.147	4699580.518	244477	3274840	1543052	74739	151105	551754229	34969214.805	2102781	181215	230857.574
	BlM_pre	429	28	44	NA	42064	569	278	NA	NA	445016	41906391	3161	28731	90239	1599287.828	1017	1252	726	42535	7651606.482	439	135	913257	NA	NA	7140468.769	34329525.789	11596381.787	1725	3313	4677625.975	4249037	132	2427	5364	31932075	1123713.14	1787111.592	1721	3465	492387	10466	2636	60274	3381880.02	84742	1640	14825.456
	BlM_post	2583	42	22	125101.979	5665	382	234	851206.011	8256.224	1049	477855	4350	1109	134615	32964.734	958	1940	1200	4708	26398735.515	414	546	896266	NA	43774.311	7896.583	8053.672	NA	150	1097	NA	23403	50	1684	514	37196442	2597105.639	4710552.076	1628	4610	85002	3659	1756	142252	94792.266	4176	590	28491.341
	QC_batch-serum_4a	NA	NA	NA	1572828.762	NA	NA	NA	17848607.468	180203183.691	NA	NA	NA	NA	NA	8574385.505	NA	NA	NA	NA	30421838.322	NA	NA	NA	NA	1145328.774	1345272.229	5886392.097	1189473.678	NA	NA	102578647.981	NA	NA	NA	NA	NA	2569702.89	4831858.041	NA	NA	NA	NA	NA	NA	9410664.271	NA	NA	383806.91
	QC_serum_4a	127430	4500	7890	NA	289218	238553	23985	NA	NA	312967	19088583	13076	57366	7509059	NA	25959	289988	93128	824391	NA	NA	5997	896371	NA	NA	NA	NA	NA	2642663	NA	NA	11749047	547592	65593	NA	6293384	NA	NA	177627	1015733	722367	55535	110727	318506548	NA	1145265	120158	NA
	QC_batch-serum_4b	NA	NA	NA	1540005.17	NA	NA	NA	18268717.662	183753120.553	NA	NA	NA	NA	NA	8990295.931	NA	NA	NA	NA	32924395.191	NA	NA	NA	1348580.422	111418.472	401890.776	3347834.271	683814.982	NA	NA	106783923.985	NA	NA	NA	NA	NA	2678021.319	5173929.671	NA	NA	NA	NA	NA	NA	10532414.472	NA	NA	469025.316
	QC_seruma_4b	135939	1	10	NA	275015	247323	10	NA	NA	184772	14796279	30	43322	20506422	NA	22350	252205	89735	474394	NA	NA	7	939845	NA	NA	NA	NA	NA	2479516	NA	NA	10626966	475395	8386	NA	6416143	NA	NA	192693	942378	718422	39374	102704	325054660	NA	400500	34601	NA
	QC_serum_5a	135154	NA	NA	NA	236306	231000	NA	NA	NA	149117	13606604	NA	19299	37543224	NA	15277	211599	88695	272984	NA	28886	NA	NA	NA	NA	NA	NA	NA	2026511	21180	NA	9229826	155937	15737	7351	6074693	NA	NA	172544	789096	555530	30557	69694	316586779	NA	244783	488	NA
	QC_batch-serum_4c	NA	NA	NA	1149604.869	NA	NA	NA	18561153.15	183784156.408	NA	NA	NA	NA	NA	9436139.341	NA	NA	NA	NA	33630740.636	NA	NA	NA	346863.16	272053.109	67792.454	1366244.081	451469.214	NA	NA	110355366.394	NA	NA	NA	NA	NA	2740756.843	4978108.958	NA	NA	NA	NA	NA	NA	10100028.509	NA	NA	279961.456
	QC_serum_4c	129638	12	25	NA	265644	250805	12	NA	NA	145256	14527840	9	27912	29738770	NA	18504	221321	94090	374920	NA	NA	17	941454	NA	NA	NA	NA	NA	2450235	NA	NA	10299477	362265	5662	NA	6670080	NA	NA	180711	893329	663520	37766	108376	327969191	NA	293514	10961	NA
	QC_serum_5c	NA	NA	NA	NA	NA	NA	NA	NA	NA	NA	NA	NA	NA	NA	NA	NA	NA	NA	NA	NA	38558	NA	NA	NA	NA	NA	NA	NA	NA	30065	NA	NA	NA	NA	6538	NA	NA	NA	NA	NA	NA	NA	NA	NA	NA	NA	NA	NA
	QC_serum_5b	112449	NA	NA	NA	236725	238679	NA	NA	NA	133610	13723106	NA	15327	36114530	NA	15913	209456	86772	207139	NA	33005	NA	NA	NA	NA	NA	NA	NA	2112712	23394	NA	9093607	121598	8678	6715	6319056	NA	NA	169953	807739	560989	28504	67200	314452493	NA	163915	1133	NA
	QC_batch-serum_4d	NA	NA	NA	1292212.957	NA	NA	NA	16912964.683	190227577.274	NA	NA	NA	NA	NA	9599287.659	NA	NA	NA	NA	33769133.509	NA	NA	NA	81753.073	NA	39843.502	172423.864	NA	NA	NA	113210250.469	NA	NA	NA	NA	NA	2523219.808	5353828.926	NA	NA	NA	NA	NA	NA	10438768.871	NA	NA	375127.291
	QC_serum_5d	NA	NA	NA	NA	NA	NA	NA	NA	NA	NA	NA	NA	NA	NA	NA	NA	NA	NA	NA	NA	38635	NA	NA	NA	NA	NA	NA	NA	NA	30754	NA	NA	NA	NA	8489	NA	NA	NA	NA	NA	NA	NA	NA	NA	NA	NA	NA	NA
	QC_serum_4d	105568	12	26	NA	286948	275446	9	NA	NA	135221	14845143	8	28378	36866321	NA	24930	233264	93781	298749	NA	NA	17	948191	NA	NA	NA	NA	NA	2436809	NA	NA	10715175	262831	2015	NA	6652668	NA	NA	186019	926835	700912	31867	107969	338135529	NA	209815	677	NA
	QC_batch-serum_4e	NA	NA	NA	1593870.004	NA	NA	NA	17126708.474	177964705.117	NA	NA	NA	NA	NA	8503615.149	NA	NA	NA	NA	31376741.047	NA	NA	NA	83266.339	30455.499	8364.82	42024.467	10327.412	NA	NA	110454636.055	NA	NA	NA	NA	NA	2473389.546	4986028.124	NA	NA	NA	NA	NA	NA	9854598.915	NA	NA	391077.37
	QC_serum_4e	NA	11	12	NA	NA	NA	6	NA	NA	NA	NA	57	NA	NA	NA	NA	NA	NA	NA	NA	NA	33	949128	NA	NA	NA	NA	NA	NA	NA	NA	NA	NA	NA	NA	NA	NA	NA	NA	NA	NA	NA	NA	NA	NA	NA	NA	NA
	QC_serum_5e	NA	NA	NA	NA	NA	NA	NA	NA	NA	NA	NA	NA	NA	NA	NA	NA	NA	NA	NA	NA	36379	NA	NA	NA	NA	NA	NA	NA	NA	30855	NA	NA	NA	NA	7903	NA	NA	NA	NA	NA	NA	NA	NA	NA	NA	NA	NA	NA
	QC_serum_6a	NA	3837	7094	NA	NA	NA	22354	NA	NA	NA	NA	14037	NA	NA	NA	NA	NA	NA	NA	NA	NA	5045	NA	NA	NA	NA	NA	NA	NA	NA	NA	NA	NA	NA	NA	NA	NA	NA	NA	NA	NA	NA	NA	NA	NA	NA	NA	NA
	St_mix_pre	NA	189111	124149	NA	NA	NA	94374	NA	NA	NA	NA	51269	NA	NA	NA	NA	NA	NA	NA	NA	NA	132282	NA	NA	NA	NA	NA	NA	NA	NA	NA	NA	NA	NA	NA	NA	NA	NA	NA	NA	NA	NA	NA	NA	NA	NA	NA	NA
	St_PA_pre	NA	NA	NA	NA	NA	NA	NA	NA	NA	NA	NA	NA	NA	NA	NA	NA	NA	NA	NA	NA	NA	NA	5282	NA	NA	NA	NA	NA	NA	NA	NA	NA	NA	NA	NA	NA	NA	NA	NA	NA	NA	NA	NA	NA	NA	NA	NA	NA
	St_BA1_pre	NA	NA	NA	NA	NA	NA	NA	NA	NA	NA	NA	NA	NA	NA	NA	NA	NA	NA	NA	NA	459054	NA	NA	NA	NA	NA	NA	NA	NA	216764	NA	NA	NA	NA	490311	NA	NA	NA	NA	NA	NA	NA	NA	NA	NA	NA	NA	NA
	St_AA_pre	380015	NA	NA	NA	25336	52117	NA	NA	NA	14050671	56557725	NA	51122	3193355	NA	62721	35338	17721	2806872	NA	NA	NA	NA	NA	NA	NA	NA	NA	29578	NA	NA	785040457	1081411	1810174	NA	3508518	NA	NA	4563	106062	6346269	10438223	13381	1231845	NA	3376674	23306	NA
	St_BA2_pre	NA	NA	NA	NA	NA	NA	NA	NA	NA	NA	NA	NA	NA	NA	NA	NA	NA	NA	NA	NA	1124169	NA	NA	NA	NA	NA	NA	NA	NA	788038	NA	NA	NA	NA	274600	NA	NA	NA	NA	NA	NA	NA	NA	NA	NA	NA	NA	NA
	St_mix_post	NA	190748	126190	NA	NA	NA	87685	NA	NA	NA	NA	68154	NA	NA	NA	NA	NA	NA	NA	NA	NA	146186	NA	NA	NA	NA	NA	NA	NA	NA	NA	NA	NA	NA	NA	NA	NA	NA	NA	NA	NA	NA	NA	NA	NA	NA	NA	NA
	St_BA2_post	NA	NA	NA	NA	NA	NA	NA	NA	NA	NA	NA	NA	NA	NA	NA	NA	NA	NA	NA	NA	1619345	NA	NA	NA	NA	NA	NA	NA	NA	1059285	NA	NA	NA	NA	251816	NA	NA	NA	NA	NA	NA	NA	NA	NA	NA	NA	NA	NA
	St_BA1_post	NA	NA	NA	NA	NA	NA	NA	NA	NA	NA	NA	NA	NA	NA	NA	NA	NA	NA	NA	NA	829617	NA	NA	NA	NA	NA	NA	NA	NA	421962	NA	NA	NA	NA	743284	NA	NA	NA	NA	NA	NA	NA	NA	NA	NA	NA	NA	NA
[truncated: 83 more columns]

## Sheet: Height- Group 1
Experimental Group 1	Sid	2-aminoadipic acid@15.12-gc	2-hydroxy-3-methylbutyric acid@4.64-sf	2-hydroxybutyric acid@2.51-sf	2-hydroxyethanesulfonic acid@0.94-QPNEG	2-hydroxyglutaric acid@13.12-gc	2-oxoglutaric acid@13.13-gc	3-hydroxybutyric acid@1.69-sf	3-hydroxyglutaric acid@1.25-QPNEG	3-indoxyl sulfuric acid@6.23-QPNEG	4-hydroxyproline@12.55-gc	5-oxoproline@12.47-gc	Acetic acid@1.81-sf	Adenine@16.32-gc	Alanine@6.99-gc	Allantoin@0.96-QPNEG	Anthranilic acid@13.54-gc	Arabinose@14.22-gc	Arabitol@14.93-gc	Aspartic acid@12.47-gc	Azelaic acid@9.67-QPNEG	Beta-muricholic acid@6.73-ba	Butanoic acid@5.32-sf	Cadaverine@5.09-pa	Carnitine C10:0@12.56-QPPOS	Carnitine C12:0@14.36-QPPOS	Carnitine C14:0@16.03-QPPOS	Carnitine C16:0@17.74-QPPOS	Carnitine C18:0@19.46-QPPOS	Cholesterol@29.60-gc	Cholic acid@9.33-ba	Choline@0.90-QPPOS	Citric acid;Isocitric acid@15.92-gc	Citrulline@15.88-gc	Creatine@12.91-gc	Deoxycholic acid@10.69-ba	Dimethylglycine@5.53-gc	Dodecanedioic acid@13.20-QPNEG	Dodecenedioic acid@12.60-QPNEG	Erythritol@12.41-gc	Fructose@16.61-gc	Fumaric acid@10.17-gc	GABA@12.56-gc	Galactitol;Sorbitol;Mannitol@17.44-gc	Galactose;Glucose;Mannose@16.93-gc	Glucose-6-phosphate@0.97-QPNEG	Glutamic acid@13.63-gc	Glutamine@15.32-gc	Glutathione@1.35-QPNEG
Young (13w)	young-JCX521	87230	429	614	156902.741	140658	137517	1807	5926288.677	27413666.353	280127	9892615	2087	10543	52627243	1752453.544	17763	133948	41741	193429	4918102.702	8535	287	113365	79186.657	51593.887	32005.179	786083.932	61652.894	2300697	3788	25951698.847	7548861	365554	81830	1843	6699304	458740.076	408510.699	98730	920249	545622	18371	65415	148711392	296424.989	328971	29252	27487.789
Young (13w)	young-JCX522	105194	582	1030	113919.731	135261	154459	2162	4920735.033	26724626.143	204395	7448861	1763	9608	53737084	1609412.386	7771	202284	39964	92437	3611807.778	5995	249	112316	24520.184	10119.755	11363.933	165444.941	NA	2039999	3009	29948109.381	5745061	188469	19693	1862	4958982	423341.607	360721.495	101898	1292891	446567	10357	52925	153176195	121717.714	99739	7593	9006.394
Young (13w)	young-JCX528	53064	760	1794	384004.987	184296	168185	5723	3540652.959	42760096.393	316045	10148032	2196	24027	13367163	2484200.881	20725	90718	40263	214127	3906731.702	3958	267	111270	228683.903	190247.525	242451.62	969996.701	175258.767	2558212	3108	23360742.047	11018176	794392	81574	2830	4464217	439005.259	408977.803	100383	1981751	485854	21975	54869	145021805	91705.787	383386	191690	9670.146
Very Old (100w) before OSKM activation	very-old-OSKM-bef-JCX50	137409	423	776	151069.484	317619	230712	2890	1188881.914	22270893.915	89861	6469400	1160	11268	63366826	1253397.37	19477	713748	60928	58481	2479781.797	7028	236	104071	NA	6730.071	4263.139	42309.738	15670.927	1385633	7592	12855394.451	12881516	273343	20437	3351	6088165	311925.001	342711.678	114028	1319257	499710	10233	48973	147430783	58371.768	74887	5097	1844.433
Very Old (100w) before OSKM activation	very-old-OSKM-bef-JCX51	120499	487	890	287062.678	248467	260973	2869	4966745.108	40864530.327	108706	8718967	1068	13166	71195655	2060844.134	10962	172300	106031	142934	4685814.328	803	266	107763	141553.816	58771.604	35855.39	554665.353	89813.269	3018896	1222	34896412.09	12635328	343780	39841	807	6363877	443709.775	406526.699	124454	1021920	510035	14896	55028	147045391	122016.222	227716	18325	14493.533
Very Old (100w) before OSKM activation	very-old-OSKM-bef-JCX143	127659	386	1007	316089.717	252504	223833	2194	5785570.023	48077770.668	144837	8719207	914	17131	48136972	2401540.435	16395	147426	79596	177042	6639447.9	2487	180	100646	NA	120794.323	190880.175	807189.164	114532.858	3934703	1410	28402531.058	9755796	642319	104990	1703	7633942	897881.588	426270.733	120741	1578879	534072	14810	54376	143552923	61682.481	324818	49320	11291.726
Very Old (100w) before OSKM activation	very-old-OSKM-bef-JCX63	151019	512	1157	337870.63	321673	249907	4654	4989340.544	26447162.4	92602	7103158	896	10485	51893807	1928385.017	8145	138942	100192	144317	4425599.28	1555	159	127129	20083.359	2873.227	8114.733	45508.722	9396.151	3494016	4712	30386658.084	15919529	159461	36749	1127	5915144	411971.492	397628.649	147393	1930517	628612	13274	58183	151867426	177068.908	233202	13823	15141.004
Very Old (100w) before OSKM activation	very-old-OSKM-bef-JCX64	93894	406	823	375050.975	223143	76580	2309	5039071.393	30249600.618	77786	5602030	829	9068	41802745	1656647.464	5718	320814	69644	73272	3639456.557	1666	143	130750	30335.86	6991.713	NA	35947.989	3573.448	1595094	1276	39800971.805	7647882	143604	15824	2336	6723047	401360.251	397760.288	106353	2076471	457651	7672	55539	151802486	96391.241	67501	3157	12738.659
Very Old (100w) before OSKM activation	very-old-OSKM-bef-JCX65	66684	325	3983	302788.288	286560	351573	13277	3887217.833	21655931.754	135674	8952568	923	7822	32183987	1273867.596	7733	199536	41858	169114	3660952.296	4480	155	122671	NA	50549.196	25078.099	1300490.634	180186.038	2604511	13125	32529642.017	14276864	470280	38912	1776	4750822	557087.163	367849.383	94196	2106713	663800	12941	57141	150455167	104129.252	351658	382300	9412.277
Very Old (100w) OSKM+ 2w recovery	very-old-OSKM-2w-JCX50	242483	319	1089	293718.424	282316	68805	2971	3222738.405	17629591.124	235508	11174536	1576	18529	43797711	2902320.4	21998	201677	40528	544309	3323236.163	6947	170	137046	185229.87	122316.601	267915.393	878474.182	128678.453	1738358	8142	41431957.265	13257870	158247	71669	1359	4005086	309466.265	384687.925	125808	2461304	927618	34658	41043	146973970	1204258.943	553723	43434	85897.138
Very Old (100w) OSKM+ 2w recovery	very-old-OSKM-2w-JCX51	81917	1041	2758	216299.917	72850	51605	6958	3581669.769	11238479.379	162089	8340203	741	10771	98103287	3223867.498	5863	154456	52196	99562	3256282.911	7622	197	118260	NA	45704.625	37077.223	242380.073	175878.245	3564016	35621	18790916.457	8929851	83189	11448	2134	6395449	373322.882	410707.622	239074	1952098	206517	14255	34859	144521958	39791.183	282878	24724	10611.34
Very Old (100w) OSKM+ 2w recovery	very-old-OSKM-2w-JCX143	122564	629	951	331248.346	262755	72328	2653	1918432.87	31257981.895	185380	11338739	1481	6655	48076882	1796883.146	48476	107157	104887	285864	2458856.607	779	189	146606	15951.874	15887.08	6979.557	85756.777	NA	2593797	335	11644783.824	7584511	708035	34217	1192	4043571	278541.965	348083.779	129397	2448130	337010	22658	26954	150457007	350652.141	316576	126273	14868.886
Very Old (100w) OSKM+ 4w recovery	very-old-OSKM-4w-JCX63	159899	469	607	503135.132	246277	158825	3831	2899852.671	17306118.24	142748	9534674	949	11528	49970927	2011285.835	15120	609049	75368	225510	4060583.076	2089	136	136317	45850.114	11739.116	95064.448	318502.472	83440.081	3580691	3216	20609246.351	10905422	203525	58421	1479	3220203	393300.41	347142.12	129225	6779946	439748	13655	52058	148922345	249411.08	302245	41373	18327.701
Very Old (100w) OSKM+ 4w recovery	very-old-OSKM-4w-JCX64	95817	342	1878	393700.634	241595	167221	6977	2904301.904	29648995.325	130164	8279304	935	9355	33913027	2047801.134	14482	320610	43529	169660	4055137.631	1636	123	117395	38719.024	16298.84	3912.497	146472.805	3826.86	1794980	1901	24359132.17	9546736	345861	32654	1932	3214714	330068.538	358851.3	111850	5560039	402193	12238	74767	150698148	120112.666	152586	41683	13790.805
Very Old (100w) OSKM+ 4w recovery	very-old-OSKM-4w-JCX65	237202	440	1624	264327.844	586096	294271	4837	943990.592	6018497.727	180931	15205215	2243	9962	59121862	1270697.697	17770	515768	76107	618383	2282566.358	2705	345	128804	27090.756	12683.088	NA	83717.277	4084.42	1821817	4032	13401748.639	10766948	85685	148247	2210	3552089	290038.461	343446.459	127508	1669253	991619	35266	62576	151825339	2094630.709	793118	32262	11176.809
	BlM_pre	268	6	7	NA	23199	503	36	NA	NA	219245	20839234	326	11756	50585	188990.624	1565	1019	410	24638	914197.353	111	24	96725	NA	NA	217894.648	2209482.84	704361.087	1204	431	624576.576	2652033	111	942	350	25345233	143800.714	145341.72	951	2950	305453	5467	1030	27464	166574.289	53493	856	1512.525
	BlM_post	368	5	6	20087.877	2283	497	34	74953.172	2113.084	533	239935	482	726	87229	5583.087	1474	840	724	2434	3786422.903	131	44	100043	NA	6870.746	3122.091	3152.571	NA	220	129	NA	12788	46	995	109	32165338	324230.383	336876.13	950	2274	52575	2056	943	63560	10970.067	2380	241	9931.459
	QC_batch-serum_4a	NA	NA	NA	198419.523	NA	NA	NA	2702445.172	17432988.481	NA	NA	NA	NA	NA	1359651.269	NA	NA	NA	NA	4451633.049	NA	NA	NA	NA	105509.351	172310.538	564831.698	115262.397	NA	NA	19244865.075	NA	NA	NA	NA	NA	369836.372	349627.101	NA	NA	NA	NA	NA	NA	530793.531	NA	NA	27229.091
	QC_serum_4a	45474	367	937	NA	147783	118336	3084	NA	NA	178304	9034491	1406	25838	3504072	NA	11510	133739	43562	477011	NA	NA	368	116426	NA	NA	NA	NA	NA	1940653	NA	NA	7084318	270326	31159	NA	5066069	NA	NA	88495	486968	462858	28390	48602	132984348	NA	654346	31820	NA
	QC_batch-serum_4b	NA	NA	NA	195382.591	NA	NA	NA	2824072.571	17571555.49	NA	NA	NA	NA	NA	1335442.985	NA	NA	NA	NA	4749261.746	NA	NA	NA	57800.36	18901.682	79663.955	463273.679	85009.835	NA	NA	20965730.122	NA	NA	NA	NA	NA	358902.842	362359.815	NA	NA	NA	NA	NA	NA	590592.928	NA	NA	35550.674
	QC_seruma_4b	49721	NA	3	NA	153475	139002	3	NA	NA	86240	6147888	7	20350	12923339	NA	11776	133597	45953	249090	NA	NA	3	128070	NA	NA	NA	NA	NA	1828827	NA	NA	6763495	210464	5294	NA	5447837	NA	NA	102071	470730	475175	20676	42795	137935441	NA	146056	8186	NA
	QC_serum_5a	52427	NA	NA	NA	129784	122393	NA	NA	NA	49214	4721798	NA	8437	23883426	NA	9571	105094	39765	102625	NA	3705	NA	NA	NA	NA	NA	NA	NA	1445004	4233	NA	5510311	51048	6701	1301	5001812	NA	NA	87611	390737	356614	13329	28648	136612694	NA	56329	400	NA
	QC_batch-serum_4c	NA	NA	NA	206259.27	NA	NA	NA	2883012.179	17433747.748	NA	NA	NA	NA	NA	1440166.006	NA	NA	NA	NA	4777544.783	NA	NA	NA	34286.855	47944.638	18244.887	183753.702	59598.259	NA	NA	20962677.672	NA	NA	NA	NA	NA	387211.243	361194.148	NA	NA	NA	NA	NA	NA	578585.995	NA	NA	25018.675
	QC_serum_4c	46198	3	4	NA	147963	138496	3	NA	NA	55866	5808469	3	11675	18384844	NA	10904	114314	41876	161406	NA	NA	6	123229	NA	NA	NA	NA	NA	1773746	NA	NA	6321800	137127	2865	NA	5413328	NA	NA	90000	465619	429494	17255	43248	139015666	NA	87286	2713	NA
	QC_serum_5c	NA	NA	NA	NA	NA	NA	NA	NA	NA	NA	NA	NA	NA	NA	NA	NA	NA	NA	NA	NA	4943	NA	NA	NA	NA	NA	NA	NA	NA	6078	NA	NA	NA	NA	1430	NA	NA	NA	NA	NA	NA	NA	NA	NA	NA	NA	NA	NA
	QC_serum_5b	45209	NA	NA	NA	126238	131042	NA	NA	NA	36975	4663170	NA	7162	22121250	NA	10033	107227	38554	69409	NA	4275	NA	NA	NA	NA	NA	NA	NA	1571350	4916	NA	5362461	34241	4354	1395	5394045	NA	NA	86935	414262	362095	12238	30213	138383932	NA	33872	611	NA
	QC_batch-serum_4d	NA	NA	NA	217497.135	NA	NA	NA	2801195.399	18558963.638	NA	NA	NA	NA	NA	1487422.164	NA	NA	NA	NA	4983211.97	NA	NA	NA	24979.509	NA	15924.542	30315.876	NA	NA	NA	22501212.055	NA	NA	NA	NA	NA	353495.959	363549.685	NA	NA	NA	NA	NA	NA	618875.23	NA	NA	19923.66
	QC_serum_5d	NA	NA	NA	NA	NA	NA	NA	NA	NA	NA	NA	NA	NA	NA	NA	NA	NA	NA	NA	NA	5074	NA	NA	NA	NA	NA	NA	NA	NA	6039	NA	NA	NA	NA	1580	NA	NA	NA	NA	NA	NA	NA	NA	NA	NA	NA	NA	NA
	QC_serum_4d	38455	2	8	NA	158929	154258	2	NA	NA	45001	5885021	3	12930	22350403	NA	12703	125238	46295	119710	NA	NA	5	124209	NA	NA	NA	NA	NA	1736760	NA	NA	6373170	94675	1573	NA	5405530	NA	NA	92231	465731	447684	16583	44350	141870845	NA	47479	505	NA
	QC_batch-serum_4e	NA	NA	NA	223379.625	NA	NA	NA	2902461.032	17389890.181	NA	NA	NA	NA	NA	1259132.514	NA	NA	NA	NA	4682133.486	NA	NA	NA	17422.417	11765.394	3271.044	13549.786	4014.566	NA	NA	20849502.255	NA	NA	NA	NA	NA	330763.029	359721.469	NA	NA	NA	NA	NA	NA	560899.597	NA	NA	28560.109
	QC_serum_4e	NA	2	4	NA	NA	NA	1	NA	NA	NA	NA	12	NA	NA	NA	NA	NA	NA	NA	NA	NA	8	125498	NA	NA	NA	NA	NA	NA	NA	NA	NA	NA	NA	NA	NA	NA	NA	NA	NA	NA	NA	NA	NA	NA	NA	NA	NA
	QC_serum_5e	NA	NA	NA	NA	NA	NA	NA	NA	NA	NA	NA	NA	NA	NA	NA	NA	NA	NA	NA	NA	5081	NA	NA	NA	NA	NA	NA	NA	NA	6672	NA	NA	NA	NA	1487	NA	NA	NA	NA	NA	NA	NA	NA	NA	NA	NA	NA	NA
	QC_serum_6a	NA	341	791	NA	NA	NA	2747	NA	NA	NA	NA	1499	NA	NA	NA	NA	NA	NA	NA	NA	NA	335	NA	NA	NA	NA	NA	NA	NA	NA	NA	NA	NA	NA	NA	NA	NA	NA	NA	NA	NA	NA	NA	NA	NA	NA	NA	NA
	St_mix_pre	NA	15429	13904	NA	NA	NA	13429	NA	NA	NA	NA	5395	NA	NA	NA	NA	NA	NA	NA	NA	NA	8434	NA	NA	NA	NA	NA	NA	NA	NA	NA	NA	NA	NA	NA	NA	NA	NA	NA	NA	NA	NA	NA	NA	NA	NA	NA	NA
	St_PA_pre	NA	NA	NA	NA	NA	NA	NA	NA	NA	NA	NA	NA	NA	NA	NA	NA	NA	NA	NA	NA	NA	NA	887	NA	NA	NA	NA	NA	NA	NA	NA	NA	NA	NA	NA	NA	NA	NA	NA	NA	NA	NA	NA	NA	NA	NA	NA	NA
	St_BA1_pre	NA	NA	NA	NA	NA	NA	NA	NA	NA	NA	NA	NA	NA	NA	NA	NA	NA	NA	NA	NA	63219	NA	NA	NA	NA	NA	NA	NA	NA	47517	NA	NA	NA	NA	95236	NA	NA	NA	NA	NA	NA	NA	NA	NA	NA	NA	NA	NA
	St_AA_pre	126556	NA	NA	NA	11558	23367	NA	NA	NA	7914964	27579339	NA	18720	1410566	NA	34241	15737	4110	1583088	NA	NA	NA	NA	NA	NA	NA	NA	NA	18387	NA	NA	221780214	601826	968447	NA	2672163	NA	NA	3343	52976	4322347	5635541	6468	555460	NA	1804739	10263	NA
	St_BA2_pre	NA	NA	NA	NA	NA	NA	NA	NA	NA	NA	NA	NA	NA	NA	NA	NA	NA	NA	NA	NA	146411	NA	NA	NA	NA	NA	NA	NA	NA	113887	NA	NA	NA	NA	53868	NA	NA	NA	NA	NA	NA	NA	NA	NA	NA	NA	NA	NA
	St_mix_post	NA	15503	14368	NA	NA	NA	12365	NA	NA	NA	NA	7201	NA	NA	NA	NA	NA	NA	NA	NA	NA	8764	NA	NA	NA	NA	NA	NA	NA	NA	NA	NA	NA	NA	NA	NA	NA	NA	NA	NA	NA	NA	NA	NA	NA	NA	NA	NA
	St_BA2_post	NA	NA	NA	NA	NA	NA	NA	NA	NA	NA	NA	NA	NA	NA	NA	NA	NA	NA	NA	NA	215825	NA	NA	NA	NA	NA	NA	NA	NA	139225	NA	NA	NA	NA	51289	NA	NA	NA	NA	NA	NA	NA	NA	NA	NA	NA	NA	NA
	St_BA1_post	NA	NA	NA	NA	NA	NA	NA	NA	NA	NA	NA	NA	NA	NA	NA	NA	NA	NA	NA	NA	115514	NA	NA	NA	NA	NA	NA	NA	NA	92086	NA	NA	NA	NA	145284	NA	NA	NA	NA	NA	NA	NA	NA	NA	NA	NA	NA	NA
[truncated: 83 more columns]

## Sheet: AreaQCCorr- Group 1
Experimental Group 1	Sid	2-aminoadipic acid@15.12-gc	2-hydroxy-3-methylbutyric acid@4.64-sf	2-hydroxybutyric acid@2.51-sf	2-hydroxyethanesulfonic acid@0.94-QPNEG	2-hydroxyglutaric acid@13.12-gc	2-oxoglutaric acid@13.13-gc	3-hydroxybutyric acid@1.69-sf	3-hydroxyglutaric acid@1.25-QPNEG	3-indoxyl sulfuric acid@6.23-QPNEG	4-hydroxyproline@12.55-gc	5-oxoproline@12.47-gc	Acetic acid@1.81-sf	Adenine@16.32-gc	Alanine@6.99-gc	Allantoin@0.96-QPNEG	Anthranilic acid@13.54-gc	Arabinose@14.22-gc	Arabitol@14.93-gc	Aspartic acid@12.47-gc	Azelaic acid@9.67-QPNEG	Beta-muricholic acid@6.73-ba	Butanoic acid@5.32-sf	Cadaverine@5.09-pa	Carnitine C10:0@12.56-QPPOS	Carnitine C12:0@14.36-QPPOS	Carnitine C14:0@16.03-QPPOS	Carnitine C16:0@17.74-QPPOS	Carnitine C18:0@19.46-QPPOS	Cholesterol@29.60-gc	Cholic acid@9.33-ba	Choline@0.90-QPPOS	Citric acid;Isocitric acid@15.92-gc	Citrulline@15.88-gc	Creatine@12.91-gc	Deoxycholic acid@10.69-ba	Dimethylglycine@5.53-gc	Dodecanedioic acid@13.20-QPNEG	Dodecenedioic acid@12.60-QPNEG	Erythritol@12.41-gc	Fructose@16.61-gc	Fumaric acid@10.17-gc	GABA@12.56-gc	Galactitol;Sorbitol;Mannitol@17.44-gc	Galactose;Glucose;Mannose@16.93-gc	Glucose-6-phosphate@0.97-QPNEG	Glutamic acid@13.63-gc	Glutamine@15.32-gc	Glutathione@1.35-QPNEG
Young (13w)	young-JCX521	221511.388	73523.158	67965.462	1954182.034	250188.594	256565.434	400596.667	35731645.853	283141179.914	633628.686	26540508.79	305413.643	22849.144	82321248.268	11157412.715	27485.97	257417.453	85795.038	392728.978	31478642.087	67834.279	43915.114	852495.702	1365291.883	212389.621	192791.058	3927586.947	172155.66	3041066.466	20733.281	141645482.613	12536454.911	817425.769	152154.657	8350.571	7900961.886	3283963.901	5725837.233	197673.457	1793829.824	852257.325	39196.019	152176.323	449241198.917	6069969.255	822274.659	103921.873	292113.877
Young (13w)	young-JCX522	279579.377	40226.185	44115.988	868448.557	255801.15	281720.204	144587.092	30684430.296	281380242.935	723238.161	24169681.977	89206.909	32088.247	48683684.538	10858252.992	16277.707	416958.499	85352.152	301716.525	27110066.866	41951.962	19116.345	825890.631	663277.378	180254.957	330216.364	5771143.534	NA	2912358.208	13055.77	139467274.005	10002595.535	759846.826	80677.852	9201.503	6124092.707	3078866.333	5947602.923	205081.37	2782195.42	756085.889	35399.2	148808.698	518829265.033	2415125.712	576955.546	262746.567	115316.184
Young (13w)	young-JCX528	138019.951	356.016	788.118	2427013.08	295411.836	312446.478	1032.644	27469533.864	458663185.506	357213.417	18167888.947	803.428	26778.986	59036065.901	16800140.613	29913.461	156949.22	82964.98	176030.107	28652007.849	34699.563	228.099	833755.615	317975.788	351788.19	202657.192	896437.478	190397.379	2954811.594	16685.465	111428086.793	15539945.184	664638.734	47924.805	13789.77	5429485.917	3185051.088	5822468.019	195433.411	3433529.114	657191.155	27465.883	92316.185	493095584.119	1850663.366	247954.972	16073.599	80217.339
Very Old (100w) before OSKM activation	very-old-OSKM-bef-JCX50	368658.521	115857.274	125704.935	939523.72	574155.742	395332.808	1020416.804	7362633.271	213080960.133	298136.017	20093866.375	254872.392	33697.035	67701486.202	6585831.006	37650.231	1407911.949	124707.018	179770.056	17688107.462	50802.252	61736.468	788311.97	NA	32588.523	30058.682	557227.843	105274.88	1996285.654	37019.401	66771832.915	21282745.988	918657.547	69993.823	16175.287	7076605.315	2269154.934	4718258.148	225229.442	2683021.378	812105.673	28985.167	119110.676	390662671.682	1066617.793	406940.161	77834.956	7464.186
Very Old (100w) before OSKM activation	very-old-OSKM-bef-JCX51	315538.155	52732.098	58075.458	2600408.74	424381.758	468472.744	328896.816	31937180.611	425798323.355	242715.148	21374483.742	90846.916	24880.014	128659965.36	13268065.882	18847.958	320640.296	212206.567	251965.345	30820011.884	6634.944	27435.176	821679.348	1336552.206	144449.198	52451.126	1957697.305	120607.345	3819935.359	6564.768	168581666.85	19686130.201	631237.429	64600.679	4486.24	7374729.283	3251927.119	5615182.564	234121.391	1941442.945	749578.589	30188.241	116379.553	397411314.576	2684453.498	529455.303	39367.864	170929.689
Very Old (100w) before OSKM activation	very-old-OSKM-bef-JCX143	321115.744	4368.672	8344.66	2257305.613	432298.807	404529.973	18071.806	35357191.322	523606186.583	224098.528	19169100.983	7780.102	23697.867	130329055.6	15643117.917	24667.571	245253.944	159889.291	190654.292	43378576.863	19260.415	2618.153	710093.082	NA	215196.894	89838.277	831205.058	106172.152	4932020.76	6643.76	146842593.171	15073178.797	775702.058	97882.43	8332.833	8966952.305	6221756.853	5952831.954	233681.603	2792400.253	738518.569	24076.699	100545.891	384323189.183	1334017.153	392766.272	27864.03	166163.255
Very Old (100w) before OSKM activation	very-old-OSKM-bef-JCX63	422999.494	95185.599	119780.82	2598360.583	611336.963	461989.299	921966.035	31272591.471	266759606.904	327854.679	20915156.106	126918.718	33297.727	51629947.161	12152712.925	17139.468	288816.257	201871.92	462053.368	29496112.833	10927.443	28422.923	909339.335	236476.63	22966.784	129913.234	752766.272	139379.53	5246313.065	23329.88	157495359.71	28220106.966	562448.423	148808.566	5975.606	6844007.406	2944794.97	5638187.9	292537.428	4048313.268	1059119.611	36911.225	146317.196	499237044.834	4429824.061	1254391.118	396267.297	223739.825
Very Old (100w) before OSKM activation	very-old-OSKM-bef-JCX64	252797.835	19129.966	25719.948	2290857.077	431370.549	140509.694	93710.323	29939581.194	323442966.249	280694.297	18219801.772	29892.783	30447.24	40478747.786	11090911.688	12616.572	670808.372	149550.701	282253.705	26444709.519	10550.669	5770.315	963383.86	437810.973	65070.64	NA	1063855.672	68711.062	2388652.534	5743.973	213054214.078	14120717.992	547316.777	71487.442	11335.876	8050687.531	2964151.976	5621097.133	216474.289	4395161.085	758214.989	22918.758	160511.507	425009237.945	1651598.756	412669.868	83155.664	128547.372
Very Old (100w) before OSKM activation	very-old-OSKM-bef-JCX65	186369.284	75560.281	510246.357	2509935.644	521009.601	614958.695	3445931.224	27807916.507	221523402.32	282999.722	22190845.231	206659.508	19102.257	51026070.522	8203223.666	13006.517	379455.422	93717.07	300516.417	24567026.979	35278.688	27158.497	853890.81	NA	151393.549	155549.506	7223285.104	630872.567	3421583.108	66608.273	155703017.53	23144314.758	943862.018	77639.302	8413.026	5633511.333	3943526.415	5072419.577	186676.351	4011691.28	1028100.379	25438.785	138570.617	467427440.446	2584523.167	776645.165	883682.826	72357.613
Very Old (100w) OSKM+ 2w recovery	very-old-OSKM-2w-JCX50	608587.069	874.25	2367.011	3842036.945	483449.792	123417.796	4163.352	27151758.319	193060124.621	325984.095	22582501.385	3333.171	23143.993	146068798.906	20266905.871	31089.766	348897.83	91996.079	533924.415	23472422.578	57987.056	612.997	925262.008	179230.793	216191.31	210101.558	920199.156	155527.744	2015506.807	47963.445	218243525.208	19621831.299	185124.977	56680.382	7179.748	4894643.672	2259146.239	5332013.476	239418.227	4249959.474	1265966.567	51388.699	76342.76	525423325.773	28583319.802	614244.459	14706.317	772506.071
Very Old (100w) OSKM+ 2w recovery	very-old-OSKM-2w-JCX51	224834.431	164241.615	268695.106	1726553.634	138934.514	97469.543	1240796.867	23467650.24	116234892.458	383414.999	20024510.972	103820.975	25994.583	158165030.211	20385936.118	7916.979	297604.793	104882.728	166151.452	21758526.466	58620.4	26498.844	858414.968	NA	194912.672	78204.889	700553.316	621202.951	4566106.907	174751.635	101500896.543	13983016.083	188188.563	22485.078	9920.984	7503676.959	2650614.432	5420516.968	484364.03	3612240.252	321367.571	30086.626	79060.693	375805852.617	753499.126	642235.256	84648.365	167130.551
Very Old (100w) OSKM+ 2w recovery	very-old-OSKM-2w-JCX143	345725.648	99850.267	91819.671	2932068.168	497454.62	123200.127	440891.052	12919262.031	311009569.093	522924.864	28367225.696	176268.796	24941.512	46627762.922	10702294.739	95479.866	220617.033	215810.753	791233.377	18579004.58	5318.862	29206.787	1055094.225	391187.301	134947.236	123507.637	3769448.294	NA	3655826.121	1590.458	52349814.267	13162403.327	2121770.506	130439.537	5694.063	4799641.691	2059923.538	4646611.289	266745.385	5110741.069	566600.065	57584.003	65159.617	471350734.531	7281758.129	1332156.193	3008692.6	298421.02
Very Old (100w) OSKM+ 4w recovery	very-old-OSKM-4w-JCX63	412897.761	32113.46	22247.905	3552354.093	436913.986	294888.584	232212.166	23553270.922	174351830.862	293564.051	23553880.535	48196.54	22087.601	103559811.715	12900482.628	23100.829	1112967.02	148152.217	334743.052	27781347.155	15442.313	9644.799	961227.119	126150.211	40082.943	90128.3	786425.942	153922.27	4489506.938	16952.262	104942929.708	17295156.681	351601.374	81629.812	6892.248	3757865.995	2852057.584	4851330.632	257622.141	12399138.551	655384.208	27337.587	113621.456	544349268.387	5730155.159	578046.388	58896.598	236219.54
Very Old (100w) OSKM+ 4w recovery	very-old-OSKM-4w-JCX64	252731.039	92018.657	292427.483	2860813.077	440731.672	290006.972	2203616.35	21606415.842	306201286.614	344485.718	23060376.799	225557.885	21626.853	45277475.493	12203074.688	24380.739	652099.675	87902.505	386704.768	27024194.752	12410.068	25596.515	883197.378	169260.962	50824.524	34797.393	1551298.493	13032.475	2479516.095	10366.712	115379970.684	15662313.79	895388.65	82220.472	9125.613	3771233.119	2579765.571	4883117.095	224797.27	11441001.297	639079.644	25830.569	178580.5	602138140.899	2626273.266	513741.422	345764.629	206439.385
Very Old (100w) OSKM+ 4w recovery	very-old-OSKM-4w-JCX65	551133.559	117422.715	221032.014	1653463.067	1050756.242	500290.488	1341229.294	7906633.615	59220458.939	559734.362	41314869.085	420845.987	31604.803	58005446.428	7008999.67	37589.69	1049307.003	153129.639	1790785.389	16762300.898	19436.228	82441.966	862926.068	317267.862	81227.881	NA	1852297.385	43665.857	2650660.518	23180.067	69281333.771	18774921.137	298217.916	473552.463	12526.699	4197245.652	2060808.548	4583884.22	247137.859	3455182.29	1635008.267	87349.339	167041.676	550969855.485	33780428.316	3247958.772	772300.635	245063.537
	BlM_pre	394.906	0.005	0.014	NA	37590.775	578.794	0.01	NA	NA	253151.536	34168768.182	0.552	12402.605	276216.874	1817402.116	765.914	1010.12	707.323	17718.498	8568560.895	496.398	0.059	915236.903	NA	NA	1315576.106	5961485.394	2280431.339	1478.221	3869.917	4820893.704	3656384.212	48.948	592.089	5339.468	31900358.081	1188910.702	1913653.779	1669.182	2978.203	418127.65	6738.298	1985.932	60516.649	3718641.386	24822.791	27.338	12584.26
	BlM_post	2664.051	104.55	51.289	110785.689	5907.698	379.575	691.491	858659.894	8426.237	1294.745	515670.356	10838.175	1517.239	88678.553	34746.647	1064.902	2101.778	1211.726	6527.325	27658193.89	374.906	1234.776	883798.901	NA	143313.132	54563.328	59542.453	NA	158.894	967.686	NA	24752.117	72.396	2850.602	515.906	37210236.044	2658125.2	4845138.683	1646.676	4877.891	90348.028	4312.323	1951.683	142038.922	98570.873	6602.639	2718.049	26631.946
	QC_batch-serum_4a	NA	NA	NA	1351458.93	NA	NA	NA	18043903.527	184846582.26	NA	NA	NA	NA	NA	9156723.633	NA	NA	NA	NA	32244013.822	NA	NA	NA	NA	283677.8	138348.185	559049.198	133530.477	NA	NA	106825618.451	NA	NA	NA	NA	NA	2645279.938	5004776.324	NA	NA	NA	NA	NA	NA	9881177.153	NA	NA	352800.508
	QC_serum_4a	118469.09	93.214	215.961	NA	261957.121	242165	239.619	NA	NA	190447.711	15948317.05	269.82	27378.393	20109018.092	NA	20223.68	240042.43	91015.19	381289.373	NA	NA	186.802	902663.721	NA	NA	NA	NA	NA	2306764.304	NA	NA	10293397.427	228610.36	18939.943	NA	6287879.567	NA	NA	172909.239	888968.487	625522.718	37686.4	86291.198	319635306.603	NA	388482.029	3266.844	NA
	QC_batch-serum_4b	NA	NA	NA	1591578.332	NA	NA	NA	18225596.747	182740744.289	NA	NA	NA	NA	NA	8862923.99	NA	NA	NA	NA	32511101.89	NA	NA	NA	362325.059	41721.41	81064.98	638502.945	146707.88	NA	NA	109876892.112	NA	NA	NA	NA	NA	2661217.253	5134574.509	NA	NA	NA	NA	NA	NA	10421417.178	NA	NA	477683.873
	QC_seruma_4b	131404.746	3.02	27.898	NA	262635.088	249058.278	37.185	NA	NA	146646.037	13609286.327	90.714	30707.702	32428578.906	NA	19898.993	230972.396	88782.008	331387.18	NA	NA	18.822	947505.706	NA	NA	NA	NA	NA	2327549.924	NA	NA	9992710.448	316632.44	4705.008	NA	6413531.477	NA	NA	190294.729	885707.076	671884.118	32875.255	91454.781	325590108.848	NA	242186.311	6466.602	NA
	QC_serum_5a	139711.699	NA	NA	NA	247190.334	229426.375	NA	NA	NA	186917.826	14765751.24	NA	27018.229	23985027.918	NA	17114.235	230597.155	89625.677	387667.94	NA	31747.412	NA	NA	NA	NA	NA	NA	NA	2155773.939	23866.914	NA	9802174.254	232009.209	27689.112	7325.144	6077111.279	NA	NA	174669.68	838422.865	593120.553	36450.285	78063.996	316077758.837	NA	400270.648	2515.121	NA
	QC_batch-serum_4c	NA	NA	NA	1299752.658	NA	NA	NA	18398411.162	180039051.17	NA	NA	NA	NA	NA	8947480.332	NA	NA	NA	NA	32084248.901	NA	NA	NA	384855.47	294029.441	76942.54	1557533.066	509911.341	NA	NA	110106453.836	NA	NA	NA	NA	NA	2677214.114	4838455.719	NA	NA	NA	NA	NA	NA	9709031.813	NA	NA	299711.522
	QC_serum_4c	130395.095	262.617	438.278	NA	267752.572	250504.18	469.231	NA	NA	151133.923	14737876.655	197.567	29610.524	27488938.359	NA	18876.644	224687.332	94262.596	398733.201	NA	NA	268.887	944425.496	NA	NA	NA	NA	NA	2476980.728	NA	NA	10408849.017	388438.801	6252.494	NA	6670546.123	NA	NA	181099.908	902890.016	671191.617	38953.652	110555.677	327876546.072	NA	319982.656	14617.825	NA
	QC_serum_5c	NA	NA	NA	NA	NA	NA	NA	NA	NA	NA	NA	NA	NA	NA	NA	NA	NA	NA	NA	NA	38558	NA	NA	NA	NA	NA	NA	NA	NA	30065	NA	NA	NA	NA	6538	NA	NA	NA	NA	NA	NA	NA	NA	NA	NA	NA	NA	NA
	QC_serum_5b	116433.094	NA	NA	NA	248184.312	236972.42	NA	NA	NA	169374.01	14952904.944	NA	21819.896	22563401.248	NA	17927.776	229240.743	87728.069	299341.307	NA	34606.246	NA	NA	NA	NA	NA	NA	NA	2254401.477	24838.247	NA	9686473.398	184532.008	15704.395	6703.143	6321696.799	NA	NA	172151.651	860825.455	600904.171	34301.128	75696.608	313921759.272	NA	274676.856	6336.023	NA
	QC_batch-serum_4d	NA	NA	NA	1413584.494	NA	NA	NA	16804389.886	187384893.514	NA	NA	NA	NA	NA	9233161.519	NA	NA	NA	NA	32626359.075	NA	NA	NA	337697.044	NA	224256.779	1030955.776	NA	NA	NA	109774708.686	NA	NA	NA	NA	NA	2480304.138	5243571.987	NA	NA	NA	NA	NA	NA	10141676.38	NA	NA	394302.231
	QC_serum_5d	NA	NA	NA	NA	NA	NA	NA	NA	NA	NA	NA	NA	NA	NA	NA	NA	NA	NA	NA	NA	36847.341	NA	NA	NA	NA	NA	NA	NA	NA	28965.775	NA	NA	NA	NA	8504.016	NA	NA	NA	NA	NA	NA	NA	NA	NA	NA	NA	NA	NA
	QC_serum_4d	109113.453	203.687	360.046	NA	300110.625	273577.111	260.215	NA	NA	169345.443	16104511.277	136.174	39674.992	23595011.687	NA	27915.38	254119.53	94761.07	423659.77	NA	NA	214.202	943471.035	NA	NA	NA	NA	NA	2591599.338	NA	NA	11376880.737	390426.624	3537.336	NA	6655305.724	NA	NA	188301.425	984532.163	748143.175	37986.012	120880.597	337594044.271	NA	342413.626	3466.306	NA
	QC_batch-serum_4e	NA	NA	NA	1451195.248	NA	NA	NA	17242319.216	180785877.556	NA	NA	NA	NA	NA	8856163.486	NA	NA	NA	NA	32525663.596	NA	NA	NA	437561.814	105248.923	63124.045	340369.609	72095.749	NA	NA	106544037.929	NA	NA	NA	NA	NA	2518112.008	5095598.026	NA	NA	NA	NA	NA	NA	10156356.029	NA	NA	371232.687
	QC_serum_4e	NA	34.124	34.317	NA	NA	NA	23.03	NA	NA	NA	NA	177.024	NA	NA	NA	NA	NA	NA	NA	NA	NA	90.875	936611.865	NA	NA	NA	NA	NA	NA	NA	NA	NA	NA	NA	NA	NA	NA	NA	NA	NA	NA	NA	NA	NA	NA	NA	NA	NA
	QC_serum_5e	NA	NA	NA	NA	NA	NA	NA	NA	NA	NA	NA	NA	NA	NA	NA	NA	NA	NA	NA	NA	33100.14	NA	NA	NA	NA	NA	NA	NA	NA	27381.374	NA	NA	NA	NA	7930.896	NA	NA	NA	NA	NA	NA	NA	NA	NA	NA	NA	NA	NA
	QC_serum_6a	NA	53.217	133.815	NA	NA	NA	138.663	NA	NA	NA	NA	193.861	NA	NA	NA	NA	NA	NA	NA	NA	NA	109.756	NA	NA	NA	NA	NA	NA	NA	NA	NA	NA	NA	NA	NA	NA	NA	NA	NA	NA	NA	NA	NA	NA	NA	NA	NA	NA
	St_mix_pre	NA	12.928	16.91	NA	NA	NA	1.062	NA	NA	NA	NA	3.472	NA	NA	NA	NA	NA	NA	NA	NA	NA	24.808	NA	NA	NA	NA	NA	NA	NA	NA	NA	NA	NA	NA	NA	NA	NA	NA	NA	NA	NA	NA	NA	NA	NA	NA	NA	NA
	St_PA_pre	NA	NA	NA	NA	NA	NA	NA	NA	NA	NA	NA	NA	NA	NA	NA	NA	NA	NA	NA	NA	NA	NA	5287.224	NA	NA	NA	NA	NA	NA	NA	NA	NA	NA	NA	NA	NA	NA	NA	NA	NA	NA	NA	NA	NA	NA	NA	NA	NA
	St_BA1_pre	NA	NA	NA	NA	NA	NA	NA	NA	NA	NA	NA	NA	NA	NA	NA	NA	NA	NA	NA	NA	524015.955	NA	NA	NA	NA	NA	NA	NA	NA	256253.986	NA	NA	NA	NA	487896.069	NA	NA	NA	NA	NA	NA	NA	NA	NA	NA	NA	NA	NA
	St_AA_pre	348821.074	NA	NA	NA	22554.476	53045.179	NA	NA	NA	7839578.894	45792896.758	NA	21441.108	10157334.897	NA	46778.415	28301.566	17249.676	1134616.005	NA	NA	NA	NA	NA	NA	NA	NA	NA	25212.6	NA	NA	672069338.183	387582.708	420734.025	NA	3504913.568	NA	NA	4420.97	90688.888	5359001.078	6619606.568	9983.583	1236974.689	NA	948282.396	337.572	NA
	St_BA2_pre	NA	NA	NA	NA	NA	NA	NA	NA	NA	NA	NA	NA	NA	NA	NA	NA	NA	NA	NA	NA	1277188.099	NA	NA	NA	NA	NA	NA	NA	NA	926038.381	NA	NA	NA	NA	273295.807	NA	NA	NA	NA	NA	NA	NA	NA	NA	NA	NA	NA	NA
	St_mix_post	NA	3809.778	3339.115	NA	NA	NA	838.877	NA	NA	NA	NA	1355.951	NA	NA	NA	NA	NA	NA	NA	NA	NA	4407.449	NA	NA	NA	NA	NA	NA	NA	NA	NA	NA	NA	NA	NA	NA	NA	NA	NA	NA	NA	NA	NA	NA	NA	NA	NA	NA
	St_BA2_post	NA	NA	NA	NA	NA	NA	NA	NA	NA	NA	NA	NA	NA	NA	NA	NA	NA	NA	NA	NA	1213641.831	NA	NA	NA	NA	NA	NA	NA	NA	735593.104	NA	NA	NA	NA	254539.817	NA	NA	NA	NA	NA	NA	NA	NA	NA	NA	NA	NA	NA
	St_BA1_post	NA	NA	NA	NA	NA	NA	NA	NA	NA	NA	NA	NA	NA	NA	NA	NA	NA	NA	NA	NA	618829.942	NA	NA	NA	NA	NA	NA	NA	NA	291270.515	NA	NA	NA	NA	751456.672	NA	NA	NA	NA	NA	NA	NA	NA	NA	NA	NA	NA	NA
[truncated: 83 more columns]

## Sheet: AreaCorrLog2Cen- Group 1
Experimental Group 1	Sid	2-aminoadipic acid@15.12-gc	2-hydroxy-3-methylbutyric acid@4.64-sf	2-hydroxybutyric acid@2.51-sf	2-hydroxyethanesulfonic acid@0.94-QPNEG	2-hydroxyglutaric acid@13.12-gc	2-oxoglutaric acid@13.13-gc	3-hydroxybutyric acid@1.69-sf	3-hydroxyglutaric acid@1.25-QPNEG	3-indoxyl sulfuric acid@6.23-QPNEG	4-hydroxyproline@12.55-gc	5-oxoproline@12.47-gc	Acetic acid@1.81-sf	Adenine@16.32-gc	Alanine@6.99-gc	Allantoin@0.96-QPNEG	Anthranilic acid@13.54-gc	Arabinose@14.22-gc	Arabitol@14.93-gc	Aspartic acid@12.47-gc	Azelaic acid@9.67-QPNEG	Beta-muricholic acid@6.73-ba	Butanoic acid@5.32-sf	Cadaverine@5.09-pa	Carnitine C10:0@12.56-QPPOS	Carnitine C12:0@14.36-QPPOS	Carnitine C14:0@16.03-QPPOS	Carnitine C16:0@17.74-QPPOS	Carnitine C18:0@19.46-QPPOS	Cholesterol@29.60-gc	Cholic acid@9.33-ba	Choline@0.90-QPPOS	Citric acid;Isocitric acid@15.92-gc	Citrulline@15.88-gc	Creatine@12.91-gc	Deoxycholic acid@10.69-ba	Dimethylglycine@5.53-gc	Dodecanedioic acid@13.20-QPNEG	Dodecenedioic acid@12.60-QPNEG	Erythritol@12.41-gc	Fructose@16.61-gc	Fumaric acid@10.17-gc	GABA@12.56-gc	Galactitol;Sorbitol;Mannitol@17.44-gc	Galactose;Glucose;Mannose@16.93-gc	Glucose-6-phosphate@0.97-QPNEG	Glutamic acid@13.63-gc	Glutamine@15.32-gc	Glutathione@1.35-QPNEG
Young (13w)	young-JCX521	2.978	4.454	3.054	1.865	0.846	3.148	3.154	2.517	3.765	3.189	1.358	2.904	0.931	2.68	2.33	2.576	2.38	1.882	0.383	0.333	3.432	2.312	-0.034	2.468	1.464	1.068	2.643	1.277	1.314	2.324	1.301	1.818	3.834	3.624	1.181	-0.607	0.233	0.239	1.862	1.82	0.974	0.332	3.056	4.174	0.205	1.689	3.568	0.507
Young (13w)	young-JCX522	3.314	3.584	2.431	0.695	0.878	3.283	1.684	2.298	3.756	3.38	1.223	1.129	1.421	1.922	2.291	1.821	3.076	1.875	0.002	0.117	2.739	1.112	-0.08	1.426	1.228	1.845	3.198	NA	1.252	1.657	1.278	1.493	3.729	2.709	1.321	-0.974	0.14	0.294	1.915	2.453	0.801	0.185	3.024	4.381	-1.124	1.178	4.906	-0.834
Young (13w)	young-JCX528	2.296	-3.236	-3.376	2.177	1.086	3.433	-5.445	2.138	4.461	2.362	0.811	-5.666	1.16	2.2	2.921	2.698	1.666	1.834	-0.775	0.197	2.465	-5.277	-0.067	0.366	2.192	1.14	0.512	1.422	1.273	2.011	0.954	2.128	3.536	1.957	1.905	-1.148	0.188	0.263	1.846	2.757	0.599	-0.181	2.335	4.308	-1.508	-0.04	0.875	-1.357
Very Old (100w) before OSKM activation	very-old-OSKM-bef-JCX50	3.713	5.11	3.941	0.808	2.045	3.772	4.503	0.238	3.355	2.101	0.956	2.643	1.491	2.398	1.57	3.03	4.831	2.422	-0.745	-0.499	3.015	2.804	-0.147	NA	-1.24	-1.613	-0.174	0.567	0.707	3.16	0.216	2.582	4.003	2.504	2.135	-0.766	-0.301	-0.04	2.051	2.401	0.904	-0.103	2.703	3.972	-2.303	0.675	3.151	-4.783
Very Old (100w) before OSKM activation	very-old-OSKM-bef-JCX51	3.489	3.974	2.827	2.277	1.609	4.017	2.87	2.355	4.354	1.805	1.046	1.155	1.054	3.324	2.58	2.032	2.697	3.189	-0.258	0.302	0.078	1.634	-0.088	2.437	0.908	-0.81	1.639	0.763	1.643	0.665	1.552	2.469	3.461	2.388	0.285	-0.706	0.218	0.211	2.107	1.934	0.789	-0.045	2.669	3.997	-0.972	1.054	2.168	-0.266
Very Old (100w) before OSKM activation	very-old-OSKM-bef-JCX143	3.514	0.381	0.028	2.073	1.635	3.805	-1.316	2.502	4.652	1.69	0.889	-2.391	0.983	3.343	2.818	2.42	2.31	2.781	-0.66	0.795	1.616	-1.756	-0.298	NA	1.483	-0.033	0.403	0.579	2.012	0.682	1.353	2.084	3.759	2.988	1.178	-0.424	1.154	0.295	2.104	2.459	0.767	-0.371	2.458	3.948	-1.98	0.623	1.669	-0.307
Very Old (100w) before OSKM activation	very-old-OSKM-bef-JCX63	3.911	4.826	3.872	2.276	2.135	3.997	4.357	2.325	3.679	2.239	1.014	1.637	1.474	2.007	2.454	1.895	2.546	3.117	0.617	0.239	0.798	1.685	0.059	-0.061	-1.745	0.499	0.26	0.972	2.101	2.494	1.454	2.989	3.295	3.592	0.698	-0.814	0.075	0.217	2.428	2.995	1.287	0.245	2.999	4.326	-0.249	2.299	5.499	0.122
Very Old (100w) before OSKM activation	very-old-OSKM-bef-JCX64	3.169	2.512	1.652	2.094	1.632	2.28	1.058	2.262	3.957	2.014	0.815	-0.449	1.345	1.656	2.322	1.453	3.762	2.684	-0.094	0.081	0.747	-0.616	0.142	0.827	-0.242	NA	0.759	-0.049	0.966	0.472	1.889	1.99	3.256	2.534	1.622	-0.579	0.085	0.212	1.993	3.113	0.805	-0.442	3.133	4.094	-1.672	0.695	3.246	-0.677
Very Old (100w) before OSKM activation	very-old-OSKM-bef-JCX65	2.729	4.493	5.963	2.226	1.905	4.409	6.259	2.156	3.411	2.026	1.1	2.341	0.672	1.99	1.886	1.497	2.94	2.01	-0.003	-0.025	2.489	1.619	-0.032	NA	0.976	0.759	3.522	3.15	1.484	4.008	1.437	2.703	4.042	2.653	1.192	-1.095	0.497	0.064	1.78	2.981	1.244	-0.292	2.921	4.231	-1.026	1.607	6.656	-1.506
Very Old (100w) OSKM+ 2w recovery	very-old-OSKM-2w-JCX50	4.436	-1.94	-1.789	2.84	1.797	2.092	-3.434	2.121	3.213	2.23	1.125	-3.614	0.949	3.507	3.191	2.754	2.819	1.983	0.826	-0.091	3.206	-3.85	0.084	-0.461	1.49	1.192	0.55	1.13	0.721	3.534	1.924	2.465	1.692	2.199	0.963	-1.297	-0.307	0.136	2.139	3.065	1.545	0.723	2.061	4.4	2.441	1.269	0.747	1.91
Very Old (100w) OSKM+ 2w recovery	very-old-OSKM-2w-JCX51	3	5.613	5.037	1.686	-0.002	1.752	4.785	1.911	2.481	2.464	0.951	1.348	1.117	3.622	3.2	0.781	2.589	2.172	-0.858	-0.2	3.221	1.584	-0.024	NA	1.34	-0.233	0.156	3.128	1.901	5.399	0.82	1.976	1.715	0.866	1.43	-0.681	-0.077	0.16	3.155	2.83	-0.433	-0.05	2.111	3.916	-2.805	1.333	3.272	-0.298
Very Old (100w) OSKM+ 2w recovery	very-old-OSKM-2w-JCX143	3.62	4.895	3.488	2.45	1.838	2.09	3.293	1.05	3.901	2.912	1.454	2.111	1.057	1.86	2.27	4.373	2.158	3.213	1.393	-0.428	-0.241	1.724	0.273	0.665	0.81	0.426	2.584	NA	1.58	-1.38	-0.135	1.889	5.21	3.402	0.629	-1.326	-0.44	-0.062	2.295	3.331	0.385	0.887	1.832	4.243	0.468	2.385	8.424	0.538
Very Old (100w) OSKM+ 4w recovery	very-old-OSKM-4w-JCX63	3.877	3.259	1.443	2.727	1.651	3.349	2.368	1.916	3.066	2.079	1.186	0.24	0.882	3.011	2.54	2.326	4.492	2.671	0.152	0.153	1.297	0.125	0.139	-0.968	-0.941	-0.029	0.323	1.115	1.876	2.034	0.868	2.283	2.617	2.726	0.904	-1.679	0.029	0	2.245	4.609	0.595	-0.188	2.634	4.451	0.122	1.181	2.749	0.201
Very Old (100w) OSKM+ 4w recovery	very-old-OSKM-4w-JCX64	3.168	4.778	5.16	2.414	1.663	3.325	5.614	1.792	3.878	2.31	1.155	2.467	0.851	1.817	2.459	2.403	3.721	1.917	0.36	0.113	0.982	1.534	0.017	-0.544	-0.599	-1.402	1.303	-2.447	1.02	1.324	1.005	2.14	3.966	2.736	1.309	-1.674	-0.116	0.009	2.048	4.493	0.558	-0.27	3.287	4.596	-1.003	1.011	5.302	0.006
Very Old (100w) OSKM+ 4w recovery	very-old-OSKM-4w-JCX65	4.293	5.129	4.756	1.623	2.917	4.112	4.898	0.341	1.508	3.01	1.996	3.367	1.399	2.175	1.66	3.028	4.407	2.718	2.572	-0.576	1.629	3.221	-0.017	0.363	0.078	NA	1.559	-0.703	1.116	2.485	0.269	2.401	2.38	5.262	1.766	-1.519	-0.44	-0.082	2.185	2.766	1.914	1.488	3.19	4.468	2.682	3.671	6.462	0.254
	BlM_pre	-6.153	-19.375	-19.113	NA	-1.888	-5.644	-22.154	NA	NA	1.865	1.722	-16.173	0.049	-5.54	-0.288	-2.589	-5.613	-5.04	-4.088	-1.544	-3.662	-17.191	0.068	NA	NA	3.839	3.245	5.004	-9.692	-0.098	-3.576	0.041	-10.193	-4.381	0.536	1.407	-1.233	-1.342	-5.025	-7.414	-0.054	-2.208	-3.204	-8.684	-0.501	-3.36	-8.324	-4.03
	BlM_post	-3.399	-5.004	-7.318	-2.276	-4.558	-6.252	-6.024	-2.862	-11.271	-5.746	-4.328	-1.912	-2.982	-7.179	-5.997	-2.114	-4.556	-4.263	-5.528	0.146	-4.067	-2.84	0.018	NA	0.897	-0.753	-3.4	NA	-12.91	-2.097	NA	-7.166	-9.629	-2.114	-2.836	1.629	-0.072	-0.002	-5.045	-6.702	-2.264	-2.852	-3.229	-7.453	-5.739	-5.271	-1.689	-2.948
	QC_batch-serum_4a	NA	NA	NA	1.333	NA	NA	NA	1.532	3.15	NA	NA	NA	NA	NA	2.045	NA	NA	NA	NA	0.367	NA	NA	NA	NA	1.882	0.59	-0.169	0.91	NA	NA	0.894	NA	NA	NA	NA	NA	-0.079	0.045	NA	NA	NA	NA	NA	NA	0.908	NA	NA	0.779
	QC_serum_4a	2.075	-5.17	-5.244	NA	0.913	3.065	-7.553	NA	NA	1.455	0.623	-7.24	1.192	0.646	NA	2.134	2.279	1.968	0.34	NA	NA	-5.565	0.048	NA	NA	NA	NA	NA	0.915	NA	NA	1.534	1.996	0.618	NA	-0.936	NA	NA	1.669	0.807	0.528	0.275	2.238	3.682	NA	0.608	-1.424	NA
	QC_batch-serum_4b	NA	NA	NA	1.568	NA	NA	NA	1.546	3.134	NA	NA	NA	NA	NA	1.998	NA	NA	NA	NA	0.379	NA	NA	NA	0.554	-0.884	-0.182	0.022	1.046	NA	NA	0.934	NA	NA	NA	NA	NA	-0.071	0.082	NA	NA	NA	NA	NA	NA	0.985	NA	NA	1.217
	QC_seruma_4b	2.225	-10.117	-8.196	NA	0.916	3.105	-10.241	NA	NA	1.078	0.394	-8.813	1.357	1.336	NA	2.11	2.224	1.932	0.138	NA	NA	-8.876	0.118	NA	NA	NA	NA	NA	0.928	NA	NA	1.491	2.466	-1.391	NA	-0.907	NA	NA	1.808	0.802	0.631	0.078	2.321	3.709	NA	-0.074	-0.438	NA
	QC_serum_5a	2.313	NA	NA	NA	0.829	2.987	NA	NA	NA	1.428	0.512	NA	1.173	0.901	NA	1.893	2.221	1.945	0.364	NA	2.337	NA	NA	NA	NA	NA	NA	NA	0.818	2.527	NA	1.463	2.017	1.166	0.992	-0.985	NA	NA	1.684	0.723	0.451	0.227	2.093	3.666	NA	0.651	-1.801	NA
	QC_batch-serum_4c	NA	NA	NA	1.276	NA	NA	NA	1.56	3.112	NA	NA	NA	NA	NA	2.012	NA	NA	NA	NA	0.36	NA	NA	NA	0.641	1.934	-0.257	1.309	2.843	NA	NA	0.937	NA	NA	NA	NA	NA	-0.062	-0.004	NA	NA	NA	NA	NA	NA	0.883	NA	NA	0.544
	QC_serum_4c	2.214	-3.675	-4.223	NA	0.944	3.114	-6.583	NA	NA	1.121	0.509	-7.69	1.305	1.097	NA	2.034	2.184	2.018	0.405	NA	NA	-5.039	0.113	NA	NA	NA	NA	NA	1.018	NA	NA	1.55	2.761	-0.981	NA	-0.851	NA	NA	1.736	0.83	0.629	0.323	2.595	3.719	NA	0.328	0.738	NA
	QC_serum_5c	NA	NA	NA	NA	NA	NA	NA	NA	NA	NA	NA	NA	NA	NA	NA	NA	NA	NA	NA	NA	2.617	NA	NA	NA	NA	NA	NA	NA	NA	2.86	NA	NA	NA	NA	0.828	NA	NA	NA	NA	NA	NA	NA	NA	NA	NA	NA	NA	NA
	QC_serum_5b	2.05	NA	NA	NA	0.835	3.034	NA	NA	NA	1.286	0.53	NA	0.864	0.812	NA	1.96	2.213	1.915	-0.009	NA	2.461	NA	NA	NA	NA	NA	NA	NA	0.882	2.585	NA	1.446	1.687	0.348	0.864	-0.928	NA	NA	1.663	0.761	0.47	0.14	2.049	3.656	NA	0.108	-0.468	NA
	QC_batch-serum_4d	NA	NA	NA	1.397	NA	NA	NA	1.429	3.17	NA	NA	NA	NA	NA	2.057	NA	NA	NA	NA	0.384	NA	NA	NA	0.453	NA	1.286	0.714	NA	NA	NA	0.933	NA	NA	NA	NA	NA	-0.172	0.112	NA	NA	NA	NA	NA	NA	0.946	NA	NA	0.94
	QC_serum_5d	NA	NA	NA	NA	NA	NA	NA	NA	NA	NA	NA	NA	NA	NA	NA	NA	NA	NA	NA	NA	2.552	NA	NA	NA	NA	NA	NA	NA	NA	2.806	NA	NA	NA	NA	1.207	NA	NA	NA	NA	NA	NA	NA	NA	NA	NA	NA	NA	NA
	QC_serum_4d	1.957	-4.042	-4.506	NA	1.109	3.241	-7.434	NA	NA	1.285	0.637	-8.227	1.727	0.877	NA	2.599	2.361	2.026	0.492	NA	NA	-5.367	0.112	NA	NA	NA	NA	NA	1.083	NA	NA	1.678	2.768	-1.803	NA	-0.854	NA	NA	1.792	0.955	0.786	0.287	2.724	3.761	NA	0.426	-1.338	NA
	QC_batch-serum_4e	NA	NA	NA	1.435	NA	NA	NA	1.466	3.118	NA	NA	NA	NA	NA	1.997	NA	NA	NA	NA	0.38	NA	NA	NA	0.826	0.451	-0.543	-0.885	0.021	NA	NA	0.89	NA	NA	NA	NA	NA	-0.151	0.071	NA	NA	NA	NA	NA	NA	0.948	NA	NA	0.853
	QC_serum_4e	NA	-6.619	-7.897	NA	NA	NA	-10.932	NA	NA	NA	NA	-7.848	NA	NA	NA	NA	NA	NA	NA	NA	NA	-6.604	0.101	NA	NA	NA	NA	NA	NA	NA	NA	NA	NA	NA	NA	NA	NA	NA	NA	NA	NA	NA	NA	NA	NA	NA	NA	NA
	QC_serum_5e	NA	NA	NA	NA	NA	NA	NA	NA	NA	NA	NA	NA	NA	NA	NA	NA	NA	NA	NA	NA	2.397	NA	NA	NA	NA	NA	NA	NA	NA	2.725	NA	NA	NA	NA	1.107	NA	NA	NA	NA	NA	NA	NA	NA	NA	NA	NA	NA	NA
	QC_serum_6a	NA	-5.978	-5.934	NA	NA	NA	-8.342	NA	NA	NA	NA	-7.717	NA	NA	NA	NA	NA	NA	NA	NA	NA	-6.332	NA	NA	NA	NA	NA	NA	NA	NA	NA	NA	NA	NA	NA	NA	NA	NA	NA	NA	NA	NA	NA	NA	NA	NA	NA	NA
	St_mix_pre	NA	-8.02	-8.918	NA	NA	NA	-15.37	NA	NA	NA	NA	-13.521	NA	NA	NA	NA	NA	NA	NA	NA	NA	-8.477	NA	NA	NA	NA	NA	NA	NA	NA	NA	NA	NA	NA	NA	NA	NA	NA	NA	NA	NA	NA	NA	NA	NA	NA	NA	NA
	St_PA_pre	NA	NA	NA	NA	NA	NA	NA	NA	NA	NA	NA	NA	NA	NA	NA	NA	NA	NA	NA	NA	NA	NA	-7.367	NA	NA	NA	NA	NA	NA	NA	NA	NA	NA	NA	NA	NA	NA	NA	NA	NA	NA	NA	NA	NA	NA	NA	NA	NA
	St_BA1_pre	NA	NA	NA	NA	NA	NA	NA	NA	NA	NA	NA	NA	NA	NA	NA	NA	NA	NA	NA	NA	6.382	NA	NA	NA	NA	NA	NA	NA	NA	5.952	NA	NA	NA	NA	7.05	NA	NA	NA	NA	NA	NA	NA	NA	NA	NA	NA	NA	NA
	St_AA_pre	3.633	NA	NA	NA	-2.625	0.874	NA	NA	NA	6.818	2.145	NA	0.839	-0.339	NA	3.344	-0.805	-0.432	1.913	NA	NA	NA	NA	NA	NA	NA	NA	NA	-5.6	NA	NA	7.563	2.758	5.091	NA	-1.779	NA	NA	-3.62	-2.486	3.626	7.732	-0.874	-4.331	NA	1.895	-4.698	NA
	St_BA2_pre	NA	NA	NA	NA	NA	NA	NA	NA	NA	NA	NA	NA	NA	NA	NA	NA	NA	NA	NA	NA	7.667	NA	NA	NA	NA	NA	NA	NA	NA	7.805	NA	NA	NA	NA	6.213	NA	NA	NA	NA	NA	NA	NA	NA	NA	NA	NA	NA	NA
	St_mix_post	NA	0.183	-1.293	NA	NA	NA	-5.745	NA	NA	NA	NA	-4.911	NA	NA	NA	NA	NA	NA	NA	NA	NA	-1.004	NA	NA	NA	NA	NA	NA	NA	NA	NA	NA	NA	NA	NA	NA	NA	NA	NA	NA	NA	NA	NA	NA	NA	NA	NA	NA
	St_BA2_post	NA	NA	NA	NA	NA	NA	NA	NA	NA	NA	NA	NA	NA	NA	NA	NA	NA	NA	NA	NA	7.593	NA	NA	NA	NA	NA	NA	NA	NA	7.473	NA	NA	NA	NA	6.111	NA	NA	NA	NA	NA	NA	NA	NA	NA	NA	NA	NA	NA
	St_BA1_post	NA	NA	NA	NA	NA	NA	NA	NA	NA	NA	NA	NA	NA	NA	NA	NA	NA	NA	NA	NA	6.622	NA	NA	NA	NA	NA	NA	NA	NA	6.136	NA	NA	NA	NA	7.673	NA	NA	NA	NA	NA	NA	NA	NA	NA	NA	NA	NA	NA
[truncated: 83 more columns]

## Sheet: MetabolitesInfos -Group2
Analyte	MetName	RT	Class	MF	Mass	HMDB	KEGG	PC	Chebi	OGName	PCu	Method
1-3-Dicyclohexylthiourea@15.33-qppos	1-3-Dicyclohexylthiourea	15.328	-	-	-	-	-	-	-	-	-	qppos
12(S)-HETE*@17.46-qpneg	12(S)-HETE*	17.46	-	-	-	-	-	-	-	-	-	qpneg
12(S)-HHTrE@15.96-qpneg	12(S)-HHTrE	15.965	-	-	-	-	-	-	-	-	-	qpneg
2-aminoadipic acid@15.01-gc	2-aminoadipic acid	15.009	Amino acids	C6H11NO4	161.069	HMDB00510	C00956	469;59366488;92136	chebiId:37023	2-aminoadipic acid	469	gc
2-deoxycytidine@1.34-qppos	2-deoxycytidine	1.338	Nucleosides	C9H13N3O4	227.091	HMDB00014	C00881	13711;637	chebiId:15698	2-deoxycytidine	637	qppos
2-hydroxy-3-methylbutyric acid@4.72-sf	2-hydroxy-3-methylbutyric acid	4.725	Fatty Acyls	C5H10O3	118.063	-	-	5289545	-	2-hydroxy-2-methylbutyric acid	5289545	sf
2-hydroxybutyric acid@2.52-sf	2-hydroxybutyric acid	2.521	Organic acids	C4H8O3	104.047	HMDB00008	C05984	440864;11266	chebiId:1148;chebiId:50613	2-hydroxybutyric acid	11266	sf
2-hydroxyethanesulfonic acid@1.06-qpneg	2-hydroxyethanesulfonic acid	1.063	Organic acids	C2H6O4S	125.999	HMDB03903	C05123	7866	chebiId:1157	2-Hydroxyethanesulfonate	7866	qpneg
2-hydroxyglutaric acid@8.28-sf	2-hydroxyglutaric acid	8.284	Organic acids	C5H8O5	148.037	HMDB00606;HMDB59655	C02630;C01087	43	chebiId:17084	2-hydroxyglutaric acid	43	sf
2-oxoglutaric acid@13.02-gc	2-oxoglutaric acid	13.024	Organic acids	C5H6O5	146.022	HMDB00208	C00026	51	chebiId:30915	2-oxoglutaric acid	51	gc
2-oxovaleric acid@14.31-sf	2-oxovaleric acid	14.306	-	C5H8O3	116.047	HMDB01865	C06255	74563	33033	2-oxovaleric acid	74563	sf
3-Hydroxy-DL-kynurenine@1.55-qppos	3-Hydroxy-DL-kynurenine	1.553	-	-	-	-	-	-	-	-	-	qppos
3-hydroxybutyric acid@1.66-sf	3-hydroxybutyric acid	1.661	Organic acids	C4H8O3	104.047	HMDB00357;HMDB00011	C01089	441;92135	chebiId:10983;chebiId:17066;chebiId:20067	3-hydroxybutyric acid	441	sf
3-hydroxyisovaleric acid@7.82-gc	3-hydroxyisovaleric acid	7.816	Fatty Acyls	C5H10O3	118.063	HMDB00754	-	69362	chebiId:37084	3-hydroxyisovaleric acid	69362	gc
3-indoxyl sulfuric acid@4.70-qpneg	3-indoxyl sulfuric acid	4.695	Organic acids	C8H7NO4S	213.01	HMDB00682	-	10258	-	3-indoxyl sulfuric acid	10258	qpneg
3-methyl-2-oxovaleric acid@14.26-sf	3-methyl-2-oxovaleric acid	14.257	Organic acids	C6H10O3	130.063	HMDB00491	C03465;C00671	439286;47	chebiId:28654;chebiId:35932;chebiId:15614	3-methyl-2-oxovaleric acid	47	sf
3-methylglutarylcarnitine*@2.68-qppos	3-methylglutarylcarnitine*	2.678	-	-	-	-	-	-	-	-	-	qppos
3-methylhistidine@16.81-gc	3-methylhistidine	16.809	Amino acids	C7H11N3O2	169.085	HMDB00479	C01152	64969;565965	chebiId:27596	3-methylhistidine	565965	gc
3-Phenyllactic acid@6.85-qpneg	3-Phenyllactic acid	6.848	-	-	-	-	-	-	-	-	-	qpneg
3-phenylpropionic acid@11.69-qpneg	3-phenylpropionic acid	11.691	Flavonoids	C9H10O2	150.068	HMDB00764	C05629	107	chebiId:28631	3-phenylpropionic acid	107	qpneg
4-hydroxy-phenyllactic acid@4.19-qpneg	4-hydroxy-phenyllactic acid	4.191	-	-	-	-	-	-	-	-	-	qpneg
4-hydroxyproline@12.45-gc	4-hydroxyproline	12.447	Amino acids	C5H9NO3	131.058	HMDB00725	C01157	825;5810;5238478	chebiId:18095	4-hydroxyproline	5238478	gc
5-Hydroxy-DL-tryptophan@1.51-qppos	5-Hydroxy-DL-tryptophan	1.511	-	-	-	-	-	-	-	-	-	qppos
5-oxoproline@12.37-gc	5-oxoproline	12.368	Amino acids	C5H7NO3	129.043	HMDB00805;HMDB00267	C02237;C01879	439685;499;7405	chebiId:16010;chebiId:16924;chebiId:18183	5-oxoproline	499	gc
5(S)-HETE*@17.65-qpneg	5(S)-HETE*	17.651	-	-	-	-	-	-	-	-	-	qpneg
9-cis 13-cis-methyl-retinoate@18.83-qpneg	9-cis 13-cis-methyl-retinoate	18.829	-	-	-	-	-	-	-	-	-	qpneg
Acetylcarnitine@1.19-qppos	Acetylcarnitine	1.194	Fatty Acyls	C9H17NO4	203.116	HMDB00201	C02571	7045767;439756;1	chebiId:15960;chebiId:57589	Acetylcarnitine	1	qppos
Acetylcholine@1.03-qppos	Acetylcholine	1.032	Unclassified	C7H15NO2	145.11	HMDB00895	C01996	187	chebiId:15355	Acetylcholine	187	qppos
Adenine@16.21-gc	Adenine	16.207	Bases	C5H5N5	135.054	HMDB00034	C00147	190	chebiId:16708	Adenine	190	gc
Alanine@6.87-gc	Alanine	6.868	Amino acids	C3H7NO2	89.048	HMDB01310;HMDB00161	C00133;C00041	71080;602;5950;7311724;57383916	chebiId:15570;chebiId:16977	Alanine	57383916	gc
Allantoin@1.07-qpneg	Allantoin	1.071	Organic acids	C4H6N4O3	158.044	HMDB00462	C02350;C01551	204;439714	chebiId:15678	Allantoin	204	qpneg
Alpha-muricholic acid@7.22-ba	Alpha-muricholic acid	7.216	Steroids	C24H40O5	408.288	HMDB00506	C17647	5283852;3083761	chebiId:81243	Alpha-muricholic acid	3083761	ba
Aminocaproic acid@1.28-qpneg	Aminocaproic acid	1.281	Fatty Acyls	C6H13NO2	131.095	HMDB01901	C02378	564;517030	chebiId:16586;chebiId:32396	Aminocaproic acid	517030	qpneg
Anthranilic acid@13.44-gc	Anthranilic acid	13.435	Unclassified	C7H7NO2	137.048	HMDB01123	C00108	227;3734162	chebiId:30754	Anthranilic acid	227	gc
Arabinose@14.18-gc	Arabinose	14.178	Carbohydrates	C5H10O5	150.053	HMDB00646	C00216;C00259	66308;6902;439195	chebiId:17108;chebiId:46994	Arabinose	439195	gc
Arabitol@14.82-gc	Arabitol	14.819	Carbohydrates	C5H12O5	152.068	HMDB01851;HMDB00568	C00532;C01904	439255;94154	chebiId:18403;chebiId:18333	Arabitol	439255	gc
Arachidic acid@23.71-qpneg	Arachidic acid	23.71	Fatty Acyls	C20H40O2	312.303	HMDB02212	C06425	10467	chebiId:28822	Arachidic acid	10467	qpneg
Arachidonic acid@20.18-qpneg	Arachidonic acid	20.181	Fatty Acyls	C20H32O2	304.24	HMDB01043	C00219	444899;231	chebiId:15843	Arachidonic acid	231	qpneg
Arginine@0.97-qppos	Arginine	0.967	Amino acids	C6H14N4O2	174.112	HMDB03416;HMDB00517	C00792;C00062	71070;6322;59119146;232;5246487	chebiId:15816;chebiId:16467	Arginine	232	qppos
Asparagine@14.12-gc	Asparagine	14.119	Amino acids	C4H8N2O3	132.053	HMDB00168	C00152	236;6267;5247114	chebiId:17196	Asparagine	236	gc
Aspartic acid@12.37-gc	Aspartic acid	12.372	Amino acids	C4H7NO4	133.038	HMDB06483;HMDB00191	C00402;C00049	83887;5960;424;23443619;57397078	chebiId:17364;chebiId:17053	Aspartic acid	23443619	gc
Azelaic acid@9.71-qpneg	Azelaic acid	9.709	-	-	-	-	-	-	-	-	-	qpneg
Behenic acid@25.00-qpneg	Behenic acid	24.996	Fatty Acyls	C22H44O2	340.334	HMDB00944	C08281	8215	chebiId:23858;chebiId:28941	Behenic acid	8215	qpneg
Beta-muricholic acid@7.81-ba	Beta-muricholic acid	7.806	Steroids	C24H40O5	408.288	HMDB00415	C17726	5283853;3083762	chebiId:81298	Beta-muricholic acid	3083762	ba
Betaine;Valine@1.05-qppos	Betaine;Valine	1.054	Amino acids	C5H11NO2	117.079	HMDB00043;HMDB59606;HMDB00883	C00719;C00183	247;6287;1182;5237032	chebiId:17750;chebiId:16414	Betaine;Valine	247;1182	qppos
Butanoic acid@5.38-sf	Butanoic acid	5.382	Fatty Acyls	C4H8O2	88.052	HMDB00039	C00246	264	chebiId:30772	Butanoic acid	264	sf
Capric acid@15.70-qpneg	Capric acid	15.699	Fatty Acyls	C10H20O2	172.146	HMDB00511	C01571	2969	chebiId:30813	Capric acid	2969	qpneg
Caproic acid@9.91-qpneg	Caproic acid	9.91	Fatty Acyls	C6H12O2	116.084	HMDB00535	C01585	8892	chebiId:30776	Caproic acid	8892	qpneg
Caprylic acid@13.36-qpneg	Caprylic acid	13.355	Fatty Acyls	C8H16O2	144.115	HMDB00482	C06423	379	chebiId:28837	Caprylic acid	379	qpneg
Carnitine@0.99-qppos	Carnitine	0.99	Organic acids	C7H15NO3	161.105	HMDB00062	C00318;C00487;C15025	10917;288;85;2724480	chebiId:16347;chebiId:3424;chebiId:11060	Carnitine	288	qppos
Carnitine C10:0@12.22-qppos	Carnitine C10:0	12.224	Fatty Acyls	C17H33NO4	315.241	HMDB00651	-	10245190	-	Carnitine C10:0	10245190	qppos
Carnitine C12:1@10.58-qppos	Carnitine C12:1	10.583	Fatty Acyls	C19H35NO4	341.257	HMDB13326	-	53481671	-	Carnitine C12:1	53481671	qppos
Carnitine C14:0(OH)@13.78-qppos	Carnitine C14:0(OH)	13.782	Fatty Acyls	C21H41NO5	387.298	HMDB13166;HMDB61640	-	53481642	-	Carnitine C14:0(OH)	53481642	qppos
Carnitine C14:1@14.82-qppos	Carnitine C14:1	14.824	Fatty Acyls	C21H39NO4	369.288	HMDB13329;HMDB02014	-	22833575;53481677	-	Carnitine C14:1	22833575	qppos
Carnitine C16:2@15.43-qppos	Carnitine C16:2	15.428	Fatty Acyls	C23H41NO4	395.304	HMDB13334	-	53481687	-	Carnitine C16:2	53481687	qppos
Carnitine C3:0@1.51-qppos	Carnitine C3:0	1.511	Fatty Acyls	C10H19NO4	217.131	HMDB00824	C03017	107738	chebiId:28867	Carnitine C3:0	107738	qppos
Carnitine C4:0@2.53-qppos	Carnitine C4:0	2.525	Fatty Acyls	C11H21NO4	231.147	HMDB00736	-	10177002;439829	-	Carnitine C4:0	10177002	qppos
Carnitine C4:0(OH)@1.36-qppos	Carnitine C4:0(OH)	1.358	Fatty Acyls	C11H21NO5	247.142	HMDB13127	-	53481617	-	Carnitine C4:0(OH)	53481617	qppos
Carnitine C5:0@5.12-qppos	Carnitine C5:0	5.123	Fatty Acyls	C12H23NO4	245.163	HMDB00688	-	6426851	-	Carnitine C5:0	6426851	qppos
Carnitine C6:0@7.45-qppos	Carnitine C6:0	7.453	Fatty Acyls	C13H25NO4	259.178	HMDB00705	-	6426853;3246938	-	Carnitine C6:0	6426853	qppos
Carnitine C8:0@10.15-qppos	Carnitine C8:0	10.154	Fatty Acyls	C15H29NO4	287.21	HMDB00791	C02838	11953814	chebiId:18102	Carnitine C8:0	11953814	qppos
Cholesterol@29.51-gc	Cholesterol	29.51	Steroids	C27H46O	386.355	HMDB00067	C00187	6432564;5997	chebiId:16113	Cholesterol	5997	gc
Cholic acid@9.56-ba	Cholic acid	9.565	Steroids	C24H40O5	408.288	HMDB00619	C00695;C01558	221493;303;439520	chebiId:16359;chebiId:22868;chebiId:3098	Cholic acid	303	ba
Choline phosphate@0.97-qppos	Choline phosphate	0.973	Unclassified	C5H14NO4P	183.066	HMDB01565	C00588	135437;1014	chebiId:18132	Choline phosphate	135437	qppos
Citric acid;Isocitric acid@15.81-gc	Citric acid;Isocitric acid	15.814	Organic acids	C6H8O7	192.027	HMDB00094;HMDB00193	C00158;C00311	311;19782904;88113319;1198	chebiId:30769;chebiId:30887	Citric acid;Isocitric acid	19782904;1198	gc
Citrulline@15.77-gc	Citrulline	15.767	Amino acids	C6H13N3O3	175.096	HMDB00904	C00327	833;9750;25244873	chebiId:16349	Citrulline	25244873	gc
Creatinine@0.98-qppos	Creatinine	0.976	Amino acids	C4H7N3O	113.059	HMDB00562	C00791	588	chebiId:16737	Creatinine	588	qppos
Cystine@0.97-qppos	Cystine	0.972	Amino acids	C6H12N2O4S2	240.024	HMDB00192	C00491	67678	chebiId:16283	Cystine	67678	qppos
Cytidine@1.15-qppos	Cytidine	1.146	Nucleosides	C9H13N3O5	243.086	HMDB00089	C00475	6175;596	chebiId:17562	Cytidine	596	qppos
Cytosine@1.34-qppos	Cytosine	1.338	Bases	C4H5N3O	111.043	HMDB00630	C00380	597	chebiId:16040	Cytosine	597	qppos
Decenoic acid@14.83-qpneg	Decenoic acid	14.827	Fatty Acyls	C10H18O2	170.131	HMDB39768;HMDB41012;HMDB04980	-	5312351;5362593;5362594	-	Decenoic acid	5312351	qpneg
Deoxycholic acid@10.91-ba	Deoxycholic acid	10.906	Steroids	C24H40O4	392.293	HMDB00626	C11171;C04483	222528;2987;23668196	chebiId:9177;chebiId:28834	Deoxycholic acid	2987	ba
Dimethylarginine@0.99-qppos	Dimethylarginine	0.994	Amino acids	C8H18N4O2	202.143	HMDB01539;HMDB03334	C03626	123831	chebiId:17929	Dimethylarginine	123831	qppos
Docosadienoic acid@22.91-qpneg	Docosadienoic acid	22.909	Fatty Acyls	C22H40O2	336.303	-	C16533	5282807;5312554	chebiId:75117	Docosadienoic acid	5282807	qpneg
Docosahexaenoic acid@20.14-qpneg	Docosahexaenoic acid	20.141	Fatty Acyls	C22H32O2	328.24	HMDB02183	C06429	445580	chebiId:28125	Docosahexaenoic acid	445580	qpneg
Docosanedioic acid@23.15-qpneg	Docosanedioic acid	23.152	Fatty Acyls	C22H42O4	370.308	-	C19625	244872	chebiId:76319	Docosanedioate	244872	qpneg
Docosapentaenoic acid@20.83-qpneg	Docosapentaenoic acid	20.826	Fatty Acyls	C22H34O2	330.256	HMDB01976;HMDB06528	C16513	6441454;5497182;3035421	chebiId:53488	Docosapentaenoic acid	3035421	qpneg
Docosatetraenoic acid@21.27-qpneg	Docosatetraenoic acid	21.268	-	-	-	-	-	-	-	-	-	qpneg
Docosatrienoic acid@22.12-qpneg	Docosatrienoic acid	22.118	Fatty Acyls	C22H38O2	334.287	HMDB02823	C16534	5312556	chebiId:80549	Docosatrienoic acid	5312556	qpneg
Docosenoic acid@23.85-qpneg	Docosenoic acid	23.852	Fatty Acyls	C22H42O2	338.318	HMDB02068	C08316	5281116	chebiId:28792	Docosenoic acid	5281116	qpneg
Dodecanedioic acid@13.05-qpneg	Dodecanedioic acid	13.049	Fatty Acyls	C12H22O4	230.152	HMDB00623	C02678	12736	chebiId:4676	Dodecanedioic acid	12736	qpneg
Eicosadienoic acid@21.59-qpneg	Eicosadienoic acid	21.59	Fatty Acyls	C20H36O2	308.272	HMDB05060	C16525	6439848	chebiId:73731	Eicosadienoic acid	6439848	qpneg
Eicosatrienoic acid@20.77-qpneg	Eicosatrienoic acid	20.771	Fatty Acyls	C20H34O2	306.256	HMDB60039	C16522	5312529	chebiId:53460	Dihomo-linolenic acid	5312529	qpneg
Eicosenoic acid@22.53-qpneg	Eicosenoic acid	22.531	Fatty Acyls	C20H38O2	310.287	HMDB02231	C16526	5282768	chebiId:32425	Eicosenoic acid	5282768	qpneg
Erythritol@12.30-gc	Erythritol	12.298	Carbohydrates	C4H10O4	122.058	HMDB02994	C00503	222285;8998	chebiId:17113;chebiId:48299	Erythritol	8998	gc
Fructose@16.49-gc	Fructose	16.487	Carbohydrates	C6H12O6	180.063	HMDB00660	C00095;C02336	5984;439163;439709	chebiId:15824;chebiId:37721;chebiId:28645	Fructose	439163	gc
Fumaric acid@10.06-gc	Fumaric acid	10.065	Organic acids	C4H4O4	116.011	HMDB00134	C00122	444972	chebiId:18012	Fumaric acid	444972	gc
GABA@12.45-gc	GABA	12.451	Amino acids	C4H9NO2	103.063	HMDB00112	C00334	119;6992099	chebiId:16865	GABA	119	gc
Galactitol;Sorbitol;Mannitol@17.29-gc	Galactitol;Sorbitol;Mannitol	17.293	Carbohydrates	C6H14O6	182.079	HMDB00107;HMDB00765;HMDB00247	C01697;C00392;C00794	11850;6251;5780	chebiId:16813;chebiId:16899;chebiId:17924	Galactitol;Mannitol;Sorbitol	11850;6251;5780	gc
Galactose;Glucose;Mannose@16.81-gc	Galactose;Glucose;Mannose	16.809	Carbohydrates	C6H12O6	180.063	HMDB00143;HMDB33704;HMDB00122;HMDB03345;HMDB00516;HMDB00169	C00124;C01582;C00984;C01825;C00031;C00267;C00221;C00159	439357;6036;3037556;12003287;79025;5793;206;64689;161658;18950	chebiId:4139;chebiId:28061;chebiId:28260;chebiId:42905;chebiId:4167;chebiId:17925;chebiId:15903;chebiId:4208	Galactose;Glucose;Mannose	12003287;206;161658	gc
Gamma-glutamylleucine@3.11-qppos	Gamma-glutamylleucine	3.108	Peptides	C11H20N2O5	260.137	HMDB11171	-	151023	-	Gamma-glutamylleucine	151023	qppos
Gamma-glutamyllysine@0.98-qppos	Gamma-glutamyllysine	0.976	-	-	-	-	-	-	-	-	-	qppos
Gamma-glutamylthreonine@1.10-qppos	Gamma-glutamylthreonine	1.096	Peptides	C9H16N2O6	248.101	HMDB28829	-	6998031	-	Gamma-glutamylthreonine	6998031	qppos
Gamma-glutamyltryptophan@6.47-qppos	Gamma-glutamyltryptophan	6.472	-	-	-	-	-	-	-	-	-	qppos
Gamma-glutamyltyrosine@2.68-qppos	Gamma-glutamyltyrosine	2.679	Peptides	C14H18N2O6	310.116	HMDB11741	-	94340	-	Gamma-glutamyltyrosine	94340	qppos
Gluconic acid@1.02-qpneg	Gluconic acid	1.019	Carbohydrates	C6H12O7	196.058	HMDB00625	C00257	10690;604	chebiId:33198	Gluconic acid	604	qpneg
Glucuronic acid;Galacturonic acid@1.02-qpneg	Glucuronic acid;Galacturonic acid	1.02	Carbohydrates	C6H10O7	194.043	HMDB02545;HMDB03402;HMDB00127	C08348;C00333;C00191	84740;152867;19770757;441476;439215;94715;444791;610	chebiId:33830;chebiId:47954;chebiId:12952;chebiId:4153;chebiId:4178;chebiId:47952	Galacturonic acid;Glucuronic acid	152867;610	qpneg
Glutamic acid@13.53-gc	Glutamic acid	13.529	Amino acids	C5H9NO4	147.053	HMDB03339;HMDB00148	C00025;C00302;C00217	611;33032;57397101;23327	chebiId:16015;chebiId:15966;chebiId:18327	Glutamic acid	57397101	gc
Glutarylcarnitine@1.38-qppos	Glutarylcarnitine	1.384	Fatty Acyls	C12H21NO6	275.137	HMDB13130	-	53481622	-	Glutarylcarnitine	53481622	qppos
Glutathione@1.15-qppos	Glutathione	1.146	Peptides	C10H17N3O6S	307.084	HMDB00125	C00051	124886;745;60072620	chebiId:16856	Glutathione	60072620	qppos
Glyceric acid@9.96-gc	Glyceric acid	9.962	Carbohydrates	C3H6O4	106.027	HMDB00139	C00258	752;439194	chebiId:32398	Glyceric acid	752	gc
Glycerol@9.20-gc	Glycerol	9.199	Carbohydrates	C3H8O3	92.047	HMDB00131	C00116	753	chebiId:17754	Glycerol	753	gc
Glycerol-3-phosphate@1.09-qpneg	Glycerol-3-phosphate	1.085	Lipids	C3H9O6P	172.014	HMDB00126	C00093	754;439162	chebiId:15978	Glycerol-3-phosphate	754	qpneg
Glycerophosphorylcholine@0.99-qppos	Glycerophosphorylcholine	0.99	Lipids	C8H20NO6P	257.103	HMDB00086	C00670	657272;439285;11234	chebiId:16870	Glycerophosphorylcholine	11234	qppos
Glycine@9.61-gc	Glycine	9.606	Amino acids	C2H5NO2	75.032	HMDB00123	C00037	750;5257127	chebiId:15428	Glycine	5257127	gc
Glycocholic acid@7.17-ba	Glycocholic acid	7.17	Steroids	C26H43NO6	465.309	HMDB00138	C01921	10140;23617285;755	chebiId:17687	Glycocholic acid	755	ba
Glycolic acid@1.25-sf	Glycolic acid	1.251	Organic acids	C2H4O3	76.016	HMDB00115	C00160	757;3698251	chebiId:17497	Glycolic acid	3698251	sf
Glycylglycine@0.97-qppos	Glycylglycine	0.972	Peptides	C4H8N2O3	132.053	HMDB11733	C02037	11163;1548897	chebiId:17201	Glycylglycine	11163	qppos
Guanosine@2.49-qppos	Guanosine	2.488	Nucleosides	C10H13N5O5	283.092	HMDB00133	C00387	6802;765	chebiId:16750	Guanosine	765	qppos
Heptadecatrienoic acid@18.73-qpneg	Heptadecatrienoic acid	18.73	Fatty Acyls	C17H28O2	264.209	-	C16344	16061034	chebiId:76235	Heptadecatrienoic acid	16061034	qpneg
Heptadecenoic acid@20.45-qpneg	Heptadecenoic acid	20.446	Fatty Acyls	C17H32O2	268.24	HMDB31046;HMDB60038	C16536	5312435;5312440	chebiId:80550	Heptadecenoic acid	5312435	qpneg
Heptanoic acid@11.86-qpneg	Heptanoic acid	11.858	Fatty Acyls	C7H14O2	130.099	HMDB00666	C17714	8094	chebiId:45571	Heptanoic acid	8094	qpneg
Hexacosanoic acid@27.27-qpneg	Hexacosanoic acid	27.267	Fatty Acyls	C26H52O2	396.397	HMDB02356	-	10469	-	Hexacosanoic acid	10469	qpneg
Hexadecadienoic acid@18.85-qpneg	Hexadecadienoic acid	18.845	Fatty Acyls	C16H28O2	252.209	HMDB00477	-	13932172	-	Hexadecadienoic acid	13932172	qpneg
Hexadecanedioic acid@16.48-qpneg	Hexadecanedioic acid	16.479	Fatty Acyls	C16H30O4	286.214	HMDB00672	C19615	10459	chebiId:73722	Hexadecanedioic acid	10459	qpneg
Hexanoylglycine*@6.91-qpneg	Hexanoylglycine*	6.912	-	-	-	-	-	-	-	-	-	qpneg
Hippuric acid@5.78-qpneg	Hippuric acid	5.778	Unclassified	C9H9NO3	179.058	HMDB00714	C01586	464	chebiId:18089	Hippuric acid	464	qpneg
Histidine@16.86-gc	Histidine	16.856	Amino acids	C6H9N3O2	155.069	HMDB00177	C00135	6274;773;3651426	-	Histidine	3651426	gc
Homoserine@0.97-qppos	Homoserine	0.974	Amino acids	C4H9NO3	119.058	HMDB00719	C00263	12647;1502076;779;25245858;193314	chebiId:15699	Homoserine	193314	qppos
Homovanillic acid@4.19-qpneg	Homovanillic acid	4.19	Unclassified	C9H10O4	182.058	HMDB00118	C05582	1738	chebiId:545959	Homovanillic acid	1738	qpneg
Hydroxycitric acid@1.29-qpneg	Hydroxycitric acid	1.288	-	-	-	-	-	-	-	-	-	qpneg
Hypotaurine@13.30-gc	Hypotaurine	13.299	Organic acids	C2H7NO2S	109.02	HMDB00965	C00519	107812;25244088	chebiId:16668	Hypotaurine	107812	gc
Hypoxanthine@2.20-qpneg	Hypoxanthine	2.202	Bases	C5H4N4O	136.039	HMDB00157	C00262	790	chebiId:17368	Hypoxanthine	790	qpneg
Indole-3-acetic acid@9.34-qpneg	Indole-3-acetic acid	9.338	Indoles	C10H9NO2	175.063	HMDB00197	C00954	802;90448	chebiId:16411	Indole-3-acetic acid	802	qpneg
Indole-3-acrylic acid@10.73-qpneg	Indole-3-acrylic acid	10.734	Indoles	C11H9NO2	187.063	HMDB00734	-	15030923	-	Indole-3-acrylic acid	15030923	qpneg
Indole-3-lactic acid@8.18-qpneg	Indole-3-lactic acid	8.183	Indoles	C11H11NO3	205.074	HMDB00671	C02043	92904	chebiId:17282;chebiId:24813	Indole-3-lactic acid	92904	qpneg
Indole-3-propionic acid@10.77-qpneg	Indole-3-propionic acid	10.77	Indoles	C11H11NO2	189.079	HMDB02302	-	3744	-	Indole-3-propionic acid	3744	qpneg
Inosine@26.15-gc	Inosine	26.151	Nucleosides	C10H12N4O5	268.081	HMDB00195	C00294	6021	chebiId:17596	Inosine	6021	gc
Inositol@19.65-gc	Inositol	19.651	Unclassified	C6H12O6	180.063	HMDB06088;HMDB00211	C06153;C00137;C19891	892	chebiId:10642;chebiId:17268	Inositol	892	gc
Ketoisocaproic acid@8.35-gc	Ketoisocaproic acid	8.351	Organic acids	C6H10O3	130.063	HMDB00695	C00233	70	chebiId:48430	Ketoisocaproic acid	70	gc
Ketoisovaleric acid@7.31-gc	Ketoisovaleric acid	7.308	Organic acids	C5H8O3	116.047	HMDB00019	C00141	49	chebiId:11851;chebiId:16530	Ketoisovaleric acid	49	gc
Kynurenic acid@13.32-qpneg	Kynurenic acid	13.323	Unclassified	C10H7NO3	189.043	HMDB00715	C01717	3845	chebiId:18344	Kynurenic acid	3845	qpneg
Kynurenine@2.02-qppos	Kynurenine	2.021	Unclassified	C10H12N2O3	208.085	HMDB00684	C00328	846;161166;25245862	chebiId:16946	Kynurenine	25245862	qppos
Lactic acid@6.35-gc	Lactic acid	6.346	Organic acids	C3H6O3	90.032	HMDB01311;HMDB00190	C00256;C00186	61503;107689;19789253;612	chebiId:341;chebiId:42111;chebiId:422	Lactic acid	19789253	gc
Lauric acid@17.59-qpneg	Lauric acid	17.591	Fatty Acyls	C12H24O2	200.178	HMDB00638	C02679	3893	chebiId:30805	Lauric acid	3893	qpneg
Leucine;Isoleucine@1.27-qppos	Leucine;Isoleucine	1.267	Amino acids	C6H13NO2	131.095	HMDB00172;HMDB00687	C00407;C00123	791;6306;6106;857;5255803	chebiId:17191;chebiId:15603	Isoleucine;Leucine	791;5255803	qppos
Leucylproline@1.36-qppos	Leucylproline	1.359	Peptides	C11H20N2O3	228.147	HMDB11175	-	44369311	-	Leucylproline	44369311	qppos
Linoleic acid@20.22-qpneg	Linoleic acid	20.219	Fatty Acyls	C18H32O2	280.24	HMDB00673	C01595	5280450;3931	chebiId:17351	Linoleic acid	3931	qpneg
Linolenic acid@19.47-qpneg	Linolenic acid	19.467	Fatty Acyls	C18H30O2	278.225	HMDB01388	C06427	5280934;860	chebiId:27432	Linolenic acid	5280934	qpneg
Lysine@16.85-gc	Lysine	16.854	Amino acids	C6H14N2O2	146.106	HMDB03405;HMDB00182	C00739;C00047	57449;5962;866;5248709	chebiId:16855;chebiId:18019	Lysine	5248709	gc
Maleic acid@10.06-gc	Maleic acid	10.065	Organic acids	C4H4O4	116.011	HMDB00176	C01384	444266	chebiId:18300	Maleic acid	444266	gc
Malic acid@11.99-gc	Malic acid	11.988	Organic acids	C4H6O5	134.022	HMDB00156;HMDB00744	C00149;C00711	525;20130941;222656	chebiId:30797;chebiId:6650	Malic acid	20130941	gc
Malonic acid@8.31-sf	Malonic acid	8.307	Organic acids	C3H4O4	104.011	HMDB00691	C00383	867;23511544	chebiId:30794	Malonic acid	23511544	sf
Malonylcarnitine@1.13-qppos	Malonylcarnitine	1.126	Fatty Acyls	C10H17NO6	247.106	HMDB02095	-	22833583	-	Malonylcarnitine	22833583	qppos
Maltose;Trehalose@27.73-gc	Maltose;Trehalose	27.727	Carbohydrates	C12H22O11	342.116	HMDB00163;HMDB00975	C00208;C01083	439341;6255;439186;294;7427;1143	chebiId:17306;chebiId:16551	Maltose;Trehalose	294;1143	gc
Mannitol@0.95-qpneg	Mannitol	0.95	Carbohydrates	C6H14O6	182.079	HMDB00765	C00392	6251	chebiId:16899	Mannitol	6251	qpneg
Methionine@12.32-gc	Methionine	12.318	Amino acids	C5H11NO2S	149.051	HMDB00696	C00073	6137;876;5255805	chebiId:16643	Methionine	5255805	gc
Methyl-indole-3-acetic acid@10.77-qpneg	Methyl-indole-3-acetic acid	10.77	-	-	-	-	-	-	-	-	-	qpneg
Methylhistidine@0.97-qppos	Methylhistidine	0.969	Amino acids	C7H11N3O2	169.085	-	-	150780;4396761	-	Methylhistidine	4396761	qppos
Methylmalonic acid@9.30-sf	Methylmalonic acid	9.296	Organic acids	C4H6O4	118.027	HMDB00202	C02170	487	chebiId:30860	Methylmalonic acid	487	sf
Methylsuccinic acid@9.40-sf	Methylsuccinic acid	9.405	Fatty Acyls	C5H8O4	132.042	HMDB01844	-	10349	-	Methylsuccinic acid	10349	sf
Myristic acid@19.26-qpneg	Myristic acid	19.262	Fatty Acyls	C14H28O2	228.209	HMDB00806	C06424	11005	chebiId:28875;chebiId:30807	Myristic acid	11005	qpneg
Myristoleic acid@18.30-qpneg	Myristoleic acid	18.298	Fatty Acyls	C14H26O2	226.193	HMDB02000	C08322	5281119	chebiId:27781	Myristoleic acid	5281119	qpneg
N-Acetyl-DL-tryptophan@8.81-qpneg	N-Acetyl-DL-tryptophan	8.806	-	-	-	-	-	-	-	-	-	qpneg
N-acetylaspartic acid@1.38-qpneg	N-acetylaspartic acid	1.379	Amino acids	C6H9NO5	175.048	HMDB00812	C01042	65065;97508	chebiId:16953;chebiId:21547	N-acetylaspartic acid	97508	qpneg
N-acetylglutamic acid@1.61-qpneg	N-acetylglutamic acid	1.606	Amino acids	C7H11NO5	189.064	HMDB01138	C00624	70914	chebiId:17533;chebiId:44337	N-acetylglutamic acid	70914	qpneg
N-acetylglutamine@1.40-qppos	N-acetylglutamine	1.399	Amino acids	C7H12N2O4	188.08	HMDB06029	-	182230	chebiId:17008	N-acetylglutamine	182230	qppos
N-acetylputrescine@15.01-gc	N-acetylputrescine	15.01	Organic acids	C6H14N2O	130.111	HMDB02064	C02714	122356	chebiId:17768	N-acetylputrescine	122356	gc
N-glycolylneuraminic acid@1.07-qpneg	N-glycolylneuraminic acid	1.066	Carbohydrates	C11H19NO10	325.101	HMDB00833	C03410	4603312;440001	chebiId:29025	N-glycolylneuraminic acid	4603312	qpneg
N1-acetylspermidine@5.21-pa	N1-acetylspermidine	5.205	Amino acids	C9H21N3O	187.168	HMDB01276	C00612	496	chebiId:17927	N-acetylspermine	496	pa
N6-acetyllysine;N2-acetyllysine@1.24-qppos	N6-acetyllysine;N2-acetyllysine	1.236	Amino acids	C8H16N2O3	188.116	HMDB00446;HMDB00206	C12989;C02727	92907;265949;92832	chebiId:35704;chebiId:17752	N2-acetyllysine;N6-acetyllysine	92907;265949	qppos
N8-acetylspermidine@5.31-pa	N8-acetylspermidine	5.307	Amino acids	C9H21N3O	187.168	HMDB02189	C01029	123689	chebiId:27911	N-acetylspermidine	123689	pa
NAAG@1.71-qppos	NAAG	1.706	Peptides	C11H16N2O8	304.091	HMDB01067	C12270	5255;188803	chebiId:73688	NAAG	5255	qppos
Nonadecanoic acid@23.01-qpneg	Nonadecanoic acid	23.013	Fatty Acyls	C19H38O2	298.287	HMDB00772	C16535	12591	chebiId:39246	Nonadecanoic acid	12591	qpneg
Nonadecenoic acid@21.94-qpneg	Nonadecenoic acid	21.941	Fatty Acyls	C19H36O2	296.272	HMDB13622	-	5312513	chebiId:37527	Nonadecenoic acid	5312513	qpneg
Nonanoic acid@14.61-qpneg	Nonanoic acid	14.609	Fatty Acyls	C9H18O2	158.131	HMDB00847	C01601	8158	chebiId:29019	Nonanoic acid	8158	qpneg
Oleic acid;Elaidic acid;Vaccenic acid@21.15-qpneg	Oleic acid;Elaidic acid;Vaccenic acid	21.153	Fatty Acyls	C18H34O2	282.256	HMDB00573;HMDB00207;HMDB03231	C01712;C00712;C08367	637517;445639;5282761;5281127	chebiId:27997;chebiId:16196;chebiId:28727	Oleic acid;Elaidic acid;Vaccenic acid	637517;445639;5281127	qpneg
Ornithine@2.58-pa	Ornithine	2.58	Amino acids	C5H12N2O2	132.09	HMDB03374;HMDB00214	C00077;C00515	6262;389;71082	chebiId:15729;chebiId:16176	Ornithine	389	pa
Orotic acid@1.45-sf	Orotic acid	1.451	Bases	C5H4N2O4	156.017	HMDB00226	C00295	967	chebiId:16742	Orotic acid	967	sf
Ox. glutathione@1.38-qppos	Ox. glutathione	1.378	Peptides	C20H32N6O12S2	612.152	HMDB03337	C00127	65359;975;5255796	chebiId:17858	Ox. glutathione	5255796	qppos
Palmitic acid@20.82-qpneg	Palmitic acid	20.816	Fatty Acyls	C16H32O2	256.24	HMDB00220	C00249	985	chebiId:15756	Palmitic acid	985	qpneg
Palmitoleic acid@19.71-qpneg	Palmitoleic acid	19.705	Fatty Acyls	C16H30O2	254.225	HMDB03229	C08362	445638;4668	chebiId:28716	Palmitoleic acid	445638	qpneg
Pantothenic acid@2.05-sf	Pantothenic acid	2.047	Amino acids	C9H17NO5	219.111	HMDB00210	C00864	6613;988	chebiId:29032;chebiId:46905;chebiId:7916	Pantothenic acid	988	sf
PCae(16:0)@16.84-qppos	PCae(16:0)	16.844	Lipids	C24H50NO7P	495.332	HMDB10382	-	460602;9827122;15061532;10097314;86554	-	PCae(16:0)	86554	qppos
PCae(17:0)@17.65-qppos	PCae(17:0)	17.65	Lipids	C25H52NO7P	509.348	HMDB12108	-	24779463;24779464	-	PCae(17:0)	24779464	qppos
PCae(18:0)@18.47-qppos	PCae(18:0)	18.47	Lipids	C26H54NO7P	523.364	HMDB11128;HMDB10384	-	497299;24779491;18684067;86556;10436817;10208382	-	PCae(18:0)	10208382	qppos
PCae(18:1)@17.30-qppos	PCae(18:1)	17.298	Lipids	C26H52NO7P	521.348	HMDB10385;HMDB02815	-	16081932;53480465;24779493;6449974;24779492;10279683;24779465;24779466;6030826;15120177;24779494	-	PCae(18:1)	10279683	qppos
PCae(20:0)@20.34-qppos	PCae(20:0)	20.337	Lipids	C28H58NO7P	551.395	HMDB10390	-	24779473	-	PCae(20:0)	24779473	qppos
PCae(22:2)@19.55-qppos	PCae(22:2)	19.55	Lipids	C30H58NO7P	575.395	HMDB10400	-	52924059	-	PCae(22:2)	52924059	qppos
Pentadecanoic acid@20.04-qpneg	Pentadecanoic acid	20.045	Fatty Acyls	C15H30O2	242.225	HMDB00826	C16537	13849	chebiId:42504	Pentadecanoic acid	13849	qpneg
Pentadecenoic acid@19.08-qpneg	Pentadecenoic acid	19.076	Fatty Acyls	C15H28O2	240.209	HMDB29765	-	6365140	-	Pentadecenoic acid	6365140	qpneg
Phenylalanine@13.61-gc	Phenylalanine	13.605	Amino acids	C9H11NO2	165.079	HMDB00159	C00079	6140;994;57397115	chebiId:17295	Phenylalanine	57397115	gc
Phosphocreatine@1.20-qppos	Phosphocreatine	1.202	Amino acids	C4H10N3O5P	211.036	HMDB01511	C02305	587;9548602	chebiId:17287	Phosphocreatine	587	qppos
Phosphoric acid@9.21-gc	Phosphoric acid	9.211	Unclassified	H3O4P	97.977	HMDB01429;HMDB02142	C00009	1004	chebiId:18367;chebiId:26078	Phosphoric acid	1004	gc
Proline@9.44-gc	Proline	9.441	Amino acids	C5H9NO2	115.063	HMDB03411;HMDB00162	C00763;C00148	8988;145742;25246272;614	chebiId:16313;chebiId:17203	Proline	25246272	gc
Proline betaine@1.19-qppos	Proline betaine	1.194	Amino acids	C7H13NO2	143.095	HMDB04827	C10172	115244	chebiId:35280	Proline betaine	115244	qppos
Pyruvic acid;Oxaloacetic acid@6.20-gc	Pyruvic acid;Oxaloacetic acid	6.204	Organic acids	C4H4O5;C3H4O3	110.011	HMDB00223;HMDB00243	C00036;C00022	970;1060	chebiId:30744;chebiId:32816	Oxaloacetic acid;Pyruvic acid	970;1060	gc
Quinolinic acid@10.41-sf	Quinolinic acid	10.414	Unclassified	C7H5NO4	167.022	HMDB00232	C03722	1066	chebiId:16675	Quinolinic acid	1066	sf
Raffinose@31.27-gc	Raffinose	31.268	Carbohydrates	C18H32O16	504.169	HMDB03213	C00492	10542;219993;439242	chebiId:16634	Raffinose	219993	gc
Ribitol@14.87-gc	Ribitol	14.87	Carbohydrates	C5H12O5	152.068	HMDB00508	C00474	827	chebiId:15963	Ribitol	827	gc
Riboflavin@7.86-qppos	Riboflavin	7.861	Unclassified	C17H20N4O6	376.138	HMDB00244	C00255	493570;1072	chebiId:17015	Riboflavin	1072	qppos
Ribose-5-phosphate;Ribulose-5-phosphate@1.09-qpneg	Ribose-5-phosphate;Ribulose-5-phosphate	1.085	Carbohydrates	C5H11O8P	230.019	HMDB01548;HMDB00618	C00117;C00199;C01101	439167;439184;439399	chebiId:17797;chebiId:52742;chebiId:17363;chebiId:17666	Ribose-5-phosphate;Ribulose-5-phosphate	439167;439184	qpneg
Ribose;Ribulose@14.35-gc	Ribose;Ribulose	14.346	Carbohydrates	C5H10O5	150.053	HMDB00283;HMDB00621;HMDB03371	C00121;C00309;C00508	5779;993;79021;439204;439203	chebiId:47013;chebiId:17173;chebiId:16880	Ribose;Ribulose	993;79021	gc
S-adenosylhomocysteine@3.13-qpneg	S-adenosylhomocysteine	3.13	Nucleosides	C14H20N6O5S	384.122	HMDB00939	C00021	439155;25246222;193;5248805	chebiId:16680	S-adenosylhomocysteine	193	qpneg
S-adenosylmethionine@1.26-qppos	S-adenosylmethionine	1.262	Nucleosides	C15H22N6O5S	398.137	HMDB01185	C00019	34756;34755;5136	chebiId:15414;chebiId:67040	S-adenosylmethionine	5136	qppos
Sebacic acid@10.92-qpneg	Sebacic acid	10.925	Fatty Acyls	C10H18O4	202.121	HMDB00792	C08277	5192	chebiId:41865	Sebacic acid	5192	qpneg
Serine@10.35-gc	Serine	10.346	Amino acids	C3H7NO3	105.043	HMDB00187;HMDB03406	C00065;C00740	5951;617;6857552;71077	chebiId:17115	Serine	617	gc
Spermidine@6.14-pa	Spermidine	6.141	Unclassified	C7H19N3	145.158	HMDB01257	C00315	1102	chebiId:16610	Spermidine	1102	pa
Sphingosine-1-phosphate@14.88-qpneg	Sphingosine-1-phosphate	14.884	Lipids	C18H38NO5P	379.249	HMDB00277	C06124	5283560;5353956	chebiId:37550	Sphingosine-1-phosphate	5353956	qpneg
Stearic acid@22.31-qpneg	Stearic acid	22.306	Fatty Acyls	C18H36O2	284.272	HMDB00827	C01530	5281	chebiId:25629;chebiId:28842	Stearic acid	5281	qpneg
Stearidonic acid@18.77-qpneg	Stearidonic acid	18.767	Fatty Acyls	C18H28O2	276.209	HMDB06547	C16300	5312508	chebiId:32389	Stearidonic acid	5312508	qpneg
Succinic acid@9.65-gc	Succinic acid	9.653	Organic acids	C4H6O4	118.027	HMDB00254	C00042	1110;21952380	chebiId:15741	Succinic acid	1110	gc
Succinyladenosine@5.55-qppos	Succinyladenosine	5.555	Nucleosides	C14H17N5O8	383.108	HMDB00912	-	20849086	-	Succinyladenosine	20849086	qppos
Sucrose@26.88-gc	Sucrose	26.878	Carbohydrates	C12H22O11	342.116	HMDB00258	C00089	5988;1115	chebiId:17992	Sucrose	1115	gc
Taurine@14.12-gc	Taurine	14.119	Organic acids	C2H7NO3S	125.015	HMDB00251	C00245	1123;4068592	chebiId:15891	Taurine	1123	gc
Tauro-alpha-muricholic acid;Tauro-beta-muricholic acid;Tauro-omega-muricholic acid@3.26-ba	Tauro-alpha-muricholic acid;Tauro-beta-muricholic acid;Tauro-omega-muricholic acid	3.257	Steroids	C26H45NO7S	515.292	HMDB00932	-	101657566;168408	chebiId:133057	TAURO Î±-MURICHOLIC ACID SODIUM SALT;Tauro-beta-muricholic acid	101657566;168408	ba
Taurochenodeoxycholic acid@8.77-ba	Taurochenodeoxycholic acid	8.769	Steroids	C26H45NO6S	499.297	HMDB00951	C05465	387316	chebiId:16525;chebiId:9407	Taurochenodeoxycholic acid	387316	ba
Taurocholic acid@5.23-ba	Taurocholic acid	5.231	Steroids	C26H45NO7S	515.292	HMDB00036	C05122	440567;5247;46783527	chebiId:28865	Taurocholic acid	5247	ba
Taurodeoxycholic acid@9.29-ba	Taurodeoxycholic acid	9.288	Steroids	C26H45NO6S	499.297	HMDB00896	C05463	2733768;440687;92042745	chebiId:36261;chebiId:9410	Taurodeoxycholic acid	2733768	ba
Taurohyocholic acid@4.33-ba	Taurohyocholic acid	4.326	Steroids	C26H45NO7S	515.292	-	C15516	11954195	chebiId:52022	TAUROHYOCHOLIC ACID, SODIUM SALT	11954195	ba
Taurohyodeoxycholic acid@4.93-ba	Taurohyodeoxycholic acid	4.934	Steroids	C26H45NO6S	499.297	-	-	119046	-	Taurohyodeoxycholic acid	119046	ba
Tauroursodeoxycholic acid@4.69-ba	Tauroursodeoxycholic acid	4.688	Steroids	C26H45NO6S	499.297	HMDB00874	-	12443252	-	Tauroursodeoxycholic acid	12443252	ba
Tetracosenoic acid@25.06-qpneg	Tetracosenoic acid	25.062	Fatty Acyls	C24H46O2	366.35	HMDB02368	C08323	5281120	chebiId:44247	Tetracosenoic acid	5281120	qpneg
Tetradecanedioic acid@14.87-qpneg	Tetradecanedioic acid	14.871	Fatty Acyls	C14H26O4	258.183	HMDB00872	-	13185	-	Tetradecanedioic acid	13185	qpneg
Threonic acid@12.74-gc	Threonic acid	12.744	Carbohydrates	C4H8O5	136.037	HMDB00943	C01620	151152;439535;5460407	chebiId:15908;chebiId:49060	Threonic acid	439535	gc
Threonine@10.71-gc	Threonine	10.71	Amino acids	C4H9NO3	119.058	HMDB00167	C00188	6288;205;15341575	chebiId:16857	Threonine	15341575	gc
Thromboxane-B2*@12.28-qpneg	Thromboxane-B2*	12.277	-	-	-	-	-	-	-	-	-	qpneg
Thymine@10.86-gc	Thymine	10.857	Bases	C5H6N2O2	126.043	HMDB00262	C00178	1135	chebiId:17821	Thymine	1135	gc
Trigonelline@1.21-qppos	Trigonelline	1.214	Unclassified	C7H7NO2	137.048	HMDB00875	C01004	5570	chebiId:18123	Trigonelline	5570	qppos
Trimethyl-lysine@0.97-qppos	Trimethyl-lysine	0.972	Amino acids	C9H20N2O2	188.152	HMDB01325	C03793	440120	chebiId:17311	Trimethyl-lysine	440120	qppos
Tryptophan@2.97-qppos	Tryptophan	2.971	Indoles	C11H12N2O2	204.09	HMDB00929;HMDB30396	C00078;C00806	6305;1148;9060;4099458	chebiId:16828;chebiId:27897	Tryptophan	1148	qppos
Tyrosine@17.08-gc	Tyrosine	17.076	Amino acids	C9H11NO3	181.074	HMDB00158	C00082	6057;1153;4300518	chebiId:17895	Tyrosine	1153	gc
UMP@1.35-qpneg	UMP	1.347	Nucleotides	C9H13N2O9P	324.036	HMDB00288	C00105	6030;1172	chebiId:16695	UMP	1172	qpneg
Undecanedioic acid@12.03-qpneg	Undecanedioic acid	12.033	Fatty Acyls	C11H20O4	216.136	HMDB00888	-	15816	-	Undecanedioic acid	15816	qpneg
Undecanoic acid@16.68-qpneg	Undecanoic acid	16.68	-	-	-	-	-	-	-	-	-	qpneg
Uracil@10.02-gc	Uracil	10.024	Bases	C4H4N2O2	112.027	HMDB00300	C00106	1174	chebiId:17568	Uracil	1174	gc
Urea@8.68-gc	Urea	8.681	Organic acids	CH4N2O	60.032	HMDB00294	C00086	1176	chebiId:16199	Urea	1176	gc
Valine@8.38-gc	Valine	8.382	Amino acids	C5H11NO2	117.079	HMDB00883	C00183	6287;1182;5237032	chebiId:16414	Valine	1182	gc
Xanthine@18.26-gc	Xanthine	18.258	Bases	C5H4N4O2	152.033	HMDB00292	C00385	1188	chebiId:17712;chebiId:48517	Xanthine	1188	gc
Xylitol@14.69-gc	Xylitol	14.687	Carbohydrates	C5H12O5	152.068	HMDB02917	C00379	6912	chebiId:17151	Xylitol	6912	gc
Xylose@14.11-gc	Xylose	14.112	Carbohydrates	C5H10O5	150.053	HMDB00098	C00181	135191;6027	chebiId:15936;chebiId:53455	Xylose	135191	gc

## Sheet: Area- Group 2
Experimental Group 2	Sid	1-3-Dicyclohexylthiourea@15.33-qppos	12(S)-HETE*@17.46-qpneg	12(S)-HHTrE@15.96-qpneg	2-aminoadipic acid@15.01-gc	2-deoxycytidine@1.34-qppos	2-hydroxy-3-methylbutyric acid@4.72-sf	2-hydroxybutyric acid@2.52-sf	2-hydroxyethanesulfonic acid@1.06-qpneg	2-hydroxyglutaric acid@8.28-sf	2-oxoglutaric acid@13.02-gc	2-oxovaleric acid@14.31-sf	3-Hydroxy-DL-kynurenine@1.55-qppos	3-hydroxybutyric acid@1.66-sf	3-hydroxyisovaleric acid@7.82-gc	3-indoxyl sulfuric acid@4.70-qpneg	3-methyl-2-oxovaleric acid@14.26-sf	3-methylglutarylcarnitine*@2.68-qppos	3-methylhistidine@16.81-gc	3-Phenyllactic acid@6.85-qpneg	3-phenylpropionic acid@11.69-qpneg	4-hydroxy-phenyllactic acid@4.19-qpneg	4-hydroxyproline@12.45-gc	5-Hydroxy-DL-tryptophan@1.51-qppos	5-oxoproline@12.37-gc	5(S)-HETE*@17.65-qpneg	9-cis 13-cis-methyl-retinoate@18.83-qpneg	Acetylcarnitine@1.19-qppos	Acetylcholine@1.03-qppos	Adenine@16.21-gc	Alanine@6.87-gc	Allantoin@1.07-qpneg	Alpha-muricholic acid@7.22-ba	Aminocaproic acid@1.28-qpneg	Anthranilic acid@13.44-gc	Arabinose@14.18-gc	Arabitol@14.82-gc	Arachidic acid@23.71-qpneg	Arachidonic acid@20.18-qpneg	Arginine@0.97-qppos	Asparagine@14.12-gc	Aspartic acid@12.37-gc	Azelaic acid@9.71-qpneg	Behenic acid@25.00-qpneg	Beta-muricholic acid@7.81-ba	Betaine;Valine@1.05-qppos	Butanoic acid@5.38-sf	Capric acid@15.70-qpneg	Caproic acid@9.91-qpneg
Young (15w)	young-JCX1192	6050996.951	75444751.041	2835474.231	149614	317448.195	11785	14345	3875421.171	2608	349141	50342	120234.542	177787	9987	146041701.484	5604	292383.299	41615	657654.006	718062.211	1952935.77	417516	1003999.824	12859103	75962354.6	4611299.776	279541089.589	6371840.831	6784	23216064	13403589.23	557654.77	38502608.528	23641	315667	55612	99367046.609	567384202.223	128254361.364	9907	164876	57768096.967	18192235.084	444576.881	104019958.852	8458	35133954.683	1386912.205
Young (15w)	young-JCX1191	5941180.761	754819.412	3664075.563	308868	371176.747	13749	11161	4476796.864	5714	269139	53587	222475.244	53833	10282	133979396.872	12225	465069.962	31994	1000785.11	683529.943	3421152.12	658867	806867.413	13432378	104239643.121	4645429.736	281493510.859	5851019.038	11047	42043253	21130039.396	217779.758	40940296.093	21714	412918	101691	102215379.42	574701256.225	162066311.709	19853	316177	63972175.378	43038872.593	311148.291	146233251.109	4408	36736797.137	1072809.036
Young (15w)	young-JCX1189	5339281.671	411220.475	2899857.595	406785	355564.53	11767	8398	3368214.86	2037	213096	30680	169323.798	41497	10906	284493079.838	4770	405771.755	28609	748082.449	616089.851	2201374.065	669834	735519.627	15786064	58910167.138	4499131.73	155897220.912	6987054.152	7421	43922609	15593697.934	539372.767	65209850.715	38035	260601	60727	58794080.052	699270389.379	170932111.386	26745	165398	55795676.337	16082262.619	519593.63	154401721.146	3208	32535013.971	912621.005
Young (15w)	young-JCX1190	5433578.901	530701.984	3366236.623	512672	211283.761	15151	8836	2708110.653	1990	328294	39577	143281.006	42221	11862	179340911.202	2115	275205.74	34205	673441.961	476275.344	2141802.773	666598	521202.91	19597292	77947109.725	4502785.096	156655912.5	5745103.175	11201	60241419	15990205.847	624054.245	59779335.206	36364	278439	78609	52989202.661	453637222.222	129434433.897	49560	301798	58831450.72	12469800.8	494939.716	191241816.427	7281	27918788.174	947317.212
Young (15w)	young-JCX1182	5832759.091	443073.155	2383768.512	446167	362251.964	14546	11273	1954242.516	3733	553346	30970	157127.669	56667	10944	237700858.232	7036	299888.151	38551	832781.311	696872.132	1854668.974	714622	897334.288	19758707	56190615.38	4633982.717	191343885.471	7904466.566	9228	47407049	18125790.192	724294.297	85999037.558	34238	293154	71997	76255397.48	576351365.839	177888815.13	35150	178561	69872146.164	33526327.522	809675.511	187915097.373	5305	46228022.716	1165420.409
Very Old (100w) before OSKM activation	very-old-OSKM-bef-JCX160	5590591.995	104552603.923	1842720.083	376785	231752.414	5684	9155	3512060.182	2608	326088	44439	205415.503	50604	10367	120120804.339	5217	105225.199	38203	NA	587116.762	967662.225	212883	1282908.825	11362635	104015392.926	4269667.609	184395307.778	3097576.442	7033	35425633	9377122.91	11005.534	57668899.662	16737	931117	122916	56173791.856	1237929868.433	178522865.129	23257	176728	55646232.817	14666101.503	37526.14	131933326.889	5132	27211906.417	783305.228
Very Old (100w) before OSKM activation	very-old-OSKM-bef-JCX172	5528798.599	64063335.685	3134570.615	437794	365863.764	7520	19527	4046242.852	5930	566438	55737	198025.718	106664	11949	282060993.749	9360	158626.778	31293	2546642.089	NA	4015072.077	239230	1068435.809	16608611	64131770.284	4709426.664	245507815.476	7956215.512	9168	51651158	13730268.331	1657089.861	54558202.969	36636	2033339	132775	63623790.852	282083592.604	200267099.695	41417	128598	55364113.863	17248578.471	5725690.837	182318579.98	57154	35899884.817	854492.693
Very Old (100w) before OSKM activation	very-old-OSKM-bef-JCX165	5604975.136	766346.292	5616824.546	298860	291761.315	7804	14214	4561083.801	3058	225865	54064	182090.214	94839	10843	288596976.769	12272	143037.548	39681	1742191.192	722972.508	1665802.154	262955	1450849.861	13995974	145960044.548	4667991.336	260176249.248	4773584.501	7955	33370474	11168803.515	100756.194	59247765.432	39333	1238884	119074	67556351.22	1003532276.374	157798071.578	28415	172916	67122268.008	15404058.362	25647.221	130815450.36	6981	26187934.28	1272920.9
Very Old (100w) before OSKM activation	very-old-OSKM-bef-JCX321	6258937.125	68589876.09	2877925.44	234040	274110.057	5008	15313	4686742.667	2740	573275	46337	166679.438	86001	11550	326100994.506	3773	262245.994	39796	1238127.177	766107.649	1784059.97	278476	1222017.023	13278795	68495090.041	4732887.678	289031870.418	5698708.252	11211	28542623	12031871.455	178058.561	48577985.261	49595	712906	109393	58972560.064	680272545.317	141504662.356	17360	141874	58143258.89	13882397.488	596034.317	129083739.864	7718	24580381.614	955056.97
Very Old (100w) before OSKM activation	very-old-OSKM-bef-JCX348	5800340.355	1282601.354	10361359.187	224222	396198.467	7252	16830	4840735.163	5840	470415	44259	286285.075	70088	11910	253353068.846	9484	204460.277	37132	NA	779309.605	1639317.112	220082	1813056.289	11210283	327061936.37	5194109.448	261207942.653	3648379.676	10739	14990232	15798601.258	285322.774	45976825.471	43887	699750	109412	62484353.883	1284534882.576	146147781.824	58587	425957	73615614.988	14926063.959	519114.264	130300451.751	6962	32843340.737	973413.361
Very Old (100w) before OSKM activation	very-old-OSKM-bef-JCX347	5677247.536	216349383.436	9743914.444	353981	294613.8	4373	11332	3047839.612	3756	371747	39910	114286.919	43632	10819	266111381.586	5178	182626.903	36130	NA	1017937.221	2270895.618	198035	965128.063	13362073	216376670.456	4181257.048	230053854.739	3790177.292	10987	31300502	9426449.719	305611.354	46854280.911	37266	386223	105680	57731614.754	750764124.33	120566224.803	20062	250188	62872554.434	13655081.506	262081.17	146600526.613	6530	27642246.456	1110264.575
Very Old (100w) OSKM+ 4w recovery	very-old-OSKM-4w-JCX160	5314599.883	1158283.05	4157022.407	446444	230251.395	9146	25405	3718813.967	7060	214427	17360	100615.964	86192	10900	57146866.604	2806	399522.236	41184	1403498.426	1360192.681	1440833.67	395276	2552410.416	21285694	72673781.059	4359425.601	568581082.726	5084958.586	17255	34297595	11564144.354	212638.511	62382669.898	16855	497017	117312	52296234.418	575627483.941	118373210.898	26128	951454	54151373.454	17968377.295	613446.559	219830461.076	4621	30270031.764	1033515.328
Very Old (100w) OSKM+ 4w recovery	very-old-OSKM-4w-JCX172	5671717.165	239636.812	1210381.846	325700	293827.988	11474	30263	5105089.813	5258	506179	31216	236178.934	109523	11771	165551265.845	7159	395771.397	37534	1213619.857	537164.958	3820822.253	254583	1253752.22	14249516	36843311.986	4391447.134	362779920.811	10507874.388	9428	33396372	19088946.724	2990575.099	71156812.984	19512	542273	102606	50728882.884	109323383.396	181516265.134	14498	167123	57304169.875	12020199.961	4612728.217	205118523.977	6382	32651773.436	1378209.274
Very Old (100w) OSKM+ 4w recovery	very-old-OSKM-4w-JCX165	5230663.622	1131542.87	3530465.029	333389	359161.91	5752	14779	6426155.64	8903	551465	20402	113037.622	47817	12210	107069370.058	1365	159729.544	38156	787390.645	1585828.819	1528703.234	378852	1718750.192	26081887	142394522.272	4204795.258	589034480.643	5263757.885	12213	54582239	9763299.245	154848.204	61461724.833	30538	1049428	165421	60139806.588	815675622.249	121685541.961	26761	1960744	52803880.417	21484455.228	109002.933	183325214.917	5560	35172295.579	1084602.509
Very Old (100w) OSKM+ 4w recovery	very-old-OSKM-4w-JCX321	6003684.692	286774.344	2304667.582	430471	106125.426	6928	17249	3423596.837	6396	491637	27627	42387.543	98421	11897	181715644.818	6060	106526.845	43669	531070.991	358379.893	869764.783	293443	937813.716	15530528	30795829.355	5018950.337	162219688.031	3127928.285	12673	35976445	12303654.872	765647.283	50454058.004	84178	830344	137685	46649843.215	162776543.495	102073469.688	27654	328582	49839349.032	12974663.087	1404207.715	81714315.468	4385	27496003.714	NA
Very Old (100w) OSKM+ 4w recovery	very-old-OSKM-4w-JCX348	5895369.584	451072.167	1532920.557	240806	286063.461	9399	29302	4572287.525	3909	152879	23006	220591.181	182832	10912	233483481.564	2196	281611.689	40503	901772.501	923977.39	1515602.642	162252	1364562.555	13512495	81817849.896	4705743.584	336324015.969	4766015.786	9908	17270955	16347562.871	334621.65	58422348.373	29998	735419	118282	49793677.149	635385157.623	157814543.122	25958	265745	51730017.638	15344103.208	889834.178	141954545.175	4364	32287862.446	979781.99
Very Old (100w) OSKM+ 4w recovery	very-old-OSKM-4w-JCX347	6075335.294	315423.149	2039144.914	317760	235353.874	3889	19207	4540604.382	6271	230624	19130	109294.545	110509	9269	182558091.655	5701	354086.771	40614	965633.253	NA	1538502.929	197846	1507839.159	14688783	84082914.706	4408975.329	336030889.825	4682764.19	6511	15161718	9696157.296	898599.065	44435745.183	33318	985529	116772	50731956.791	463231251.108	76414309.086	34461	344469	51770170.918	12961507.85	1294534.018	151416502.583	3696	32825879.84	1091212.602
	BlM_pre	5547880.091	95329.043	NA	1493	NA	13	166	35998.124	8	1226	29240	NA	242	3200	NA	1272	NA	2452	NA	264764.833	37722.989	1132	5932.025	218206	83642.418	4351905.518	250078.367	NA	1078	51096	NA	2746.41	56192.373	2452	2008	208	36355396.303	4377518.702	24098262.533	155	18871	49349483.706	8323002.768	5223.701	13053391.525	3090	22980787.985	692120.73
	BlM_post	6068877.256	NA	NA	285	NA	37	108	49074.547	6	1998	947	4460.069	277	9076	3984.693	229	5073.897	3399	NA	466267	20839.338	1282	5074.391	128665	1676479.794	5065260.695	380594.635	NA	1216	81927	NA	10816.502	5118282.616	4769	3835	1316	40180912.733	7163833.124	26255400.858	354	3305	61061474.978	10270117.305	4724.051	20621952.968	2748	21618473.661	763225.51
	QC_plasma_4a	NA	NA	NA	265972	NA	10728	17847	NA	3743	353379	32549	NA	99627	13326	NA	3870	NA	41035	NA	NA	NA	540232	NA	12909892	NA	NA	NA	NA	11926	28171901	NA	NA	NA	43997	729628	132987	NA	NA	NA	48928	486552	NA	NA	NA	NA	6235	NA	NA
	QC_4a	6276419.138	119053881.925	4193330.945	NA	425147.259	NA	NA	4120534.014	NA	NA	NA	195605.82	NA	NA	154883929.383	NA	343172.773	NA	887814.554	881588.807	2217227.278	NA	1584158.953	NA	119088708.238	5106777.799	331164712.193	5732205.074	NA	NA	15812749.09	NA	28265512.299	NA	NA	NA	68351315.492	499517287.17	142398306.035	NA	NA	56631768.712	17110611.328	NA	165734460.848	NA	36780139.905	877309.489
	QC_plasma_4aa	NA	NA	NA	NA	NA	9935	20800	NA	2646	NA	26603	NA	108837	NA	NA	3733	NA	NA	NA	NA	NA	NA	NA	NA	NA	NA	NA	NA	NA	NA	NA	NA	NA	NA	NA	NA	NA	NA	NA	NA	NA	NA	NA	NA	NA	6281	NA	NA
	QC_plasma_5a	NA	NA	NA	294694	NA	NA	NA	NA	NA	326401	NA	NA	NA	9402	NA	NA	NA	37380	NA	NA	NA	368429	NA	14499643	NA	NA	NA	NA	10495	37772877	NA	374710.131	NA	32351	597519	115314	NA	NA	NA	14943	360491	NA	NA	728900.145	NA	NA	NA	NA
	QC_plasma_4b	NA	NA	NA	320430	NA	11255	20051	NA	3413	341864	33741	NA	109098	15951	NA	1966	NA	28354	NA	NA	NA	361180	NA	14390822	NA	NA	NA	NA	15132	35846754	NA	NA	NA	43559	730859	135681	NA	NA	NA	25795	379738	NA	NA	NA	NA	6744	NA	NA
	QC_plasma_5b	NA	NA	NA	238894	NA	NA	NA	NA	NA	338605	NA	NA	NA	11536	NA	NA	NA	35679	NA	NA	NA	385565	NA	14600005	NA	NA	NA	NA	11186	42115943	NA	332204.636	NA	35173	368650	109301	NA	NA	NA	12880	366039	NA	NA	695583.981	NA	NA	NA	NA
	QC_4c	6468077.339	124242271.662	4668817.956	NA	373235.81	NA	NA	5130391.38	NA	NA	NA	190275.497	NA	NA	158842943.955	NA	287481.444	NA	975254.657	1219199.218	2129981.431	NA	1640268.87	NA	124238965.248	5561444.504	299816363.08	5343468.712	NA	NA	15920169.747	NA	54405280.595	NA	NA	NA	63288488.431	507703569.314	141667705.948	NA	NA	59618800.682	17164065.227	NA	154432010.599	NA	41483717.057	801275.866
	QC_plasma_5c	NA	NA	NA	296469	NA	NA	NA	NA	NA	340452	NA	NA	NA	12218	NA	NA	NA	33924	NA	NA	NA	397336	NA	14850878	NA	NA	NA	NA	10960	35902068	NA	341645.527	NA	36297	601804	106035	NA	NA	NA	18831	380261	NA	NA	676491.224	NA	NA	NA	NA
	QC_4d	6351822.717	130055452.862	4599038.645	NA	409741.509	NA	NA	5213116.963	NA	NA	NA	191673.565	NA	NA	160686708.76	NA	313684.697	NA	995678.404	902690.715	2267790.825	NA	1748939.385	NA	130094871.806	5298694.249	320136481.813	5985903.636	NA	NA	16875182.832	NA	54707273.926	NA	NA	NA	67218641.75	542689206.241	138610162.416	NA	NA	63630462.543	18396856.163	NA	164519033.479	NA	31483847.433	1004700.55
	QC_plasma_5d	NA	NA	NA	NA	NA	NA	NA	NA	NA	NA	NA	NA	NA	NA	NA	NA	NA	NA	NA	NA	NA	NA	NA	NA	NA	NA	NA	NA	NA	NA	NA	326309.144	NA	NA	NA	NA	NA	NA	NA	NA	NA	NA	NA	724063.125	NA	NA	NA	NA
	QC_plasma_4d	NA	NA	NA	NA	NA	11700	22589	NA	2903	NA	28603	NA	111533	NA	NA	3638	NA	NA	NA	NA	NA	NA	NA	NA	NA	NA	NA	NA	NA	NA	NA	NA	NA	NA	NA	NA	NA	NA	NA	NA	NA	NA	NA	NA	NA	6703	NA	NA
	QC_plasma_4c	NA	NA	NA	367290	NA	11539	23620	NA	3549	377464	33565	NA	109826	21776	NA	3443	NA	43958	NA	NA	NA	356121	NA	15082481	NA	NA	NA	NA	13256	29897208	NA	NA	NA	55288	739571	152422	NA	NA	NA	43028	456688	NA	NA	NA	NA	6054	NA	NA
	QC_4e	6607582.588	141219262.477	4890874.632	NA	416956.78	NA	NA	5586305.711	NA	NA	NA	164269.589	NA	NA	170642946.906	NA	317442.066	NA	1175755.786	869472.275	2529099.857	NA	1881527.244	NA	140390103.234	5253507.185	360094228.208	6622730.99	NA	NA	18353774.915	NA	58238477.357	NA	NA	NA	70169577.106	500414805.441	140305691.195	NA	NA	70417265.688	19703092.393	NA	178384046.027	NA	33423040.908	680779.497
	QC_plasma_5e	NA	NA	NA	NA	NA	NA	NA	NA	NA	NA	NA	NA	NA	NA	NA	NA	NA	NA	NA	NA	NA	NA	NA	NA	NA	NA	NA	NA	NA	NA	NA	357826.985	NA	NA	NA	NA	NA	NA	NA	NA	NA	NA	NA	686456.834	NA	NA	NA	NA
	St_SF_pre	NA	NA	NA	NA	NA	354727	324174	NA	161	NA	127958	NA	356357	NA	NA	12774	NA	NA	NA	NA	NA	NA	NA	NA	NA	NA	NA	NA	NA	NA	NA	NA	NA	NA	NA	NA	NA	NA	NA	NA	NA	NA	NA	NA	NA	298951	NA	NA
	St_PA_pre	NA	NA	NA	NA	NA	NA	NA	NA	NA	NA	NA	NA	NA	NA	NA	NA	NA	NA	NA	NA	NA	NA	NA	NA	NA	NA	NA	NA	NA	NA	NA	NA	NA	NA	NA	NA	NA	NA	NA	NA	NA	NA	NA	NA	NA	NA	NA	NA
	St_BA1_pre	NA	NA	NA	NA	NA	NA	NA	NA	NA	NA	NA	NA	NA	NA	NA	NA	NA	NA	NA	NA	NA	NA	NA	NA	NA	NA	NA	NA	NA	NA	NA	4282.471	NA	NA	NA	NA	NA	NA	NA	NA	NA	NA	NA	7035.622	NA	NA	NA	NA
	St_AA_pre	2887164.282	376733.53	NA	13021	286953.318	NA	NA	37512.645	NA	19531	NA	NA	NA	14423	NA	NA	NA	861	174205.213	493559.966	NA	3817001	4358126.424	719589	747857.68	4494556.434	32276.833	1450357.838	2046	191606	NA	NA	58143536.928	4479	4762	834	35998227.042	4262407.465	200426133.054	74	1096395	44277183.538	8190767.951	NA	48230964.878	NA	23205911.919	NA
	St_BA2_pre	NA	NA	NA	NA	NA	NA	NA	NA	NA	NA	NA	NA	NA	NA	NA	NA	NA	NA	NA	NA	NA	NA	NA	NA	NA	NA	NA	NA	NA	NA	NA	2872.378	NA	NA	NA	NA	NA	NA	NA	NA	NA	NA	NA	4025917.494	NA	NA	NA	NA
	St_AA_post	877922.633	102778.259	NA	109856	78227.733	NA	NA	NA	NA	52354	NA	18109.111	NA	16555	NA	NA	NA	6334	NA	NA	2316.519	2162731	2733927.561	929268	1768345.794	4765706.497	31457.171	510923.584	2762	878514	NA	NA	50600664.281	3157	6014	1622	39172508.236	5619427.713	146655575.479	294	976789	53555191.827	9904998.577	NA	40850023.539	NA	19673018.361	NA
	St_SF_post	NA	NA	NA	NA	NA	438532	404799	NA	16	NA	124052	NA	453287	NA	NA	8840	NA	NA	NA	NA	NA	NA	NA	NA	NA	NA	NA	NA	NA	NA	NA	NA	NA	NA	NA	NA	NA	NA	NA	NA	NA	NA	NA	NA	NA	336047	NA	NA
	St_PA_post	NA	NA	NA	NA	NA	NA	NA	NA	NA	NA	NA	NA	NA	NA	NA	NA	NA	NA	NA	NA	NA	NA	NA	NA	NA	NA	NA	NA	NA	NA	NA	NA	NA	NA	NA	NA	NA	NA	NA	NA	NA	NA	NA	NA	NA	NA	NA	NA
	St_BA2_post	NA	NA	NA	NA	NA	NA	NA	NA	NA	NA	NA	NA	NA	NA	NA	NA	NA	NA	NA	NA	NA	NA	NA	NA	NA	NA	NA	NA	NA	NA	NA	26470.507	NA	NA	NA	NA	NA	NA	NA	NA	NA	NA	NA	6741386.045	NA	NA	NA	NA
	St_BA1_post	NA	NA	NA	NA	NA	NA	NA	NA	NA	NA	NA	NA	NA	NA	NA	NA	NA	NA	NA	NA	NA	NA	NA	NA	NA	NA	NA	NA	NA	NA	NA	7355.324	NA	NA	NA	NA	NA	NA	NA	NA	NA	NA	NA	4829.841	NA	NA	NA	NA
[truncated: 183 more columns]

## Sheet: Height- Group 2
Experimental Group 2	Sid	1-3-Dicyclohexylthiourea@15.33-qppos	12(S)-HETE*@17.46-qpneg	12(S)-HHTrE@15.96-qpneg	2-aminoadipic acid@15.01-gc	2-deoxycytidine@1.34-qppos	2-hydroxy-3-methylbutyric acid@4.72-sf	2-hydroxybutyric acid@2.52-sf	2-hydroxyethanesulfonic acid@1.06-qpneg	2-hydroxyglutaric acid@8.28-sf	2-oxoglutaric acid@13.02-gc	2-oxovaleric acid@14.31-sf	3-Hydroxy-DL-kynurenine@1.55-qppos	3-hydroxybutyric acid@1.66-sf	3-hydroxyisovaleric acid@7.82-gc	3-indoxyl sulfuric acid@4.70-qpneg	3-methyl-2-oxovaleric acid@14.26-sf	3-methylglutarylcarnitine*@2.68-qppos	3-methylhistidine@16.81-gc	3-Phenyllactic acid@6.85-qpneg	3-phenylpropionic acid@11.69-qpneg	4-hydroxy-phenyllactic acid@4.19-qpneg	4-hydroxyproline@12.45-gc	5-Hydroxy-DL-tryptophan@1.51-qppos	5-oxoproline@12.37-gc	5(S)-HETE*@17.65-qpneg	9-cis 13-cis-methyl-retinoate@18.83-qpneg	Acetylcarnitine@1.19-qppos	Acetylcholine@1.03-qppos	Adenine@16.21-gc	Alanine@6.87-gc	Allantoin@1.07-qpneg	Alpha-muricholic acid@7.22-ba	Aminocaproic acid@1.28-qpneg	Anthranilic acid@13.44-gc	Arabinose@14.18-gc	Arabitol@14.82-gc	Arachidic acid@23.71-qpneg	Arachidonic acid@20.18-qpneg	Arginine@0.97-qppos	Asparagine@14.12-gc	Aspartic acid@12.37-gc	Azelaic acid@9.71-qpneg	Behenic acid@25.00-qpneg	Beta-muricholic acid@7.81-ba	Betaine;Valine@1.05-qppos	Butanoic acid@5.38-sf	Capric acid@15.70-qpneg	Caproic acid@9.91-qpneg
Young (15w)	young-JCX1192	440881.805	8583653.235	245456.422	53612	51495.355	1595	2598	360071.645	440	204951	14737	15071.733	33828	6458	5787706.058	1614	34390.935	11294	46486.462	68375.084	143294.026	192864	76213.856	4780833	8601893.465	428125.441	35482709.446	704269.047	3232	14487023	1727056.413	63199.39	3840523.166	12700	149075	26079	6179713.707	47241187.219	22132356.959	2652	86499	4281552.409	1137939.264	47520.087	10879504.006	833	3409329.622	50166.038
Young (15w)	young-JCX1191	446899.835	86560.184	345415.001	118954	62831.248	1787	1922	392161.99	867	158647	15657	25100.138	10040	6476	6166653.25	3635	56007.337	9684	68337.269	62559.638	254300.026	299387	83665.983	4725008	13085430.863	461046.691	36722512.26	608206.685	4691	27661440	2556594.515	26532.19	3868399.101	12498	193834	48175	7618714.342	56208588.303	27818446.594	5671	150919	4968549.575	3060587.888	34802.733	14916368.347	460	3806726.125	42497.462
Young (15w)	young-JCX1189	411507.422	83414.998	227673.489	163979	48643.935	1438	1447	285008.604	343	120372	9005	18891.563	7142	6803	10874980.609	1409	41924.874	9361	50180.514	58847.469	162197.578	311389	64185.749	5262775	6732432.118	397559.824	18837735.456	692412.915	3624	28517313	1874043.327	63930.254	6230748.438	20854	123958	28049	3515333.516	58301079.68	32964564.703	7524	80094	4017704.031	924402.661	55723.369	15745529.163	314	3267841.625	33104.08
Young (15w)	young-JCX1190	417364.56	66891.99	317478.957	208057	33948.455	1997	1512	265970.683	343	190747	11502	17076.772	7881	7558	8210116.601	547	33567.852	9739	47347.643	48524.692	163429.318	296236	46049.811	7156983	9437989.907	442859.728	20650364.054	596223.413	5131	39527564	2070915.074	66981.38	5519387.815	22018	134513	38932	3732932.749	44225348.062	22303377.256	15687	145122	4375020.008	857915.653	54995.986	20161298.735	704	3018297.939	32120.893
Young (15w)	young-JCX1182	436182.125	83037.799	189743.58	183826	59083.845	1826	1933	159118.982	589	323513	9176	17670.762	9929	7742	9323890.663	2061	30928.26	10902	50984.988	63825.615	136118.944	320624	75726.283	6858800	6178220.461	444364.02	23811168.334	1012503.383	4576	31170938	2243442.837	90391.038	8211877.867	19604	138888	36931	4557567.512	55045743.803	29956542.02	11278	97176	5299264.316	1943047.639	83915.468	19123523.239	533	3719043.784	38456.882
Very Old (100w) before OSKM activation	very-old-OSKM-bef-JCX160	397381.843	12064179.04	137122.811	146975	38871.418	733	1627	335254.753	419	195143	12960	23971.782	9198	7013	4788600.299	1555	15683.184	10875	NA	55543.499	70529.821	100618	118352.287	4050395	12071764.385	413500.778	23567242.594	286198.791	3336	22529887	1177819.626	3142.488	5829894.38	9454	459015	60465	3452732.036	110520017.996	30559788.47	6709	92595	4129541.167	906555.385	6939.213	12583756.337	478	2881366.403	35211.814
Very Old (100w) before OSKM activation	very-old-OSKM-bef-JCX172	437366.884	7570329.152	278915.654	169929	66150.362	952	3337	352828.607	1001	341200	16257	28806.845	18613	7785	12533809.769	2759	21049.938	8791	170795.853	NA	322728.56	105639	98390.56	5815981	7585738.123	449691.526	30873195.613	1053645.922	4477	33437016	1730627.27	196531.816	5203436.277	21371	1023549	69506	4574053.109	33057136.438	39662779.273	12778	76198	4163386.339	1208927.593	641229.531	17980540.758	5430	3958607.697	36295.376
Very Old (100w) before OSKM activation	very-old-OSKM-bef-JCX165	415099.393	130170.2	512000.834	121217	49594.614	949	2390	392696.129	500	137342	15999	22398.406	16767	7174	10961872.37	3682	21084.757	11270	113848.088	65111.52	122878.484	128640	120560.111	4890569	16611507.441	423160.552	32082869.142	505830.7	4020	21096446	1356574.55	14311.81	5715238.978	23920	634362	58581	4103501.509	83467529.537	27039473.027	9675	96379	5317624.335	935194.452	7255.313	13063131.981	682	2561748.324	50716.084
Very Old (100w) before OSKM activation	very-old-OSKM-bef-JCX321	465325.364	8479244.821	251972.95	92758	50391.428	630	2678	427837.158	427	340573	13423	19024.845	16439	8513	14064650.73	1087	33139.729	10978	79844.378	76388.715	130803.484	129327	108797.128	4838222	8485996.954	453765.531	37072763.766	628100.981	4854	17916944	1549720.327	19980.039	4678711.773	31728	347213	53913	4155731.647	62020354.94	25798029.399	5091	72392	4454732.44	986502.396	59744.049	12937384.733	748	2566873.67	35758.306
Very Old (100w) before OSKM activation	very-old-OSKM-bef-JCX348	399230.282	213439.309	942109.249	85649	72360.373	992	3103	456377.111	1046	275731	12933	27931.327	12776	7967	9875355.752	2701	28328.941	10337	NA	77499.241	113000.808	120313	174469.753	4839509	37201795.021	435579.084	33541854.522	372041.731	5405	8436745	1940538.31	26392.612	4683262.703	27151	348482	52305	3867176.733	114019572.572	25851772.154	22625	242610	5955575.272	967973.81	56572.212	13032403.592	692	2511779.612	39686.886
Very Old (100w) before OSKM activation	very-old-OSKM-bef-JCX347	424791.006	23562429.236	909229.681	141138	50470.195	490	1922	264198.684	551	213170	11691	16824.154	7729	6528	10171819.522	1372	21555.652	10278	NA	98147.326	164898.717	91395	87215.498	4585193	23563339.907	426649.101	27539683.754	404582.358	5275	19121395	1158487.516	42144.208	4345959.247	20864	187131	49474	3236165.233	73120635.384	22371286.85	6271	136574	4498930.775	798081.317	25050.718	14234385.022	600	2560606.432	45186.135
Very Old (100w) OSKM+ 4w recovery	very-old-OSKM-4w-JCX160	362591.568	145087.289	358993.547	186236	40487.467	1057	4239	300932.253	1082	129769	4826	12010.887	15928	7277	2122583.375	816	47658.338	11346	94650.67	145429.785	101486.883	198250	233323.54	8276620	7765458.668	421679.62	64705856.74	578085.849	8653	21350903	1383223.102	24473.724	6166084.846	10314	246047	59158	3052312.601	53020630.734	19939179.909	11380	537806	3875867.919	1028460.754	63542.044	23494157.094	412	2896455.388	42937.9
Very Old (100w) OSKM+ 4w recovery	very-old-OSKM-4w-JCX172	415411.145	54202.044	75424.789	128127	49346.386	1351	4882	443136.564	832	299953	9044	26696.006	19496	7852	6311811.909	2149	46107.297	10659	79087.07	87154.435	278897.163	104710	121084.235	4350195	3995466.23	438944.561	41235315.097	1330630.675	4625	20839727	2274165.706	342024.295	7177525.732	11401	258297	48845	2919689.004	8253545.823	30502329.562	5263	93064	3942363.587	691384.229	481334.036	19931832.646	594	2417632.018	42114.82
Very Old (100w) OSKM+ 4w recovery	very-old-OSKM-4w-JCX165	379809.429	160921.753	314695.553	132261	67181.61	679	2462	585759.653	1392	329992	5712	12511.859	8676	7957	4402613.513	357	21937.055	10743	55993.403	169623.879	118747.251	169766	136509.721	10573558	17189975.359	429091.953	67097124.316	558126.371	5690	35385390	1215224.303	17271.996	6038101.087	18003	517624	81945	4044126.062	72945075.153	23206068.314	8586	964048	3656908.375	1339787.385	11412.996	21963513.739	584	2676969.254	42866.767
Very Old (100w) OSKM+ 4w recovery	very-old-OSKM-4w-JCX321	447201.263	54933.356	197739.588	179611	14354.138	960	3016	435227.551	1075	294843	7874	6159.146	18678	7249	9548540.72	1762	14466.25	11584	33188.785	51754.388	67361.236	131433	83664.129	5005918	3743287.173	474600.959	22183454.879	351678.769	6302	22623227	1757036.918	91912.773	6319883.247	48885	420274	65707	3213550.471	14980082.124	15071450.655	9612	196687	3610247.568	866526.377	145816.292	9488300.883	441	2974072.484	NA
Very Old (100w) OSKM+ 4w recovery	very-old-OSKM-4w-JCX348	455802.69	68809.85	132698.926	95587	51637.914	1182	5014	402527.239	637	90240	6498	25845.77	34370	6960	10278136.217	560	31353.179	11106	58925.705	89418.387	119993.986	83175	132226.381	4905685	9674120.271	418921.791	39410077.896	590600.315	4653	10045534	1998242.209	45682.705	5933804.935	18483	365185	57224	3597572.471	61594491.025	30094246.894	9378	159915	3664937.865	1051520.687	97565.861	15796952.701	413	2666512.436	34516.749
Very Old (100w) OSKM+ 4w recovery	very-old-OSKM-4w-JCX347	444899.365	63515.086	175796.294	119980	41188.876	520	3352	418141.758	1117	131953	5399	17508.98	20859	6448	7171002.546	1585	40259.291	11219	54535.041	NA	118112.71	99408	145599.046	5552283	8121124.699	408716.758	40694031.257	527589.438	3011	9014152	1234921.261	118575.888	4958500.57	17931	547994	54864	3388001.753	38274999.747	12736800.79	11077	195870	3732715.65	801680.374	135774.772	16377503.795	373	2461735.522	43528.837
	BlM_pre	407310.973	22130.481	NA	674	NA	3	26	8117.17	2	439	8061	NA	49	1818	NA	190	NA	987	NA	44964.426	2722.704	614	2224.847	102167	23366.36	426341.172	28006.944	NA	353	29990	NA	1597.935	16362.377	1370	1011	184	2456393.117	207682.797	3336419.238	91	10755	3398060.718	562843.603	2189.402	1134214.963	332	2514095.129	24473.981
	BlM_post	476243.999	NA	NA	179	NA	7	23	6473.99	3	1103	179	1672.94	64	5953	1529.148	44	1989.288	2247	NA	38125.642	2729.004	717	1943.098	60036	75491.075	455708.186	45040.11	NA	657	40273	NA	3035.364	626894.45	2653	1910	744	2298328.819	347182.216	3341624.621	226	1981	4201717.095	625171.412	2237.451	1461273.418	270	2055043.846	26334.94
	QC_plasma_4a	NA	NA	NA	98552	NA	1448	3042	NA	655	188195	9310	NA	18688	8639	NA	1105	NA	10933	NA	NA	NA	293217	NA	5046450	NA	NA	NA	NA	4767	16518574	NA	NA	NA	23102	328083	61400	NA	NA	NA	17452	264189	NA	NA	NA	NA	631	NA	NA
	QC_4a	477352.088	13869466.292	385947.81	NA	73111.159	NA	NA	398165.695	NA	NA	NA	22837.501	NA	NA	6450351.77	NA	41982.821	NA	59795.895	160923.75	164110.115	NA	144027.202	NA	13870905.226	480533.928	43198214.601	696134.639	NA	NA	1970866.574	NA	3500289.628	NA	NA	NA	4332987.921	44152481.041	26322730.331	NA	NA	4425359.974	1099922.017	NA	16794444.186	NA	2894510.578	27275.655
	QC_plasma_4aa	NA	NA	NA	NA	NA	1405	3567	NA	431	NA	7364	NA	20545	NA	NA	1101	NA	NA	NA	NA	NA	NA	NA	NA	NA	NA	NA	NA	NA	NA	NA	NA	NA	NA	NA	NA	NA	NA	NA	NA	NA	NA	NA	NA	NA	668	NA	NA
	QC_plasma_5a	NA	NA	NA	115364	NA	NA	NA	NA	NA	187982	NA	NA	NA	6446	NA	NA	NA	10565	NA	NA	NA	157440	NA	5027757	NA	NA	NA	NA	4786	23622569	NA	42536.932	NA	17350	284387	57234	NA	NA	NA	4206	168481	NA	NA	75040.709	NA	NA	NA	NA
	QC_plasma_4b	NA	NA	NA	123166	NA	1474	3436	NA	591	198609	9659	NA	20561	10215	NA	526	NA	8791	NA	NA	NA	158277	NA	5355388	NA	NA	NA	NA	7309	21738961	NA	NA	NA	21438	347019	68747	NA	NA	NA	7568	188689	NA	NA	NA	NA	586	NA	NA
	QC_plasma_5b	NA	NA	NA	89124	NA	NA	NA	NA	NA	187286	NA	NA	NA	8267	NA	NA	NA	10906	NA	NA	NA	152019	NA	4927009	NA	NA	NA	NA	4689	26952242	NA	40205.344	NA	18774	211714	52669	NA	NA	NA	4150	161904	NA	NA	74868.716	NA	NA	NA	NA
	QC_4c	571135.363	15393285.176	444121.879	NA	71550.668	NA	NA	440954.645	NA	NA	NA	20573.36	NA	NA	7195111.152	NA	37404.163	NA	68554.138	160021.343	163527.279	NA	158625.714	NA	15393268.024	477626.242	36531226.11	598936.159	NA	NA	2019300.178	NA	5353576.033	NA	NA	NA	4445472.852	43579856.459	26746120.131	NA	NA	4690970.261	1221105.736	NA	16254396.036	NA	3500453.382	33858.394
	QC_plasma_5c	NA	NA	NA	117989	NA	NA	NA	NA	NA	201333	NA	NA	NA	8286	NA	NA	NA	9478	NA	NA	NA	179837	NA	5366934	NA	NA	NA	NA	5286	21807304	NA	40581.287	NA	19002	298532	58587	NA	NA	NA	5540	193849	NA	NA	75766.42	NA	NA	NA	NA
	QC_4d	502235.707	14933093.019	428428.37	NA	61806.582	NA	NA	433802.503	NA	NA	NA	21030.115	NA	NA	6358422.138	NA	37613.306	NA	71616.258	153297.215	175412.256	NA	164881.162	NA	14934519.787	487816.497	40777717.697	691884.621	NA	NA	2077323.698	NA	5420967.809	NA	NA	NA	3862840.185	44565278.29	23076349.98	NA	NA	4868582.363	1093109.098	NA	16384488.282	NA	3252719.669	31113.488
	QC_plasma_5d	NA	NA	NA	NA	NA	NA	NA	NA	NA	NA	NA	NA	NA	NA	NA	NA	NA	NA	NA	NA	NA	NA	NA	NA	NA	NA	NA	NA	NA	NA	NA	38663.009	NA	NA	NA	NA	NA	NA	NA	NA	NA	NA	NA	77253.253	NA	NA	NA	NA
	QC_plasma_4d	NA	NA	NA	NA	NA	1409	3653	NA	437	NA	8358	NA	20219	NA	NA	1041	NA	NA	NA	NA	NA	NA	NA	NA	NA	NA	NA	NA	NA	NA	NA	NA	NA	NA	NA	NA	NA	NA	NA	NA	NA	NA	NA	NA	NA	708	NA	NA
	QC_plasma_4c	NA	NA	NA	152876	NA	1419	3866	NA	595	226517	9687	NA	20512	14279	NA	1023	NA	9207	NA	NA	NA	182848	NA	5615069	NA	NA	NA	NA	6898	17480589	NA	NA	NA	24539	364870	73279	NA	NA	NA	15091	258124	NA	NA	NA	NA	549	NA	NA
	QC_4e	507470.833	15295897.952	444885.588	NA	69955.27	NA	NA	460564.871	NA	NA	NA	18991.746	NA	NA	7294187.821	NA	38145.222	NA	78163.998	151540.073	203478.361	NA	168095.136	NA	15303818.649	493692.297	42245670.261	768862.05	NA	NA	2290872.607	NA	5684586.262	NA	NA	NA	4427381.048	49886896.625	23934330.925	NA	NA	5342373.367	1295760.201	NA	18872302.956	NA	2505748.017	28979.342
	QC_plasma_5e	NA	NA	NA	NA	NA	NA	NA	NA	NA	NA	NA	NA	NA	NA	NA	NA	NA	NA	NA	NA	NA	NA	NA	NA	NA	NA	NA	NA	NA	NA	NA	41554.796	NA	NA	NA	NA	NA	NA	NA	NA	NA	NA	NA	74126.489	NA	NA	NA	NA
	St_SF_pre	NA	NA	NA	NA	NA	44345	50880	NA	27	NA	37200	NA	61659	NA	NA	3305	NA	NA	NA	NA	NA	NA	NA	NA	NA	NA	NA	NA	NA	NA	NA	NA	NA	NA	NA	NA	NA	NA	NA	NA	NA	NA	NA	NA	NA	27757	NA	NA
	St_PA_pre	NA	NA	NA	NA	NA	NA	NA	NA	NA	NA	NA	NA	NA	NA	NA	NA	NA	NA	NA	NA	NA	NA	NA	NA	NA	NA	NA	NA	NA	NA	NA	NA	NA	NA	NA	NA	NA	NA	NA	NA	NA	NA	NA	NA	NA	NA	NA	NA
	St_BA1_pre	NA	NA	NA	NA	NA	NA	NA	NA	NA	NA	NA	NA	NA	NA	NA	NA	NA	NA	NA	NA	NA	NA	NA	NA	NA	NA	NA	NA	NA	NA	NA	1784.76	NA	NA	NA	NA	NA	NA	NA	NA	NA	NA	NA	2575.682	NA	NA	NA	NA
	St_AA_pre	228640.641	26973.074	NA	4772	31055.913	NA	NA	9337.87	NA	9349	NA	NA	NA	8956	NA	NA	NA	1169	11608.713	38121.763	NA	2356619	505465.257	351420	63209.736	440621.924	13673.026	210993.758	1121	94281	NA	NA	5073605.595	2720	2399	611	2386926.182	199868.654	31833502.577	53	642854	2935300.866	523107.755	NA	2213253.774	NA	2277033.771	NA
	St_BA2_pre	NA	NA	NA	NA	NA	NA	NA	NA	NA	NA	NA	NA	NA	NA	NA	NA	NA	NA	NA	NA	NA	NA	NA	NA	NA	NA	NA	NA	NA	NA	NA	1263.37	NA	NA	NA	NA	NA	NA	NA	NA	NA	NA	NA	419134.066	NA	NA	NA	NA
	St_AA_post	126071.525	23573.232	NA	40514	12551.238	NA	NA	NA	NA	28384	NA	7593.032	NA	11296	NA	NA	NA	3012	NA	NA	844.827	1298465	345703.204	479563	72726.604	423829.402	9720.519	111768.54	1204	416267	NA	NA	5517322.656	1156	2717	689	2294978.927	279661.06	22755415.925	73	561655	3580655.648	607503.515	NA	1456583.408	NA	1816447.911	NA
	St_SF_post	NA	NA	NA	NA	NA	55154	62363	NA	5	NA	36339	NA	79081	NA	NA	2367	NA	NA	NA	NA	NA	NA	NA	NA	NA	NA	NA	NA	NA	NA	NA	NA	NA	NA	NA	NA	NA	NA	NA	NA	NA	NA	NA	NA	NA	31136	NA	NA
	St_PA_post	NA	NA	NA	NA	NA	NA	NA	NA	NA	NA	NA	NA	NA	NA	NA	NA	NA	NA	NA	NA	NA	NA	NA	NA	NA	NA	NA	NA	NA	NA	NA	NA	NA	NA	NA	NA	NA	NA	NA	NA	NA	NA	NA	NA	NA	NA	NA	NA
	St_BA2_post	NA	NA	NA	NA	NA	NA	NA	NA	NA	NA	NA	NA	NA	NA	NA	NA	NA	NA	NA	NA	NA	NA	NA	NA	NA	NA	NA	NA	NA	NA	NA	3311.713	NA	NA	NA	NA	NA	NA	NA	NA	NA	NA	NA	711219.181	NA	NA	NA	NA
	St_BA1_post	NA	NA	NA	NA	NA	NA	NA	NA	NA	NA	NA	NA	NA	NA	NA	NA	NA	NA	NA	NA	NA	NA	NA	NA	NA	NA	NA	NA	NA	NA	NA	2818.341	NA	NA	NA	NA	NA	NA	NA	NA	NA	NA	NA	1924.421	NA	NA	NA	NA
[truncated: 183 more columns]

## Sheet: AreaQCCorr- Group 2
Experimental Group 2	Sid	1-3-Dicyclohexylthiourea@15.33-qppos	12(S)-HETE*@17.46-qpneg	12(S)-HHTrE@15.96-qpneg	2-aminoadipic acid@15.01-gc	2-deoxycytidine@1.34-qppos	2-hydroxy-3-methylbutyric acid@4.72-sf	2-hydroxybutyric acid@2.52-sf	2-hydroxyethanesulfonic acid@1.06-qpneg	2-hydroxyglutaric acid@8.28-sf	2-oxoglutaric acid@13.02-gc	2-oxovaleric acid@14.31-sf	3-Hydroxy-DL-kynurenine@1.55-qppos	3-hydroxybutyric acid@1.66-sf	3-hydroxyisovaleric acid@7.82-gc	3-indoxyl sulfuric acid@4.70-qpneg	3-methyl-2-oxovaleric acid@14.26-sf	3-methylglutarylcarnitine*@2.68-qppos	3-methylhistidine@16.81-gc	3-Phenyllactic acid@6.85-qpneg	3-phenylpropionic acid@11.69-qpneg	4-hydroxy-phenyllactic acid@4.19-qpneg	4-hydroxyproline@12.45-gc	5-Hydroxy-DL-tryptophan@1.51-qppos	5-oxoproline@12.37-gc	5(S)-HETE*@17.65-qpneg	9-cis 13-cis-methyl-retinoate@18.83-qpneg	Acetylcarnitine@1.19-qppos	Acetylcholine@1.03-qppos	Adenine@16.21-gc	Alanine@6.87-gc	Allantoin@1.07-qpneg	Alpha-muricholic acid@7.22-ba	Aminocaproic acid@1.28-qpneg	Anthranilic acid@13.44-gc	Arabinose@14.18-gc	Arabitol@14.82-gc	Arachidic acid@23.71-qpneg	Arachidonic acid@20.18-qpneg	Arginine@0.97-qppos	Asparagine@14.12-gc	Aspartic acid@12.37-gc	Azelaic acid@9.71-qpneg	Behenic acid@25.00-qpneg	Beta-muricholic acid@7.81-ba	Betaine;Valine@1.05-qppos	Butanoic acid@5.38-sf	Capric acid@15.70-qpneg	Caproic acid@9.91-qpneg
Young (15w)	young-JCX1192	6072098.962	76413634.165	2896401.972	144444.449	307774.514	12614.181	16436.757	4061148.752	2589.752	341601.1	53514.485	121047.827	189872.692	8972.097	146976556.178	3918.624	279338.946	39763.74	672114.199	749723.567	1947313.984	405670.242	1015593.421	12949176.814	76932722.577	4675219.255	270181854.927	6259253.111	6612.622	24836667.96	13488889.75	565140.412	44106890.027	21756.471	290031.037	52785.888	98283505.813	572077181.853	127577038.692	7711.232	155680.825	58709967.078	18308952.378	446836.801	101758764.713	8705.719	35254663.898	1383253.859
Young (15w)	young-JCX1191	5939710.241	742679.585	3566420.829	316918.613	371994.442	13394.6	10592.504	4218282.109	5729.43	273473.21	52343.88	222368.625	52490.246	11120.749	132897523.312	14025.54	466581.702	33077.287	973506.892	647063.959	3433706.555	672890.83	806208.96	13363943.01	102571892.564	4564879.423	282175965.632	5858440.843	11255.782	40017740.992	20960402.471	229019.157	34447958.486	23074.881	439320.05	105646.996	103649360.741	568717555.749	162127343.823	23848.111	329736.619	62670988.214	42690555.971	317159.497	146461959.196	4359.398	36577047.205	1076415.467
Young (15w)	young-JCX1189	5316161.927	402937.065	2803190.808	443037.209	369548.975	11419.015	7908.182	3125933.161	2043.324	224695.483	29863.293	167906.881	40309.416	14146.734	281612883.61	5586.129	429525.844	31950.801	722581.151	575123.285	2211517.426	718313.691	725068.076	15520801.079	57729688.534	4401438.447	162657405.854	7144062.081	7896.599	37285777.101	15436739.852	541981.086	52504959.803	46534.038	320096.254	68924.288	59831118.033	690144934.07	172064073.578	49139.156	190123.461	54375063.542	15919080.964	520547.668	158690177.149	3167.374	32357550.303	916473.054
Young (15w)	young-JCX1190	5415481.294	517364.256	3226467.512	552090.79	217643.84	14581.45	8183.567	2466687.486	1997.889	343745.482	38237.232	142358.32	40684.863	14866.271	177072731.675	2587.391	287509.881	37646.267	644850.457	436997.744	2154154.253	708266.376	515499.593	19311228.032	75998295.771	4380822.33	161852758.604	5844100.461	11821.316	52259038.262	15789139.444	648300.686	45585967.013	43318.439	332829.072	87738.159	54160871.324	446244485.652	130092915.551	84017.474	340579.159	56963834.586	12311737.829	502165.843	195312506.542	7163.515	27728435.805	952321.326
Young (15w)	young-JCX1182	5814566.133	438622.339	2344006.587	472116.772	372452.98	14838.328	11731.103	1883186.674	3725.338	573113.244	31528.842	156180.004	57768.173	13001.719	236503836.496	6336.663	312425.12	41477.096	818573.371	673483.145	1858904.04	748467.144	888136.682	19538209.58	55629115.353	4583783.754	197281368.665	8031936.965	9615.519	42533324.799	18035040.328	705467.022	77232468.454	39130.055	335919.374	78294.306	76919788.084	572607324.847	178736082.25	52586.463	195818.865	68983761.651	33357114.575	801606.936	191657951.35	5350.004	46102745.873	1167858.399
Very Old (100w) before OSKM activation	very-old-OSKM-bef-JCX160	5575368.188	101970199.266	1767514.915	402047.238	237438.809	5477.038	8499.843	3204177.792	2618.008	339494.846	42981.965	204333.689	48820.705	12634.124	118627918.098	6341.207	109054.902	41549.871	NA	539507.127	973145.043	224496.617	1271423.315	11217198.861	101459599.354	4156008.057	189380019.697	3141134.258	7373.067	31277745.236	9261254.456	11511.518	44184904.453	19510.069	1088656.305	135335.107	57393990.202	1218104696.185	179264831.639	36929.978	196471.583	53910041.238	14483419.465	38173.073	134224192.541	5051.819	27029597.081	787370.646
Very Old (100w) before OSKM activation	very-old-OSKM-bef-JCX172	5507751.792	62486658.953	3007096.208	474610.466	378481.077	7239.171	18094.468	3692758.669	5953.352	595559.089	53862.615	196568.549	102808.76	15282.816	278568099.718	11435.114	166760.045	34739.856	2440744.153	NA	4037739.025	255575.485	1055080.571	16344518.989	62561606.511	4584508.638	254840425.156	8113139.325	9722.8	44237227.406	13561220.942	1706934.91	41841888.173	44335.559	2469892.931	149667.956	65000757.272	277582318.122	201432259.138	73630.391	146711.133	53642883.064	17034502.271	5790581.433	186761796.675	56237.904	35660237.62	858911.475
Very Old (100w) before OSKM activation	very-old-OSKM-bef-JCX165	5581898.27	754040.781	5467363.283	323297.136	302660.543	7744.222	13996.872	4298113.861	3060.429	237160.232	53691.643	180641.243	94136.243	13777.694	286270318.498	12778.661	150987.214	43929.419	1694780.085	684462.759	1671905.197	280427.722	1431242.539	13779303.085	143628534.475	4587179.126	270891124.227	4875511.685	8423.211	28698646.938	11079281.664	99754.1	49866092.621	47358.292	1497099.169	133796.567	68502562.341	993100405.515	158791406.768	49747.902	196580.619	65759186.137	15279592.34	25549.924	134267444.134	6958.247	26074239.203	1277193.132
Very Old (100w) before OSKM activation	very-old-OSKM-bef-JCX321	6263629.654	67889851.765	2829155.928	236309.343	272289.922	4930.928	14844.855	4513646.252	2744.392	576719.931	45695.55	166921.512	84720.472	11894.711	324432480.383	4093.79	259681.966	40296.074	1216667.182	739988.818	1788199.35	280684.247	1225041.193	13253383.343	67799690.299	4680797.88	286920686.176	5676879.054	11289.996	28018960.286	11970666.188	186314.694	43550726.763	50738.582	729670.525	110969.947	59494664.368	675782635.957	141343449.768	18595.672	144125.905	57392196.894	13811207.566	606396.077	128474438.251	7667.346	24512700.31	957087.035
Very Old (100w) before OSKM activation	very-old-OSKM-bef-JCX348	5827270.144	1315900.373	10813403.373	212363.131	380215.545	7718.157	19065.475	5317973.427	5802.551	454809.063	46807.903	288864.537	74441.227	10092.322	256621104.916	6833.477	192413.676	34610.572	NA	849863.91	1629852.298	210507.765	1840965.935	11331859.454	335507927.812	5339735.841	249636556.495	3562856.575	10322.67	16637705.384	16001198.956	282825.539	60405871.338	38599.789	613901.816	100939.815	61123306.894	1305964717.912	145121731.8	39777.961	389809.938	76046268.495	15119034.518	517381.867	126545288.658	7148.596	33070382.755	968262.869
Very Old (100w) before OSKM activation	very-old-OSKM-bef-JCX347	5670428.821	215364054.781	9670090.801	360315.897	297778.129	4715.016	13175.791	2997226.672	3726.906	375863.672	42704.693	114021.26	46928.635	11419.951	265504650.036	3484.149	185527.039	36968.941	NA	1002345.804	2273238.665	200931.22	961310.391	13315106.415	215396387.682	4160716.932	232774288.233	3813574.986	11129.727	30253028.949	9405082.128	295193.947	44631116.362	38860.788	403082.327	108497.238	57958494.147	748555137.574	120786812.021	22764.934	257536.182	62509861.118	13623877.878	258647.533	147717014.053	6742.14	27608352.431	1111314.09
Very Old (100w) OSKM+ 4w recovery	very-old-OSKM-4w-JCX160	5311603.706	1154330.86	4133417.214	448804.964	231408.549	9986.608	30294.652	3672476.321	6996.187	215130.348	18787.618	100506.15	93843.3	11076.627	57049278.072	1766.746	402486.854	41466.069	1395345.953	1344562.863	1441946.657	396986.195	2547667.839	21263419.171	72427111.819	4343380.499	571726206.98	5099664.255	17321.351	33952209.655	11544511.049	205319.063	60152858.282	17066.335	503371.752	118233.344	52450045.073	574358837.646	118474786.882	27128.676	959679.173	53917300.076	17937623.892	605329.702	220614476.48	4796.765	30242236.017	1034246.764
Very Old (100w) OSKM+ 4w recovery	very-old-OSKM-4w-JCX172	5650582.563	236505.395	1184145.161	349177.151	303742.936	11531.71	30568.483	4864602.424	5255.277	528532.766	31357.079	234477.676	110055.778	14552.462	164465945.643	6972.501	415623.552	41071.725	1186714.375	513796.957	3832192.932	269508.059	1238410.32	14053989.071	36364382.828	4329571.592	376273121.207	10710695.72	9917.79	29220907.372	18964527.635	2934570.321	61856144.558	22999.221	641252.942	113764.655	51305470.536	108399059.757	182549909.467	23806.875	187226.485	56356778.314	11941220.776	4579687.718	210010303.065	6395.608	32536539.695	1381966.676
Very Old (100w) OSKM+ 4w recovery	very-old-OSKM-4w-JCX165	5208465.807	1106221.528	3399821.836	363239.671	373000.22	5556.205	13789.072	5914175.978	8934.896	581621.592	19776.725	112110.535	46241.75	15856.762	105864491.175	1637.82	168888.103	42634.157	757595.977	1468996.991	1536539.307	406399.362	1694811.765	25641662.78	139224626.247	4103375.317	614055781.733	5379651.909	12999.341	46300583.295	9654064.607	157209.549	48298568.192	37395.712	1290205.185	187857.442	61320740.315	803845673.98	122475225.369	49303.248	2255269.559	51310773.81	21242142.767	109632.05	188313899.638	5478.847	34958990.464	1089695.229
Very Old (100w) OSKM+ 4w recovery	very-old-OSKM-4w-JCX321	6017847.207	287365.155	2312583.658	423324.899	103925.689	6894.479	17082.325	3449542.702	6399.204	486553.676	27506.825	42581.385	97960.343	11305.275	181902751.338	6216.635	103286.572	42733.163	532937.164	360882.611	869360.482	289449.646	945129.556	15582222.051	30858940.712	5030106.233	158523561.923	3090413.633	12519.569	37150875.097	12316249.949	788879.864	51572062.999	80913.989	797528.735	134308.518	46567421.806	162992941.901	101708314.297	24544.485	319726.961	49969520.99	12988052.822	1420260.237	80507816.374	4375.98	27511217.956	NA
Very Old (100w) OSKM+ 4w recovery	very-old-OSKM-4w-JCX348	5885969.282	441186.228	1477355.949	252490.785	290150.46	9095.331	27437.441	4215294.507	3922.28	157443.344	22336.827	219910.564	177115.313	12607.199	230910482.71	2610.211	287565.305	43064.306	868347.387	857271.788	1523209.261	168668.432	1357399.856	13385993.501	80034011.681	4594577.842	341615249.068	4805123.214	10255.567	15769870.571	16168452.068	352128.005	46141290.354	33551.095	824332.362	126893.834	50750879.137	626360670.076	158198059.094	36383.486	287109.79	50297331.826	15174631.067	907257.372	143391887.194	4303.573	32096118.563	984286.439
Very Old (100w) OSKM+ 4w recovery	very-old-OSKM-4w-JCX347	6107093.886	325987.148	2154192.809	298088.461	224694.421	4123.995	21600.744	5123869.735	6233.122	221652.557	20165.842	110403.616	116961.637	7628.682	185590287.077	4186.888	330692.37	37390.327	1021403.202	NA	1527095.477	187762.968	1533990.92	14876309.646	86883927.057	4568485.414	319322392.419	4559389.367	6215.164	17139832.591	9856262.821	879353.01	63108869.161	28649.181	844923.173	106211.999	49316083.506	473187562.915	75810716.13	21855.582	310353.433	53977449.082	13177281.552	1283920.108	146513662.427	3789.219	33117825.572	1083797.246
	BlM_pre	5599124.304	105512.893	NA	1345.266	NA	13.233	172.001	52238.041	7.985	1149.198	29709.975	NA	246.188	2329.386	NA	1158.644	NA	2142.696	NA	373175.504	36867.843	1039.458	6114.655	222766.283	92528.407	4855501.864	228568.39	NA	999.29	62405.296	NA	2332.326	165614.937	1916.98	1562.301	178.216	33319114.473	4673937.93	23763602.154	73.771	15920.114	56124245.328	8757337.222	4908.954	12317279.545	3113.362	23616356.67	677731.791
	BlM_post	6085087.773	NA	NA	264.138	NA	43.533	149.549	49006.731	5.9	1905.891	1096.013	4483.167	324.175	7199.146	3983.942	97.347	4899.523	3080.547	NA	465673.055	20841.113	1204.662	5119.23	130621.286	1675851.272	5063201.226	370791.937	NA	1150.565	94793.523	NA	10521.967	5097777.368	3985.056	3193.327	1175.68	40193929.296	7162090.119	26149089.635	205.948	2919.402	61032309.137	10268177.229	4674.717	20277578.174	2944.391	21616283.399	763285.063
	QC_plasma_4a	NA	NA	NA	247123.628	NA	11328.869	19904.267	NA	3721.995	337614.772	34182.994	NA	105019.469	10651.611	NA	2905.272	NA	37311.669	NA	NA	NA	508688.253	NA	13099638.211	NA	NA	NA	NA	11304.911	32439311.504	NA	NA	NA	36983.735	611238.492	119251.169	NA	NA	NA	28979.791	431553.186	NA	NA	NA	NA	6380.942	NA	NA
	QC_4a	6312903.686	124017694.162	4488648.207	NA	403796.288	NA	NA	4786658.048	NA	NA	NA	197813.657	NA	NA	158080124.674	NA	318062.188	NA	951828.792	1012167.284	2196860.464	NA	1614732.259	NA	124027329.118	5336853.866	312910798.621	5564563.781	NA	NA	16137148.369	NA	43669230.456	NA	NA	NA	65993920.7	512863974.664	141148445.007	NA	NA	59640892.162	17464511.937	NA	159779578.089	NA	37186182.051	869923.13
	QC_plasma_4aa	NA	NA	NA	NA	NA	9976.154	20972.844	NA	2644.871	NA	26702.025	NA	109273.046	NA	NA	3652.687	NA	NA	NA	NA	NA	NA	NA	NA	NA	NA	NA	NA	NA	NA	NA	NA	NA	NA	NA	NA	NA	NA	NA	NA	NA	NA	NA	NA	NA	6292.033	NA	NA
	QC_plasma_5a	NA	NA	NA	318512.269	NA	NA	NA	NA	NA	342538.174	NA	NA	NA	11914.935	NA	NA	NA	41335.333	NA	NA	NA	392629.512	NA	14277649.228	NA	NA	NA	NA	11105.651	32539191.395	NA	361097.028	NA	38871.46	720540.288	129403.982	NA	NA	NA	25999.375	409242.864	NA	NA	718714.972	NA	NA	NA	NA
	QC_plasma_4b	NA	NA	NA	326199.726	NA	11047.482	19317.733	NA	3419.565	345672.953	33181.326	NA	107151.749	16842.561	NA	2168.236	NA	29016.441	NA	NA	NA	366494.609	NA	14339931.709	NA	NA	NA	NA	15329.779	34639953.607	NA	NA	NA	45434.698	762960.956	139320.347	NA	NA	NA	29292.893	390960.118	NA	NA	NA	NA	6690.926	NA	NA
	QC_plasma_5b	NA	NA	NA	257388.922	NA	NA	NA	NA	NA	354650.114	NA	NA	NA	14479.403	NA	NA	NA	39293.576	NA	NA	NA	409831.319	NA	14385481.769	NA	NA	NA	NA	11809.713	36500823.635	NA	348679.949	NA	41948.402	441184.438	122083.606	NA	NA	NA	21911.745	413407.003	NA	NA	708505.311	NA	NA	NA	NA
	QC_4c	6444882.482	121138541.184	4476119.109	NA	385347.753	NA	NA	4675681.43	NA	NA	NA	188956.398	NA	NA	156846152.312	NA	301345.029	NA	934095.949	1119239.831	2142189.802	NA	1620949.652	NA	121151433.11	5411710.736	310539767.923	5442682.367	NA	NA	15721194.148	NA	41556338.006	NA	NA	NA	64679283.522	499479658.316	142443928.688	NA	NA	57737519.671	16947814.495	NA	157974528.104	NA	41202592.747	805482.715
	QC_plasma_5c	NA	NA	NA	285023.41	NA	NA	NA	NA	NA	332230.675	NA	NA	NA	10836.522	NA	NA	NA	32238.852	NA	NA	NA	384735.439	NA	14967399.996	NA	NA	NA	NA	10650.469	38719596.253	NA	353527.35	NA	33073.207	547354.497	100020.304	NA	NA	NA	14224.394	356596.645	NA	NA	685343.001	NA	NA	NA	NA
	QC_4d	6326747.357	128159874.54	4487901.395	NA	424405.639	NA	NA	4939756.403	NA	NA	NA	190210.999	NA	NA	159511279.322	NA	330380.689	NA	971070.728	858969.112	2275325.502	NA	1726272.029	NA	128208617.052	5215425.892	332766371.515	6108391.768	NA	NA	16752454.247	NA	46788617.55	NA	NA	NA	68072022.15	537569969.239	139446615.695	NA	NA	62457333.278	18261979.932	NA	168679112.716	NA	31359845.471	1007758.533
	QC_plasma_5d	NA	NA	NA	NA	NA	NA	NA	NA	NA	NA	NA	NA	NA	NA	NA	NA	NA	NA	NA	NA	NA	NA	NA	NA	NA	NA	NA	NA	NA	NA	NA	321532.768	NA	NA	NA	NA	NA	NA	NA	NA	NA	NA	NA	720014.51	NA	NA	NA	NA
	QC_plasma_4d	NA	NA	NA	NA	NA	11680.735	22514.601	NA	2903.494	NA	28560.666	NA	111355.361	NA	NA	3669.68	NA	NA	NA	NA	NA	NA	NA	NA	NA	NA	NA	NA	NA	NA	NA	NA	NA	NA	NA	NA	NA	NA	NA	NA	NA	NA	NA	NA	NA	6698.312	NA	NA
	QC_plasma_4c	NA	NA	NA	346848.329	NA	11104.601	21873.464	NA	3563.091	364279.5	32427.099	NA	105824.37	18288.823	NA	4213.26	NA	40818.246	NA	NA	NA	339814.051	NA	15254907.31	NA	NA	NA	NA	12714.998	33369792.807	NA	NA	NA	48292.391	644281.764	140010.607	NA	NA	NA	28611.461	415942.704	NA	NA	NA	NA	5956.17	NA	NA
	QC_4e	6619168.73	141096871.282	4883814.489	NA	410513.451	NA	NA	5568565.326	NA	NA	NA	164827.825	NA	NA	170568977.676	NA	310234.236	NA	1174019.515	866926.855	2529595.303	NA	1892429.839	NA	140269070.178	5248595.4	353975747.19	6563580.681	NA	NA	18345865.213	NA	57703210.837	NA	NA	NA	70221873.076	500134800.222	139932316.746	NA	NA	70339925.916	19694532.355	NA	176421967.247	NA	33415252.661	680901.685
	QC_plasma_5e	NA	NA	NA	NA	NA	NA	NA	NA	NA	NA	NA	NA	NA	NA	NA	NA	NA	NA	NA	NA	NA	NA	NA	NA	NA	NA	NA	NA	NA	NA	NA	346960.513	NA	NA	NA	NA	NA	NA	NA	NA	NA	NA	NA	678453.999	NA	NA	NA	NA
	St_SF_pre	NA	NA	NA	NA	NA	358039.229	330262.033	NA	160.846	NA	129031.368	NA	359574.997	NA	NA	12164.387	NA	NA	NA	NA	NA	NA	NA	NA	NA	NA	NA	NA	NA	NA	NA	NA	NA	NA	NA	NA	NA	NA	NA	NA	NA	NA	NA	NA	NA	300132.95	NA	NA
	St_PA_pre	NA	NA	NA	NA	NA	NA	NA	NA	NA	NA	NA	NA	NA	NA	NA	NA	NA	NA	NA	NA	NA	NA	NA	NA	NA	NA	NA	NA	NA	NA	NA	NA	NA	NA	NA	NA	NA	NA	NA	NA	NA	NA	NA	NA	NA	NA	NA	NA
	St_BA1_pre	NA	NA	NA	NA	NA	NA	NA	NA	NA	NA	NA	NA	NA	NA	NA	NA	NA	NA	NA	NA	NA	NA	NA	NA	NA	NA	NA	NA	NA	NA	NA	3439.368	NA	NA	NA	NA	NA	NA	NA	NA	NA	NA	NA	6472.854	NA	NA	NA	NA
	St_AA_pre	2915414.497	422286.542	NA	11623.071	263159.413	NA	NA	57020.938	NA	18201.236	NA	NA	NA	10203.223	NA	NA	NA	743.316	211618.841	726048.486	NA	3478162.916	4500350.871	735996.24	837782.432	5083550.003	29344.362	1379811.032	1883.717	238263.447	NA	NA	196072359.145	3424.983	3622.282	704.708	32635192.192	4588339.536	197479619.261	32.944	910904.93	51169286.568	8673002.186	NA	45355393.836	NA	23928911.963	NA
	St_BA2_pre	NA	NA	NA	NA	NA	NA	NA	NA	NA	NA	NA	NA	NA	NA	NA	NA	NA	NA	NA	NA	NA	NA	NA	NA	NA	NA	NA	NA	NA	NA	NA	2374.513	NA	NA	NA	NA	NA	NA	NA	NA	NA	NA	NA	3744811.816	NA	NA	NA	NA
	St_AA_post	881135.767	102767.7	NA	99788.637	75728.034	NA	NA	NA	NA	49321.122	NA	18237.675	NA	12351.339	NA	NA	NA	5593.181	NA	NA	2316.572	1999102.957	2767066.097	947168.457	1768165.08	4765178.31	30352.865	501454.025	2575.43	1056452.741	NA	NA	50545332.628	2515.712	4771.076	1406.493	39175966.432	5619055.041	145842925.273	148.219	834984.19	53548218.708	9904488.577	NA	39918664.818	NA	19672475.109	NA
	St_SF_post	NA	NA	NA	NA	NA	524695.119	579695.89	NA	15.706	NA	145755.474	NA	539172.682	NA	NA	3440.044	NA	NA	NA	NA	NA	NA	NA	NA	NA	NA	NA	NA	NA	NA	NA	NA	NA	NA	NA	NA	NA	NA	NA	NA	NA	NA	NA	NA	NA	362639.762	NA	NA
	St_PA_post	NA	NA	NA	NA	NA	NA	NA	NA	NA	NA	NA	NA	NA	NA	NA	NA	NA	NA	NA	NA	NA	NA	NA	NA	NA	NA	NA	NA	NA	NA	NA	NA	NA	NA	NA	NA	NA	NA	NA	NA	NA	NA	NA	NA	NA	NA	NA	NA
	St_BA2_post	NA	NA	NA	NA	NA	NA	NA	NA	NA	NA	NA	NA	NA	NA	NA	NA	NA	NA	NA	NA	NA	NA	NA	NA	NA	NA	NA	NA	NA	NA	NA	25859.348	NA	NA	NA	NA	NA	NA	NA	NA	NA	NA	NA	6681770.953	NA	NA	NA	NA
	St_BA1_post	NA	NA	NA	NA	NA	NA	NA	NA	NA	NA	NA	NA	NA	NA	NA	NA	NA	NA	NA	NA	NA	NA	NA	NA	NA	NA	NA	NA	NA	NA	NA	7226.725	NA	NA	NA	NA	NA	NA	NA	NA	NA	NA	NA	4797.555	NA	NA	NA	NA
[truncated: 183 more columns]

## Sheet: AreaCorrLog2Cen- Group 2
Experimental Group 2	Sid	1-3-Dicyclohexylthiourea@15.33-qppos	12(S)-HETE*@17.46-qpneg	12(S)-HHTrE@15.96-qpneg	2-aminoadipic acid@15.01-gc	2-deoxycytidine@1.34-qppos	2-hydroxy-3-methylbutyric acid@4.72-sf	2-hydroxybutyric acid@2.52-sf	2-hydroxyethanesulfonic acid@1.06-qpneg	2-hydroxyglutaric acid@8.28-sf	2-oxoglutaric acid@13.02-gc	2-oxovaleric acid@14.31-sf	3-Hydroxy-DL-kynurenine@1.55-qppos	3-hydroxybutyric acid@1.66-sf	3-hydroxyisovaleric acid@7.82-gc	3-indoxyl sulfuric acid@4.70-qpneg	3-methyl-2-oxovaleric acid@14.26-sf	3-methylglutarylcarnitine*@2.68-qppos	3-methylhistidine@16.81-gc	3-Phenyllactic acid@6.85-qpneg	3-phenylpropionic acid@11.69-qpneg	4-hydroxy-phenyllactic acid@4.19-qpneg	4-hydroxyproline@12.45-gc	5-Hydroxy-DL-tryptophan@1.51-qppos	5-oxoproline@12.37-gc	5(S)-HETE*@17.65-qpneg	9-cis 13-cis-methyl-retinoate@18.83-qpneg	Acetylcarnitine@1.19-qppos	Acetylcholine@1.03-qppos	Adenine@16.21-gc	Alanine@6.87-gc	Allantoin@1.07-qpneg	Alpha-muricholic acid@7.22-ba	Aminocaproic acid@1.28-qpneg	Anthranilic acid@13.44-gc	Arabinose@14.18-gc	Arabitol@14.82-gc	Arachidic acid@23.71-qpneg	Arachidonic acid@20.18-qpneg	Arginine@0.97-qppos	Asparagine@14.12-gc	Aspartic acid@12.37-gc	Azelaic acid@9.71-qpneg	Behenic acid@25.00-qpneg	Beta-muricholic acid@7.81-ba	Betaine;Valine@1.05-qppos	Butanoic acid@5.38-sf	Capric acid@15.70-qpneg	Caproic acid@9.91-qpneg
Young (15w)	young-JCX1192	0.096	4.617	-0.153	-1.21	0.207	0.75	-0.152	0.176	-0.64	0.455	0.786	-0.119	1.085	-0.46	-0.24	-0.053	0.383	0.007	-0.372	-0.078	0.226	0.405	-0.199	-0.273	-0.291	0.045	-0.02	0.287	-0.6	-0.294	0.099	1.005	-0.125	-0.718	-1.208	-1.026	0.758	0.188	-0.01	-1.993	-1.099	0.033	0.214	0.125	-0.492	0.575	0.209	0.454
Young (15w)	young-JCX1191	0.064	-2.068	0.148	-0.077	0.481	0.837	-0.786	0.231	0.506	0.134	0.755	0.758	-0.77	-0.15	-0.385	1.787	1.123	-0.259	0.162	-0.29	1.044	1.135	-0.532	-0.227	0.124	0.01	0.042	0.192	0.168	0.394	0.735	-0.298	-0.481	-0.634	-0.609	-0.025	0.834	0.18	0.336	-0.364	-0.016	0.127	1.435	-0.369	0.034	-0.422	0.262	0.092
Young (15w)	young-JCX1189	-0.096	-2.95	-0.2	0.407	0.471	0.606	-1.208	-0.201	-0.982	-0.149	-0.055	0.353	-1.151	0.197	0.698	0.459	1.003	-0.309	-0.268	-0.46	0.41	1.229	-0.685	-0.011	-0.705	-0.042	-0.752	0.478	-0.344	0.292	0.293	0.945	0.127	0.378	-1.066	-0.641	0.042	0.459	0.422	0.679	-0.81	-0.078	0.012	0.346	0.15	-0.883	0.086	-0.14
Young (15w)	young-JCX1190	-0.069	-2.589	0.003	0.724	-0.292	0.959	-1.158	-0.543	-1.014	0.464	0.302	0.114	-1.138	0.268	0.029	-0.651	0.424	-0.072	-0.432	-0.857	0.372	1.209	-1.177	0.304	-0.308	-0.049	-0.76	0.188	0.239	0.779	0.326	1.203	-0.077	0.275	-1.009	-0.293	-0.102	-0.17	0.018	1.453	0.031	-0.011	-0.359	0.294	0.449	0.294	-0.137	-0.084
Young (15w)	young-JCX1182	0.033	-2.827	-0.458	0.498	0.483	0.984	-0.639	-0.932	-0.115	1.202	0.023	0.248	-0.632	0.075	0.446	0.641	0.544	0.068	-0.088	-0.233	0.159	1.289	-0.393	0.321	-0.758	0.016	-0.474	0.647	-0.059	0.482	0.518	1.325	0.684	0.128	-0.996	-0.457	0.404	0.19	0.477	0.777	-0.768	0.266	1.079	0.968	0.422	-0.127	0.596	0.21
Very Old (100w) before OSKM activation	very-old-OSKM-bef-JCX160	-0.028	5.034	-0.865	0.267	-0.167	-0.454	-1.104	-0.166	-0.624	0.446	0.47	0.636	-0.875	0.034	-0.549	0.642	-0.974	0.07	NA	-0.553	-0.775	-0.449	0.125	-0.48	0.109	-0.125	-0.533	-0.707	-0.443	0.038	-0.444	-4.612	-0.122	-0.876	0.7	0.332	-0.018	1.279	0.481	0.267	-0.763	-0.09	-0.124	-3.424	-0.092	-0.21	-0.174	-0.359
Very Old (100w) before OSKM activation	very-old-OSKM-bef-JCX172	-0.045	4.327	-0.098	0.506	0.506	-0.051	-0.014	0.039	0.561	1.257	0.796	0.58	0.2	0.308	0.683	1.492	-0.362	-0.188	1.488	NA	1.278	-0.262	-0.144	0.063	-0.589	0.016	-0.105	0.662	-0.043	0.538	0.107	2.6	-0.201	0.309	1.882	0.477	0.161	-0.855	0.649	1.262	-1.184	-0.097	0.11	3.821	0.385	3.267	0.226	-0.233
Very Old (100w) before OSKM activation	very-old-OSKM-bef-JCX165	-0.026	-2.046	0.764	-0.048	0.183	0.046	-0.384	0.258	-0.399	-0.071	0.791	0.458	0.073	0.159	0.722	1.653	-0.505	0.151	0.962	-0.209	0.006	-0.128	0.296	-0.183	0.61	0.017	-0.017	-0.073	-0.25	-0.086	-0.185	-1.497	0.052	0.404	1.16	0.316	0.237	0.984	0.306	0.697	-0.762	0.197	-0.047	-4.003	-0.092	0.252	-0.226	0.339
Very Old (100w) before OSKM activation	very-old-OSKM-bef-JCX321	0.14	4.447	-0.186	-0.5	0.031	-0.605	-0.299	0.329	-0.556	1.211	0.559	0.344	-0.079	-0.053	0.902	0.011	0.277	0.026	0.484	-0.097	0.103	-0.126	0.071	-0.239	-0.473	0.046	0.066	0.147	0.172	-0.12	-0.073	-0.596	-0.143	0.503	0.123	0.046	0.033	0.429	0.138	-0.723	-1.21	0	-0.193	0.566	-0.155	0.392	-0.315	-0.077
Very Old (100w) before OSKM activation	very-old-OSKM-bef-JCX348	0.036	-1.242	1.748	-0.654	0.512	0.041	0.062	0.565	0.524	0.868	0.593	1.135	-0.266	-0.29	0.564	0.75	-0.155	-0.193	NA	0.103	-0.031	-0.541	0.659	-0.465	1.834	0.236	-0.134	-0.526	0.043	-0.872	0.345	0.006	0.329	0.109	-0.126	-0.091	0.072	1.379	0.176	0.374	0.226	0.406	-0.062	0.337	-0.177	0.291	0.117	-0.06
Very Old (100w) before OSKM activation	very-old-OSKM-bef-JCX347	-0.003	6.112	1.587	0.109	0.16	-0.67	-0.471	-0.262	-0.115	0.593	0.461	-0.206	-0.932	-0.112	0.613	-0.222	-0.208	-0.098	NA	0.341	0.449	-0.609	-0.278	-0.232	1.195	-0.124	-0.235	-0.427	0.152	-0.01	-0.421	0.068	-0.108	0.118	-0.733	0.013	-0.004	0.576	-0.089	-0.431	-0.372	0.124	-0.212	-0.663	0.046	0.207	-0.143	0.138
Very Old (100w) OSKM+ 4w recovery	very-old-OSKM-4w-JCX160	-0.097	-1.431	0.361	0.425	-0.204	0.413	0.73	0.031	0.794	-0.212	-0.724	-0.388	0.068	-0.156	-1.605	-1.202	0.91	0.067	0.682	0.765	-0.207	0.374	1.128	0.443	-0.378	-0.062	1.061	-0.008	0.79	0.157	-0.126	-0.456	0.323	-1.069	-0.413	0.137	-0.148	0.194	-0.116	-0.178	1.525	-0.09	0.184	0.563	0.625	-0.284	-0.012	0.035
Very Old (100w) OSKM+ 4w recovery	very-old-OSKM-4w-JCX172	-0.008	-3.718	-1.443	0.063	0.188	0.621	0.743	0.437	0.381	1.085	0.015	0.834	0.298	0.238	-0.078	0.779	0.956	0.054	0.448	-0.623	1.203	-0.185	0.087	-0.155	-1.372	-0.066	0.457	1.062	-0.015	-0.06	0.59	3.382	0.363	-0.638	-0.063	0.082	-0.18	-2.212	0.507	-0.367	-0.832	-0.026	-0.403	3.483	0.554	0.131	0.094	0.453
Very Old (100w) OSKM+ 4w recovery	very-old-OSKM-4w-JCX165	-0.126	-1.493	0.079	0.12	0.485	-0.433	-0.406	0.719	1.147	1.223	-0.65	-0.23	-0.953	0.361	-0.713	-1.311	-0.343	0.107	-0.199	0.892	-0.116	0.408	0.54	0.713	0.565	-0.144	1.164	0.069	0.376	0.604	-0.384	-0.841	0.006	0.063	0.945	0.805	0.077	0.679	-0.069	0.684	2.758	-0.161	0.428	-1.902	0.396	-0.093	0.197	0.11
Very Old (100w) OSKM+ 4w recovery	very-old-OSKM-4w-JCX321	0.083	-3.437	-0.477	0.341	-1.359	-0.122	-0.097	-0.059	0.665	0.966	-0.174	-1.627	0.13	-0.127	0.068	0.613	-1.053	0.111	-0.707	-1.133	-0.937	-0.082	-0.303	-0.006	-1.609	0.15	-0.79	-0.731	0.321	0.287	-0.032	1.486	0.101	1.177	0.251	0.321	-0.32	-1.623	-0.337	-0.323	-0.06	-0.2	-0.281	1.794	-0.829	-0.417	-0.149	NA
Very Old (100w) OSKM+ 4w recovery	very-old-OSKM-4w-JCX348	0.051	-2.819	-1.124	-0.404	0.122	0.278	0.587	0.23	-0.041	-0.662	-0.474	0.742	0.984	0.031	0.412	-0.639	0.425	0.122	-0.003	0.115	-0.128	-0.861	0.219	-0.225	-0.234	0.02	0.318	-0.094	0.034	-0.95	0.36	0.323	-0.06	-0.093	0.299	0.239	-0.196	0.319	0.301	0.245	-0.216	-0.19	-0.057	1.147	0.003	-0.441	0.074	-0.037
Very Old (100w) OSKM+ 4w recovery	very-old-OSKM-4w-JCX347	0.104	-3.256	-0.58	-0.165	-0.246	-0.863	0.242	0.512	0.627	-0.169	-0.622	-0.252	0.386	-0.694	0.097	0.043	0.626	-0.082	0.232	NA	-0.125	-0.706	0.396	-0.073	-0.115	0.011	0.221	-0.17	-0.689	-0.829	-0.354	1.643	0.392	-0.321	0.335	-0.017	-0.237	-0.086	-0.761	-0.49	-0.103	-0.088	-0.261	1.648	0.034	-0.625	0.119	0.102
	BlM_pre	-0.021	-4.883	NA	-7.957	NA	-9.147	-6.731	-6.104	-8.981	-7.76	-0.062	NA	-8.506	-2.406	NA	-1.81	NA	-4.207	NA	-1.085	-5.497	-8.203	-7.575	-6.134	-9.99	0.099	-10.227	NA	-3.326	-8.931	NA	-6.916	-8.182	-4.223	-8.744	-9.237	-0.803	-6.747	-2.434	-8.701	-4.388	-0.032	-0.85	-6.383	-3.538	-0.908	-0.369	-0.575
	BlM_post	0.099	NA	NA	-10.305	NA	-7.429	-6.932	-6.196	-9.418	-7.03	-4.823	-4.874	-8.109	-0.778	-15.411	-5.384	-5.451	-3.683	NA	-0.765	-6.32	-7.99	-7.831	-6.904	-5.811	0.16	-9.529	NA	-3.122	-8.328	NA	-4.742	-3.238	-3.167	-7.713	-6.515	-0.532	-6.131	-2.296	-7.22	-6.835	0.089	-0.62	-6.453	-2.819	-0.989	-0.496	-0.404
	QC_plasma_4a	NA	NA	NA	-0.435	NA	0.595	0.124	NA	-0.117	0.438	0.14	NA	0.23	-0.213	NA	-0.484	NA	-0.085	NA	NA	NA	0.732	NA	-0.256	NA	NA	NA	NA	0.174	0.091	NA	NA	NA	0.047	-0.132	0.15	NA	NA	NA	-0.083	0.372	NA	NA	NA	NA	0.127	NA	NA
	QC_4a	0.152	5.316	0.479	NA	0.599	NA	NA	0.413	NA	NA	NA	0.589	NA	NA	-0.135	NA	0.57	NA	0.13	0.355	0.4	NA	0.47	NA	0.398	0.236	0.191	0.118	NA	NA	0.357	NA	-0.139	NA	NA	NA	0.183	0.031	0.136	NA	NA	0.056	0.146	NA	0.159	NA	0.286	-0.215
	QC_plasma_4aa	NA	NA	NA	NA	NA	0.412	0.199	NA	-0.609	NA	-0.216	NA	0.288	NA	NA	-0.154	NA	NA	NA	NA	NA	NA	NA	NA	NA	NA	NA	NA	NA	NA	NA	NA	NA	NA	NA	NA	NA	NA	NA	NA	NA	NA	NA	NA	NA	0.107	NA	NA
	QC_plasma_5a	NA	NA	NA	-0.069	NA	NA	NA	NA	NA	0.459	NA	NA	NA	-0.051	NA	NA	NA	0.063	NA	NA	NA	0.358	NA	-0.132	NA	NA	NA	NA	0.148	0.095	NA	0.359	NA	0.119	0.105	0.268	NA	NA	NA	-0.239	0.296	NA	NA	0.811	NA	NA	NA	NA
	QC_plasma_4b	NA	NA	NA	-0.035	NA	0.559	0.081	NA	-0.239	0.472	0.097	NA	0.259	0.448	NA	-0.906	NA	-0.448	NA	NA	NA	0.259	NA	-0.126	NA	NA	NA	NA	0.613	0.186	NA	NA	NA	0.344	0.187	0.374	NA	NA	NA	-0.067	0.23	NA	NA	NA	NA	0.196	NA	NA
	QC_plasma_5b	NA	NA	NA	-0.377	NA	NA	NA	NA	NA	0.509	NA	NA	NA	0.23	NA	NA	NA	-0.01	NA	NA	NA	0.42	NA	-0.121	NA	NA	NA	NA	0.237	0.261	NA	0.308	NA	0.229	-0.603	0.184	NA	NA	NA	-0.486	0.31	NA	NA	0.79	NA	NA	NA	NA
	QC_4c	0.182	5.282	0.475	NA	0.532	NA	NA	0.38	NA	NA	NA	0.523	NA	NA	-0.146	NA	0.492	NA	0.103	0.5	0.364	NA	0.475	NA	0.365	0.256	0.18	0.086	NA	NA	0.32	NA	-0.211	NA	NA	NA	0.154	-0.008	0.149	NA	NA	0.009	0.102	NA	0.143	NA	0.434	-0.326
	QC_plasma_5c	NA	NA	NA	-0.23	NA	NA	NA	NA	NA	0.415	NA	NA	NA	-0.188	NA	NA	NA	-0.296	NA	NA	NA	0.329	NA	-0.064	NA	NA	NA	NA	0.088	0.346	NA	0.328	NA	-0.114	-0.292	-0.104	NA	NA	NA	-1.11	0.097	NA	NA	0.742	NA	NA	NA	NA
	QC_4d	0.155	5.363	0.479	NA	0.671	NA	NA	0.459	NA	NA	NA	0.533	NA	NA	-0.122	NA	0.625	NA	0.159	0.118	0.451	NA	0.566	NA	0.446	0.202	0.28	0.252	NA	NA	0.411	NA	-0.04	NA	NA	NA	0.228	0.098	0.119	NA	NA	0.122	0.21	NA	0.238	NA	0.04	-0.003
	QC_plasma_5d	NA	NA	NA	NA	NA	NA	NA	NA	NA	NA	NA	NA	NA	NA	NA	NA	NA	NA	NA	NA	NA	NA	NA	NA	NA	NA	NA	NA	NA	NA	NA	0.192	NA	NA	NA	NA	NA	NA	NA	NA	NA	NA	NA	0.814	NA	NA	NA	NA
	QC_plasma_4d	NA	NA	NA	NA	NA	0.639	0.302	NA	-0.475	NA	-0.119	NA	0.315	NA	NA	-0.147	NA	NA	NA	NA	NA	NA	NA	NA	NA	NA	NA	NA	NA	NA	NA	NA	NA	NA	NA	NA	NA	NA	NA	NA	NA	NA	NA	NA	NA	0.197	NA	NA
	QC_plasma_4c	NA	NA	NA	0.054	NA	0.566	0.26	NA	-0.18	0.548	0.064	NA	0.241	0.567	NA	0.052	NA	0.045	NA	NA	NA	0.149	NA	-0.036	NA	NA	NA	NA	0.344	0.132	NA	NA	NA	0.432	-0.057	0.381	NA	NA	NA	-0.101	0.319	NA	NA	NA	NA	0.028	NA	NA
	QC_4e	0.22	5.502	0.601	NA	0.623	NA	NA	0.632	NA	NA	NA	0.326	NA	NA	-0.025	NA	0.534	NA	0.433	0.132	0.603	NA	0.699	NA	0.576	0.212	0.369	0.356	NA	NA	0.542	NA	0.263	NA	NA	NA	0.273	-0.006	0.124	NA	NA	0.294	0.319	NA	0.302	NA	0.132	-0.568
	QC_plasma_5e	NA	NA	NA	NA	NA	NA	NA	NA	NA	NA	NA	NA	NA	NA	NA	NA	NA	NA	NA	NA	NA	NA	NA	NA	NA	NA	NA	NA	NA	NA	NA	0.301	NA	NA	NA	NA	NA	NA	NA	NA	NA	NA	NA	0.728	NA	NA	NA	NA
	St_SF_pre	NA	NA	NA	NA	NA	5.577	4.176	NA	-4.649	NA	2.056	NA	2.006	NA	NA	1.582	NA	NA	NA	NA	NA	NA	NA	NA	NA	NA	NA	NA	NA	NA	NA	NA	NA	NA	NA	NA	NA	NA	NA	NA	NA	NA	NA	NA	NA	5.683	NA	NA
	St_PA_pre	NA	NA	NA	NA	NA	NA	NA	NA	NA	NA	NA	NA	NA	NA	NA	NA	NA	NA	NA	NA	NA	NA	NA	NA	NA	NA	NA	NA	NA	NA	NA	NA	NA	NA	NA	NA	NA	NA	NA	NA	NA	NA	NA	NA	NA	NA	NA	NA
	St_BA1_pre	NA	NA	NA	NA	NA	NA	NA	NA	NA	NA	NA	NA	NA	NA	NA	NA	NA	NA	NA	NA	NA	NA	NA	NA	NA	NA	NA	NA	NA	NA	NA	-6.355	NA	NA	NA	NA	NA	NA	NA	NA	NA	NA	NA	-5.984	NA	NA	NA	NA
	St_AA_pre	-0.963	-2.882	NA	-4.846	-0.018	NA	NA	-5.978	NA	-3.775	NA	NA	NA	-0.275	NA	NA	NA	-5.734	-2.039	-0.124	NA	3.505	1.949	-4.41	-6.811	0.165	-13.189	-1.894	-2.411	-6.998	NA	NA	2.028	-3.386	-7.531	-7.253	-0.833	-6.774	0.621	-9.864	1.45	-0.165	-0.864	NA	-1.657	NA	-0.35	NA
	St_BA2_pre	NA	NA	NA	NA	NA	NA	NA	NA	NA	NA	NA	NA	NA	NA	NA	NA	NA	NA	NA	NA	NA	NA	NA	NA	NA	NA	NA	NA	NA	NA	NA	-6.89	NA	NA	NA	NA	NA	NA	NA	NA	NA	NA	NA	3.192	NA	NA	NA	NA
	St_AA_post	-2.689	-4.921	NA	-1.744	-1.816	NA	NA	NA	NA	-2.337	NA	-2.85	NA	0.001	NA	NA	NA	-2.823	NA	NA	-9.489	2.706	1.247	-4.046	-5.734	0.072	-13.14	-3.354	-1.96	-4.849	NA	NA	0.072	-3.831	-7.134	-6.256	-0.569	-6.482	0.183	-7.694	1.325	-0.1	-0.672	NA	-1.842	NA	-0.632	NA
	St_SF_post	NA	NA	NA	NA	NA	6.128	4.988	NA	-8.005	NA	2.232	NA	2.591	NA	NA	-0.24	NA	NA	NA	NA	NA	NA	NA	NA	NA	NA	NA	NA	NA	NA	NA	NA	NA	NA	NA	NA	NA	NA	NA	NA	NA	NA	NA	NA	NA	5.956	NA	NA
	St_PA_post	NA	NA	NA	NA	NA	NA	NA	NA	NA	NA	NA	NA	NA	NA	NA	NA	NA	NA	NA	NA	NA	NA	NA	NA	NA	NA	NA	NA	NA	NA	NA	NA	NA	NA	NA	NA	NA	NA	NA	NA	NA	NA	NA	NA	NA	NA	NA	NA
	St_BA2_post	NA	NA	NA	NA	NA	NA	NA	NA	NA	NA	NA	NA	NA	NA	NA	NA	NA	NA	NA	NA	NA	NA	NA	NA	NA	NA	NA	NA	NA	NA	NA	-3.445	NA	NA	NA	NA	NA	NA	NA	NA	NA	NA	NA	4.028	NA	NA	NA	NA
	St_BA1_post	NA	NA	NA	NA	NA	NA	NA	NA	NA	NA	NA	NA	NA	NA	NA	NA	NA	NA	NA	NA	NA	NA	NA	NA	NA	NA	NA	NA	NA	NA	NA	-5.284	NA	NA	NA	NA	NA	NA	NA	NA	NA	NA	NA	-6.416	NA	NA	NA	NA
[truncated: 183 more columns]
